# Supplementary material for: Effects of Chronic Intermittent Hypoxia and Chronic Sleep Fragmentation on Gut Microbiome, Serum Metabolome, Liver and Adipose Tissue Morphology
Source: Front Endocrinol (Lausanne). 2022 Feb 1;13:820939. doi: 10.3389/fendo.2022.820939 (PMC8846366; doi:10.3389/fendo.2022.820939)
Supplement: Supplementary Table S1 — Effects of CIH on the serum negative and positive metabolic ion peaks. [file Table_1.xlsx]

## Sheet: Sheet1
ID	MZ	RT	NM_1	NM_2	NM_3	NM_4	NM_5	NM_6	NM_7	NM_8	CIH_1	CIH_2	CIH_3	CIH_4	CIH_5	CIH_6	CIH_7	CIH_8	CIH_9	CIH_10	NM+HFD_1	NM+HFD_2	NM+HFD_3	NM+HFD_4	NM+HFD_5	NM+HFD_6	NM+HFD_7	NM+HFD_8	CIH+HFD_1	CIH+HFD_2	CIH+HFD_3	CIH+HFD_4	CIH+HFD_5	CIH+HFD_6	CIH+HFD_7	CIH+HFD_8	CIH+HFD_9	CIH+HFD_10	QC1	QC2	QC3	QC4	QC5
neg-M1000T173	1000.3	2.89093	549971	214528	584723	291704	491618	470916	319636	530575	363100	268988	484586	82735.3	363100	449883	558835	462823	438117	697342	524211	406064	464589	268529	482898	268529	420507	566524	391348	505455	338057	359223	476761	359223	141079	483316	372118	300652	548707	376058	427281	402915	472318
neg-M1000T174	999.795	2.89248	1.35584e+06	1.09912e+06	1.57429e+06	994413	1.38004e+06	1.47238e+06	1.52142e+06	1.42178e+06	1.31506e+06	1.27808e+06	1.72362e+06	379886	1.31506e+06	1.45098e+06	1.55187e+06	1.38908e+06	1.33166e+06	1.89795e+06	1.50271e+06	1.48611e+06	1.29806e+06	1.34423e+06	1.35784e+06	1.34423e+06	1.53433e+06	1.42031e+06	1.29391e+06	1.37991e+06	1.25117e+06	1.66494e+06	1.45838e+06	1.66494e+06	851317	1.78258e+06	1.37803e+06	1.26654e+06	1.61676e+06	1.43151e+06	1.57033e+06	1.30345e+06	1.57355e+06
neg-M1000T367	999.916	6.11052	155873	186637	61776.7	144101	41468.9	38763.8	53500.4	132650	29855.6	50081.7	33212.4	100204	29855.6	135571	10874.5	63373.7	28333.8	19581.6	213226	59073.4	65669.2	74619.8	77535.3	74619.8	38803.5	30626.1	162730	157653	150615	120986	77655.4	120986	235192	285888	165738	129632	63936.6	106324	69337.7	111549	72092.8
neg-M1001T174	1000.8	2.89716	242019	186802	297246	253322	416991	203599	377242	447707	380281	288877	366448	65119.8	380281	323570	397438	246471	383465	441747	368823	437233	354576	253287	380228	253287	353508	476373	294998	474787	458618	468659	379664	468659	199960	592228	486427	206279	504450	428923	237322	242112	278015
neg-M1002T530	1001.65	8.8304	6.46807e+06	1.46432e+06	217870	3.73736e+06	1.29e+06	1.61486e+06	3.55282e+06	2.11886e+06	3.22846e+06	2.5879e+06	2.28298e+06	3.71535e+06	3.22846e+06	4.78953e+06	5.39639e+06	3.98505e+06	4.09829e+06	8.25314e+06	3.5102e+06	4.75347e+06	3.1109e+06	4.31625e+06	8.12315e+06	4.31625e+06	4.30001e+06	8.82843e+06	1.07038e+06	4.42863e+06	5.08778e+06	2.17236e+06	3.48792e+06	2.17236e+06	5.49548e+06	1.5593e+06	3.43244e+06	1.00848e+07	3.91184e+06	3.06192e+06	3.51652e+06	2.40843e+06	2.09005e+06
neg-M1003T174_1	1002.77	2.89212	4.53265e+06	4.26826e+06	4.56379e+06	3.56755e+06	4.26877e+06	4.22097e+06	4.68719e+06	4.26932e+06	4.40527e+06	4.28436e+06	4.59326e+06	2.94127e+06	4.40527e+06	4.3908e+06	4.8566e+06	5.09338e+06	5.20604e+06	4.62088e+06	4.36927e+06	3.64624e+06	3.49838e+06	3.59568e+06	3.74357e+06	3.59568e+06	4.12734e+06	4.36878e+06	3.83501e+06	4.4998e+06	4.17186e+06	4.64033e+06	4.37921e+06	4.64033e+06	1.16171e+06	3.70799e+06	4.26748e+06	4.987e+06	4.5718e+06	4.71413e+06	4.8196e+06	4.77958e+06	4.9808e+06
neg-M1003T174_2	1003.28	2.89635	302405	164447	251387	91098.4	269756	270465	176223	167357	320227	221510	256757	123858	320227	278362	297417	215064	285946	175254	183218	177699	200602	187871	45333.8	187871	157184	198318	211449	234165	92684.9	112937	174479	112937	284946	142564	193900	49255.9	207173	124479	181638	344936	354044
neg-M1004T174	1003.78	2.89737	869809	692669	951765	671172	916483	855273	970807	652102	853827	829460	873040	606905	853827	810100	954329	914483	883444	880023	759305	734405	596991	706460	673026	706460	746811	800730	756086	809012	767037	793945	756595	793945	217234	724375	839917	898543	869284	983405	959377	857367	929319
neg-M1004T400	1003.59	6.66435	597799	553215	388057	476392	399886	578586	667730	622947	770720	253923	437882	420220	770720	716410	663332	795556	1.05587e+06	501190	256053	230042	371363	325688	314348	325688	411437	301970	357566	380833	202353	379208	185650	379208	470467	319046	234248	234563	342392	333271	439134	464404	531736
neg-M1005T171_1	1004.81	2.84762	1.60395e+06	1.59804e+06	2.10918e+06	885158	2.09e+06	1.79018e+06	1.98572e+06	1.26504e+06	1.77892e+06	1.30501e+06	2.2346e+06	841090	1.77892e+06	1.53624e+06	2.21142e+06	1.62403e+06	2.54124e+06	3.20752e+06	1.69976e+06	2.45023e+06	2.15137e+06	2.31483e+06	2.25874e+06	2.31483e+06	2.74882e+06	2.42282e+06	1.55841e+06	1.4599e+06	1.90626e+06	1.48668e+06	1.86793e+06	1.48668e+06	7.23981e+06	4.20909e+06	1.70251e+06	2.07901e+06	1.73675e+06	1.96708e+06	1.73897e+06	1.67142e+06	1.85787e+06
neg-M1005T171_2	1005.31	2.84447	519860	428659	621665	173720	591371	520229	686970	402860	692338	527133	635457	242076	692338	447842	617958	716216	792275	1.16332e+06	735258	923235	710015	812402	649054	812402	892704	857207	515940	474993	603274	594365	498886	594365	2.60909e+06	1.31638e+06	619329	649138	639138	734458	687095	530250	592518
neg-M1005T400	1004.59	6.66312	169484	132466	147338	180841	181208	267344	307583	269080	499774	193073	303247	182038	499774	232360	250924	495983	622403	236176	142371	78713	202890	139823	126886	139823	196950	91130.2	91358.6	251832	129113	148221	109812	148221	293833	153111	77361.3	57617.2	149317	216858	220974	300068	283802
neg-M1006T171	1005.81	2.84342	335418	174237	459502	273234	405043	358426	276969	233347	440520	383855	514769	167706	440520	284027	606557	441409	428944	605261	367247	663479	376708	416857	482395	416857	816478	609188	326244	226669	357334	361642	396453	361642	1.98426e+06	979382	477825	349704	290648	356662	445401	213517	439964
neg-M1006T174	1005.75	2.89858	403308	418721	509269	425209	245260	274684	257761	260798	338916	416872	501497	340247	338916	408206	350886	419715	463413	265269	247884	291309	215546	253647	372027	253647	154040	301266	287942	389987	263820	336262	327685	336262	283225	50157.6	467822	399112	567403	558098	462943	525217	619326
neg-M1007T167	1006.94	2.78808	89192.9	98049.2	28671.6	165767	125915	132918	97106.7	61263	95057.8	55701.4	63263.7	102464	95057.8	134880	94688.4	93713.3	32404.5	299193	173325	138430	125937	60771.4	72465.5	60771.4	46043.7	77169.8	105292	73627.6	88372.7	75964.3	75813.1	75964.3	236880	107875	76110.8	92852.6	74101.1	83825.7	107965	109052	92038.3
neg-M1008T173_1	1007.78	2.88955	1.05741e+06	660836	1.16164e+06	699033	1.12166e+06	775594	812875	652629	1.17614e+06	965222	1.14401e+06	340134	1.17614e+06	938431	1.3259e+06	911405	1.34698e+06	1.56022e+06	1.0812e+06	1.21044e+06	979529	961186	1.04086e+06	961186	1.35893e+06	1.39088e+06	978477	1.01041e+06	909031	935955	943201	935955	547389	1.33291e+06	1.01549e+06	939722	1.03409e+06	1.08974e+06	1.12469e+06	1.00886e+06	1.01561e+06
neg-M1008T173_2	1008.28	2.89127	233301	112809	442061	24029.7	340983	197393	170274	121497	269143	188295	292690	215757	269143	309481	347856	288874	282569	517670	255453	260797	222124	276680	288276	276680	428634	265462	286959	182776	205743	211202	273299	211202	108180	329389	272859	247888	325023	261956	341178	368584	478173
neg-M1009T174	1008.73	2.89805	1.04077e+06	1.06776e+06	1.03895e+06	1.06362e+06	824481	786514	816806	966392	908874	1.16996e+06	933083	1.48526e+06	908874	930222	1.04183e+06	1.19142e+06	1.37568e+06	833098	699619	469167	528314	476060	595052	476060	602377	685099	804066	806514	698037	980045	1.01397e+06	980045	724884	329694	858390	999596	1.06405e+06	1.0367e+06	1.17006e+06	911699	1.21016e+06
neg-M100T156	100.002	2.59983	2.62612e+06	1.97536e+06	3.32145e+06	1.76996e+06	1.1925e+06	1.19409e+06	1.88548e+06	1.25921e+06	584479	1.94032e+06	1.81734e+06	2.16881e+06	584479	1.89045e+06	388880	1.25213e+06	1.75726e+06	1.57437e+06	2.52721e+06	502099	2.09495e+06	2.17673e+06	1.82771e+06	2.17673e+06	1.81957e+06	1.74357e+06	1.76343e+06	2.66884e+06	533719	729744	2.40979e+06	729744	2.25131e+06	342339	2.86273e+06	1.71191e+06	3.3808e+06	2.77871e+06	1.80493e+06	1.83114e+06	1.68335e+06
neg-M100T36	100.002	0.600212	1.59475e+06	553763	1.05213e+06	532528	1.13558e+06	495793	1.04756e+06	621650	2.24017e+06	1.09509e+06	1.05796e+06	2.16516e+06	2.24017e+06	2.5689e+06	2.21807e+06	2.15577e+06	997825	1.00254e+06	1.05136e+06	688938	343555	2.4677e+06	366787	2.4677e+06	1.05346e+06	990736	808890	433936	1.72642e+06	1.49801e+06	1.29319e+06	1.49801e+06	1.3684e+06	989143	261668	917289	874443	1.13643e+06	965301	881074	893823
neg-M1010T381_1	1009.99	6.34482	471349	1.20825e+06	167907	372437	188059	105991	53860	329690	69742.5	289192	106383	84452.3	69742.5	86732.8	115576	39205.8	26217.2	204790	427362	406440	693248	433451	160135	433451	287344	121074	44068.5	154127	270190	210229	63748.2	210229	52698.4	170876	186444	186821	135692	90131.4	103814	120837	123196
neg-M1010T381_2	1010.49	6.34202	551026	1.16762e+06	100592	277965	246789	191751	94416.2	292620	89445.2	118436	175217	75928.5	89445.2	42108.2	35648.9	191333	12970.2	250017	393716	420530	645699	330667	177221	330667	149503	17051.9	68001.7	165512	347148	183574	80974	183574	34127.2	31174.4	168673	57309.2	120430	90003.4	115786	146135	102463
neg-M1010T441	1009.61	7.35546	8.36737e+06	66947.2	368731	581171	623045	762196	2.18519e+06	1.29749e+06	1.79283e+06	2.66067e+06	44228.6	123116	1.79283e+06	551579	242338	1.55923e+06	127115	389137	609527	190978	1.0269e+06	192707	187484	192707	40582.3	257306	76586.2	52192.6	75164.9	221966	341162	221966	313024	412978	375601	285936	1.2671e+06	536132	687870	481659	474710
neg-M1011T174	1010.76	2.89382	431071	506943	757964	454446	494568	568993	483557	557773	601035	537397	498089	341527	601035	483973	719450	685083	846437	690078	572525	369924	547937	377492	423896	377492	646263	595023	564512	547814	491206	499066	636044	499066	39242.4	506503	597492	526220	695411	723706	648307	628750	748451
neg-M1013T170_1	1012.87	2.83388	1.11968e+06	1.20734e+06	1.00683e+06	902513	1.28823e+06	1.08219e+06	1.44507e+06	1.15777e+06	865710	898300	969328	398912	865710	1.00064e+06	951786	903920	905668	677026	1.3403e+06	1.10969e+06	1.19809e+06	1.19996e+06	1.38784e+06	1.19996e+06	1.26621e+06	1.32724e+06	1.0103e+06	1.31132e+06	1.14585e+06	1.42131e+06	1.19764e+06	1.42131e+06	1.61744e+06	1.31477e+06	864709	931840	945431	1.12375e+06	995221	1.06837e+06	1.08364e+06
neg-M1013T170_2	1013.37	2.83213	431102	354838	449554	284956	373773	544263	506616	468929	277280	339414	478932	157112	277280	394899	287904	391315	360381	133372	427373	529356	434477	537568	507887	537568	340871	432990	343367	433508	440257	437846	521276	437846	829137	439181	361194	359885	403859	373077	413544	349291	298962
neg-M1013T171	1012.79	2.84762	2.01036e+06	1.7118e+06	2.38014e+06	1.5871e+06	2.15493e+06	2.18173e+06	2.13325e+06	1.84168e+06	2.35016e+06	2058033	2.47764e+06	1.08105e+06	2.35016e+06	1.90571e+06	2.88812e+06	2.02573e+06	3.0343e+06	4.37573e+06	2.58124e+06	3.02362e+06	2.44527e+06	2.70169e+06	3.00327e+06	2.70169e+06	3.18364e+06	2.98144e+06	2.1816e+06	2.16124e+06	2.28656e+06	2.02603e+06	2.26112e+06	2.02603e+06	7.60537e+06	4.29394e+06	2.47124e+06	2.58651e+06	2.15267e+06	2.38965e+06	2.49879e+06	2.58457e+06	2.25225e+06
neg-M1014T171	1013.79	2.84698	333541	175894	345044	229187	640001	344790	375199	331175	486156	427002	310523	177961	486156	442954	568747	220562	573585	822182	330247	519204	401318	581212	455022	581212	520987	566511	406360	487003	324468	272201	241862	272201	1.6439e+06	965225	487663	424407	409625	382837	350525	416003	465710
neg-M1014T174	1013.74	2.89742	339273	162755	320936	196849	169952	151160	162183	251281	315499	322501	232778	253783	315499	346409	282156	246953	341748	68658.8	135337	104430	122215	98773.9	120893	98773.9	92595.3	159974	221120	227842	302044	125526	239153	125526	91925.5	37776.1	171058	366478	389329	436611	351237	381778	329157
neg-M1016T173	1015.85	2.88103	319553	279776	381064	404515	312931	364891	569663	422260	349862	297253	250886	105491	349862	356392	414472	244168	227417	445286	519276	294557	300193	308087	352638	308087	269630	450623	422184	547586	328229	327150	342814	327150	299833	289870	296892	365711	284575	304592	399354	433501	241126
neg-M1016T174	1015.77	2.89356	280811	226371	509850	218756	341200	262111	260499	254220	358019	294693	377029	52213.2	358019	285697	284042	217323	445075	347211	290725	376566	384326	294594	493968	294594	513274	356398	573804	291275	260875	381893	310870	381893	294392	359342	197767	449359	297165	319469	419332	567045	356928
neg-M1019T174	1018.75	2.8921	1.63843e+06	1.69945e+06	1.95518e+06	1.45824e+06	1.60468e+06	1.41746e+06	1.5343e+06	1.74959e+06	1.81655e+06	1.55778e+06	1.82017e+06	1.20999e+06	1.81655e+06	1.5448e+06	1.93363e+06	1.71584e+06	2.19238e+06	2.19182e+06	1.72841e+06	1.52447e+06	1.4651e+06	1.36186e+06	1.49042e+06	1.36186e+06	1.79718e+06	2.02877e+06	1.97477e+06	1.67105e+06	1.80714e+06	1.70955e+06	1.70241e+06	1.70955e+06	585855	1.74935e+06	1.81179e+06	1.95208e+06	2.03055e+06	1.91102e+06	1.95119e+06	1.9678e+06	2.10469e+06
neg-M101T217	101.023	3.61223	2.67332e+07	3.184e+07	3.36441e+07	3.21607e+07	2.70806e+07	2.45029e+07	2.26948e+07	3.79979e+07	4.69024e+07	3.84256e+07	4.19852e+07	4.94917e+07	4.69024e+07	4.34405e+07	4.24402e+07	3.22e+07	4.55381e+07	2.53492e+07	2.58711e+07	2.49616e+07	3.44958e+07	3.22556e+07	27754801	3.22556e+07	3.97348e+07	2.57706e+07	5.9278e+07	3.57335e+07	3.5147e+07	4.39031e+07	4.26703e+07	4.39031e+07	3.31811e+07	2.66217e+07	3.79651e+07	3.84167e+07	3.51529e+07	3.75856e+07	3.21806e+07	3.19151e+07	2.38469e+07
neg-M101T388	101.059	6.46929	159114	228589	322504	169676	174369	86052.8	62817.1	218744	113713	146404	92108.7	101220	113713	148874	130029	77197.7	238638	86564.4	131811	92882	190767	60129.2	113422	60129.2	77589.3	100597	200723	87912.3	139823	133116	128821	133116	141049	207283	177125	157852	244386	290128	325788	272623	204118
neg-M101T456	101.059	7.5993	1.59096e+06	697279	860673	571460	1.47003e+06	676881	852669	1.15109e+06	1.08013e+06	1.03126e+06	681037	1.38619e+06	1.08013e+06	926312	880918	927050	1.72617e+06	1.43326e+06	869611	796359	1.72404e+06	881915	458781	881915	946201	395627	1.11034e+06	671599	965447	626443	1.11114e+06	626443	428686	815678	1.11203e+06	2.42227e+06	1.00361e+06	936103	1.10286e+06	1.07553e+06	1.0813e+06
neg-M1020T169	1019.81	2.8247	198061	227211	220611	85991.5	185126	197189	188527	134471	346746	229869	468290	119397	346746	142192	267597	121155	263142	132140	216513	284654	248406	262378	204835	262378	381296	299844	95915.8	217256	143671	200523	173869	200523	188506	103923	301736	168718	283662	281816	244706	205830	191726
neg-M1020T174	1019.75	2.89646	392817	213471	322394	282853	172623	227822	353904	207613	411399	282804	260751	323693	411399	246643	294476	381658	382781	568161	256890	229599	275298	131921	227153	131921	250432	208903	334096	251126	269480	197131	329258	197131	274361	89906.3	204390	422628	480038	387228	280850	334074	411250
neg-M1021T170_1	1020.86	2.83938	816563	692363	579765	585289	550858	849234	887848	722967	564236	641027	488442	335918	564236	692414	569679	712972	631774	491555	956585	858848	790089	838225	844893	838225	882929	873399	848628	930100	673707	791115	702983	791115	1.4325e+06	1.16806e+06	660793	799452	734649	873405	888799	805314	720491
neg-M1021T170_2	1021.36	2.83487	319114	180010	223387	205669	183855	410459	262814	361494	206770	107409	127457	194400	206770	156152	168370	252420	161186	183219	167605	224609	181827	136197	225288	136197	215242	275981	222400	227327	206810	164275	346020	164275	458442	431009	209858	174001	206124	257197	172196	193738	162480
neg-M1025T174	1024.7	2.89222	350559	298820	347461	407300	281829	149759	220473	309723	405328	377784	381440	741874	405328	394951	333671	373212	463740	361787	256655	123827	132087	181793	112201	181793	199969	140146	300712	377603	243026	243375	309646	243375	236034	29479.4	333715	487222	329288	407696	430977	437269	427522
neg-M1026T514	1025.63	8.56035	4.20604e+06	3.5694e+06	2.83123e+06	2.52731e+06	9.74208e+06	8.50403e+06	3.60085e+06	1.2187e+07	1.09844e+07	6.67192e+06	2.8737e+06	1.15457e+07	1.09844e+07	9.03263e+06	2.56934e+06	1.39821e+07	5.20833e+06	3.3339e+06	1.29937e+07	4.98479e+06	2.23749e+06	5.12462e+06	4.57805e+06	5.12462e+06	8.61236e+06	3.86237e+06	1.70777e+07	6.03165e+06	165542	2.91026e+06	8.10664e+06	2.91026e+06	1.01246e+07	9.83978e+06	7.4239e+06	3.36172e+06	4.86425e+06	2.86738e+06	6.72965e+06	3.95101e+06	5.67079e+06
neg-M1028T183	1028.25	3.05539	193150	129233	101918	267460	311320	210864	294727	280801	273633	114540	264157	220505	273633	226536	445344	553379	406202	325568	195504	160250	142053	243754	455573	243754	374805	270431	226021	232953	161435	78827.2	618683	78827.2	503493	286058	368063	313754	364119	278328	155085	228569	367309
neg-M1029T170	1028.93	2.82705	1.8213e+06	1.76683e+06	1.24604e+06	1.74937e+06	1.55429e+06	1.91366e+06	1.91869e+06	1.84394e+06	1.04967e+06	933110	1.06045e+06	734609	1.04967e+06	1.16665e+06	1.08174e+06	1.51154e+06	1.03395e+06	782499	1.66449e+06	1.35882e+06	1.63424e+06	1.4494e+06	1.63023e+06	1.4494e+06	1.33499e+06	1.69237e+06	1.82155e+06	2.0671e+06	1.51555e+06	1.62316e+06	1.80925e+06	1.62316e+06	1.94398e+06	1.76377e+06	1.2481e+06	1.25835e+06	1.16913e+06	1.36594e+06	1.4207e+06	1.43435e+06	1.38731e+06
neg-M1029T174	1028.77	2.89819	326676	204693	466254	141676	329073	375540	166466	210336	297740	250460	373179	112864	297740	361128	435463	304178	273907	764308	344352	427166	287005	562000	266313	562000	520942	245447	207680	227579	357815	225355	289078	225355	1.21194e+06	621067	481431	464354	328433	149169	385014	348542	444057
neg-M102T217	102.026	3.61001	910545	1.3457e+06	831816	1.57911e+06	750907	1.20597e+06	655357	1.25519e+06	1.92352e+06	1.31702e+06	1.24047e+06	1.31969e+06	1.92352e+06	1.2104e+06	1.209e+06	881599	1.47088e+06	858874	844520	825288	1.00506e+06	898685	898413	898685	1.18947e+06	728202	1.84325e+06	1.07441e+06	1.38256e+06	1.31813e+06	1.19366e+06	1.31813e+06	851168	1.10933e+06	955270	1.28398e+06	997105	958137	969016	994968	625704
neg-M102T666	102.026	11.092	789232	1.33354e+06	1.03504e+06	2.29851e+06	1.81984e+06	1.31568e+06	1.15901e+06	2.76686e+06	1.40351e+06	1.07853e+06	1.14581e+06	2.0452e+06	1.40351e+06	1.03038e+06	991666	453138	1.38375e+06	806824	429426	482306	1.88296e+06	1.23503e+06	1.33437e+06	1.23503e+06	931991	727955	1.19214e+06	1.0565e+06	270577	1.01355e+06	2.29546e+06	1.01355e+06	963692	1.23113e+06	1.11796e+06	888724	1.5398e+06	1.16373e+06	1.08334e+06	1.03397e+06	341121
neg-M1030T169	1029.93	2.82338	168283	259620	249224	180212	261968	318774	354118	170277	127805	164193	178234	128336	127805	163356	153612	223360	141298	37910.8	343759	219806	278042	177402	226182	177402	163658	202337	368536	406628	201436	225274	309035	225274	185933	240437	222930	232161	217083	175049	228883	222238	177865
neg-M1031T170	1031.31	2.84167	618333	484436	653167	201235	706345	470162	590654	458464	521510	635456	801532	240897	521510	732311	658002	532932	599598	778187	725648	905607	746104	596980	659380	596980	801157	814285	418982	566474	641714	673529	512282	673529	2.11953e+06	1.27286e+06	550536	490117	701024	727608	662160	544630	724189
neg-M1031T171	1030.81	2.84407	1.57937e+06	1.37123e+06	2.27737e+06	936414	2.10462e+06	1.988e+06	2.13671e+06	1.45836e+06	2.03148e+06	1.82186e+06	2.71627e+06	677380	2.03148e+06	1.72112e+06	2.20734e+06	1.92024e+06	2.51044e+06	2.84422e+06	2.02817e+06	2.7062e+06	2.20601e+06	2.3291e+06	2.22034e+06	2.3291e+06	2.41381e+06	2.13336e+06	1.40824e+06	1.76771e+06	1.82338e+06	2.12465e+06	2.05032e+06	2.12465e+06	6.22267e+06	3.40699e+06	1.7671e+06	1.90276e+06	1.90364e+06	1.77578e+06	2.13199e+06	2.00057e+06	2.00149e+06
neg-M1032T171	1031.81	2.84359	183373	128517	329971	199764	209964	286405	312885	240952	319110	288852	554683	111472	319110	319503	285809	252531	379111	541421	188844	400560	368294	463043	315331	463043	434772	363404	362074	118486	234203	300456	258044	300456	901717	774705	236935	269285	274792	231185	218336	307266	372660
neg-M1034T173	1034.29	2.88955	267195	208993	297540	116008	343689	127669	319194	289191	200533	185090	346210	114879	200533	258437	313468	142048	193785	381387	240847	145833	232868	314647	365795	314647	432565	228985	195334	289413	330503	243350	412381	243350	44861.3	382593	226039	212994	260025	316109	417531	302029	385329
neg-M1034T174	1033.79	2.8921	1.11011e+06	856755	1.21945e+06	435373	1.04443e+06	1.02753e+06	1.09211e+06	928981	981915	763412	1.14812e+06	214134	981915	1.05592e+06	1.09396e+06	1.03437e+06	1.07006e+06	1.32021e+06	903072	1.18977e+06	1.01614e+06	1.15966e+06	1.11644e+06	1.15966e+06	1.11299e+06	1.1065e+06	774018	1.08496e+06	964515	1.05375e+06	1.14532e+06	1.05375e+06	737009	1.2956e+06	968840	1.08306e+06	1.10987e+06	1.10955e+06	956427	990440	1.02357e+06
neg-M1034T442	1033.61	7.3629	24562.4	1.77148e+06	935022	1.45274e+06	35524.9	2.06271e+06	41810.8	3.31683e+06	18173.1	3.69758e+06	98504.4	142367	18173.1	989877	362141	71968.8	299065	65783.8	1.081e+06	309453	37667.5	175013	605932	175013	1.10481e+06	57644.6	766708	471980	263013	617211	1.13642e+06	617211	45668.1	685398	321543	644160	905717	716062	557032	667393	584561
neg-M1035T173	1034.89	2.88792	802626	809640	552067	991712	722786	833995	860918	909691	422716	597272	460641	326732	422716	508808	434342	615791	338131	238457	707096	376344	580212	497726	560970	497726	399277	665470	947107	856165	619713	794123	672425	794123	410191	341854	461566	575870	614860	698151	643223	552732	704436
neg-M1035T174	1034.72	2.9075	250469	28713.7	196068	259645	128956	183767	192799	71119.3	295345	155977	231874	205932	295345	74946	254372	121442	317331	371001	407467	153650	274727	178654	253258	178654	224287	346766	231515	72000.1	245089	35106.2	224122	35106.2	104049	119841	285669	186563	214052	298066	328789	142677	214185
neg-M1037T174	1036.77	2.89742	607958	414159	695697	433121	687738	458345	501251	553544	710680	709292	833232	196762	710680	699216	701580	615511	770254	659729	554977	351162	411148	395486	431322	395486	393295	561790	638826	654636	551969	593888	671189	593888	117728	543234	580378	654966	630723	705511	805282	695824	806600
neg-M1039T171_1	1038.8	2.84762	940547	1.06613e+06	1.72312e+06	622868	1.5014e+06	1.28635e+06	1.55722e+06	954996	1.36272e+06	1.23773e+06	1.71062e+06	571600	1.36272e+06	1.2091e+06	1.64812e+06	1.1354e+06	1.84581e+06	2.48421e+06	1.60953e+06	2.05482e+06	1.76803e+06	1.85074e+06	1.96349e+06	1.85074e+06	2.19507e+06	1.93426e+06	1.00255e+06	1.08049e+06	1.5561e+06	1.27411e+06	1.42658e+06	1.27411e+06	5.18289e+06	2.98148e+06	1.40111e+06	1.34053e+06	1.50432e+06	1.20512e+06	1.48379e+06	1.56259e+06	1.40305e+06
neg-M1039T171_2	1039.3	2.84422	396697	299049	482519	144375	363528	336937	352486	349591	579432	341848	520054	130657	579432	373110	568545	383357	701742	905404	530328	897153	333829	463819	399171	463819	719797	469090	295062	475263	478562	460559	348926	460559	1.91861e+06	1.10369e+06	502826	366603	490661	511759	403157	468457	438751
neg-M1039T373	1039.01	6.21667	146485	399257	198897	250780	791033	249563	1.01994e+06	285260	191975	207685	575390	67432.9	191975	411920	448101	478692	403763	440713	625601	375659	1.1363e+06	780825	255437	780825	444738	198137	90753.9	138298	171383	124928	199962	124928	145237	184578	533383	219783	255547	301314	263719	290316	238194
neg-M1039T422	1038.5	7.03327	349010	781962	299416	365281	139754	691260	336514	299874	206511	240956	18787.9	152259	206511	229262	145393	241606	179624	115065	648301	90489.7	336912	112588	165692	112588	373282	118744	524257	668545	226063	270500	164121	270500	265727	238300	282561	206952	236758	152235	120193	118044	128577
neg-M103T162	102.987	2.70742	563389	614689	449544	702605	569579	568799	471631	406721	598740	380411	557543	549067	598740	562108	506069	446296	348109	226203	579278	501396	584924	433324	370732	433324	531608	504670	594625	390659	474825	411427	358006	411427	369934	382089	441362	290054	425555	505837	450473	484713	433996
neg-M103T165	102.955	2.7541	6.63838e+06	4.25815e+06	8.32038e+06	3.86324e+06	3.66472e+06	4.0446e+06	3.81577e+06	3.56387e+06	3.74756e+06	4.87953e+06	4.22676e+06	4.0721e+06	3.74756e+06	3.80755e+06	3.71033e+06	3.82919e+06	3.68338e+06	4.51153e+06	4.39828e+06	4.67804e+06	3.88774e+06	4.19865e+06	4.66101e+06	4.19865e+06	3.58481e+06	3.8125e+06	4.46696e+06	4.63321e+06	4.14484e+06	4.15692e+06	3.93829e+06	4.15692e+06	5.77575e+06	5.12593e+06	3.77094e+06	5.7932e+06	8.12054e+06	3.78857e+06	3.50365e+06	3.49818e+06	3.35456e+06
neg-M103T179_1	102.928	2.98498	600421	545000	579037	502402	489927	535044	464194	423855	404662	553044	498194	411469	404662	489937	507638	438447	482341	551218	551054	477113	535030	528154	473322	528154	473077	581809	566514	576447	496004	502366	487399	502366	506280	636893	484172	490383	486903	540466	476422	527119	499509
neg-M103T179_2	102.955	2.98485	2.37554e+08	2.05934e+08	2.24551e+08	2.16351e+08	2.07179e+08	2.08864e+08	2.16759e+08	2.06941e+08	2.14177e+08	2.23108e+08	2.15717e+08	2.02761e+08	2.14177e+08	2.15632e+08	2.05595e+08	2.1323e+08	2.11083e+08	227629518	2.34582e+08	2.30852e+08	2.19462e+08	2.22024e+08	2.24094e+08	2.22024e+08	2.23576e+08	2.17474e+08	2.23095e+08	2.14692e+08	212395172	2.13617e+08	2.23675e+08	2.13617e+08	2.22476e+08	2.33123e+08	2.10156e+08	2.20768e+08	2.23684e+08	2.12157e+08	2.0856e+08	2.13601e+08	2.11266e+08
neg-M103T190	103.002	3.17302	1.16906e+06	1.49229e+06	1.91203e+06	1.61802e+06	1.17659e+06	1.50569e+06	1.42655e+06	1.84981e+06	772882	869189	1.00741e+06	2.75972e+07	772882	1.01546e+06	905450	1.6126e+06	1.22788e+06	902014	1.57727e+06	3.4566e+07	3.13093e+07	583623	972773	583623	488241	1.22123e+06	1.08326e+06	1.1568e+06	1.05063e+06	1.16493e+06	700117	1.16493e+06	2.31348e+06	1.63689e+06	1.04475e+06	3.50899e+07	1.20607e+06	997382	1.20602e+06	1.7162e+06	723326
neg-M103T217	103.002	3.6173	2.65561e+06	1.8867e+06	3.18502e+06	2.62298e+06	1.81421e+06	1.60272e+06	1.55338e+06	2.72675e+06	1.81829e+06	2.1241e+06	1.777e+06	3.88512e+06	1.81829e+06	2.17751e+06	1.45442e+06	1.89544e+06	1.75009e+06	1.82189e+06	719689	1.94892e+06	3.23602e+06	1.49245e+06	1.72861e+06	1.49245e+06	1.24785e+06	1.82069e+06	1.78347e+06	1.76431e+06	2.02565e+06	2.01089e+06	1.92161e+06	2.01089e+06	987307	7.23864e+06	1.97311e+06	1.9332e+06	2.97751e+06	2.60474e+06	2.68203e+06	2.59164e+06	2.03402e+06
neg-M103T218	102.955	3.63982	3.69202e+06	6.07379e+06	3.97223e+06	7.1921e+06	6.0866e+06	6.02405e+06	6.69318e+06	6.73859e+06	5.19267e+06	5.80452e+06	5.25537e+06	4.41419e+06	5.19267e+06	5.97939e+06	5.24495e+06	5.02937e+06	5.1861e+06	6.14516e+06	4.95621e+06	7.54877e+06	6.28636e+06	5.16436e+06	5.42502e+06	5.16436e+06	7.48891e+06	6.30412e+06	4.24409e+06	5.66186e+06	6.31626e+06	5.32344e+06	5.33382e+06	5.32344e+06	3.32056e+06	3.88105e+06	5.55459e+06	5.82862e+06	4.66452e+06	5.61484e+06	5.22172e+06	5.69004e+06	5.64519e+06
neg-M103T343	103.039	5.72307	1.29132e+08	1.13987e+08	4.02973e+07	1.05491e+08	1.75654e+08	1.40609e+08	1.72492e+08	151272035	3.05964e+08	488172725	1.78612e+08	1.26602e+08	3.05964e+08	1.10614e+08	1.74523e+08	1.29605e+08	2.27881e+08	5.46403e+08	7.82878e+07	1.10291e+08	1.42729e+08	1.52605e+08	1.1516e+08	1.52605e+08	1.35329e+08	1.56509e+08	1.1223e+08	8.54241e+07	5.15992e+07	1.08857e+08	9.69879e+07	1.08857e+08	6.287e+07	2.86418e+08	5.78995e+07	1.22764e+08	1.73991e+08	1.47687e+08	1.77297e+08	1.77548e+08	1.61479e+08
neg-M103T375_1	103.011	6.25138	421096	664803	597042	458516	483717	470622	591950	522034	594605	709275	467838	332634	594605	448758	540358	384986	736082	836668	667152	506617	639314	671967	574948	671967	762368	772776	495657	658728	525641	474063	463772	474063	339334	498935	454774	611350	639224	507655	516852	569698	588723
neg-M103T375_2	103.039	6.24813	199723866	2.876e+08	2.36291e+08	2.15725e+08	221983440	2.19549e+08	2.85443e+08	228850288	2.77491e+08	3.04394e+08	2.15893e+08	1.94003e+08	2.77491e+08	2.44385e+08	2.26781e+08	1.90233e+08	3.06201e+08	3.02784e+08	2.89641e+08	2.49265e+08	3.03246e+08	3.01076e+08	2.70584e+08	3.01076e+08	3.05522e+08	3.26641e+08	2.27388e+08	2.83858e+08	2.24896e+08	2.48596e+08	2.26209e+08	2.48596e+08	166639413	2.19558e+08	2.11805e+08	2.45451e+08	2.4589e+08	2.40211e+08	2.29989e+08	2.43512e+08	231913603
neg-M103T375_3	103.066	6.24967	439358	659170	615347	435729	438784	454263	653074	590560	674484	743562	422519	283967	674484	499880	496556	354233	647841	912358	692246	556122	706665	610454	547623	610454	692875	773230	520506	728379	457890	570376	462691	570376	343197	519446	468362	530667	582901	572073	478029	563387	537880
neg-M103T410	103.039	6.83477	2.82422e+07	3.23986e+07	3.04972e+07	2.57807e+07	2.26915e+07	2.58546e+07	4.31889e+07	2.91692e+07	5.09053e+07	6.01559e+07	1.91549e+07	25762017	5.09053e+07	2.73741e+07	2.57968e+07	2.64844e+07	3.7819e+07	5.2798e+07	2.75518e+07	2.92228e+07	4.45411e+07	3.74825e+07	3.17252e+07	3.74825e+07	3.75105e+07	4.09494e+07	2.84226e+07	2.56012e+07	1.78812e+07	2.90138e+07	63201977	2.90138e+07	1.89838e+07	2.30223e+07	2.32791e+07	3.3953e+07	3.31211e+07	2.62095e+07	2.51358e+07	2.39338e+07	3.07658e+07
neg-M1040T171	1039.8	2.84913	154948	104714	330735	115102	320425	322926	250333	211197	293255	249590	212765	99488.4	293255	309038	514560	231734	335881	374764	301917	494509	426355	283651	347482	283651	525931	379940	103334	227870	376843	241340	222181	241340	1.25948e+06	621515	201118	201958	288493	312672	278403	154000	207866
neg-M1040T174	1039.75	2.90038	377584	281798	349029	125690	230748	210751	217768	191706	202063	456288	250694	419555	202063	333023	353329	396510	442143	216087	188586	180282	219957	100670	289921	100670	154999	151319	273120	361542	217481	235667	310793	235667	128720	152993	223087	412096	350091	363370	350340	450124	334075
neg-M1040T373_1	1039.52	6.21791	160021	339402	295533	208861	851181	280864	1.06358e+06	337751	226848	251257	611824	88525.7	226848	527262	452551	522609	407110	449975	714269	462065	1.14688e+06	744602	313378	744602	539755	201209	121308	89495.7	140943	130792	208839	130792	158906	281205	595617	256545	327345	324578	270017	311248	262044
neg-M1040T373_2	1040.02	6.21842	133470	234812	151985	116184	509287	152766	636936	149173	97044.3	101124	389070	139955	97044.3	268723	243445	265537	201473	263195	438811	270198	697943	457319	220739	457319	301884	75740.6	39469.4	19282.5	109775	37286.7	82198.8	37286.7	101602	159664	324762	75963.9	195746	162719	149949	179577	146974
neg-M1042T173	1041.78	2.88955	840255	442677	862833	470284	693480	620192	678623	700790	907781	715915	821587	198926	907781	809413	929871	660111	970726	1.137e+06	735605	901499	822379	837380	880896	837380	886339	955649	924633	839371	849153	828459	804917	828459	414710	955890	823936	772794	985428	886134	1.02203e+06	834662	871332
neg-M1044T184	1044.22	3.05855	252110	173172	289063	244477	206052	293053	328200	101641	333121	272744	298087	164693	333121	255157	230126	217237	518711	303967	427543	358184	44763.8	316987	243897	316987	120074	283199	178334	122507	199902	217662	390015	217662	363704	260933	264266	274285	89693.4	310779	225931	188115	321427
neg-M1045T170	1044.9	2.82991	443466	453439	324842	465941	404223	471098	439062	307955	330773	265572	191379	217626	330773	251360	330380	368834	317147	165353	438592	361876	441571	350104	568139	350104	658310	409660	621193	462489	465558	434059	424004	434059	538203	504082	383126	405806	298096	320124	209802	358426	389287
neg-M1045T174	1044.75	2.89955	484919	415932	637744	331172	533390	487858	568634	324985	513611	585465	412367	202421	513611	529483	676085	602198	689198	521360	625727	358065	310184	453817	439248	453817	404580	526419	663564	588834	501918	413282	482264	413282	115548	527851	579474	591533	612646	585969	624534	485258	663837
neg-M1047T170_1	1046.87	2.8332	920214	808579	656466	578045	877370	926823	1.12173e+06	1.00146e+06	635359	598817	767696	369047	635359	618068	568848	869136	628645	547245	769352	853608	947518	757606	866106	757606	869586	829638	661040	1.09388e+06	822269	887412	968452	887412	1.14495e+06	936075	747065	808708	660411	762243	818317	864332	663357
neg-M1047T170_2	1047.37	2.83197	282919	310247	237875	209745	245592	294256	434243	404325	266874	350993	244199	142979	266874	266772	301590	372818	264119	123554	332925	305218	308648	260275	300683	260275	235367	331469	393092	291110	359033	341758	412909	341758	479724	289465	309963	341910	304760	365441	197241	237951	255847
neg-M1047T171	1046.79	2.85115	338407	241197	420891	284446	241307	409215	297867	432603	530266	405828	612311	194153	530266	312613	721923	389544	742865	956635	448930	712323	468586	519667	729320	519667	737204	564529	414564	510450	404643	362542	404979	362542	2.35511e+06	1.18551e+06	430396	418389	400519	355983	397478	701415	473859
neg-M104T179	103.959	2.9841	1.66401e+06	1.36126e+06	1.58387e+06	1.51229e+06	1.34847e+06	1.43935e+06	1.48672e+06	1.35519e+06	1.38996e+06	1.43977e+06	1.49364e+06	1.3978e+06	1.38996e+06	1.49024e+06	1.52798e+06	1.36972e+06	1.35019e+06	1.60332e+06	1.52327e+06	1.54057e+06	1.38842e+06	1.55092e+06	1.42757e+06	1.55092e+06	1.42132e+06	1.32929e+06	1.52287e+06	1.37527e+06	1.37935e+06	1.29985e+06	1.39261e+06	1.29985e+06	1.49197e+06	1.56886e+06	1.39284e+06	1.66949e+06	1.51688e+06	1.45425e+06	1.53732e+06	1.49535e+06	1.50647e+06
neg-M104T182	104.034	3.02872	5.12323e+06	5.10904e+06	4.40269e+06	6.04577e+06	3.62688e+06	3.91581e+06	4.34042e+06	5.07234e+06	3.85927e+06	3.97038e+06	2.84006e+06	3.91357e+06	3.85927e+06	3.75989e+06	3.19786e+06	4.03752e+06	2.26473e+06	1.89214e+06	6.04752e+06	4.18645e+06	5.34642e+06	4.31416e+06	5.0763e+06	4.31416e+06	4.81711e+06	4.27104e+06	6.71438e+06	5.13088e+06	4.97196e+06	5.35575e+06	4.89443e+06	5.35575e+06	4.81054e+06	3.81731e+06	4.56278e+06	5.07073e+06	4.29524e+06	4.20181e+06	4.18809e+06	4.17338e+06	4.07445e+06
neg-M104T375	104.042	6.24775	7.72601e+06	8.61821e+06	9.79182e+06	6.29765e+06	6.47077e+06	6.50864e+06	1.22338e+07	6.95638e+06	8.37426e+06	9.33264e+06	6.33874e+06	5.75645e+06	8.37426e+06	7.06065e+06	9.34577e+06	6.12637e+06	8.61438e+06	9.61601e+06	9.55052e+06	7.32124e+06	9.02678e+06	9.06398e+06	7.97445e+06	9.06398e+06	9.38992e+06	1.03094e+07	6.56965e+06	8.57163e+06	6.83962e+06	7.34573e+06	6.65796e+06	7.34573e+06	4.72668e+06	6.50639e+06	6.22203e+06	7.42963e+06	7.42806e+06	7.37765e+06	6.76692e+06	7.20742e+06	6.95377e+06
neg-M105T165	104.952	2.75012	2.04932e+06	1.31104e+06	2.45636e+06	1.14891e+06	1.09527e+06	1.32004e+06	1.22646e+06	1.0763e+06	1.2966e+06	1.53225e+06	1.41389e+06	1.17868e+06	1.2966e+06	1.20853e+06	1.11431e+06	1.2346e+06	1.10775e+06	1.2869e+06	1.41837e+06	1.40443e+06	1.19816e+06	1.10239e+06	1.31475e+06	1.10239e+06	1.24252e+06	1.20644e+06	1.43531e+06	1.3804e+06	1.31045e+06	1.26877e+06	1.31989e+06	1.26877e+06	1.71173e+06	1.65493e+06	1.28656e+06	1.12457e+06	2.41069e+06	1.07716e+06	1.13568e+06	1.13292e+06	1.03469e+06
neg-M105T179	104.952	2.98485	7.8868e+07	6.92651e+07	7.34183e+07	7.31414e+07	6.99207e+07	7.00302e+07	7.3245e+07	7.18401e+07	7.29463e+07	7.56803e+07	7.33609e+07	6.85927e+07	7.29463e+07	7.28992e+07	6.86552e+07	7.18615e+07	7.12408e+07	7.70958e+07	7.89423e+07	7.80232e+07	7.38531e+07	7.47542e+07	7.56197e+07	7.47542e+07	7.5071e+07	7.38245e+07	7.4382e+07	7.14792e+07	7.18193e+07	7.27101e+07	7.41109e+07	7.27101e+07	7.62037e+07	7.93243e+07	6.98658e+07	7.53876e+07	7.47786e+07	7.0969e+07	7.01619e+07	7.27133e+07	7.11154e+07
neg-M105T201	105.018	3.35405	57104385	6.73492e+07	3.43806e+07	5.61273e+07	4.22577e+07	4.05653e+07	4.47406e+07	3.94555e+07	3.59282e+07	3.61095e+07	4.82014e+07	4.23117e+07	3.59282e+07	4.67039e+07	3.6983e+07	4.71502e+07	3.91036e+07	2.09254e+07	5.16252e+07	4.04862e+07	6.13286e+07	2.1565e+07	2.96495e+07	2.1565e+07	3.9574e+07	3.8822e+07	4.59523e+07	3.09801e+07	3.70814e+07	3.79178e+07	3.37141e+07	3.79178e+07	2.94956e+07	2.10795e+07	4.49968e+07	2.23541e+07	4.01924e+07	4.55293e+07	4.25585e+07	4.14641e+07	1.87324e+07
neg-M105T219	104.952	3.64726	1.07062e+06	1.07304e+07	1.16279e+06	1.64879e+06	2.0398e+06	1.39884e+07	1.95422e+06	1.52573e+06	1.74848e+06	2.24144e+06	1.91325e+06	1.48848e+06	1.74848e+06	1.83508e+06	1.05155e+07	2.13024e+06	1.87061e+06	2.07756e+06	1.70222e+06	1.8174e+06	1.70395e+06	1.69254e+06	1.88083e+06	1.69254e+06	2.12953e+06	2.25236e+06	1.42541e+06	1.0176e+07	2.25104e+06	1.54321e+06	1.41492e+06	1.54321e+06	1.4057e+06	6.15629e+06	1.60056e+06	1.06138e+07	1.49122e+06	1.76342e+06	1.8474e+06	1.95501e+06	1.25969e+06
neg-M105T221	105.018	3.67682	1.55613e+07	1.68205e+07	1.6303e+07	1.4456e+07	1.38939e+07	1.25787e+07	1.58417e+07	1.25049e+07	1.36292e+07	1.24628e+07	1.768e+07	1.2868e+07	1.36292e+07	1.61364e+07	1.39803e+07	1.42079e+07	1.10408e+07	1.0125e+07	1.66184e+07	1.65972e+07	1.84944e+07	1.53541e+07	1.58741e+07	1.53541e+07	1.86294e+07	1.62236e+07	1.34426e+07	1.37346e+07	1.47562e+07	1.34275e+07	1.70697e+07	1.34275e+07	8.72958e+06	9.17559e+06	1.41269e+07	1.42943e+07	1.49357e+07	1.54589e+07	1.33188e+07	1.44077e+07	1.11128e+07
neg-M105T375	105.043	6.24783	763514	1.18512e+06	817817	820653	775673	785293	1.14857e+06	877394	1.12959e+06	1.01017e+06	733896	484715	1.12959e+06	882260	880931	655188	1.05411e+06	1.1987e+06	1.04312e+06	922647	1.20182e+06	1.11598e+06	936157	1.11598e+06	1.12885e+06	1.31936e+06	859337	1.07346e+06	801798	1.01518e+06	767096	1.01518e+06	594124	844593	790646	938973	914352	957994	944183	922478	921697
neg-M105T656	104.952	10.9337	295532	610229	1.24096e+06	328656	1.10755e+06	1.00531e+06	695551	1.0487e+06	1.01101e+06	568911	1.06129e+06	544253	1.01101e+06	596573	865162	583719	595759	607743	331383	1.14463e+06	452194	478749	759709	478749	878579	595427	1.08584e+06	659111	790916	770861	833058	770861	967729	662034	1.19909e+06	681123	1.30104e+06	326610	522394	1.15127e+06	822891
neg-M106T179	105.956	2.9841	510476	452551	441245	459503	415365	356834	400690	386440	458744	451875	477380	416747	458744	484070	374768	439487	346635	420646	566853	500862	426666	473196	486496	473196	331226	458956	514719	520582	467065	512632	460382	512632	480742	445853	542066	439197	561485	424074	418137	496518	432011
neg-M106T201	106.021	3.35069	1.23999e+06	1.6214e+06	723133	1.28592e+06	926803	946114	969039	862243	793930	812503	1.11925e+06	975454	793930	1.13578e+06	828226	997912	809942	504130	1.28928e+06	999651	1.3775e+06	482387	695070	482387	726711	853513	1.04183e+06	665176	772801	793604	745160	793604	672893	368040	953993	535546	866338	1.13766e+06	1.05564e+06	1.06655e+06	289633
neg-M106T692	105.959	11.5381	83928.1	187173	45361.5	170349	174843	201349	217633	205195	198569	168184	188936	169631	198569	210123	236235	250005	242410	198275	93226.9	169529	180445	166698	239483	166698	213513	249427	112075	96610.6	192089	204245	231531	204245	286685	240899	221470	269917	73069.2	213182	202417	258299	229766
neg-M107T201	107.022	3.35143	227004	193724	50561.2	155256	95754.6	82351.1	124330	124741	165363	110084	203564	159545	165363	149679	81054.9	170199	152321	47142.2	211263	88314.9	162326	79722.1	60590.6	79722.1	119144	93959.9	156557	81263	72409.8	93341.9	120834	93341.9	26284.9	57794.1	190241	85835.8	194476	105379	174873	126269	72486
neg-M107T422	107.049	7.02907	6.19038e+07	5.72565e+07	1.88972e+07	3.68395e+07	2.86752e+07	4.4357e+07	3.82941e+07	2.91952e+07	1.87988e+07	4.45123e+07	1.25922e+07	7.91216e+07	1.87988e+07	1.23749e+07	1.28597e+07	3.67864e+07	3.12428e+07	1.34107e+07	3.04517e+07	2.14046e+07	4.22997e+07	2.17945e+07	2.28188e+07	2.17945e+07	2.7259e+07	1.87283e+07	2.69973e+07	3.94384e+07	2.07189e+07	2.36226e+07	1.70815e+07	2.36226e+07	2.17264e+07	1.53944e+07	2.7852e+07	1.78368e+07	2.24316e+07	2.66102e+07	2.61564e+07	2.78273e+07	2.91087e+07
neg-M107T669	106.991	11.1471	354911	628800	269745	431797	453975	716269	700281	408101	640739	640231	847154	294556	640739	385159	887556	799621	881001	833888	462320	724429	786402	689899	740792	689899	373183	958155	617860	610293	718624	407433	690716	407433	956613	774270	1.58642e+06	684288	509518	682727	710732	447374	679633
neg-M108T422	108.052	7.03297	4.24274e+06	3.9556e+06	1.4538e+06	2.43765e+06	2.10379e+06	3.0955e+06	2.47665e+06	2.0193e+06	1.21231e+06	3.15441e+06	799808	5.13544e+06	1.21231e+06	894818	1.0612e+06	2.49267e+06	2.23509e+06	399714	2.20126e+06	1.69346e+06	3.03168e+06	1.53892e+06	1.42581e+06	1.53892e+06	1.8015e+06	1.31999e+06	1.88031e+06	2.85052e+06	1.50528e+06	1.6504e+06	1.20304e+06	1.6504e+06	1.55384e+06	1.05056e+06	1.89237e+06	1.20727e+06	1.69462e+06	1.90521e+06	1.84908e+06	1.99654e+06	2.09069e+06
neg-M108T482	108.02	8.026	615526	438678	564867	802564	719398	629358	713442	735947	565742	563278	599139	721620	565742	409640	663068	771655	709737	921280	650128	662830	652264	748288	858474	748288	739724	849105	656115	575716	368279	803099	822306	803099	1.04502e+06	782573	787115	1.05388e+06	525024	798733	867878	899207	1.26039e+06
neg-M109T184	108.9	3.06658	1.99912e+07	1.6378e+07	2.00826e+07	1.95287e+07	1.80182e+07	1.80789e+07	2.36233e+07	1.69191e+07	1.82672e+07	1.69617e+07	1.69852e+07	1.83324e+07	1.82672e+07	1.57821e+07	1.94369e+07	1.7252e+07	2.1301e+07	2.40459e+07	1.96107e+07	2.01177e+07	1.71189e+07	1.74378e+07	1.97679e+07	1.74378e+07	1.99923e+07	1.72337e+07	2.31048e+07	1.69953e+07	1.75678e+07	1.53652e+07	1.79999e+07	1.53652e+07	2.1836e+07	2.28085e+07	1.98504e+07	2.14024e+07	1.96239e+07	1.99654e+07	1.91668e+07	1.93165e+07	1.88271e+07
neg-M109T205	108.9	3.41912	6.8929e+06	5.90027e+06	7.11725e+06	7.13447e+06	6.02664e+06	5.51893e+06	5.67568e+06	5.49634e+06	6.42493e+06	5.48467e+06	5.78398e+06	4.57534e+06	6.42493e+06	6.23709e+06	6.35605e+06	5.99207e+06	6.76912e+06	6.49696e+06	7.32021e+06	1.10854e+06	6.28329e+06	5.93947e+06	6.73043e+06	5.93947e+06	6.90947e+06	7.23135e+06	6.55514e+06	6.21818e+06	7.25261e+06	4.82727e+06	5.6757e+06	4.82727e+06	2.17979e+06	3.8731e+06	6.52558e+06	6.81618e+06	7.00773e+06	5.96581e+06	6.0601e+06	6.30523e+06	6.34297e+06
neg-M109T28	108.948	0.474003	201757	844429	109069	70065.1	162114	92705.2	51563.5	101774	29954.1	93388.8	65985.8	74303.6	29954.1	80988	743939	146392	299830	65375.3	75600.2	71759.6	55886.5	623453	44295.6	623453	421076	298989	101297	414663	80230.2	25359.1	76464.9	25359.1	572153	326940	82459.3	168624	273126	54771.8	246169	353465	227051
neg-M109T402	109.028	6.69758	1.72994e+06	1.63078e+06	2.72609e+06	1.4869e+06	1.09176e+06	1.33079e+06	967700	1.34404e+06	1.52906e+07	9.33562e+06	7.57497e+06	1.29613e+07	1.52906e+07	1.24374e+07	8.68354e+06	1.42499e+07	1.48881e+07	3.79498e+06	462671	487705	606093	603849	785460	603849	817288	547817	850370	539887	829636	1.53904e+06	1.05544e+06	1.53904e+06	705690	576461	713853	766407	3.1583e+06	3.58362e+06	3.32398e+06	3.49012e+06	2.02083e+06
neg-M111T166	110.969	2.77107	91567.6	53332.5	124774	64589.9	41283.3	67556.7	58849.2	206489	79059.7	65081.2	54720.7	55341.4	79059.7	68672.4	224861	42939.3	112326	65142.4	74465.9	42611.5	35777.7	46255.9	33927.9	46255.9	58708.2	44671.6	61435.7	61868.1	116402	172670	73520.5	172670	65670.2	266277	53932.4	63457.8	113473	81739.8	87928.3	50249.3	62046.4
neg-M111T184	110.897	3.06953	1.27105e+07	1.028e+07	9.87518e+06	1.24495e+07	1.06403e+07	1.15108e+07	1.10211e+07	1.05383e+07	1.21331e+07	1.05702e+07	1.09527e+07	1.1016e+07	1.21331e+07	1.05361e+07	1.2221e+07	1.48311e+07	1.27498e+07	1.587e+07	1.23439e+07	1.17657e+07	1.03288e+07	1.08698e+07	1.31083e+07	1.08698e+07	1.13979e+07	1.21395e+07	1.33332e+07	1.06372e+07	1.22057e+07	1.0161e+07	1.23011e+07	1.0161e+07	1.19521e+07	1.42373e+07	1.22999e+07	1.3099e+07	1.38317e+07	1.21633e+07	1.13071e+07	1.28132e+07	1.23583e+07
neg-M111T205	110.897	3.42183	3.63743e+06	3.51283e+06	4.38627e+06	4.21583e+06	3.86219e+06	3.33026e+06	3.56465e+06	3.83842e+06	3.7031e+06	3.46105e+06	3.13091e+06	2.94927e+06	3.7031e+06	3.5978e+06	3.64404e+06	3.47353e+06	4.44663e+06	5.08916e+06	4.18915e+06	4.26296e+06	3.91344e+06	3.79271e+06	4.31278e+06	3.79271e+06	5.32151e+06	4.53557e+06	4.42765e+06	3.89046e+06	3.5594e+06	3.00588e+06	3.45468e+06	3.00588e+06	1.17829e+06	2.36248e+06	4.06748e+06	4.28809e+06	3.89342e+06	3.50463e+06	3.91756e+06	3.38713e+06	2.3051e+06
neg-M111T206	110.974	3.43507	4.37984e+06	3.45752e+06	2.85408e+06	3.00629e+06	1.85545e+06	2.51154e+06	2.22825e+06	4.04638e+06	3.56467e+06	5.87342e+06	2.70844e+06	9.19576e+06	3.56467e+06	4.40485e+06	3.17126e+06	2.17311e+06	5.55749e+06	1.37519e+06	2.03903e+06	2.23754e+06	2.1519e+06	1.69973e+06	1.68558e+06	1.69973e+06	2.47162e+06	1.85703e+06	3.12588e+06	2.94598e+06	4.12342e+06	2.9953e+06	3.05141e+06	2.9953e+06	2.20734e+06	2.42142e+06	2.50026e+06	2.84921e+06	3.18607e+06	3.50209e+06	3.1701e+06	3.63354e+06	2.18361e+06
neg-M111T210	111.018	3.50207	7.76838e+07	8.33387e+06	7.02656e+06	8.94616e+06	7.26051e+06	7.1175e+06	6.99211e+06	8.16775e+06	6.67349e+06	7.61508e+06	8.05695e+06	2.67493e+07	6.67349e+06	7.28368e+06	6.59562e+06	1.24767e+07	5.69693e+06	5.02001e+06	9.11528e+06	9.88705e+06	7.67104e+06	7.89537e+06	7.48513e+06	7.89537e+06	8.71705e+06	9.61931e+06	6.69503e+06	1.09632e+07	9.81048e+06	8.40339e+06	7.64969e+06	8.40339e+06	7.14414e+06	7.91253e+06	6.75917e+06	6.71679e+06	7.23449e+06	8.0402e+06	7.71929e+06	8.37003e+06	6.6407e+06
neg-M111T215	111.007	3.5756	9.79145e+07	1.16284e+08	8.50967e+07	1.28594e+08	1.05171e+08	1.13113e+08	1.03027e+08	1.07371e+08	1.08183e+08	117824863	1.10311e+08	1.23255e+08	1.08183e+08	1.01617e+08	9.99148e+07	1.1587e+08	1.13976e+08	7.79968e+07	1.15565e+08	1.00008e+08	1.21817e+08	1.12035e+08	1.03225e+08	1.12035e+08	1.26129e+08	1.21082e+08	9.92783e+07	1.1169e+08	1.08053e+08	1.0768e+08	9.54065e+07	1.0768e+08	3.36024e+07	6.35484e+07	9.17523e+07	1.28533e+08	9.31004e+07	1.02198e+08	9.75252e+07	1.02816e+08	9.00338e+07
neg-M111T280	111.007	4.66882	1.7378e+07	4.85704e+07	1.48309e+07	4.59999e+07	4.9905e+07	4.37483e+07	3.46052e+07	3.94583e+07	4.55324e+07	4.23515e+07	5.37718e+07	5.03297e+07	4.55324e+07	3.76234e+07	3.67104e+07	4.3104e+07	5.02468e+07	1.39583e+07	3.83311e+07	3.91331e+07	2.82071e+07	3.80809e+07	3.19538e+07	3.80809e+07	4.54288e+07	4.4947e+07	3.98868e+07	4.46783e+07	2.27295e+07	2.02852e+07	1.97764e+07	2.02852e+07	3.04917e+07	4.39959e+07	3.49235e+07	2.96683e+07	3.87191e+07	4.39216e+07	4.04642e+07	3.8364e+07	1.61896e+07
neg-M111T30	111.018	0.498408	1.55553e+06	1.03706e+06	1.20434e+06	929706	791434	1.07093e+06	1.27422e+06	1.41415e+06	1.59387e+06	757567	1.30112e+06	1.18314e+06	1.59387e+06	1.17992e+06	1.5345e+06	1.54873e+06	1.54739e+06	913877	1.03639e+06	1.41289e+06	1.35662e+06	1.68265e+06	1.09113e+06	1.68265e+06	1.06154e+06	1.32638e+06	810159	1.25098e+06	1.2014e+06	1.12743e+06	1.53334e+06	1.12743e+06	2.20046e+06	1.78184e+06	1.37633e+06	1.03392e+06	1.31986e+06	727199	762711	878700	1.38765e+06
neg-M111T379	111.007	6.31615	2.5169e+06	1.98567e+06	1.72304e+06	8.78056e+06	3.4364e+06	3.36201e+06	2.00642e+06	3.22135e+06	3.46992e+06	3.52528e+06	1.98828e+06	2.76214e+06	3.46992e+06	3.24524e+06	2.95857e+06	3.52194e+06	3.6548e+06	1.9922e+06	3.66277e+06	3.66374e+06	3.71886e+06	2.74915e+06	2.69126e+06	2.74915e+06	3.86171e+06	3.63379e+06	3.37667e+06	2.05698e+06	3.37793e+06	2.88226e+06	3.03892e+06	2.88226e+06	3.20532e+06	1.9363e+06	2.68427e+06	2.57083e+06	2.15385e+06	2.50784e+06	3.1642e+06	2.51936e+06	2.32192e+06
neg-M111T412	111.08	6.87033	217369	163524	308339	157080	320822	133246	377725	369313	225673	260415	184611	237856	225673	218590	210459	226768	332159	399779	151034	264637	229708	91385.7	151101	91385.7	208193	198901	169373	190060	153879	123128	217305	123128	168668	338079	273359	286057	346338	283382	355869	425588	388023
neg-M111T677	110.974	11.2799	6.00979e+06	6.74981e+06	6.79733e+06	6.00344e+06	7.5469e+06	7.76665e+06	7.34402e+06	7.66647e+06	7.1547e+06	7.00947e+06	7.29812e+06	6.38744e+06	7.1547e+06	6.91783e+06	7.49802e+06	7.26981e+06	7.9321e+06	7.82238e+06	6.312e+06	7.17644e+06	6.57602e+06	6.21014e+06	8.19033e+06	6.21014e+06	7.49283e+06	7.57235e+06	7.38741e+06	7.10579e+06	7.5174e+06	6.97501e+06	7.36356e+06	6.97501e+06	1.06266e+07	9.19004e+06	7.51882e+06	6.85832e+06	7.95573e+06	7.46355e+06	7.00002e+06	7.584e+06	5.93756e+06
neg-M112T182	111.946	3.0268	329914	198108	154454	269138	119095	187394	233889	144446	102191	197224	225171	260980	102191	186179	98768	74957.4	75403.6	83265.8	115978	103771	156174	127769	168700	127769	50140.8	88185.3	150247	137681	173276	174877	117937	174877	110081	98428.9	110579	121884	135314	163963	226974	74882.4	184894
neg-M112T213	112.039	3.54437	3.62215e+06	3.36404e+06	1.00057e+06	2.33259e+06	1.75806e+06	2.13165e+06	1.77329e+06	2.45195e+06	2.31593e+06	2.7936e+06	2.34938e+06	5.60581e+06	2.31593e+06	2.58906e+06	2.75928e+06	2.90458e+06	1.88498e+06	1.39439e+06	1.7174e+06	1.89093e+06	3.49181e+06	1.83012e+06	2.36734e+06	1.83012e+06	2.34532e+06	1.67866e+06	2.97314e+06	2.85811e+06	2.09218e+06	2.33801e+06	3.07568e+06	2.33801e+06	2.98585e+06	2.92326e+06	3.32687e+06	2.53803e+06	1.96235e+06	2.51873e+06	1.84343e+06	2.01048e+06	2.36833e+06
neg-M112T215	112.011	3.57576	3.46077e+06	4.37112e+06	2.70292e+06	4.56587e+06	3.73274e+06	4.17845e+06	3.59072e+06	3.93395e+06	4.03674e+06	4.27578e+06	3.75383e+06	4.43529e+06	4.03674e+06	3.73768e+06	3.5429e+06	4.47544e+06	4.01606e+06	2.77484e+06	4.03241e+06	3.6009e+06	4.67752e+06	4.05741e+06	3.77086e+06	4.05741e+06	4.50419e+06	4.59757e+06	3.53346e+06	4.04957e+06	3.94808e+06	3.71091e+06	3.56396e+06	3.71091e+06	1.3414e+06	2.29149e+06	3.4769e+06	4.65807e+06	2.9817e+06	3.59434e+06	3.66979e+06	4.3424e+06	3.36718e+06
neg-M112T280	112.011	4.66691	1.22472e+06	1.70554e+06	841718	1.93593e+06	1.62318e+06	1.72848e+06	1.24798e+06	1.40691e+06	1.78603e+06	1.63288e+06	850775	2.02314e+06	1.78603e+06	1.43561e+06	1.60058e+06	1.70471e+06	1.86253e+06	433430	911023	942900	1.8055e+06	1.69445e+06	1.21667e+06	1.69445e+06	1.88879e+06	1.59179e+06	1.57048e+06	1.16615e+06	1.52135e+06	863931	1.1887e+06	863931	1.09287e+06	1.38127e+06	1.02521e+06	1.30579e+06	1.15008e+06	1.06002e+06	1.32753e+06	1.60187e+06	654335
neg-M112T389	112.039	6.48473	820294	753032	306051	578265	483941	806766	890782	573952	1.63321e+06	959295	1.37589e+06	805184	1.63321e+06	1.54556e+06	419526	1.57384e+06	1.06821e+06	361469	411738	520492	422650	468592	57911.2	468592	437442	466815	693883	531598	465313	494597	522857	494597	525585	613659	536202	644153	414103	504840	428705	968859	538772
neg-M112T664	112.05	11.0699	505418	960870	291145	528984	332386	1.3938e+06	388096	886602	1.43487e+06	770434	1.44678e+06	2.38099e+06	1.43487e+06	1.20706e+06	379006	454373	589030	789766	554462	737831	1.08224e+06	1.09682e+06	975700	1.09682e+06	533447	867287	640568	450673	1.04005e+06	1.55124e+06	913190	1.55124e+06	923550	1525319	958253	275532	521569	725081	849606	1.50867e+06	759812
neg-M113T174	112.952	2.89957	2.45482e+06	1.95591e+06	1.47944e+06	2.13509e+06	2.1569e+06	2.23574e+06	2.32781e+06	2.17809e+06	2.16965e+06	2.18903e+06	2.10779e+06	1.03245e+06	2.16965e+06	2.18873e+06	2.08588e+06	2.21177e+06	2.34032e+06	2.19577e+06	2.23272e+06	2.32544e+06	2.19509e+06	2.12638e+06	2.32866e+06	2.12638e+06	2.27188e+06	2.26051e+06	2.29845e+06	2.41782e+06	2.23399e+06	2.22087e+06	2.14998e+06	2.22087e+06	3.15358e+06	2.52416e+06	2.25739e+06	2.34712e+06	2.36429e+06	1.9832e+06	2.1356e+06	2.22558e+06	2.27501e+06
neg-M113T175	112.984	2.90907	9.63538e+08	8.27288e+08	9.03824e+08	8.77683e+08	8.72427e+08	9.05639e+08	9.13778e+08	8.80879e+08	8.9414e+08	8.9698e+08	9.03599e+08	7.99769e+08	8.9414e+08	8.73629e+08	855328391	8.7565e+08	8.80659e+08	9.56958e+08	921553231	9.34209e+08	874640228	8.78821e+08	928136434	8.78821e+08	9.1659e+08	9.07513e+08	9.19253e+08	9.05799e+08	9.19055e+08	9.17867e+08	9.27668e+08	9.17867e+08	1268436153	1027223316	8.95055e+08	9.18962e+08	9.46242e+08	8.90136e+08	8.78694e+08	8.80002e+08	8.76851e+08
neg-M113T185	112.895	3.0772	943871	1.45087e+06	1.40676e+06	1.68005e+06	1.51135e+06	1.1552e+06	1.42012e+06	1.53429e+06	1.66944e+06	1.26868e+06	930501	1.43189e+06	1.66944e+06	1.11557e+06	2.02894e+06	1.3417e+06	930641	1.03594e+06	1.30371e+06	1.58742e+06	1.33259e+06	1.33856e+06	1.66258e+06	1.33856e+06	1.5385e+06	1.18857e+06	1.78343e+06	991118	1.92624e+06	1.49247e+06	1.19316e+06	1.49247e+06	1.62749e+06	1.67876e+06	1.44515e+06	1.70911e+06	1.79966e+06	880910	1.3775e+06	1.54407e+06	1.59641e+06
neg-M113T242	112.936	4.03747	2.23479e+06	1.52171e+06	6.87401e+06	1.19881e+07	284446	1.09578e+06	550937	1.44729e+06	3.20858e+07	8.38154e+07	2.05541e+07	1.33618e+07	3.20858e+07	1.79212e+07	1.13944e+07	7.21568e+06	2.59025e+06	237641	6.84568e+06	2.84102e+06	6.52913e+06	7.85928e+06	3.14355e+06	7.85928e+06	2.24475e+06	274405	6.1134e+06	6.31571e+06	1.28669e+07	1.99625e+07	3.37815e+06	1.99625e+07	1.04323e+06	3.70111e+06	3.77809e+06	1.45416e+06	8.54453e+06	7.49942e+06	8.74727e+06	3.28978e+06	3.17789e+06
neg-M113T393	113.059	6.55183	446785	547271	548532	593744	594467	621979	576857	734832	528750	625197	471248	2.24911e+06	528750	456510	407609	715520	603712	744343	455885	422249	616479	411234	645218	411234	427256	579619	554060	443094	508863	794117	651461	794117	714364	502192	311477	732305	654780	557707	641807	1.25368e+06	571652
neg-M113T44	112.998	0.7301	3.09427e+06	2.97349e+06	6.35811e+07	2.68929e+06	2.27556e+06	2.22343e+06	1.59645e+06	1.53291e+06	1.98092e+06	2.43718e+06	2.68599e+06	1.9477e+06	1.98092e+06	2.32813e+06	2908667	1.81158e+06	2.18538e+06	658400	934375	2.01818e+06	2.72231e+06	1.86971e+06	1.78464e+06	1.86971e+06	1.68324e+06	2.33649e+06	3.3878e+06	3.18322e+06	2.38739e+06	1.82196e+06	2.66626e+06	1.82196e+06	3.07989e+06	2.49645e+06	2.29097e+06	9.16281e+07	4.43154e+06	2.14681e+06	2.37626e+06	2.71301e+06	2.58773e+06
neg-M113T656	112.984	10.9372	1.32766e+07	3.28502e+07	4.1298e+07	3.55855e+07	4.81272e+07	5.1962e+07	5.33207e+07	4.48306e+07	5.21366e+07	3.46988e+07	4.60492e+07	3.96359e+07	5.21366e+07	5.0248e+07	5.08348e+07	4.9132e+07	5.50952e+07	4.60703e+07	2.80103e+07	4.88954e+07	3.4566e+07	4.47897e+07	4.90093e+07	4.47897e+07	4.32932e+07	5.37995e+07	5.12191e+07	4.41229e+07	3.8454e+07	5.00171e+07	4.77485e+07	5.00171e+07	6.27411e+07	6.37718e+07	4.01297e+07	4.1776e+07	4.75904e+07	3.08421e+07	5.19085e+07	4.62478e+07	4.12859e+07
neg-M113T96	112.998	1.605	483725	119333	1.30381e+07	441820	342914	718520	379468	274742	418397	827506	898851	616145	418397	361585	339571	462232	426882	1.70554e+07	505625	378097	559424	367619	493604	367619	437972	363123	363816	350589	1.3798e+06	394463	326428	394463	492726	849791	662177	1.98788e+07	502003	1.0519e+06	785153	448024	341027
neg-M114T113	113.987	1.89102	378152	330821	423812	254839	312401	237426	502477	316677	1.2454e+06	1.19062e+06	213118	283249	1.2454e+06	353447	1.40777e+06	367419	669414	310759	156651	649347	194985	241828	269208	241828	373353	391185	369346	394013	366248	394488	410596	394488	479649	458969	336794	451609	272566	347818	293470	337235	460672
neg-M114T143	113.987	2.38357	141000	284626	358265	736006	266035	651763	240413	276279	302586	285550	180870	228430	302586	297611	302442	280783	230826	303232	259802	314231	714236	296616	303909	296616	287067	317531	310260	219911	779620	229736	509470	229736	391085	505444	280384	243009	82794	209443	291751	222783	252164
neg-M114T174	113.987	2.90217	1.59134e+07	1.34446e+07	1.47258e+07	1.42698e+07	1.47449e+07	1.50429e+07	1.54378e+07	1.45137e+07	1.48296e+07	1.49827e+07	1.5232e+07	1.30772e+07	1.48296e+07	1.42594e+07	1.45831e+07	1.43974e+07	1.45305e+07	1.63081e+07	1.56243e+07	1.5403e+07	1.46204e+07	1.43975e+07	1.50933e+07	1.43975e+07	1.48037e+07	1.51074e+07	1.52781e+07	1.50789e+07	1.51236e+07	1.48344e+07	1.52414e+07	1.48344e+07	2.13401e+07	1.7306e+07	1.4851e+07	1.51662e+07	1.60306e+07	1.47422e+07	1.52148e+07	1.46822e+07	1.47259e+07
neg-M114T195	114.029	3.25618	3.66039e+06	4.69896e+06	4.05536e+06	4.61716e+06	5.03186e+06	5.28326e+06	4.02008e+06	4.02374e+06	4.52207e+06	5.8707e+06	4.97254e+06	1.71541e+07	4.52207e+06	4.53632e+06	5.05446e+06	5.61116e+06	4.60342e+06	5.06619e+06	3.93712e+06	3.29207e+06	3736991	3.22351e+06	3.38081e+06	3.22351e+06	3.48387e+06	4.75624e+06	3.8522e+06	4.05808e+06	4.26193e+06	3.6192e+06	3.37173e+06	3.6192e+06	6.41012e+06	5.63324e+06	4.09839e+06	4.88733e+06	4.51445e+06	4.59474e+06	4.70106e+06	4.85498e+06	4.47841e+06
neg-M114T27	114.055	0.457413	104179	204040	17858.2	96176.9	105693	148131	84498.4	139416	123056	131936	92550.2	137210	123056	137403	158185	135005	168377	71760	32819.2	65836.1	65434.5	178375	99686.9	178375	234106	199188	58936.6	187734	108946	59609	145555	59609	233831	289697	85107.1	96441.6	66551.3	36253.3	116971	129281	56424.9
neg-M114T31	114.018	0.509673	519284	983737	860339	625492	960189	452735	538732	493825	697461	733603	692349	341741	697461	417183	478508	693044	525564	562097	728833	546783	664466	513107	573897	513107	677435	731200	677594	745490	362642	677858	553590	677858	542507	670978	575734	675810	459849	721635	547828	504269	458180
neg-M114T382	114.055	6.37488	322938	392887	451196	604896	325770	318829	346273	593482	506764	344612	153010	357445	506764	445008	483629	728696	398174	267193	574918	549123	467901	366499	746961	366499	758402	586580	683586	580449	646916	811070	576927	811070	424457	401373	450128	609885	545719	553044	495617	603321	647587
neg-M114T42	113.987	0.701025	616460	692738	1.64301e+06	152055	1.21705e+06	1.69971e+06	1.10529e+06	1.22267e+06	1.49871e+06	428795	1.57209e+06	1.41033e+06	1.49871e+06	1.19608e+06	865269	1.32326e+06	435413	1.33754e+06	308355	630409	313726	111196	715317	111196	1.3839e+06	829424	218833	525317	169662	1.14078e+06	1.32326e+06	1.14078e+06	1.79386e+06	1.21097e+06	1.21708e+06	1.48252e+06	153030	862176	1.22099e+06	1.25133e+06	1.1091e+06
neg-M114T656	113.987	10.935	256582	533317	536085	364859	657543	855400	697805	609763	826919	477141	781196	643486	826919	631395	727985	819530	615963	705084	240891	673183	420879	524087	785580	524087	569800	624985	620002	604005	509722	685199	894501	685199	975325	682078	579929	728117	689931	432087	683185	568166	576603
neg-M114T84	113.987	1.40059	345588	2.14134e+06	566639	329451	433174	335317	339573	420708	599517	501410	386142	180764	599517	409851	358250	429771	477858	420727	830561	777890	353341	328208	240866	328208	708664	379861	199484	220614	1.14926e+06	260883	783148	260883	596190	362516	414359	300346	254450	287881	432427	705584	362515
neg-M115T107	114.95	1.78628	346236	448450	218895	502969	378904	587701	294260	617249	1.41855e+06	817032	380752	464334	1.41855e+06	319033	380169	363150	501481	272546	271817	1.32518e+06	821386	296250	362884	296250	390340	331575	442086	424536	515994	501563	305717	501563	467726	336090	469444	702840	565106	407506	395820	589056	787419
neg-M115T152	114.95	2.53284	1.59638e+06	1.85634e+06	1.80451e+06	1.63792e+06	1.48515e+06	2.2411e+06	1.97153e+06	2.49317e+06	2.72983e+06	1.94849e+06	2.15297e+06	1.56056e+06	2.72983e+06	1.98403e+06	1.90406e+06	2.92719e+06	2.3102e+06	1.20369e+06	2.27191e+06	3.0434e+06	1.51541e+06	1.4957e+06	2.39296e+06	1.4957e+06	1.49493e+06	1.02974e+06	2.28808e+06	1.20847e+06	859915	1.54551e+06	2.44652e+06	1.54551e+06	2.2034e+06	2.39892e+06	1.86274e+06	1.96239e+06	1.19812e+06	2.1329e+06	1.69846e+06	565222	1.65439e+06
neg-M115T157	115.038	2.623	1.16438e+07	1.02908e+07	5.20068e+06	579378	8.03284e+06	9.66125e+06	1.0278e+07	6.75299e+06	7.47374e+06	5.97812e+06	7.20092e+06	7.17755e+06	7.47374e+06	2.54483e+06	1.06633e+07	1.0843e+07	8.79612e+06	1.16376e+07	5.1195e+06	1.05108e+07	8.54649e+06	1.06409e+07	1.09024e+07	1.06409e+07	1.08914e+07	1.10806e+07	6.7797e+06	7.27555e+06	1.10668e+07	3.15342e+06	1.08485e+07	3.15342e+06	1.39702e+07	1.20108e+07	731339	1.14477e+07	8.35371e+06	9.43225e+06	9.53023e+06	9.00447e+06	9.73637e+06
neg-M115T174	114.988	2.89798	5.21786e+06	4.53044e+06	5.31255e+06	4.85673e+06	6.57888e+06	5.17509e+06	5.08819e+06	4.9738e+06	4.85539e+06	5.17478e+06	5.23931e+06	4.52446e+06	4.85539e+06	4.91536e+06	6.34684e+06	5.32174e+06	5.21722e+06	5.46732e+06	5.54688e+06	5.29059e+06	6.07376e+06	6.38884e+06	5.21348e+06	6.38884e+06	5.41653e+06	5.48814e+06	5.26999e+06	5.31033e+06	5.32251e+06	5.29152e+06	5.40198e+06	5.29152e+06	7.72281e+06	6.2978e+06	5.18277e+06	5.59453e+06	3.53061e+06	5.57997e+06	5.35581e+06	5.02158e+06	5.44079e+06
neg-M115T211	115.002	3.52372	2.60708e+07	2.41739e+07	2.22711e+07	2.35381e+07	1.8828e+07	1.8992e+07	1.68988e+07	3.48039e+07	4.76664e+07	4.09479e+07	3.27893e+07	4.70037e+07	4.76664e+07	4.23078e+07	3.14783e+07	2.2874e+07	3.30071e+07	1.43219e+07	1.29871e+07	1.35741e+07	18637446	1.46434e+07	1.22553e+07	1.46434e+07	1.36495e+07	1.11802e+07	2.85156e+07	2.24692e+07	2.142e+07	2.18976e+07	2.18683e+07	2.18976e+07	1.27606e+07	7.30555e+06	2.09103e+07	1.41468e+07	2.30369e+07	2.44967e+07	2.24224e+07	2.30382e+07	1.38233e+07
neg-M115T227	115.019	3.77945	3.8066e+06	3.09919e+06	1.7752e+06	2.40249e+06	2.8397e+06	1.5433e+06	2.16707e+06	2.03431e+06	1.76791e+06	2.31017e+06	2.94641e+06	5.13621e+06	1.76791e+06	3.37278e+06	1.84799e+06	1.73428e+06	1.64832e+06	3.34027e+06	2.42928e+06	1.34787e+06	2.09904e+06	1.9542e+06	1.33557e+06	1.9542e+06	2.64099e+06	2.80122e+06	1.54452e+06	2.94109e+06	2.31348e+06	1.38528e+06	1.50923e+06	1.38528e+06	2.94631e+06	2.1805e+06	3.64408e+06	1.35096e+06	1.83373e+06	2.06883e+06	1.91487e+06	2.7533e+06	1.04874e+06
neg-M115T277	115.019	4.61973	1.52175e+06	2.55307e+06	1.15469e+06	1.29047e+06	1.55327e+06	1.31932e+06	2.55937e+06	1.4697e+06	1.70038e+06	1.17316e+06	2.91391e+06	3.75976e+06	1.70038e+06	1.70485e+06	2.58985e+06	1.46284e+06	1.41008e+06	1.3498e+06	1.43213e+06	2.88297e+06	1.46794e+06	2.65817e+06	1.42923e+06	2.65817e+06	2.62323e+06	2.46762e+06	2.69736e+06	1.34159e+06	1.4285e+06	2.56736e+06	1.6135e+06	2.56736e+06	2.77703e+06	2.38093e+06	1.16061e+06	2.27541e+06	2.42683e+06	1.35271e+06	1.20797e+06	1.4805e+06	1.4649e+06
neg-M115T286	115.002	4.76192	6.11745e+06	6.40754e+06	8.42648e+06	8.63934e+06	6.90163e+06	5.9463e+06	7.55941e+06	2.33894e+07	1.76479e+07	1.29054e+07	1.15178e+07	1.77806e+07	1.76479e+07	1.47667e+07	8.50311e+06	6.17101e+06	1.4929e+07	6.04633e+06	1.37702e+07	5.03592e+06	7.40129e+06	5.72183e+06	1.2599e+07	5.72183e+06	5.54457e+06	3.77625e+06	1.18602e+07	5.41766e+06	6.67473e+06	1.01272e+07	6.35687e+06	1.01272e+07	2.62219e+06	2.18627e+06	5.91698e+06	4.95206e+06	8.04479e+06	7.6103e+06	6.69282e+06	7.31681e+06	6.88682e+06
neg-M115T298	115.002	4.97272	9.70176e+06	1.66173e+07	11096933	1.0945e+07	1.06149e+07	9.70591e+06	9.92858e+06	1.40122e+07	2.6086e+07	2.0252e+07	1.83279e+07	5.12388e+07	2.6086e+07	2.26162e+07	1.70244e+07	9.86034e+06	2.29461e+07	6.62739e+06	7.02572e+06	6.97039e+06	1.7494e+07	8.23115e+06	6.48536e+06	8.23115e+06	1.30063e+07	5.9622e+06	1.48572e+07	7.91102e+06	9.70643e+06	1.04196e+07	9.36091e+06	1.04196e+07	6.94878e+06	3.91523e+06	1.73275e+07	8.59921e+06	1.20301e+07	1.13137e+07	1.15449e+07	2.11607e+07	1.11951e+07
neg-M115T326	115.002	5.42976	1.6706e+07	1.50928e+07	1.88396e+07	2.1731e+07	2.04998e+07	1.77279e+07	1.88978e+07	2.75411e+07	5.35794e+07	3.31336e+07	3.58904e+07	4.84801e+07	5.35794e+07	4.09621e+07	3.0025e+07	1.8783e+07	4.31982e+07	1.01592e+07	9.76203e+06	1.02869e+07	1.60152e+07	1.40085e+07	1.07503e+07	1.40085e+07	1.19631e+07	9.89383e+06	2.68499e+07	1.41261e+07	1.77756e+07	1.76798e+07	1.61837e+07	1.76798e+07	2.44634e+07	1.26992e+07	1.57478e+07	1.48867e+07	1.90388e+07	1.89199e+07	1.87057e+07	1.88756e+07	1.60935e+07
neg-M115T394	115.039	6.57413	1.62493e+08	8.89262e+07	1.30642e+08	8.41685e+07	1.65319e+08	9.17324e+07	1.67969e+08	1.20736e+08	1.50301e+08	1.34022e+08	1.30898e+08	1.2304e+08	1.50301e+08	9.05722e+07	1.20744e+08	8.82205e+07	1.5107e+08	1.92815e+08	1.38402e+08	1.58406e+08	1.57688e+08	1.6717e+08	1.13133e+08	1.6717e+08	1.30408e+08	137965146	1.27977e+08	1.1532e+08	9.36843e+07	114605479	1.5749e+08	114605479	8.11844e+07	1.25616e+08	1.00947e+08	172740137	1.35844e+08	1.25368e+08	1.25686e+08	1.28058e+08	1.28731e+08
neg-M115T395_1	115.006	6.5768	1.26027e+08	87360.1	208313	98901.8	309451	93869	299979	172943	198793	220192	238811	111411	198793	88152.4	165124	6.86323e+07	288451	1.48892e+08	254304	277598	299772	1.2052e+08	8.69947e+07	1.2052e+08	222797	260024	206784	218806	109307	8.19953e+07	317452	8.19953e+07	98789.8	274228	178836	325130	248928	218405	186371	230981	234040
neg-M115T395_2	115.071	6.57648	236646	48542.3	218264	99501.1	328613	80452.4	274525	210964	298656	221958	207395	141876	298656	144847	214161	89762.4	215146	298118	236156	301494	296211	312367	169168	312367	243699	248835	237280	190096	142661	219447	289136	219447	44430.1	255530	184149	293168	221592	211562	203230	222947	177124
neg-M115T40	115.038	0.674054	9.15458e+06	7.20294e+06	1.2232e+06	5.53317e+06	6.6099e+06	6.54662e+06	7.38895e+06	8.49715e+06	1.07999e+07	6.55135e+06	2.95823e+06	9.02331e+06	1.07999e+07	6.40631e+06	4.96661e+06	7.54919e+06	1.13315e+06	1.06577e+06	6.26548e+06	9.79477e+06	8.80593e+06	7.53426e+06	8.15845e+06	7.53426e+06	913711	8.43293e+06	8.12978e+06	9.71804e+06	8.95778e+06	1.24438e+06	1.76005e+06	1.24438e+06	9.89299e+06	8.68292e+06	9.67806e+06	7.76087e+06	8.8207e+06	5.12052e+06	5.00732e+06	4.49348e+06	5.01166e+06
neg-M115T427	115.075	7.11722	194207	3.12846e+06	1.64698e+06	58051.4	1.19726e+06	511423	164240	3.09264e+06	125206	137358	43803.6	335717	125206	317842	1.2533e+06	406727	1.40883e+06	414350	722341	212807	521835	68644	842292	68644	1.19135e+06	881088	338311	516110	503794	290233	2.23185e+06	290233	1.56737e+06	765911	2.60899e+06	531402	1.32536e+06	1.77614e+06	1.73126e+06	1.64667e+06	1.63231e+06
neg-M115T656	114.988	10.9342	234730	138214	233061	213792	131398	187186	149482	156619	118537	252284	384343	338202	118537	156084	180186	147516	203272	150135	267690	184954	325054	335606	301364	335606	170749	235404	287844	409061	249290	370394	169815	370394	169632	197822	121972	154279	186276	270387	310379	170180	134822
neg-M115T668	114.933	11.1254	880763	881306	1.28141e+06	642570	1.16941e+06	747473	910755	1.37105e+06	1.1679e+06	682444	704575	714672	1.1679e+06	784246	1.15465e+06	1.28303e+06	1.28245e+06	908055	604697	1.0211e+06	644720	830414	1.15521e+06	830414	1.18336e+06	830422	1.10242e+06	957295	1.026e+06	614494	1.13735e+06	614494	1.00264e+06	1.6159e+06	1.22306e+06	1.17909e+06	1.30039e+06	877479	1.04411e+06	1.22813e+06	1.15617e+06
neg-M115T718	114.95	11.9602	207099	192350	301963	248333	692787	306047	652913	274785	365443	221113	321389	413544	365443	538238	347305	161230	412896	394521	250501	255623	287850	247205	189808	247205	467430	252110	510690	535295	286371	240202	153444	240202	647048	312815	247980	226281	268082	485393	202875	278236	222280
neg-M115T77	114.95	1.27561	303648	1.45647e+06	273350	497039	1.15771e+06	390998	648939	764661	1.39702e+06	337572	263561	1.09379e+06	1.39702e+06	433775	387077	99654	344852	449785	640734	1.2536e+06	698540	756470	354140	756470	414183	652424	744868	799539	294388	539523	386188	539523	516448	584147	393614	491634	381371	645384	185117	571005	263169
neg-M116T163	115.988	2.71248	171073	203523	94866.3	259986	169629	144283	153578	142791	191733	133202	183029	187904	191733	179631	238575	158202	103331	34453.8	159540	192363	213975	209977	110108	209977	165960	145886	216998	109859	135964	140593	1.02973e+06	140593	142939	101809	150990	111356	97712.6	158016	159458	154036	152524
neg-M116T211	116.005	3.52308	957890	642881	742368	672524	532346	673320	476660	1.03568e+06	1.68319e+06	1.17906e+06	1.02158e+06	1.53318e+06	1.68319e+06	1.37695e+06	882903	723385	1.00267e+06	420632	290839	354873	491503	391398	339733	391398	341703	3.80946e+06	875581	637216	603689	720031	674604	720031	344157	4.43016e+06	664533	341758	817696	709792	771621	827275	338261
neg-M116T214_1	116.034	3.56672	5.99195e+06	7.57528e+06	5.02115e+06	5.40128e+06	5.20857e+06	5.63873e+06	5.03176e+06	4.61614e+06	7.17419e+06	9.21278e+06	6.19152e+06	6.79443e+06	7.17419e+06	4.90447e+06	5.63504e+06	8.38713e+06	6.35173e+06	1.33405e+07	4.65153e+06	4.67457e+06	4.56753e+06	4.04283e+06	4.2337e+06	4.04283e+06	4.11726e+06	4.86182e+06	4.10863e+06	5.2099e+06	4.69415e+06	5.81647e+06	4.87705e+06	5.81647e+06	5.35679e+06	5.25974e+06	4.52198e+06	5.03915e+06	5.12663e+06	5.73993e+06	4.90697e+06	5.79091e+06	4.45381e+06
neg-M116T214_2	116.07	3.5614	8.73945e+06	1.14906e+07	4.94401e+06	1.53903e+07	7.56142e+06	1.00566e+07	9.36611e+06	1.11916e+07	6.17188e+06	8.88196e+06	5.05954e+06	8.48824e+06	6.17188e+06	8.93127e+06	5.75212e+06	8.18611e+06	6.79103e+06	5.54353e+06	8.14161e+06	6.78418e+06	1.03473e+07	9.25665e+06	1.05454e+07	9.25665e+06	8.86527e+06	9.20709e+06	1.07711e+07	1.14002e+07	9.46947e+06	1.28521e+07	9.47778e+06	1.28521e+07	6.73349e+06	7.38313e+06	9.46243e+06	7.62035e+06	5.27919e+06	8.18645e+06	6.63106e+06	8.83335e+06	7.29561e+06
neg-M116T236	116.07	3.9415	2.8795e+06	7.51322e+06	4.5555e+06	9.89112e+06	3.61906e+06	8.34051e+06	6.93932e+06	8.65448e+06	4.1062e+06	5.29565e+06	2.84622e+06	4.68535e+06	4.1062e+06	5.73706e+06	3.28557e+06	5.20484e+06	4.03438e+06	4.14197e+06	4.48568e+06	4.21403e+06	5.34945e+06	3.57485e+06	6.57319e+06	3.57485e+06	5.75467e+06	5.36209e+06	6.56294e+06	3.79322e+06	4.38186e+06	7.93137e+06	4.05442e+06	7.93137e+06	2.13727e+06	3.20397e+06	4.7279e+06	6.29158e+06	4.45898e+06	6.16052e+06	4.55219e+06	5.16964e+06	2.32047e+06
neg-M116T28	116.07	0.463241	265719	191932	80583.4	435943	402901	440311	401689	415708	419740	426914	340790	455433	419740	517076	368139	505796	287476	434611	189496	425185	332592	377200	429747	377200	347940	362064	280318	301159	401152	413514	449953	413514	524970	363584	356065	288469	203577	219225	186277	201691	228875
neg-M116T326	116.005	5.42753	1.96007e+06	1.78888e+06	303296	625127	664483	570524	521337	788579	866961	480921	1.24157e+06	1.44096e+06	866961	1.29936e+06	761885	411499	1.27777e+06	253760	217426	1.96718e+06	490083	1.80566e+06	1.92647e+06	1.80566e+06	2.01064e+06	1.9817e+06	1.8856e+06	434951	1.87532e+06	483189	431122	483189	723339	370198	468114	408183	453899	622302	560579	623153	286423
neg-M116T394	116.042	6.57407	6.11217e+06	3.38962e+06	4.74491e+06	3.03027e+06	6.38623e+06	3.46044e+06	6.46487e+06	4.59339e+06	5.69037e+06	5.17637e+06	4.9314e+06	4.69142e+06	5.69037e+06	3.53165e+06	4.75581e+06	3.27242e+06	5.91623e+06	7.52517e+06	4.98893e+06	5.88924e+06	5.80277e+06	6.32976e+06	4.2829e+06	6.32976e+06	4.60724e+06	4.86617e+06	4.65479e+06	4.35333e+06	3.57e+06	4.3751e+06	5.81903e+06	4.3751e+06	3.1455e+06	4.60478e+06	3.6831e+06	6.19102e+06	4.90922e+06	4.78702e+06	4.8172e+06	5.19028e+06	5.08926e+06
neg-M116T664	116.07	11.0721	4.30609e+06	4.24325e+06	675534	5.7515e+06	4.13723e+06	6.02202e+06	5.9312e+06	5.76915e+06	4.88217e+06	4.35572e+06	1.88581e+06	5.69269e+06	4.88217e+06	2.08044e+06	1.1849e+06	5.93971e+06	1.50493e+06	5.28201e+06	3.85127e+06	4.56359e+06	1.158e+06	2.12739e+06	3.27353e+06	2.12739e+06	1.71112e+06	5.80513e+06	4.52733e+06	5.08808e+06	4.85941e+06	1.16405e+06	6.19658e+06	1.16405e+06	6.25032e+06	5.61372e+06	5.59806e+06	1.90692e+06	2.61176e+06	4.27552e+06	4.82541e+06	4.81485e+06	5.01281e+06
neg-M116T667	115.919	11.1193	890928	75590.7	389819	256835	333911	178010	197796	292169	218093	150418	259839	189230	218093	214964	216444	203477	280842	178584	401984	208885	239892	165308	225050	165308	115549	263799	245259	153314	223056	140532	211823	140532	272071	382523	225606	631350	282917	73179.9	210223	191915	208579
neg-M117T163	116.985	2.71683	215395	285190	742168	315237	220005	222529	181177	172535	240642	163212	235610	209377	240642	275047	205997	180423	519430	82663.4	202073	204822	243573	180608	156659	180608	231072	234156	233631	177892	181561	174738	164371	174738	720712	666566	184399	129912	139158	176932	192163	200073	167728
neg-M117T336_2	117.018	5.60643	2.15627e+08	1.82408e+08	1.88891e+08	2.48116e+08	1.91511e+08	1.71564e+08	2.27937e+08	2.73356e+08	2.41335e+08	2.14959e+08	2.11642e+08	2.71782e+08	2.41335e+08	2.48208e+08	1.96583e+08	1.78782e+08	2.42746e+08	1.28068e+08	1.63579e+08	1.73286e+08	3.0101e+08	2.02613e+08	1.5113e+08	2.02613e+08	2.07219e+08	2.03552e+08	3.48464e+08	1.83888e+08	2.32563e+08	1.65033e+08	1.91718e+08	1.65033e+08	1.8334e+08	1.89462e+08	3.07546e+08	1.68671e+08	2.36554e+08	2.504e+08	1.92195e+08	2.09412e+08	1.66245e+08
neg-M117T373	117.018	6.22447	6.20217e+06	8.33457e+06	5.196e+06	8.07094e+06	6.25917e+06	6.99124e+06	6.94598e+06	7.69515e+06	6.65887e+06	7.5603e+06	6.99957e+06	8.2642e+06	6.65887e+06	7.21472e+06	6.19588e+06	6.00645e+06	7.05858e+06	3.16415e+06	5.43648e+06	4.74719e+06	6.56446e+06	4.8134e+06	3.90999e+06	4.8134e+06	4.99615e+06	5.15522e+06	5.55806e+06	5.3617e+06	5.105e+06	4.23247e+06	4.48386e+06	4.23247e+06	4.74768e+06	4.99889e+06	4.70483e+06	2.9615e+06	5.17514e+06	5.40965e+06	4.83897e+06	5.46616e+06	3.58457e+06
neg-M117T395_1	117.02	6.59098	1.20491e+06	1.19786e+06	1.11422e+06	804014	1.02203e+06	1.12641e+06	2.88599e+06	1.20857e+06	569335	426399	1.00242e+06	305644	569335	2.02868e+06	867953	594179	807326	535548	2.65077e+06	1.59129e+06	1.73233e+06	1.12764e+06	814223	1.12764e+06	2.38769e+06	3.00055e+06	1.08853e+06	1.18005e+06	1.28322e+06	1.0068e+06	995108	1.0068e+06	2.44938e+06	2.20003e+06	1.52816e+06	1.35499e+06	1.12509e+06	1.15323e+06	772658	1.02458e+06	1.05363e+06
neg-M117T395_2	117.054	6.58568	3.77868e+08	4.86432e+08	4.05963e+08	386304761	3.79888e+08	3.85033e+08	6.36879e+08	4.35212e+08	3.58972e+08	3.08783e+08	2.95666e+08	2.48775e+08	3.58972e+08	2.5858e+08	3.03705e+08	3.60816e+08	3.50193e+08	3.20022e+08	572867323	5.02528e+08	5.09368e+08	4.87291e+08	4.37258e+08	4.87291e+08	544973647	8.03032e+08	3.92761e+08	5.1925e+08	5.14735e+08	4.36081e+08	3.64589e+08	4.36081e+08	5.43417e+08	3.96484e+08	3.69555e+08	3.62966e+08	3.15145e+08	420473091	4.16857e+08	4.31765e+08	312897494
neg-M117T395_3	117.088	6.58991	696265	1.11365e+06	912311	874185	806389	731951	1.66941e+06	879320	659323	490232	563903	307507	659323	389409	432715	725644	754303	476489	1.40703e+06	1.19812e+06	1.25718e+06	1.18745e+06	1.03053e+06	1.18745e+06	1.32782e+06	2.02047e+06	906182	1.31457e+06	1.26429e+06	1.04102e+06	621812	1.04102e+06	1.30416e+06	877435	824148	819991	628877	924251	922379	997611	631622
neg-M117T516	117.054	8.59178	5.66866e+06	6.93059e+06	5.57575e+06	5.93265e+06	5.21719e+06	5.0606e+06	6.82001e+06	5.89763e+06	4.41647e+06	4.91595e+06	4.29087e+06	8.33152e+06	4.41647e+06	4.25929e+06	4.2827e+06	4.77255e+06	5.14964e+06	4.89987e+06	8.07798e+06	1.49379e+07	8.89654e+06	5.64863e+06	7.76954e+06	5.64863e+06	7.38797e+06	9.75979e+06	8.55877e+06	6.42046e+06	7.60596e+06	6.04593e+06	5.62e+06	6.04593e+06	6.60343e+06	5.50897e+06	7.65513e+06	4.89873e+06	6.88719e+06	5.79275e+06	6.04117e+06	7.47611e+06	7.66924e+06
neg-M117T668	116.927	11.1256	2.54222e+07	1.83266e+07	3.2759e+07	1.93084e+07	3.32094e+07	3.10814e+07	3.11321e+07	3.85817e+07	3.01875e+07	2.71378e+07	3.04915e+07	2.70082e+07	3.01875e+07	2.89917e+07	3.2622e+07	3.4777e+07	3.52261e+07	3.41822e+07	2.1327e+07	2.57794e+07	2.37839e+07	2.24073e+07	3.00154e+07	2.24073e+07	3.0017e+07	3.31118e+07	2.9456e+07	2.63984e+07	2.73123e+07	2.69413e+07	2.19932e+07	2.69413e+07	4.0291e+07	4.01922e+07	2.46165e+07	3.18997e+07	35749557	2.46809e+07	2.81529e+07	3.31552e+07	2.79296e+07
neg-M118T183	118.049	3.0513	8.35141e+06	8.96308e+06	6.87528e+06	1.22252e+07	5.62138e+06	8.37274e+06	9.67772e+06	1.04591e+07	6.69532e+06	7.38755e+06	5.95679e+06	8.27102e+06	6.69532e+06	8.72642e+06	5.43757e+06	7.95625e+06	5.08058e+06	3.03646e+06	1.27547e+07	7.95435e+06	1.32875e+07	1.13641e+07	1.22104e+07	1.13641e+07	1.13921e+07	1.09713e+07	1.30487e+07	1.37112e+07	9.50668e+06	1.15076e+07	1.14532e+07	1.15076e+07	9.47299e+06	6.77251e+06	8.1069e+06	6.59101e+06	8.6617e+06	8.10132e+06	7.97247e+06	8.81613e+06	8.36108e+06
neg-M118T336	118.021	5.60647	6.30344e+06	2.74079e+06	3.10269e+06	6.28445e+06	5.01593e+06	4.28534e+06	5.91824e+06	6.43083e+06	7.35472e+06	5.39067e+06	5.15944e+06	6.9474e+06	7.35472e+06	5.80944e+06	5.55412e+06	4.65524e+06	6.63855e+06	3.89434e+06	3.01473e+06	4.06089e+06	6.74632e+06	5.18794e+06	1.5083e+06	5.18794e+06	5.26519e+06	6.30096e+06	3.22667e+06	2.73074e+06	5.11572e+06	4.27551e+06	4.46207e+06	4.27551e+06	4.81115e+06	5.64265e+06	6.90787e+06	4.99212e+06	5.26798e+06	5.53109e+06	4.60119e+06	5.68032e+06	1.83299e+06
neg-M118T395	118.058	6.58937	1.52756e+07	2.03189e+07	1.68736e+07	1.58727e+07	1.63072e+07	1.60034e+07	2.78145e+07	1.77199e+07	14693270	1.25154e+07	1.23177e+07	1.03538e+07	14693270	1.09926e+07	1.21661e+07	1.48293e+07	1.41105e+07	1.34186e+07	2.52354e+07	2.15263e+07	2.19003e+07	2.06803e+07	1.86609e+07	2.06803e+07	2.41477e+07	3.7929e+07	1.63894e+07	2.21282e+07	2.23845e+07	1.9006e+07	1.51851e+07	1.9006e+07	2.32606e+07	1.69328e+07	1.55743e+07	1.49266e+07	1.79789e+07	1.73924e+07	1.7433e+07	1.84164e+07	1.3485e+07
neg-M118T668	117.927	11.1254	2.55156e+06	2.63146e+06	3.23851e+06	2.02305e+06	3.04101e+06	2.95456e+06	2.96147e+06	3.63628e+06	3.16442e+06	2.5814e+06	2.91221e+06	1.86956e+06	3.16442e+06	2.98536e+06	3.09037e+06	3.47353e+06	3.47811e+06	2.18224e+06	2.3016e+06	2.6137e+06	2.31482e+06	1.47726e+06	3.02817e+06	1.47726e+06	3.13038e+06	3.28207e+06	2.87572e+06	1.90349e+06	2.65974e+06	2.0385e+06	3.1509e+06	2.0385e+06	3.83815e+06	3.97586e+06	2.38285e+06	1.76372e+06	2.41155e+06	2.51316e+06	2.75567e+06	3.01982e+06	2.77991e+06
neg-M118T670	118.007	11.1693	87793.1	636721	449112	510890	618534	1.10518e+06	525763	428768	901834	647642	1.10077e+06	582729	901834	556795	609173	620501	480831	765794	550629	297784	625730	378245	596742	378245	587072	802539	276570	540181	397752	573301	503791	573301	861212	694471	637878	220494	491596	550891	842902	704722	176600
neg-M119T174	118.94	2.89606	1.03554e+06	936852	1.02911e+06	991960	690420	805028	907207	896371	862391	1.23615e+06	738848	1.9802e+06	862391	966875	967554	1.04848e+06	984415	686350	781251	551795	593454	525085	572906	525085	600303	728767	864618	864570	867118	870496	917238	870496	811021	437536	837824	1.12818e+06	972509	811521	948923	937543	1.11713e+06
neg-M119T180	118.929	3.0004	1.69629e+06	1.12697e+06	1.91547e+06	1.36233e+06	1.40997e+06	1.47727e+06	1.28128e+06	1.47466e+06	1.47041e+06	1.39655e+06	1.50606e+06	1.39352e+06	1.47041e+06	1.44909e+06	1.71785e+06	1.06622e+06	1.4922e+06	1.8627e+06	1.55306e+06	1.559e+06	1.24938e+06	1.44026e+06	2.16326e+06	1.44026e+06	1.85955e+06	1.86812e+06	1.41686e+06	1.78551e+06	1.66942e+06	1.18152e+06	1.36498e+06	1.18152e+06	1.52485e+06	1.48534e+06	1.30393e+06	1.60114e+06	1.54744e+06	1.40857e+06	1.52354e+06	1.28995e+06	1.34657e+06
neg-M119T210	119.034	3.49485	6.96075e+07	7.59347e+07	6.08588e+07	8.34221e+07	5.19131e+07	6.71504e+07	6.43251e+07	5.73968e+07	4.93211e+07	7.12277e+07	5.68057e+07	7.81714e+07	4.93211e+07	5.53929e+07	6.00246e+07	6.09693e+07	4.59406e+07	3.21114e+07	1.00261e+08	9.89025e+07	9.37376e+07	7.91659e+07	7.97551e+07	7.91659e+07	9.01335e+07	1.07443e+08	7.18896e+07	9.96796e+07	8.84187e+07	7.38302e+07	8.21232e+07	7.38302e+07	6.64321e+07	6.11763e+07	5.55807e+07	5.06077e+07	6.81658e+07	7.47082e+07	6.88571e+07	6.57343e+07	4.30722e+07
neg-M119T336	119.022	5.60714	376878	644498	286604	653084	402620	351020	732852	1.04381e+06	659076	653708	703227	814299	659076	860103	721993	313516	490839	2.12177e+06	419698	288770	615645	264635	403325	264635	496974	665133	1.15588e+06	457692	701099	323557	558398	323557	571419	527137	913382	571722	333365	375622	620552	779665	364503
neg-M119T395	119.059	6.58937	1.56903e+06	1.87052e+06	1.62487e+06	1.69095e+06	1.49466e+06	1.59683e+06	2.72068e+06	1.52967e+06	1.55881e+06	1.04773e+06	1.192e+06	866093	1.55881e+06	1.11859e+06	1.09285e+06	1.17329e+06	1.17756e+06	861844	1.97724e+06	2.25135e+06	2.18787e+06	2.05139e+06	1.81657e+06	2.05139e+06	2.25271e+06	3.65169e+06	1.70066e+06	2.30326e+06	2.08791e+06	1.87591e+06	1.49816e+06	1.87591e+06	2.42332e+06	1.73275e+06	1.55966e+06	2.12356e+06	1.74702e+06	1.72256e+06	1.71437e+06	1.90849e+06	1.4966e+06
neg-M119T437	119.049	7.28635	1.01297e+06	1.60019e+06	1.04479e+06	722198	1.33468e+06	2.5225e+06	4.2755e+06	2.10472e+06	2.22535e+06	2.37946e+06	1.56932e+06	2.19274e+06	2.22535e+06	1.90305e+06	1.46644e+06	2.58241e+06	4.59278e+06	723785	1.57775e+06	1.20819e+06	837286	1.70674e+06	658268	1.70674e+06	1.70678e+06	1.78463e+06	456722	2.17092e+06	1.00209e+06	1.17448e+06	1.75913e+06	1.17448e+06	1.45125e+06	1.86153e+06	1.44214e+06	1.92326e+06	1.82692e+06	1.69367e+06	1.2274e+06	1.18096e+06	1.64144e+06
neg-M119T656	118.965	10.934	106918	306588	403669	210467	510493	389970	370428	591015	403121	344833	582847	350997	403121	372971	469300	481089	421536	495623	342521	410337	278142	254124	406236	254124	306735	389245	390496	375820	303005	475889	383411	475889	513197	482836	490192	399820	447960	259727	370132	363393	429282
neg-M119T668	118.925	11.1407	232862	595856	389974	249078	484964	642946	513219	827488	646748	522378	468717	532166	646748	565069	441363	735858	811181	528467	332929	525612	495778	497042	667064	497042	713157	724710	656519	543282	552525	589555	650733	589555	981777	800539	733232	543199	783717	592204	593095	727494	403758
neg-M120T196	119.945	3.273	5.57026e+06	2.59458e+06	3.46349e+06	3.31526e+06	2.8657e+06	2.85892e+06	2.44772e+06	6.20826e+06	2.74257e+06	3.3231e+06	2.28599e+06	3.39014e+06	2.74257e+06	2.4948e+06	3.29734e+06	2.093e+06	3.23604e+06	1.93684e+06	4.44504e+06	3.08551e+06	2.51459e+06	3.00484e+06	3.48612e+06	3.00484e+06	2.94548e+06	2.78564e+06	3.18414e+06	3.31005e+06	2.85847e+06	2.94581e+06	3.81997e+06	2.94581e+06	2.49874e+06	2.2087e+06	3.16121e+06	3.46654e+06	3.84473e+06	3.56011e+06	3.60372e+06	3.61544e+06	3.64352e+06
neg-M120T210	120.037	3.49513	2.1934e+06	2.44814e+06	1.96727e+06	2.43714e+06	1.78251e+06	1.95536e+06	2.39206e+06	1.6728e+06	1.69426e+06	2.3066e+06	1.70782e+06	2.48333e+06	1.69426e+06	1.70197e+06	1.82356e+06	1.92117e+06	1.81809e+06	1.1594e+06	2.99817e+06	2.78582e+06	2.65638e+06	2.37088e+06	2.60671e+06	2.37088e+06	2.74743e+06	3.35902e+06	2.15429e+06	2.99859e+06	2.71707e+06	2.23482e+06	2.43163e+06	2.23482e+06	1.74563e+06	1.97441e+06	1.86512e+06	1.84096e+06	2.2047e+06	2.29228e+06	2.04312e+06	1.95649e+06	1.36994e+06
neg-M120T371	120.011	6.19003	128789	154062	110052	218457	26973	154595	93107.5	47916.6	134713	87518	105948	959482	134713	56933.1	51673.8	165776	172283	61870.1	41270.9	16975.9	92473.2	22403.5	20387.1	22403.5	36276.9	21951.7	30263.5	28278.6	17083	32301.3	41495	32301.3	60710.4	60262.8	22094.2	87242.2	76882.4	104467	43085.7	64641.9	92664.3
neg-M120T440	120.044	7.33359	614857	1.35065e+06	1.41631e+06	1.13708e+06	986509	1.65405e+06	1.14531e+06	1.34321e+06	1.80318e+06	2.59769e+06	1.73778e+06	6.78195e+06	1.80318e+06	2.38574e+06	2.5495e+06	1.76304e+06	1.46e+06	640278	784855	633050	703121	733800	1.13676e+06	733800	834859	1.14947e+06	1.24755e+06	1.03013e+06	1.05909e+06	1.39449e+06	962148	1.39449e+06	1.1343e+06	846354	1.48335e+06	995720	1.09248e+06	1.59198e+06	1.5921e+06	1.62168e+06	1.51452e+06
neg-M120T680	119.945	11.3377	2.03173e+06	2.83426e+06	4.11246e+06	1.19383e+06	4.00192e+06	2.8728e+06	2.70668e+06	4.39674e+06	2.61576e+06	2.97922e+06	4.93544e+06	2.49983e+06	2.61576e+06	3.4559e+06	3.28072e+06	3.47742e+06	3.54387e+06	1.70692e+06	1.49176e+06	2.50859e+06	2.85089e+06	2.71406e+06	4.38671e+06	2.71406e+06	3.72323e+06	2.65181e+06	3.6639e+06	2.90792e+06	3.79264e+06	3.03109e+06	3.28149e+06	3.03109e+06	4.32829e+06	3.13902e+06	4.10169e+06	1.87244e+06	5.7085e+06	3.03692e+06	3.07404e+06	3.60588e+06	1.41431e+06
neg-M121T162	120.954	2.7009	2.25191e+06	1.78304e+06	2.36589e+06	1.82412e+06	1.41146e+06	1.47094e+06	1.21533e+06	1.06036e+06	1.50786e+06	1.14411e+06	1.56404e+06	1.35713e+06	1.50786e+06	1.55535e+06	1.30992e+06	1.38037e+06	890089	474440	1.65738e+06	1.4027e+06	1.541e+06	1.11046e+06	1.00092e+06	1.11046e+06	1.27023e+06	1.34537e+06	1.75453e+06	1.20877e+06	1.24789e+06	1.1371e+06	1.01587e+06	1.1371e+06	1.12364e+06	1.25577e+06	1.19764e+06	670295	1.8806e+06	1.26391e+06	1.17496e+06	1.17781e+06	794656
neg-M121T180	120.926	3.0004	255360	161207	296964	343916	260227	137681	242592	177185	361139	304732	293921	324577	361139	255781	233400	217912	328788	441579	385147	319339	281880	394684	367177	394684	395012	285700	416888	249046	320970	325086	166819	325086	268710	272705	321143	336586	411860	321701	242615	312310	204554
neg-M121T405	121.028	6.74393	3.55716e+07	3.06274e+07	4.37584e+07	2.89991e+07	4.44398e+07	3.97838e+07	4.78736e+07	4.36263e+07	2.93474e+07	2.86672e+07	3.21498e+07	2.72346e+07	2.93474e+07	3.13624e+07	4.89893e+07	3.48383e+07	4.45832e+07	4.67701e+07	4.89625e+07	4.961e+07	4.21665e+07	4.43309e+07	5.04587e+07	4.43309e+07	5.98194e+07	5.65649e+07	5.10014e+07	5.72871e+07	4.05949e+07	4.8643e+07	6.28542e+07	4.8643e+07	7.93378e+07	6.34e+07	5.47091e+07	44308513	4.23643e+07	4.21265e+07	5.5291e+07	4.26402e+07	4.47214e+07
neg-M121T436	121.028	7.27047	9.69236e+06	1.69024e+07	1.27975e+07	8.85243e+06	9.52542e+06	1.17758e+07	9.69222e+06	1.61585e+07	1.66645e+07	1.51473e+07	1.52831e+07	1.51741e+07	1.66645e+07	1.15928e+07	1.1128e+07	1.65138e+07	1.45452e+07	7.89477e+06	1.04999e+07	1.19511e+07	1.57036e+07	1.06967e+07	1.02643e+07	1.06967e+07	1.12448e+07	1.03334e+07	1.95339e+07	1.09481e+07	1.19836e+07	1.35537e+07	1.46127e+07	1.35537e+07	1.48421e+07	2.24968e+07	1.75107e+07	2.30548e+07	1.21739e+07	1.28682e+07	1.37725e+07	1.44074e+07	1.31255e+07
neg-M121T682	120.897	11.3605	2.24578e+06	907339	715444	1.95539e+06	706902	729970	827395	799918	719837	1.08072e+06	1.01647e+06	1.57479e+06	719837	734743	816636	750478	650112	1.29168e+06	1.95363e+06	934629	1.00461e+06	1.29346e+06	810598	1.29346e+06	902845	760237	1.48553e+06	750700	1.1543e+06	1.20136e+06	662773	1.20136e+06	1.02118e+06	864751	886689	1.58532e+06	695141	1.09035e+06	729339	825788	1.13809e+06
neg-M122T162	121.954	2.70064	241847	209126	252719	213946	146884	161548	128854	107260	161315	127352	145179	936059	161315	143190	142804	125458	88639.9	990183	171086	157124	184907	95286.6	93321.4	95286.6	138053	141353	190008	1.13299e+06	1.06591e+06	97916.3	82199.4	97916.3	95797.8	1.28556e+06	1.01524e+06	33927	209998	139142	134805	131960	138592
neg-M122T166	122.024	2.76177	1.27531e+06	825764	1.12779e+06	106988	2.49574e+06	2.5826e+06	129012	1.72499e+06	151819	2.66359e+06	2.43716e+06	2.4033e+06	151819	396998	2.51894e+06	2.59124e+06	2.26902e+06	2.2365e+06	1.41911e+06	2.68019e+06	2.15615e+06	2.30975e+06	2.62314e+06	2.30975e+06	23251.9	2.77454e+06	2.4208e+06	5.65792e+06	2.70499e+06	2.88355e+06	2.75643e+06	2.88355e+06	3.42691e+06	2.64662e+06	2.54775e+06	2.82607e+06	2.44353e+06	3.60583e+06	1.03158e+06	1.21683e+06	2.35788e+06
neg-M122T197	121.943	3.27618	1.67438e+06	770779	1.04164e+06	969688	879770	830450	769296	1.66503e+06	815878	1.06059e+06	715282	999327	815878	776298	1.04239e+06	664816	909534	209366	1.22568e+06	866081	774795	770109	1.09953e+06	770109	873916	751039	899121	921343	887463	975138	1.16845e+06	975138	742206	376465	929817	981530	1.27987e+06	955195	938754	1.1388e+06	1.01271e+06
neg-M122T405	122.031	6.74877	2.33621e+06	2.08825e+06	2.65011e+06	1.85012e+06	2.59768e+06	2.72246e+06	2.82842e+06	2.44329e+06	2.18035e+06	1.85928e+06	1.99272e+06	472777	2.18035e+06	2.08564e+06	1.76462e+06	2.09036e+06	2.76748e+06	2.38296e+06	2.92205e+06	3.08881e+06	2.58995e+06	2.47861e+06	3.19189e+06	2.47861e+06	3.00833e+06	2.90597e+06	3.07341e+06	2.98579e+06	2.65957e+06	2.72268e+06	3.10542e+06	2.72268e+06	4.38636e+06	3.42215e+06	3.133e+06	2.41018e+06	2.54763e+06	2.73344e+06	2.77938e+06	2.53448e+06	2.57125e+06
neg-M123T162	122.95	2.7009	872259	739965	974465	733600	581490	572907	470076	408295	593395	503942	629917	499310	593395	600933	488207	512758	326352	201434	637135	553960	658336	437747	360866	437747	468669	491477	680980	464619	480716	432380	379581	432380	468938	463972	460929	265114	771858	456100	445512	466859	292748
neg-M123T190	122.974	3.16444	1.04867e+06	1.10193e+06	1.35543e+06	1.21861e+06	1.64455e+06	1.17476e+06	2.01445e+06	1.52151e+06	1.11887e+06	1.27704e+06	1.39298e+06	1.01644e+06	1.11887e+06	1.19802e+06	1.21254e+06	1.12039e+06	1.17918e+06	1.31101e+06	1.26457e+06	1.06694e+06	1.40854e+06	1.11894e+06	917254	1.11894e+06	1.01333e+06	1.34509e+06	1.13638e+06	827303	1.31683e+06	810237	1.02098e+06	810237	1.74114e+06	1.429e+06	1.28002e+06	1.62768e+06	1.34309e+06	1.45731e+06	1.43012e+06	1.60447e+06	1.12711e+06
neg-M123T384	123.044	6.40815	942277	1.14024e+06	1.5195e+06	1.20734e+06	1.02881e+06	1.21743e+06	810791	1.6101e+06	1.2429e+06	1.09649e+06	976545	3.28673e+06	1.2429e+06	1.40865e+06	952626	1.84978e+06	944010	615773	695414	457942	1.22453e+06	698349	1.02874e+06	698349	792938	796387	945141	856485	869925	812203	739721	812203	621140	425445	1.30541e+06	692488	1.08604e+06	1.63492e+06	1.46114e+06	803799	1.40462e+06
neg-M123T681	122.893	11.3581	4.51727e+07	1.65603e+07	1.26421e+07	4.10466e+07	1.39689e+07	1.34372e+07	1.56636e+07	1.71461e+07	1.34889e+07	2.24553e+07	1.97364e+07	2.88287e+07	1.34889e+07	1.3975e+07	1.51558e+07	1.43282e+07	1.43678e+07	2.93418e+07	4.19456e+07	1.74596e+07	1.97807e+07	2.59973e+07	1.39693e+07	2.59973e+07	1.63176e+07	1.45239e+07	2.76498e+07	1.62162e+07	2.44043e+07	2.28921e+07	1.37576e+07	2.28921e+07	2.25917e+07	1.65546e+07	1.74724e+07	3.37039e+07	1.40939e+07	2.06629e+07	1.27894e+07	1.6037e+07	3.36876e+07
neg-M124T184_1	123.969	3.06733	1.24227e+06	714893	1.35752e+06	3.83379e+08	487078	1.01782e+06	1.14281e+06	1.02216e+06	432644	976032	606997	848442	432644	658926	3.13475e+08	2.72963e+08	304308	268435	821698	683983	767518	905354	904475	905354	357980	692503	846767	1.08269e+06	891934	681791	390318	681791	2.30404e+06	1.41925e+06	729209	3.71178e+08	755902	981740	505597	502243	578088
neg-M124T184_2	124.006	3.06675	5.21143e+08	4.26498e+08	4.39241e+08	4.51484e+08	5.15279e+08	4.85414e+08	4.52375e+08	4.90301e+08	3.96363e+08	4.46934e+08	4.00104e+08	4.41478e+08	3.96363e+08	3.75403e+08	3.63062e+08	3.60022e+08	3.74315e+08	331432829	4.46031e+08	441673151	4.76377e+08	4.29903e+08	4.00636e+08	4.29903e+08	4.23753e+08	3.97292e+08	4.49447e+08	4.2852e+08	4.57063e+08	3.938e+08	3.79453e+08	3.938e+08	8.5563e+08	8.2119e+08	4.09695e+08	405316073	4.61879e+08	4.74597e+08	3.9751e+08	4.04412e+08	4.62356e+08
neg-M124T184_3	124.043	3.06824	930566	935897	276512	908596	1.22746e+06	837603	869082	1.2014e+06	343971	1.21676e+06	924654	865848	343971	693208	399169	255456	498163	2.70286e+08	792260	1.03623e+06	786726	593854	622954	593854	618633	786588	741833	857909	1.03178e+06	914761	650021	914761	2.09355e+06	1.26256e+06	3.81342e+08	3.94671e+08	774488	743311	510707	884717	341226
neg-M124T204	124.006	3.39965	5.00142e+06	3.33544e+08	4.70177e+06	2.68872e+08	2.70324e+08	4.99905e+06	3.46524e+08	3.55635e+08	3.22873e+08	3.61831e+08	2.3573e+08	3.28475e+08	3.22873e+08	3.32955e+08	2.11851e+08	3.89624e+06	4.7304e+06	1.49502e+08	3.74927e+08	3.36328e+08	3.4096e+08	317868803	3.22111e+08	317868803	3.41064e+08	3.24638e+08	4.83863e+06	3.48741e+08	349361662	3.26493e+08	3.18331e+08	3.26493e+08	3.87976e+06	4.39955e+06	3.18512e+08	217092748	2.32583e+08	2.01281e+08	3.16846e+08	3.09339e+08	2.01891e+08
neg-M124T28	124.039	0.461505	542690	672453	300330	16972.5	788600	405208	1.24121e+06	395392	744220	275704	317884	384178	744220	1.08629e+06	577355	623151	1.18738e+06	843576	272773	366167	597979	1.18116e+06	1.54152e+06	1.18116e+06	1.38276e+06	1.02321e+06	312307	1.35396e+06	393115	285376	1.20542e+06	285376	942904	1.33703e+06	284416	949640	369347	1.09968e+06	962488	974139	490162
neg-M124T653	124.006	10.8754	1.40541e+06	1.26212e+06	1.3397e+06	1.98664e+06	1.40524e+06	1.19429e+06	1.18699e+06	1.54812e+06	892541	2.34681e+06	1.16816e+06	1.55465e+06	892541	1.42779e+06	1.32816e+06	1.02503e+06	594770	478235	1.16095e+06	955391	1.07228e+06	1.09786e+06	815093	1.09786e+06	994613	581151	1.22887e+06	1.07911e+06	461351	1.05054e+06	1.00229e+06	1.05054e+06	912280	668975	1.0181e+06	648531	1.08566e+06	1.63728e+06	464898	1.70861e+06	1.33988e+06
neg-M124T662	123.9	11.0269	8.77022e+06	730311	606330	660556	462896	740165	574632	636858	553578	1.07553e+06	527053	1.00236e+06	553578	1.07854e+06	1.88998e+06	1.39904e+06	861978	1.23235e+06	2.01382e+06	741264	513197	1.29923e+06	695407	1.29923e+06	1.05658e+06	836686	765655	856353	1.08168e+06	814050	782890	814050	2.12876e+06	1.29225e+06	1.83672e+06	989169	605096	338292	884037	926627	1.32503e+06
neg-M125T184	125.009	3.06795	8.76746e+06	6.36152e+06	6.04883e+06	6.55388e+06	8.11446e+06	7.33849e+06	7.74504e+06	7.05028e+06	5.16953e+06	6.63392e+06	5.49101e+06	6.85861e+06	5.16953e+06	5.34056e+06	6.21193e+06	4.20169e+06	6.89147e+06	4.1467e+06	6.51e+06	6.69595e+06	6.58191e+06	6.56954e+06	5.6847e+06	6.56954e+06	5.91619e+06	6.07171e+06	6.46215e+06	6.63767e+06	6.58867e+06	5.76965e+06	6.55109e+06	5.76965e+06	1.32624e+07	1.24654e+07	7.01881e+06	7.13973e+06	5.84396e+06	5.36526e+06	6.28125e+06	5.49486e+06	5.28692e+06
neg-M125T187	124.99	3.11483	1.84133e+07	9.09073e+06	1.11622e+07	1.67704e+07	1.48681e+07	1.21475e+07	1.06685e+07	1.24791e+07	8.33389e+06	1.04046e+07	9.43777e+06	5.65272e+07	8.33389e+06	8.08964e+06	9.98068e+06	1.45274e+07	1.09158e+07	9.64968e+06	1.22166e+07	1.1993e+07	1.39108e+07	1.20332e+07	9.63075e+06	1.20332e+07	1.2425e+07	1.36875e+07	1.70032e+07	1.47965e+07	1.22211e+07	1.35643e+07	1.21561e+07	1.35643e+07	1.92985e+07	1.63415e+07	1.56515e+07	1.73339e+07	1.21383e+07	1.51728e+07	1.24434e+07	1.45212e+07	1.39984e+07
neg-M125T204	125.009	3.39902	7.92651e+06	4.69908e+06	4.50509e+06	4.41511e+06	6.01436e+06	5.10025e+06	5.21144e+06	5.4901e+06	4.2899e+06	4.84481e+06	3.43063e+06	4.67321e+06	4.2899e+06	3.19719e+06	3.18552e+06	3.53792e+06	929665	2.76565e+06	4.84293e+06	5.28508e+06	3.86465e+06	4.41955e+06	4.13777e+06	4.41955e+06	3.65705e+06	3.99111e+06	5.27256e+06	4.8337e+06	4.83951e+06	3.36699e+06	3.42231e+06	3.36699e+06	2.12303e+06	3.48788e+06	5.93769e+06	3.35971e+06	5.17973e+06	4.56617e+06	3.76681e+06	3.13396e+06	2.64173e+06
neg-M125T230	124.999	3.82525	3.37694e+06	6.46373e+06	5.92866e+06	6.99006e+06	6.50087e+06	5.69678e+06	6.72204e+06	6.19239e+06	6.47492e+06	6.22988e+06	6.55522e+06	5.21268e+06	6.47492e+06	8.5522e+06	5.97793e+06	5.48337e+06	4.95085e+06	3.03119e+06	6.46652e+06	6.65456e+06	7.45415e+06	7.16968e+06	6.1984e+06	7.16968e+06	6.00364e+06	5.78023e+06	5.50834e+06	6.35632e+06	6.64701e+06	5.5801e+06	5.43047e+06	5.5801e+06	1.32994e+06	3.16678e+06	6.56525e+06	3.91863e+06	6.47543e+06	6.36194e+06	5.94592e+06	4.94104e+06	5.13894e+06
neg-M125T31	125.034	0.513085	515338	2.44764e+06	415318	322643	351202	341266	762347	353563	376041	231529	968266	349215	376041	1.12826e+06	455343	320281	384049	862251	1.22512e+06	361454	774198	1.01622e+06	350758	1.01622e+06	327048	636218	407976	1.50612e+06	325866	827278	170605	827278	1.18042e+06	914404	342588	841075	552795	729760	870820	718769	470217
neg-M125T374	125.034	6.23982	740162	423027	338197	336301	441406	427201	420502	346600	343629	868488	375089	2.61234e+06	343629	371724	289291	433700	440140	433861	433858	396686	348019	417014	372611	417014	348608	361191	316056	282519	391730	315965	321176	315965	478483	372681	302497	401981	373304	316230	313825	394841	358685
neg-M125T395	125.023	6.58989	1.43657e+06	1.30693e+06	2.7894e+06	3.05059e+06	1.0354e+06	1.27746e+06	1.20766e+06	1.40024e+06	1.71121e+06	1.48263e+06	1.05181e+06	2.43836e+06	1.71121e+06	1.03015e+06	794932	1.05729e+06	1.53135e+06	1.33055e+06	518757	596029	1.04896e+06	922556	1.19951e+06	922556	822138	909383	1.33488e+06	1.16549e+06	783975	1.25507e+06	1.42066e+06	1.25507e+06	832500	754532	1.09684e+06	779448	886101	1.24095e+06	1.14234e+06	1.04385e+06	781572
neg-M125T410	125.059	6.82828	432341	301500	334082	235619	201659	222299	532460	345829	289173	220365	164050	1.72086e+06	289173	207204	164084	388730	356559	646102	226984	214532	329042	305453	410018	305453	329650	282531	295254	206340	162665	297326	317375	297326	315926	340834	238482	265551	420190	372852	327679	428103	182618
neg-M125T432	125.096	7.19345	1.39807e+06	959209	1.36513e+06	786159	1.38822e+06	1.11365e+06	1.03531e+06	1.49876e+06	1.34283e+06	1.3187e+06	1.03039e+06	2.00863e+06	1.34283e+06	1.31449e+06	1.12685e+06	1.36042e+06	1.46079e+06	1.20187e+06	831657	894740	918937	638060	1.01717e+06	638060	1.02317e+06	962375	804794	665736	852746	926139	1.10805e+06	926139	952680	985711	1.39681e+06	1.096e+06	1.61662e+06	1.47275e+06	1.33125e+06	1.49755e+06	1.50032e+06
neg-M125T681_1	124.891	11.3524	1.06165e+07	5.0353e+06	3.41617e+06	1.08258e+07	3.80919e+06	3.8679e+06	4.58295e+06	4.66079e+06	3.71062e+06	5.94924e+06	5.30219e+06	6.82092e+06	3.71062e+06	3.86941e+06	4.16864e+06	4.05784e+06	4.25303e+06	8.03393e+06	1.05797e+07	5.19176e+06	5.5011e+06	6.99744e+06	4.02784e+06	6.99744e+06	4.14177e+06	3.8824e+06	6.70981e+06	4.65343e+06	6.92386e+06	6.58931e+06	3.7716e+06	6.58931e+06	6.41749e+06	4.62506e+06	4.6468e+06	9.03296e+06	4.21816e+06	5.68678e+06	3.77085e+06	4.26708e+06	7.70892e+06
neg-M125T681_2	124.99	11.3508	822367	847447	1.10306e+06	629758	861952	1.11116e+06	939145	893468	999978	875821	956558	752812	999978	944751	881293	898159	972384	947063	643849	934372	876929	730761	1.13774e+06	730761	934550	952888	915908	965897	931247	968558	903231	968558	1.18228e+06	1.1713e+06	938026	918549	983958	988243	864417	946039	658678
neg-M126T184	126.003	3.06638	1.73069e+07	1.47881e+07	1.38397e+07	1.35391e+07	1.56003e+07	1.54171e+07	1.36762e+07	1.58736e+07	1.20095e+07	1.43127e+07	1.28884e+07	1.46269e+07	1.20095e+07	1.13971e+07	1.11997e+07	1.09582e+07	1.05417e+07	1.03718e+07	1.45158e+07	1.34308e+07	1.36007e+07	1.42025e+07	1.21994e+07	1.42025e+07	1.31429e+07	1.34844e+07	1.44894e+07	1.39206e+07	1.47427e+07	1.22636e+07	1.4587e+07	1.22636e+07	2.81393e+07	2.58739e+07	1.43977e+07	13139304	1.31169e+07	1.24402e+07	1.36821e+07	1.33253e+07	1.16925e+07
neg-M126T204	126.003	3.39518	1.12661e+07	1.04599e+07	1.00929e+07	1.15373e+07	1.09517e+07	9.63405e+06	1.08982e+07	1.10249e+07	1.00611e+07	1.13167e+07	7.16941e+06	1.0273e+07	1.00611e+07	9.79016e+06	9.22209e+06	7.23161e+06	7.43632e+06	5.05753e+06	9.94947e+06	1.17631e+07	1.1615e+07	9.97728e+06	9.68613e+06	9.97728e+06	9.6543e+06	1.01369e+07	7.92804e+06	9.89473e+06	1.0892e+07	9.13937e+06	8.85197e+06	9.13937e+06	1.75844e+06	4.67596e+06	9.5659e+06	7.59102e+06	1.01629e+07	9.96939e+06	9.45735e+06	9.88451e+06	6.94384e+06
neg-M126T211	126.018	3.51737	857329	822913	517032	772037	261707	558705	613546	487679	609251	554720	653112	1.66506e+06	609251	640158	570369	984138	404515	2.42448e+06	945668	539975	351798	358709	401539	358709	273927	386346	570769	621634	392751	412560	560962	412560	459705	385120	968914	2.62172e+06	558694	604897	572508	701780	471697
neg-M126T259	125.872	4.31002	7.77535e+06	8.59264e+06	1.37914e+07	8.77391e+06	2.13052e+07	1.65049e+07	1.69649e+07	1.65602e+07	9.1867e+06	7.60904e+06	7.77414e+06	2.31728e+06	9.1867e+06	7.31955e+06	8.80288e+06	107480	1.13573e+07	6.49844e+06	1.04141e+07	9.46983e+06	6.76506e+06	6.01684e+06	7.89971e+06	6.01684e+06	8.21281e+06	7.12882e+06	5.26445e+06	8.13448e+06	3.30425e+06	7.85618e+06	1.02017e+07	7.85618e+06	7.13935e+06	4.38007e+06	1.07657e+07	9.12451e+06	1.23559e+07	7.81711e+06	1.02093e+07	9.72044e+06	1.02674e+07
neg-M126T287	125.872	4.77569	3.75923e+06	1.34634e+06	4.764e+06	1.5335e+06	2.61986e+06	1.98861e+06	2.32882e+06	1.70237e+06	2.02125e+06	1.60816e+06	1.84503e+06	1.38342e+06	2.02125e+06	2.04908e+06	2.62069e+06	3.00848e+06	2.7165e+06	1.32429e+06	2.4768e+06	2.75798e+06	1.36752e+06	1.64219e+06	1.89903e+06	1.64219e+06	1.49868e+06	1.99292e+06	1.54559e+06	1.71476e+06	1.98634e+06	1.95169e+06	2.52103e+06	1.95169e+06	2.9586e+06	4.43731e+06	3.1233e+06	1.61223e+06	4.88044e+06	2.08546e+06	2.05933e+06	2.26335e+06	2.9618e+06
neg-M126T326	125.872	5.42533	8.54152e+06	2.96481e+06	4.84064e+06	2.72763e+06	3.53756e+06	2.91887e+06	3.07918e+06	3.99134e+06	3.47802e+06	2.20402e+06	4.01213e+06	2.79738e+06	3.47802e+06	2.53353e+06	4.69475e+06	5.07822e+06	4.73314e+06	1.73177e+06	3.32572e+06	4.6425e+06	2.22272e+06	3.01093e+06	2.46703e+06	3.01093e+06	2.71059e+06	3.5145e+06	3.50635e+06	2.46995e+06	2.41807e+06	2.65722e+06	4.75808e+06	2.65722e+06	3.72711e+06	3.76122e+06	3.60885e+06	2.31474e+06	5.80717e+06	2.44016e+06	4.95484e+06	2.77805e+06	2.05376e+06
neg-M126T361	125.872	6.01535	4.95417e+06	5.60164e+06	11763133	5.0033e+06	6.18047e+06	5.41372e+06	5.12626e+06	4.3212e+06	5.68683e+06	2.84993e+06	6.36458e+06	4.48374e+06	5.68683e+06	5.16492e+06	5.75389e+06	6.45319e+06	6.25215e+06	1.95111e+06	6.97133e+06	6.15444e+06	4.30992e+06	4.75974e+06	4.02863e+06	4.75974e+06	5.19586e+06	5.52741e+06	6.24698e+06	5.2886e+06	5.18692e+06	4.70639e+06	3.10149e+06	4.70639e+06	4.57194e+06	7.41224e+06	3.36056e+06	2.7994e+06	1.24684e+07	5.24328e+06	9.67133e+06	4.51377e+06	8.83962e+06
neg-M126T431	126.091	7.18368	261753	405056	219886	139273	371700	377993	270611	226085	65106.2	340900	157680	1.21367e+06	65106.2	46559.3	224609	225582	177483	260564	397273	214814	150341	122733	165940	122733	115571	160906	157605	330120	164981	194476	86976.5	194476	137283	168976	178838	136560	279659	134906	216854	197776	241427
neg-M127T183	127.05	3.04988	5.36667e+06	5.54837e+06	4.53125e+06	6.70244e+06	4.56576e+06	5.82182e+06	4.50069e+06	6.59748e+06	4.85115e+06	5.20004e+06	4.43152e+06	5.89399e+06	4.85115e+06	5.54436e+06	5.25044e+06	6.40658e+06	5.15928e+06	5.99356e+06	4.85847e+06	4.29656e+06	4.42099e+06	3.69721e+06	3.96529e+06	3.69721e+06	4.43684e+06	4.79375e+06	6.36447e+06	5.75476e+06	5.06213e+06	4.38794e+06	4.96211e+06	4.38794e+06	8.06606e+06	6.38989e+06	7.30237e+06	6.2281e+06	5.07593e+06	4.95783e+06	5.51387e+06	6321563	5.28342e+06
neg-M127T203	127.05	3.37655	2.24092e+06	4.00855e+06	4.22078e+06	3.41483e+06	2.56921e+06	2.8868e+06	2.82812e+06	3.87605e+06	2.31372e+06	3.19482e+06	3.39846e+06	3.05476e+06	2.31372e+06	4.06168e+06	2.68363e+06	3.52644e+06	3.12578e+06	2.86924e+06	2.97402e+06	3.11715e+06	1.5633e+06	2.23357e+06	2.07884e+06	2.23357e+06	2.08876e+06	2.32714e+06	4.55116e+06	2.85584e+06	3.43577e+06	3.47887e+06	2.54643e+06	3.47887e+06	1.09394e+06	1.48425e+06	4.61596e+06	3.69041e+06	1.47573e+06	2.55253e+06	2.55427e+06	2.06974e+06	2.57345e+06
neg-M127T231	126.997	3.84192	2.11193e+06	2.48457e+06	858591	2.22585e+06	1.65085e+06	2.18692e+06	1.354e+06	2.1534e+06	1.70617e+06	2.10723e+06	2.27148e+06	1.95651e+06	1.70617e+06	2.77931e+06	2.07533e+06	1.54643e+06	1.46096e+06	956425	2.23963e+06	2.51861e+06	2.51943e+06	1.92471e+06	2.12115e+06	1.92471e+06	1.20828e+06	1.76e+06	1.67691e+06	2.08838e+06	1.99948e+06	2.11648e+06	1.47381e+06	2.11648e+06	109048	1.04796e+06	1.78869e+06	1.23297e+06	2.05511e+06	1.97114e+06	2.09637e+06	1.87917e+06	1.86066e+06
neg-M127T31	127.039	0.517172	539982	483407	219573	393411	195286	810020	429697	453254	108961	652300	916509	346926	108961	469491	268368	268419	404761	493697	518926	503395	806963	305385	663458	305385	255954	377268	757275	343931	404795	459786	1.10209e+06	459786	444158	161245	827190	224881	514008	449654	359278	428558	213202
neg-M127T390	126.934	6.49915	764032	631357	757300	606590	780580	761040	777105	687866	488408	695178	741549	535901	488408	653847	738295	764605	799319	838556	678875	917180	714850	668709	708466	668709	691456	713717	757235	753875	787810	791586	616749	791586	1.49185e+06	873620	310231	817362	833927	787962	779443	760922	724941
neg-M127T408	127.075	6.79932	1.39413e+06	1.08626e+06	1.24554e+06	1.3183e+06	1.19652e+06	1.33733e+06	1.71264e+06	1.91234e+06	1.30437e+06	1.27035e+06	1.10926e+06	4.05394e+06	1.30437e+06	810714	719280	1.38478e+06	1.64931e+06	2.40821e+06	769976	958674	973873	967806	1.26264e+06	967806	928184	1.61379e+06	976870	931200	807073	1.0009e+06	1.46303e+06	1.0009e+06	1.2587e+06	1.04049e+06	1.40184e+06	1.13853e+06	1.48556e+06	1.36823e+06	1.29569e+06	1.20835e+06	1.26366e+06
neg-M127T414	127.039	6.90092	873810	953321	1.1443e+06	1.12057e+06	672330	884770	893372	1.05608e+06	882757	1.09328e+06	1.03979e+06	2.76609e+06	882757	1.20635e+06	1.29687e+06	1.0686e+06	1.13247e+06	753221	778109	694435	624047	749293	893185	749293	799730	674160	834613	1.00704e+06	580579	775093	1.1703e+06	775093	1.03626e+06	1.0441e+06	845175	1.10996e+06	1.09406e+06	1.07768e+06	763290	976549	1.04628e+06
neg-M127T427	127.075	7.11955	1.30829e+06	1.76173e+06	2.9794e+06	847137	2.47383e+06	2.48522e+06	1.93949e+06	1.01094e+07	3.39716e+06	2.35227e+06	2.47788e+06	2.32319e+06	3.39716e+06	2.32098e+06	2.98665e+06	2.08069e+06	4.59542e+06	1.69119e+06	2.43858e+06	2.32641e+06	1.63974e+06	1.81673e+06	2.80952e+06	1.81673e+06	3.65497e+06	3.66252e+06	2.61573e+06	2.10568e+06	2.65834e+06	1.98117e+06	6.01694e+06	1.98117e+06	4.21393e+06	2.89474e+06	8.5031e+06	2.59587e+06	2.71266e+06	3.20517e+06	3.05029e+06	3.03568e+06	2.59623e+06
neg-M127T687	126.904	11.4478	822643	1.10446e+06	882175	843331	995628	992191	1.0361e+06	1.06812e+06	1.18713e+06	983334	1.06043e+06	4.29051e+06	1.18713e+06	1.85669e+06	1.12188e+06	1.12782e+06	1.35465e+06	796402	857843	993979	1.17814e+06	948554	1.1757e+06	948554	913314	984623	1.01099e+06	1.09809e+06	977237	1.1405e+06	956666	1.1405e+06	1.30339e+06	1.30999e+06	1.15175e+06	780160	1.00799e+06	1.26402e+06	1.095e+06	1.18823e+06	612205
neg-M128T184	128.034	3.07353	7.0101e+06	8.97224e+06	5.78191e+06	7.19482e+06	9.49261e+06	7.42051e+06	6.61611e+06	8.7338e+06	6.01093e+06	6.31866e+06	5.56193e+06	7.00698e+06	6.01093e+06	7.03523e+06	5.5305e+06	1.07425e+07	6.71229e+06	6.74278e+06	5.53e+06	5.43145e+06	6.75984e+06	5.76075e+06	7.00609e+06	5.76075e+06	1.06441e+07	6.43554e+06	7.06339e+06	6.45055e+06	1.13486e+07	1.04576e+07	1.11404e+07	1.04576e+07	1.2009e+07	9.48273e+06	6.97028e+06	6.90545e+06	6.05603e+06	6.12373e+06	9.67951e+06	6.6683e+06	1.03164e+07
neg-M128T222	128.034	3.70092	1.61616e+08	1.63225e+08	1.22573e+08	1.69836e+08	108737945	1.28646e+08	9.47402e+07	148496854	1.08583e+08	1.14849e+08	9.79068e+07	1.17045e+08	1.08583e+08	1.08441e+08	9.29634e+07	1.07919e+08	9.5497e+07	1.04559e+08	9.85966e+07	1.26637e+08	1.27534e+08	1.05922e+08	1.12543e+08	1.05922e+08	1.07888e+08	1.15152e+08	8.42814e+07	1.29888e+08	125088432	1.08346e+08	8.96469e+07	1.08346e+08	1.53128e+07	6.31928e+07	1.32327e+08	9.65159e+07	1.29836e+08	1.12423e+08	1.15201e+08	1.15711e+08	1.07797e+08
neg-M128T228	127.869	3.80652	4.78745e+06	2.82632e+06	4.9244e+06	2.7812e+06	5.51035e+06	3.60303e+06	4.35508e+06	4.44859e+06	3.65309e+06	2.25016e+06	2.52484e+06	716922	3.65309e+06	3.00002e+06	3.92354e+06	5.11609e+06	6.19669e+06	7.17786e+06	4.89034e+06	5.24166e+06	1.43519e+06	1.18591e+07	5.70044e+06	1.18591e+07	5.30421e+06	6.00342e+06	3.60228e+06	3.18662e+06	3.1604e+06	2.66797e+06	4.77107e+06	2.66797e+06	3.5314e+06	1.43378e+07	4.45571e+06	7.33322e+06	4.3922e+06	2.54776e+06	3.74065e+06	4.11983e+06	6.87918e+06
neg-M128T261	127.869	4.35364	4.00733e+06	8.65177e+06	8.73961e+06	8.34728e+06	2.7457e+06	1.04769e+07	5.90856e+06	6.90109e+06	6.31502e+06	4.99498e+06	7.91227e+06	1.49422e+06	6.31502e+06	7.79521e+06	5.44904e+06	6.62781e+06	7.13871e+06	3.86405e+06	6.44075e+06	2.15428e+06	4.24168e+06	5.10018e+06	4.62291e+06	5.10018e+06	4.66905e+06	2.27506e+06	2.36808e+06	4.92931e+06	4.84802e+06	4.74286e+06	2.71696e+06	4.74286e+06	1.5365e+06	6.26153e+06	6.44118e+06	3.11573e+06	8.26734e+06	2.73743e+06	5.68383e+06	2.74215e+06	4.34968e+06
neg-M128T287	127.869	4.77783	2.48259e+06	940587	2.99409e+06	1.04701e+06	1.88702e+06	1.43965e+06	1.3889e+06	1.05082e+06	1.3981e+06	1.08046e+06	1.42633e+06	1.03368e+06	1.3981e+06	1.33796e+06	1.483e+06	1.83132e+06	3.73027e+06	347912	1.64362e+06	1.66685e+06	947618	1.0336e+06	2.33964e+06	1.0336e+06	1.0154e+06	2.8645e+06	1.05939e+06	1.15676e+06	1.00104e+06	1.28119e+06	1.74158e+06	1.28119e+06	1.83259e+06	2.07469e+06	1.82231e+06	939752	2.47822e+06	1.22389e+06	1.51329e+06	1.25935e+06	2.01046e+06
neg-M128T288	128.034	4.79472	1.7365e+08	183741062	1.32349e+08	194573470	1.33811e+08	1.58664e+08	1.15477e+08	1.81084e+08	1.39936e+08	1.27733e+08	115224362	1.48371e+08	1.39936e+08	1.28257e+08	1.09643e+08	1.36516e+08	1.21999e+08	1.00444e+08	144954776	1.15728e+08	1.29609e+08	1.08343e+08	1.11129e+08	1.08343e+08	112403695	1.17648e+08	1.27287e+08	1.34816e+08	1.37717e+08	1.15262e+08	1.15199e+08	1.15262e+08	1.55667e+08	1.32057e+08	1.54398e+08	110214857	1.3796e+08	1.35339e+08	1.33065e+08	1.39517e+08	1.28147e+08
neg-M128T326	127.869	5.42797	3.39022e+06	3.24195e+06	3.37405e+06	1.57462e+06	2.28363e+06	1.88064e+06	2.02664e+06	1.593e+06	1.58067e+06	1.64316e+06	2.06197e+06	2.42114e+06	1.58067e+06	2.32884e+06	2.70386e+06	2.34279e+06	2.63858e+06	961503	2.72329e+06	2.10238e+06	1.38743e+06	1.82374e+06	1.50187e+06	1.82374e+06	2.13284e+06	1.73846e+06	1.74949e+06	1.63808e+06	1.63619e+06	1.47236e+06	2.14462e+06	1.47236e+06	2.40067e+06	3.42734e+06	1.27463e+06	1.36034e+06	3.5268e+06	2.15911e+06	3.35319e+06	1.93587e+06	2.81664e+06
neg-M128T361	127.869	6.00967	5.5308e+06	3.47048e+06	7.24448e+06	3.25156e+06	3.76693e+06	3.67245e+06	3.03624e+06	2.85093e+06	3.57761e+06	3.25907e+06	3.9937e+06	2.84365e+06	3.57761e+06	3.26355e+06	3.65657e+06	1.99746e+06	4.12027e+06	1.27248e+06	4.59074e+06	1.81294e+06	3.01323e+06	1.40982e+06	2.70447e+06	1.40982e+06	3.36358e+06	3.44611e+06	3.66953e+06	3.25696e+06	1.2988e+06	1.56575e+06	3.3433e+06	1.56575e+06	3.09608e+06	1.99161e+06	4.41301e+06	1.80224e+06	7.92327e+06	3.3833e+06	6.16836e+06	3.56206e+06	4.83115e+06
neg-M128T365	128.034	6.08172	1.74125e+06	1.95547e+06	1.84858e+06	2.23288e+06	2.80855e+06	1.97464e+06	2.07988e+06	2.4761e+06	2.07725e+06	1.96396e+06	2.01201e+06	2.21052e+06	2.07725e+06	2.13721e+06	2.14668e+06	2.21628e+06	2.21395e+06	2.44509e+06	1.86476e+06	1.83391e+06	1.98168e+06	2.68867e+06	2.14703e+06	2.68867e+06	2.20376e+06	3.36557e+06	2.01047e+06	2.01284e+06	2.03047e+06	2.05709e+06	2.05892e+06	2.05709e+06	2.95235e+06	3.07727e+06	2.23923e+06	1.98595e+06	1.96291e+06	1.81302e+06	1.93076e+06	2.78892e+06	1.90334e+06
neg-M128T383	128.034	6.38203	4.5264e+06	7.28259e+06	4.05393e+06	8.4495e+06	3.88191e+06	7.69211e+06	9.16673e+06	7.63024e+06	8.87721e+06	7.79872e+06	7.35372e+06	9.16387e+06	8.87721e+06	9.50452e+06	7.84879e+06	9.68381e+06	8.40871e+06	77907.9	8.18764e+06	8.31624e+06	9.82829e+06	3.59094e+06	9.68372e+06	3.59094e+06	9.55154e+06	6.80938e+06	6.77364e+06	9.56073e+06	9.04035e+06	9.59645e+06	4.45491e+06	9.59645e+06	6.64308e+06	5.90707e+06	7.7722e+06	9.8938e+06	4.15237e+06	4.37496e+06	6.60539e+06	4.79007e+06	4.88564e+06
neg-M128T415	128.016	6.92421	990037	1.85359e+06	1.08918e+06	1.16476e+06	598762	777831	613397	2.03197e+06	795836	954396	438703	1.59546e+06	795836	486854	757991	1.17693e+06	487378	110294	443558	300629	750471	625288	417110	625288	762673	276738	416509	600371	757655	527229	703202	527229	340686	1.35609e+06	568460	672067	788999	664462	684502	733630	716801
neg-M128T428	128.107	7.13633	427268	458842	645793	280184	829691	598618	386427	518784	1.13547e+06	1.19483e+06	1.17799e+06	4.27409e+06	1.13547e+06	144410	524662	692325	1.27916e+06	3.94015e+06	295941	406101	472382	228429	487331	228429	335838	405137	177495	218707	201706	128429	115287	128429	176203	563379	213460	686810	650787	609932	586886	735914	694276
neg-M128T672	127.869	11.2041	504668	773765	1.34445e+06	1.77512e+06	851061	756040	814405	1.73257e+06	518167	708462	1.1443e+06	1.04144e+06	518167	333907	300651	677239	342365	1.17386e+06	325910	601747	486620	710971	542363	710971	585655	657743	736325	593509	1.25152e+06	442043	570971	442043	309662	633432	575913	1.81945e+06	1.02787e+06	1.00673e+06	714829	574887	1.69243e+06
neg-M129T115	128.958	1.91895	498574	747026	386830	683847	771580	920908	964932	791726	818260	1.26768e+06	1.30283e+06	2.40836e+06	818260	1.13336e+06	734838	837292	1.8106e+06	988386	711246	761552	1.21119e+06	740753	775758	740753	3.16801e+06	754127	884031	577491	2.46704e+06	4.13741e+06	724125	4.13741e+06	1.87838e+06	1.1393e+06	1.78769e+06	797430	863639	931980	942747	591080	815475
neg-M129T131	128.877	2.18717	132084	706492	1.93595e+06	413866	320297	236649	357961	463280	547835	386843	278830	757560	547835	358355	261317	271322	237750	3.9021e+06	596820	310924	290213	2.32681e+06	1.16785e+06	2.32681e+06	269482	1.24966e+06	219667	632519	299737	500910	604712	500910	559928	821646	358421	8.32635e+06	369998	470278	561719	221603	213592
neg-M129T162_2	129.003	2.70268	930111	992874	321121	1.51063e+06	1.10055e+06	1.3751e+06	959233	901687	1.25467e+06	841320	1.14489e+06	1.17623e+06	1.25467e+06	1.47842e+06	1.21973e+06	1.15423e+06	839982	392430	648422	1.12773e+06	1.23361e+06	1.28913e+06	833623	1.28913e+06	1.26368e+06	1.16948e+06	1.02515e+06	1.05814e+06	1.11645e+06	1.22114e+06	957186	1.22114e+06	1.14892e+06	1.04271e+06	1.04766e+06	514455	578186	693105	768011	799974	440178
neg-M129T174	128.958	2.90755	4.30821e+06	4.26363e+06	4.43146e+06	4.68172e+06	4.26719e+06	4.51705e+06	4.0592e+06	4.41666e+06	4.95408e+06	4.46886e+06	4.53717e+06	4.97074e+06	4.95408e+06	4.36547e+06	4.68128e+06	4.14209e+06	5.46279e+06	5.74727e+06	4.57928e+06	4.82338e+06	4.48394e+06	4.64362e+06	5.24888e+06	4.64362e+06	5.31456e+06	5.19257e+06	4.86788e+06	4.81295e+06	4.48583e+06	4.37812e+06	4.91958e+06	4.37812e+06	7.32647e+06	5.81371e+06	4.87972e+06	5.14078e+06	4.64718e+06	4.38995e+06	4.49878e+06	5.15836e+06	5.99144e+06
neg-M129T198	129.018	3.29945	2.16021e+07	2.73819e+07	1.77808e+07	3.02584e+07	1.78274e+07	2.03427e+07	1.14228e+07	2.7071e+07	2.1551e+07	2.59955e+07	2.03943e+07	2.39427e+07	2.1551e+07	2.46367e+07	2.06393e+07	2.32005e+07	1.53762e+07	1.18233e+07	2.14067e+07	2.32862e+07	2.0836e+07	1.84762e+07	1.85746e+07	1.84762e+07	2.00131e+07	2.53611e+07	2.59285e+07	2.88546e+07	3.18476e+07	2.32975e+07	2.38738e+07	2.32975e+07	2.50672e+07	1.85472e+07	3.38619e+07	1.32955e+07	1.79818e+07	2.33454e+07	2.0975e+07	22238760	1.40166e+07
neg-M129T216	129.018	3.59261	3.1873e+07	3.23318e+07	3.05938e+07	3.47149e+07	6.15766e+07	3.13254e+07	4.90727e+07	3.35311e+07	3.06539e+07	3.35062e+07	3.00023e+07	4.17093e+07	3.06539e+07	2.73777e+07	2.76901e+07	3.20281e+07	5.95079e+07	2.49091e+07	6.49061e+07	6.06996e+07	3.17602e+07	3.06761e+07	5.84855e+07	3.06761e+07	3.1851e+07	3.26837e+07	2.91648e+07	3.67595e+07	3.39458e+07	3.21475e+07	3.05165e+07	3.21475e+07	6.66803e+06	1.54642e+07	2.72836e+07	3.20434e+07	3.25156e+07	3.00967e+07	2.94055e+07	2.93191e+07	2.53982e+07
neg-M129T222	129.037	3.70072	6.20116e+06	6.21845e+06	1.65437e+06	5.63353e+06	4.24664e+06	4.22423e+06	3.87731e+06	6.0487e+06	4.45159e+06	4.63636e+06	2.56663e+06	4.43174e+06	4.45159e+06	4.61422e+06	3.99735e+06	4.66499e+06	3.74425e+06	3.94844e+06	6.27484e+06	5.10388e+06	5.04687e+06	4.5154e+06	4.54863e+06	4.5154e+06	4.09016e+06	4.58151e+06	3.81441e+06	2.61172e+06	4.82003e+06	4.2413e+06	1.78561e+06	4.2413e+06	7.40228e+06	2.89205e+06	5.27276e+06	3.60446e+06	4.92718e+06	2.3203e+06	4.59307e+06	4.71809e+06	4.24833e+06
neg-M129T280	129.018	4.66503	1.81205e+07	1.09542e+07	3.55919e+06	2.08494e+07	1.55611e+07	1.72942e+07	6.79686e+06	7.83838e+06	5.19022e+06	1.71664e+07	1.76414e+07	1.06794e+07	5.19022e+06	7.95234e+06	1.52718e+07	5.24364e+06	5.66147e+06	3.12194e+06	1.52587e+07	1.41086e+07	1.84588e+07	1.35056e+07	6.3112e+06	1.35056e+07	7.78422e+06	1.51918e+07	7.67501e+06	1.73466e+07	4.72373e+06	1.28212e+07	1.33609e+07	1.28212e+07	7.36807e+06	7.20935e+06	3.80951e+06	1.40307e+07	8.10556e+06	4.10304e+06	1.46232e+07	1.53236e+07	1.21257e+07
neg-M129T288	129.037	4.79485	6.0368e+06	6.13274e+06	4.72038e+06	6.80315e+06	4.34711e+06	5.46932e+06	4.1209e+06	6.37177e+06	5.20781e+06	4.17676e+06	4.05565e+06	5.45412e+06	5.20781e+06	4.73344e+06	3.68284e+06	4.54745e+06	4.08835e+06	3.28426e+06	4.8398e+06	3.93614e+06	4.39967e+06	3.81857e+06	3.97247e+06	3.81857e+06	4.01085e+06	3.97286e+06	4.51264e+06	4.72577e+06	4.69588e+06	4.02427e+06	4.01197e+06	4.02427e+06	5.13865e+06	4.4587e+06	5.36446e+06	3.93033e+06	4.63461e+06	4.85702e+06	4.56064e+06	5.02042e+06	4.36411e+06
neg-M129T379	129.018	6.32287	8.26476e+06	8.64851e+06	1.02567e+07	1.31731e+07	9.71183e+06	9.84467e+06	9.8978e+06	1.13136e+07	8.00466e+06	8.28555e+06	8.24138e+06	8.68209e+06	8.00466e+06	9.33704e+06	8.36141e+06	9.34343e+06	9.48327e+06	8.88031e+06	9.95418e+06	8.69541e+06	9.49386e+06	7.81099e+06	9.46402e+06	7.81099e+06	8.91964e+06	8.77604e+06	9.73927e+06	8.19809e+06	9.8062e+06	8.20255e+06	9.19105e+06	8.20255e+06	1.12524e+07	8.90979e+06	9.91772e+06	8.02862e+06	1.03519e+07	1.01784e+07	9.47208e+06	9.61659e+06	8.9958e+06
neg-M129T44	129.054	0.729292	1.93792e+07	1.18109e+07	8.77701e+06	1.83564e+07	1.66907e+07	2.419e+07	1.71309e+07	1.65161e+07	2.09062e+07	2.24881e+07	1.50111e+07	6.33522e+06	2.09062e+07	1.723e+07	2.30448e+07	2.12308e+07	2.55909e+07	2.46609e+07	1.06429e+07	1.86832e+07	1.91286e+07	1.69286e+07	2.90769e+07	1.69286e+07	2.46735e+07	2.51658e+07	1.26284e+07	2.43636e+07	2.62769e+07	2.3678e+07	1.56255e+07	2.3678e+07	2.0848e+07	2.42742e+07	1.51839e+07	38782.1	1.74751e+07	1.04742e+07	1.0467e+07	9.94275e+06	1.17249e+07
neg-M129T444	129.054	7.39572	6.14661e+08	3.81529e+08	4.63993e+08	3.06178e+08	6.91065e+08	4.0035e+08	5.93953e+08	5.52092e+08	6.26122e+08	5.30775e+08	8.17855e+08	6.19487e+08	6.26122e+08	3.89845e+08	4.08528e+08	3.68109e+08	6.42856e+08	8.09423e+08	5.10211e+08	5.06342e+08	7.17087e+08	6.26899e+08	3.72865e+08	6.26899e+08	4.49008e+08	4.45374e+08	5.09617e+08	4.81607e+08	3.72214e+08	4.13904e+08	544723388	4.13904e+08	2.7271e+08	3.976e+08	5.64498e+08	7.61361e+08	5.51689e+08	4.8264e+08	4.88863e+08	5.33892e+08	4.8896e+08
neg-M129T657	128.958	10.9429	473876	926342	965567	764963	1.40163e+06	1.20498e+06	1.1963e+06	1.22668e+06	1.09634e+06	756356	1.36246e+06	781293	1.09634e+06	1.12957e+06	1.34223e+06	1.19362e+06	1.25174e+06	1.0491e+06	719468	1.32651e+06	701950	1.10278e+06	1.38302e+06	1.10278e+06	1.04895e+06	1.06135e+06	1.18333e+06	1.03289e+06	1.06574e+06	1.28897e+06	1.1348e+06	1.28897e+06	1.64502e+06	1.476e+06	913184	1.03203e+06	1.03267e+06	778476	1.12099e+06	1.2917e+06	977124
neg-M129T697	128.958	11.6199	802781	2.66912e+06	2.02053e+06	1.84513e+06	785596	2.27258e+06	813492	2.1076e+06	1.73237e+06	3.20354e+06	983109	2.05567e+06	1.73237e+06	891945	1.23451e+06	766097	3.29301e+06	705810	2.04642e+06	2.63354e+06	899189	2.26742e+06	1.80658e+06	2.26742e+06	2.26207e+06	812268	763356	1.17528e+06	3.38014e+06	2.26819e+06	3.44129e+06	2.26819e+06	1.72985e+06	1.30417e+06	679211	2.38998e+06	3.01564e+06	1.65859e+06	1.47628e+06	1.34242e+06	1.97879e+06
neg-M129T707	128.877	11.7778	1.53674e+07	3.82741e+06	1.51002e+06	1.08903e+07	1.10628e+06	3.08101e+06	783106	3.41797e+06	2.96115e+06	1.15098e+06	3.85869e+06	7.24128e+06	2.96115e+06	2.88682e+06	2.95508e+06	771849	699591	2.42114e+06	1.17471e+07	1.16349e+06	4.294e+06	6.75739e+06	3.11642e+06	6.75739e+06	2.09244e+06	1.14839e+06	6.17801e+06	3.32996e+06	1.64423e+06	5.61127e+06	698602	5.61127e+06	3.84209e+06	3.08171e+06	2.95551e+06	4.07762e+06	1.0994e+06	1.35125e+06	3.28566e+06	2.98197e+06	3.49057e+06
neg-M129T76	128.958	1.26023	528815	592053	425064	820621	643148	825893	617518	597509	653357	138283	627421	624588	653357	635118	818963	662206	1.06203e+06	606804	559045	661485	997038	656125	672170	656125	687135	640476	594762	741264	731922	610971	754692	610971	900958	986108	660326	1.1119e+06	461581	613747	881087	542892	706385
neg-M129T93	128.958	1.55084	546553	1.03665e+06	272621	1.23411e+06	964231	2.29936e+06	986729	1.23339e+06	1.0614e+06	705019	560199	1.04246e+06	1.0614e+06	760264	966213	989159	795317	987932	881960	1.0664e+06	991697	1.0182e+06	1.34455e+06	1.0182e+06	1.06784e+06	1.5679e+06	684755	1.00814e+06	1.34746e+06	1.48013e+06	782268	1.48013e+06	1.39244e+06	1.32605e+06	1.08399e+06	6.32244e+06	813104	927656	1.01497e+06	793198	585391
neg-M130T166	129.974	2.7732	850598	1.14061e+06	725472	1.01218e+06	1.10324e+06	757510	823819	924144	909038	654992	685058	1.18506e+06	909038	789403	674113	935659	944187	619029	730127	802558	738617	859253	1.00056e+06	859253	913136	1.08889e+06	1.18549e+06	1.34947e+06	745683	681009	666013	681009	1.28361e+06	1.02665e+06	866458	611580	797523	1.18192e+06	666187	689806	641028
neg-M130T191	130.061	3.18288	6.0712e+06	9.03207e+06	7.76634e+06	9.50136e+06	5.92274e+06	7.41103e+06	4.46027e+06	8.80888e+06	8.18957e+06	8.4308e+06	8.76462e+06	9.74347e+06	8.18957e+06	7.6398e+06	8.91487e+06	8.58823e+06	8.13728e+06	8.64683e+06	6.05673e+06	5.5545e+06	7.42934e+06	5.55805e+06	8.11683e+06	5.55805e+06	6.84511e+06	6.68694e+06	8.97512e+06	7.90003e+06	9.84035e+06	7.74997e+06	8.46168e+06	7.74997e+06	2.74437e+07	1.56893e+07	1.09525e+07	1.02442e+07	7.77865e+06	8.69066e+06	8.53545e+06	8.28928e+06	7.29972e+06
neg-M130T198	130.021	3.29453	1.08136e+06	1.15175e+06	673964	1.04743e+06	663736	1.00593e+06	978580	1.26487e+06	1.28403e+06	1.03051e+06	1.09608e+06	1.23274e+06	1.28403e+06	880724	1.10649e+06	1.31939e+06	1.02006e+06	839814	1.08853e+06	842576	719688	1.09079e+06	1.09087e+06	1.09079e+06	843899	1.29677e+06	1.07358e+06	1.16827e+06	1.39256e+06	820585	977663	820585	1.246e+06	935883	1.4625e+06	1.07109e+06	880392	867209	1.12813e+06	1.17077e+06	853074
neg-M130T205	130.061	3.42342	2.45349e+06	3.56967e+06	3.43829e+06	3.37524e+06	2.43862e+06	3.32033e+06	1.81415e+06	3.12949e+06	3.67019e+06	3.35476e+06	2.92437e+06	3.1683e+06	3.67019e+06	3.28091e+06	3.44846e+06	3.10684e+06	2.91224e+06	3.55724e+06	2.58646e+06	2.21474e+06	2.92001e+06	2.5671e+06	3.30712e+06	2.5671e+06	2.75343e+06	2.66667e+06	2.95968e+06	3.87806e+06	3.57776e+06	3.06905e+06	2.91807e+06	3.06905e+06	425928	1.12593e+06	4.65883e+06	3.80713e+06	3.58516e+06	3.08703e+06	3.44426e+06	3.24355e+06	2.83861e+06
neg-M130T216	130.021	3.59318	1.14671e+06	1.37562e+06	1.30292e+06	1.64843e+06	1.41757e+06	1.9162e+06	1.51385e+06	1.44205e+06	2.17707e+06	1.3863e+06	2.11733e+06	3.01952e+06	2.17707e+06	1.09229e+06	1.8902e+06	1.50294e+06	1.24126e+06	1.18651e+06	2.16521e+06	1.09375e+06	1.3301e+06	1.43214e+06	1.24385e+06	1.43214e+06	1.30673e+06	2.75838e+06	1.16723e+06	1.50574e+06	1.30929e+06	1.30753e+06	1.33487e+06	1.30753e+06	1.31461e+06	1.33652e+06	1.23535e+06	1.2513e+06	1.24543e+06	1.25607e+06	1.22933e+06	2.30204e+06	1.26165e+06
neg-M130T234	130.086	3.90682	3.97151e+06	5.69371e+06	1.3277e+06	6.27257e+06	2.07668e+06	6.7885e+06	1.08299e+07	3.22571e+06	4.98398e+06	1.14063e+07	5.6926e+06	4.48474e+06	4.98398e+06	2.87014e+06	6.45813e+06	6.28486e+06	8.45806e+06	1.82333e+06	4.28972e+06	7.54094e+06	1.22071e+07	1.8099e+06	9.26657e+06	1.8099e+06	5.95546e+06	6.36319e+06	4.32773e+06	1.42603e+07	7.31923e+06	1.31559e+07	1.07242e+07	1.31559e+07	400544	509500	1.2112e+07	1.08411e+07	4.69142e+06	8.58077e+06	5.22902e+06	6.28905e+06	2.17532e+06
neg-M130T316	130.086	5.26755	7.92906e+06	7.5161e+06	5.42251e+06	1.04196e+07	5.66915e+06	1.02028e+07	1.06316e+07	1.08206e+07	6.12591e+06	8.11119e+06	3.7422e+06	5.78398e+06	6.12591e+06	6.8001e+06	3.93972e+06	2.21224e+06	3.50422e+06	4.31191e+06	6.04379e+06	1.99761e+06	8.98735e+06	5.75682e+06	2.50201e+06	5.75682e+06	6.68953e+06	6.50631e+06	8.74046e+06	8.87006e+06	8.26502e+06	8.31478e+06	8.27325e+06	8.31478e+06	6.12226e+06	8.80197e+06	8.04242e+06	7.63816e+06	6.05321e+06	6.08143e+06	7.01678e+06	6.12504e+06	5.57709e+06
neg-M130T339	130.049	5.65788	4.30037e+06	1.46851e+07	1.00407e+07	1.31401e+07	1.16854e+07	1.34126e+07	1.04506e+07	1.38302e+07	1.26058e+07	1.46139e+07	1.57576e+07	2.18856e+07	1.26058e+07	1.12546e+07	1.16314e+07	1.50956e+07	1.16359e+07	3.28856e+06	8.87033e+06	7.96266e+06	1.08242e+07	4.73922e+06	8.69586e+06	4.73922e+06	1.03416e+07	1.07558e+07	7.41608e+06	8.85764e+06	9.47161e+06	7.42982e+06	4.54498e+06	7.42982e+06	9.65758e+06	8.58575e+06	8.60146e+06	7.48831e+06	1.02009e+07	7.48211e+06	9.86896e+06	1.04158e+07	6.33231e+06
neg-M130T343	130.086	5.71698	1.14406e+07	1.14799e+07	7.34687e+06	1.38777e+07	7.96996e+06	1.203e+07	1.36834e+07	1.42672e+07	8.40922e+06	1.0191e+07	5.24317e+06	8.90572e+06	8.40922e+06	1.19699e+07	6.31718e+06	1.23786e+07	9.14891e+06	5.44295e+06	7.27216e+06	7.245e+06	1.13613e+07	9.4958e+06	4.77919e+06	9.4958e+06	8.16699e+06	8.6129e+06	6.78364e+06	7.75989e+06	9.80056e+06	1.04638e+07	8.54334e+06	1.04638e+07	9.25829e+06	8.69945e+06	13208693	1.1493e+07	2.75621e+06	8.94104e+06	4.6994e+06	6.40849e+06	7.37358e+06
neg-M130T380	130.021	6.3253	249909	324135	249758	371344	418270	426039	330281	449183	290168	1.15336e+06	248036	306566	290168	1.1295e+06	91156	437320	416003	344249	321216	287535	390782	221786	337886	221786	242727	313536	406703	301144	242680	277713	399392	277713	427902	303488	312633	200076	387280	345481	409642	384881	392493
neg-M130T381	130.086	6.35793	3.54539e+06	3.62647e+06	2.67445e+06	4.05989e+06	2.92109e+06	4.25791e+06	3.81234e+06	4.53546e+06	2.79605e+06	3.8009e+06	1.82348e+06	3.63795e+06	2.79605e+06	3.36848e+06	2.1879e+06	3.03398e+06	2.35596e+06	2.24663e+06	2.47142e+06	2.29011e+06	6.49786e+06	2.42855e+06	2.88377e+06	2.42855e+06	3.02018e+06	2.7757e+06	3.12417e+06	3.52906e+06	2.96586e+06	3.68119e+06	2.64675e+06	3.68119e+06	2.28865e+06	2.54966e+06	3.22049e+06	3.31952e+06	2.5807e+06	2.74897e+06	2.67764e+06	6.30602e+06	2.69393e+06
neg-M130T413	130.086	6.88095	9.2433e+06	7.84858e+06	6.84533e+06	2.21955e+07	7.18937e+06	7.90261e+06	1.00008e+07	1.02838e+07	8.65381e+06	8.78235e+06	1.18722e+07	1.19322e+07	8.65381e+06	9.97423e+06	6.95893e+06	2.03284e+07	1.0533e+07	7.30764e+06	1.37091e+07	1.20754e+07	7.08698e+06	1.31705e+07	1.68257e+07	1.31705e+07	5.71126e+06	6.64962e+06	8.17619e+06	6.97269e+06	1.51667e+07	7.20323e+06	7.22342e+06	7.20323e+06	4.84368e+06	1.40686e+07	9.37243e+06	1.07204e+07	7.0635e+06	7.16802e+06	1.64062e+07	7.97735e+06	7.86993e+06
neg-M130T444	130.058	7.39572	3.23207e+07	2.01852e+07	2.57217e+07	1.50259e+07	3.88139e+07	1.92416e+07	3.01269e+07	3.10002e+07	34498029	2.95665e+07	4.38708e+07	3.33007e+07	34498029	2.0639e+07	2.13193e+07	1.93868e+07	3.55689e+07	4.74371e+07	2.76342e+07	2.59917e+07	3.99037e+07	5.44511e+07	3.48519e+07	5.44511e+07	2.47639e+07	2.02875e+07	2.78008e+07	2.55941e+07	2.00938e+07	2.13351e+07	2.77613e+07	2.13351e+07	1.29866e+07	2.04953e+07	2.40975e+07	9.46547e+07	2.96555e+07	2.66682e+07	2.46051e+07	2.98083e+07	2.79693e+07
neg-M130T479	130.066	7.97586	6.37236e+06	1.11609e+07	8.23137e+06	5.28301e+06	8.34433e+06	8.72952e+06	8.09376e+06	9.90398e+06	6.56872e+06	7.15367e+06	7.14304e+06	5.50458e+06	6.56872e+06	6.4498e+06	8.33502e+06	7.46896e+06	5.65192e+06	4.06522e+06	1.24612e+07	6.21638e+06	1.03558e+07	6.05972e+06	9.52716e+06	6.05972e+06	5.68984e+06	6.23491e+06	7.53259e+06	9.28434e+06	7.70333e+06	6.9579e+06	6.64926e+06	6.9579e+06	5.50022e+06	7.56232e+06	8.94819e+06	7.0568e+06	8.66555e+06	8.06808e+06	7.67835e+06	6.57532e+06	6.08827e+06
neg-M130T666	130.086	11.0992	5.82631e+06	6.28729e+06	5.06681e+06	8.49053e+06	6.96409e+06	9.15709e+06	8.71587e+06	9.74132e+06	7.46175e+06	1.08638e+06	2.53502e+06	7.77341e+06	7.46175e+06	8.91404e+06	6.62829e+06	8.92943e+06	8.40444e+06	5.47186e+06	5.15882e+06	6.19854e+06	3.79059e+06	982711	4.28897e+06	982711	8.16504e+06	8.21202e+06	6.35122e+06	7.61006e+06	3.18091e+06	4.95177e+06	7.95578e+06	4.95177e+06	8.51563e+06	1.21466e+06	8.38611e+06	5.20675e+06	5.65388e+06	2.83061e+06	7.22658e+06	7.51899e+06	8.28657e+06
neg-M131T163	130.982	2.7132	1.72931e+07	1.83582e+07	1.35841e+07	2.19759e+07	1.66793e+07	1.73931e+07	1.43742e+07	1.30173e+07	1.72699e+07	1.18209e+07	1.72874e+07	1.61947e+07	1.72699e+07	1.84472e+07	1.60702e+07	1.41349e+07	1.03394e+07	6.79668e+06	1.80067e+07	1.56435e+07	1.84435e+07	1.44324e+07	1.18968e+07	1.44324e+07	1.56193e+07	1.56431e+07	1.83724e+07	1.20386e+07	1.31667e+07	1.28449e+07	11137195	1.28449e+07	1.08577e+07	1.22351e+07	1.36119e+07	9.61131e+06	1.27983e+07	1.51524e+07	1.45971e+07	1.53944e+07	1.31751e+07
neg-M131T169	131.081	2.80953	3.15934e+06	2.37517e+06	2.71822e+06	2.74288e+06	1.97446e+06	2.17854e+06	2.40067e+06	2.47785e+06	2.10239e+06	2.36165e+06	1.95668e+06	2.45467e+06	2.10239e+06	2.84083e+06	2.05361e+06	2.58788e+06	2.15989e+06	2.153e+06	2.02641e+06	1.6631e+06	2.4221e+06	1.61979e+06	1.81501e+06	1.61979e+06	1.73724e+06	1.71651e+06	2.35125e+06	3.01037e+06	2.67996e+06	2.66088e+06	2.41795e+06	2.66088e+06	2.60911e+06	1.77847e+06	2.18344e+06	2.08434e+06	1.8631e+06	2.00303e+06	2.05649e+06	2.21152e+06	2.56288e+06
neg-M131T182	131.045	3.03904	2.99605e+06	3.72291e+06	2.68732e+06	4.72019e+06	2.08006e+06	2.80562e+06	3.63698e+06	3.80489e+06	1.84845e+06	2.22173e+06	1.38587e+06	2.45072e+06	1.84845e+06	1.78487e+06	1.42429e+06	2.61734e+06	1.34585e+06	1.07168e+06	3.10322e+06	2.47841e+06	3.2733e+06	2.42959e+06	3.32507e+06	2.42959e+06	3.64435e+06	3.03596e+06	4.98634e+06	4.2905e+06	3.60001e+06	4.3719e+06	3.62928e+06	4.3719e+06	5.65651e+06	3.52022e+06	3.28283e+06	2.92535e+06	2.81067e+06	2.82888e+06	3.07166e+06	3.04548e+06	2.73304e+06
neg-M131T185	131.081	3.0883	1.89978e+07	2.07948e+07	1.89103e+07	2.16207e+07	1.57249e+07	1.8372e+07	2.47073e+07	2.15148e+07	2.05456e+07	2.78102e+07	1.99742e+07	2.11692e+07	2.05456e+07	2.22758e+07	1.86085e+07	2.35678e+07	1.82787e+07	1.71518e+07	1.98721e+07	1.50144e+07	1.89028e+07	1.46947e+07	1.7324e+07	1.46947e+07	1.53029e+07	2.03291e+07	1.85666e+07	2.43534e+07	2.2656e+07	2.25649e+07	1.89703e+07	2.25649e+07	4.08015e+07	2.03369e+07	2.43176e+07	2.12261e+07	1.93007e+07	1.98714e+07	1.98203e+07	2.07095e+07	1.99692e+07
neg-M131T204	131.081	3.3924	7.35413e+06	6.84662e+06	8.41814e+06	7.72473e+06	5.90027e+06	6.96581e+06	9.99953e+06	8.4403e+06	8.62242e+06	1.06119e+07	7.44263e+06	6.61927e+06	8.62242e+06	7.85103e+06	6.62613e+06	8.85902e+06	7.16934e+06	7.78004e+06	6.45298e+06	6.18606e+06	7.28332e+06	5.27031e+06	7.10756e+06	5.27031e+06	5.41143e+06	8.17722e+06	6.81119e+06	1.07902e+07	7.29661e+06	8.0697e+06	7.64643e+06	8.0697e+06	2.92894e+06	4.03251e+06	8.86512e+06	6.14607e+06	7.98079e+06	7.18895e+06	6.70996e+06	6.54043e+06	3.52086e+06
neg-M131T213	131.045	3.54262	794166	1.11842e+06	1.03763e+06	1.37815e+06	2.97528e+06	1.54188e+06	2.0147e+06	1.11493e+06	975280	2.26654e+06	1.191e+06	4.2502e+06	975280	1.204e+06	780265	1.24337e+06	757133	1.25822e+06	710274	1.83414e+06	2.60663e+06	3.19823e+06	804689	3.19823e+06	2.92205e+06	1.61632e+06	1.06952e+06	1.54003e+06	972767	858165	1.29072e+06	858165	2.28439e+06	2.60603e+06	852072	869755	1.56808e+06	1.27525e+06	1.09792e+06	2.58487e+06	1.03974e+06
neg-M131T378	131.034	6.29585	7.00387e+06	7.66059e+06	9.31078e+06	8.91294e+06	6.49453e+06	1.12646e+07	4.91275e+06	1.09182e+07	1.6992e+07	1.40531e+07	1.2219e+07	1.68236e+07	1.6992e+07	1.57764e+07	1.32294e+07	1.50528e+07	1.86387e+07	7.10346e+06	6.52301e+06	5.61147e+06	9.06459e+06	7.63192e+06	8.25845e+06	7.63192e+06	6.93024e+06	7.68037e+06	8.83877e+06	8.03119e+06	8.15166e+06	8.95621e+06	8.67382e+06	8.95621e+06	7.21657e+06	6.51258e+06	1.09712e+07	8.974e+06	1.00143e+07	9.77124e+06	9.54931e+06	9.6216e+06	9.4166e+06
neg-M131T390	131.033	6.50709	7.4572e+06	1.23221e+07	9.89359e+06	7.89964e+06	1.17795e+07	1.06411e+07	1.04036e+07	1.23056e+07	9.82168e+06	1.13645e+07	9.82937e+06	4.33925e+07	9.82168e+06	8.79562e+06	9.04083e+06	1.1323e+07	9.71139e+06	1.00135e+07	7.56628e+06	7.53748e+06	9.4609e+06	7.97346e+06	7.5636e+06	7.97346e+06	8.97667e+06	9.57191e+06	8.57779e+06	8.92008e+06	9.34621e+06	7.36628e+06	8.40773e+06	7.36628e+06	8.11481e+06	8.02909e+06	8.72668e+06	9.22647e+06	1.03107e+07	9.61225e+06	9.05663e+06	9.24252e+06	8.79737e+06
neg-M131T42	131.07	0.704891	7.61504e+06	6.13136e+06	2.84904e+06	7.40666e+06	7.70063e+06	6.20127e+06	5.92319e+06	6.00816e+06	1.04318e+07	7.68414e+06	6.34454e+06	6.37071e+06	1.04318e+07	7.68397e+06	1.23859e+06	3.83744e+06	3.09555e+06	6.05554e+06	3.59186e+06	7.83518e+06	9.45666e+06	7.75768e+06	8.16468e+06	7.75768e+06	74587.7	7.62655e+06	2.42353e+06	4.07648e+06	5.34846e+06	9.58662e+06	6.98723e+06	9.58662e+06	9.84853e+06	8.98536e+06	7.10955e+06	6.66657e+06	5.43693e+06	3.89084e+06	4.1208e+06	3.74936e+06	4.17093e+06
neg-M131T426_1	131.07	7.09301	1.59773e+08	2.62345e+08	1.91681e+08	1.60736e+08	2.02711e+08	2.16241e+08	4.09557e+08	224529431	2.04382e+08	1.90149e+08	2.14372e+08	1.8608e+08	2.04382e+08	1.43233e+08	1.71282e+08	2.27285e+08	2.04356e+08	1.22133e+08	2.28338e+08	2.44711e+08	2.14951e+08	170349511	1.74074e+08	170349511	1.90457e+08	2.8716e+08	152198464	3.1755e+08	2.72075e+08	2.06539e+08	1.38604e+08	2.06539e+08	2.14611e+08	1.38669e+08	1.4097e+08	1.87454e+08	2.08961e+08	1.84944e+08	1.83917e+08	1.93284e+08	1.92805e+08
neg-M131T514	131.07	8.57018	2.53299e+06	4.77487e+06	3.36105e+06	1.87627e+06	2.44952e+06	3.62771e+06	9.11839e+06	3.56711e+06	3.27377e+06	4.62766e+06	2.78719e+06	3.73564e+06	3.27377e+06	8.0546e+06	2.67837e+06	2.80884e+06	3.02452e+06	4.17079e+06	3.81322e+06	1.07417e+07	2.84624e+06	4.02311e+06	5.48641e+06	4.02311e+06	4.13623e+06	3.90532e+06	3.06206e+06	3.48898e+06	6.3119e+06	3.68375e+06	4.19428e+06	3.68375e+06	2.56713e+06	5.32458e+06	1.80037e+06	3.27351e+06	1.37385e+06	3.90308e+06	3.26999e+06	3.73145e+06	4.12476e+06
neg-M132T163	131.984	2.71778	1.71126e+06	1.89034e+06	1.25298e+06	2.22314e+06	1.66532e+06	1.68102e+06	1.3254e+06	1.24373e+06	1.65334e+06	1.14479e+06	1.7388e+06	1.59119e+06	1.65334e+06	1.77852e+06	1.55504e+06	1.37692e+06	1.09176e+06	711722	1.806e+06	1.56472e+06	1.7762e+06	1.51689e+06	1.13111e+06	1.51689e+06	1.63647e+06	1.57601e+06	1.74765e+06	1.20044e+06	1.37087e+06	1.3131e+06	1.09901e+06	1.3131e+06	1.09603e+06	1.25887e+06	1.38673e+06	910382	1.27815e+06	1.48616e+06	1.48653e+06	1.50094e+06	1.30147e+06
neg-M132T184	132.029	3.06581	6.73469e+06	5.41011e+06	4.30908e+06	6.10538e+06	3.85932e+06	5.66708e+06	5.06486e+06	5.88744e+06	2857679	3.92217e+06	3.42509e+06	3.00326e+06	2857679	3.17423e+06	3.12016e+06	3.0326e+06	2.53503e+06	1.5985e+06	3.64293e+06	5.19935e+06	4.55518e+06	4.02708e+06	5.00043e+06	4.02708e+06	4.22282e+06	4.44053e+06	2.82446e+06	4.42402e+06	4.89238e+06	3.77172e+06	3.93266e+06	3.77172e+06	8.41127e+06	5.33311e+06	2.9796e+06	2.07988e+06	4.17465e+06	4.02383e+06	4.01116e+06	3.9617e+06	3.1823e+06
neg-M132T185	132.084	3.0883	740749	731558	927704	887996	315463	746437	973299	574249	869962	1.27981e+06	817361	887806	869962	795057	594499	827808	604174	289493	766225	547330	452797	475523	439256	475523	463195	566292	162813	1.23156e+06	641576	874326	629915	874326	1.98017e+06	508473	1.04777e+06	777593	591831	616555	833484	639948	611466
neg-M132T200	132.029	3.33484	5.80528e+06	7.60593e+06	2.66914e+06	4.92477e+06	3.66595e+06	5.68371e+06	5.84065e+06	5.09068e+06	4.80679e+06	4.89129e+06	4.19915e+06	1.02748e+07	4.80679e+06	2.99968e+06	2.60855e+06	4.91779e+06	2.74165e+06	2.25134e+06	4.57618e+06	5.11307e+06	3.2796e+06	2.64082e+06	4.85492e+06	2.64082e+06	4.2114e+06	5.7297e+06	2.0024e+06	4.8238e+06	340363	2.58447e+06	4.41039e+06	2.58447e+06	600311	3.19785e+06	2.68047e+06	2.23132e+06	3.77536e+06	4.82947e+06	3.31203e+06	2.97748e+06	2.13914e+06
neg-M132T378	132.037	6.29585	353969	323864	347656	415323	216018	398620	422973	456748	729926	519306	470496	587454	729926	544148	508252	539164	696423	295261	253058	273609	285618	268539	329900	268539	213233	234103	368584	290190	322710	361690	331097	361690	281079	195754	358367	292318	456519	359549	392849	396604	388586
neg-M132T404	132.045	6.74164	6.72227e+06	5.73482e+06	4.65115e+06	3.8696e+06	3.23169e+06	4.92974e+06	3.28681e+06	6.15716e+06	9.01836e+06	1.11014e+07	8.00784e+06	1.30296e+07	9.01836e+06	8.8579e+06	7.80856e+06	8.80199e+06	8.54339e+06	2.91571e+06	2.98608e+06	2.29771e+06	2.80827e+06	1.93626e+06	2.83694e+06	1.93626e+06	2.47469e+06	2.11389e+06	3.20302e+06	3.04348e+06	1.93036e+06	3.5355e+06	1.62943e+06	3.5355e+06	1.3496e+06	1.82476e+06	2.31804e+06	2.60563e+06	4.38879e+06	4.48184e+06	4.15972e+06	4.28523e+06	4.47894e+06
neg-M132T425	132.073	7.09157	7.54012e+06	1.20968e+07	8.98425e+06	7.02276e+06	1.01621e+07	1.0962e+07	1.94645e+07	1.10392e+07	9.94149e+06	9.17662e+06	1.02421e+07	9.8595e+06	9.94149e+06	6.54939e+06	8.94992e+06	1.10857e+07	9.12817e+06	6.06565e+06	1.11121e+07	1.16955e+07	9.62718e+06	8.21748e+06	7.99332e+06	8.21748e+06	8.05398e+06	1.61074e+07	7.88678e+06	1.55352e+07	1.33006e+07	1.02822e+07	7.37896e+06	1.02822e+07	1.00982e+07	6.91201e+06	7.54117e+06	7.90754e+06	8.69084e+06	9.9298e+06	8.97891e+06	9.00802e+06	9.99642e+06
neg-M133T163	132.98	2.71778	1.80734e+06	2.01778e+06	1.53339e+06	2.29088e+06	1.82138e+06	1.8454e+06	1.53227e+06	1.40432e+06	1.88161e+06	1.32894e+06	1.76105e+06	1.71028e+06	1.88161e+06	1.95128e+06	1.68723e+06	1.44185e+06	1.09607e+06	853717	1.90675e+06	1.64602e+06	1.88891e+06	1.58728e+06	1.19911e+06	1.58728e+06	1.73675e+06	1.6665e+06	1.90799e+06	1.36969e+06	1.36691e+06	1.3864e+06	1.20583e+06	1.3864e+06	1.20138e+06	1.32468e+06	1.48686e+06	1.08363e+06	1.29609e+06	1.5669e+06	1.56473e+06	1.64883e+06	1.4168e+06
neg-M133T204	132.945	3.40153	1.57173e+06	1.66168e+06	2.47284e+06	1.82777e+06	3.77544e+06	4.38007e+06	2.50041e+06	2.59558e+06	4.74037e+06	4.50406e+06	4.46389e+06	5.92839e+06	4.74037e+06	2.03345e+06	1.92702e+06	3.26228e+06	4.11019e+06	2.6243e+06	1.97916e+06	1.34433e+06	1.19945e+06	2.22214e+06	4.58355e+06	2.22214e+06	1.29484e+06	2.51315e+06	1.92962e+06	3.05761e+06	3.67762e+06	2.32793e+06	3.27057e+06	2.32793e+06	9.96066e+06	9.77114e+06	1.44862e+06	5.09334e+06	3.81607e+06	2.55313e+06	3.36851e+06	4.28788e+06	2.5146e+06
neg-M133T212_1	132.972	3.52758	1.14318e+06	1.00613e+06	951415	976334	850846	850032	732377	1.52311e+06	2.07407e+06	1.8591e+06	1.46472e+06	1.88838e+06	2.07407e+06	1.72669e+06	1.41148e+06	1.061e+06	1.53273e+06	705429	623790	674384	716371	551946	486609	551946	535586	451828	1.25639e+06	942932	1.01364e+06	934857	970228	934857	620218	518690	1.13774e+06	618131	1.1105e+06	1.1999e+06	1.06633e+06	1.04985e+06	784156
neg-M133T212_2	133.013	3.52575	5.24593e+08	4.84384e+08	4.35473e+08	4.81672e+08	3.97264e+08	3.89335e+08	3.66705e+08	6.71752e+08	9.03425e+08	7.78334e+08	6.29871e+08	8.72296e+08	9.03425e+08	7.96584e+08	6.15636e+08	4.62659e+08	6.58131e+08	3.15671e+08	2.77649e+08	2.89666e+08	4.04715e+08	3.13272e+08	2.67769e+08	3.13272e+08	2.94266e+08	2.42789e+08	5.67669e+08	4.512e+08	4.42324e+08	4.60608e+08	454780268	4.60608e+08	2.74984e+08	1.64125e+08	4.46204e+08	3.1307e+08	4.93687e+08	4.96999e+08	4.70761e+08	4.73613e+08	3.00759e+08
neg-M133T212_3	133.051	3.54162	1.53382e+06	1.77268e+06	885014	3.49152e+06	1.47548e+06	613714	928679	2.06096e+06	2.75565e+06	1.82942e+06	1.468e+06	3.01844e+06	2.75565e+06	2.50602e+06	2.14168e+06	2.50784e+06	1.35618e+06	682944	566311	1.23817e+06	1.16407e+06	542305	1.43555e+06	542305	1.7584e+06	1.12561e+06	1.29209e+06	1.02974e+06	1.38071e+06	933053	1.37243e+06	933053	623389	301911	1.59008e+06	621605	1.18439e+06	1.65964e+06	1.47086e+06	1.11906e+06	1.07201e+06
neg-M133T274	133.013	4.55963	4.26866e+07	1.74796e+06	4.20225e+06	1.56309e+06	1.60457e+06	1.67496e+06	1.84316e+06	2.86827e+06	4.41328e+07	3.10574e+06	2.09483e+06	8.75565e+07	4.41328e+07	3.11978e+06	2.94857e+06	1.27379e+06	1.88885e+06	1.38882e+06	4.44031e+07	3.3952e+07	2.30315e+06	2.25213e+06	1.31381e+07	2.25213e+06	2.1438e+06	1.07276e+06	2.64892e+06	2.08812e+06	3.09436e+07	1.50086e+06	1.90243e+06	1.50086e+06	2.04711e+06	1.63263e+06	2.4357e+06	849055	2.38314e+06	2.29686e+06	2.20257e+06	2.21543e+06	1.44616e+06
neg-M133T284	133.049	4.73977	2.57065e+06	2.42488e+06	2.7183e+06	2.64349e+06	1.20385e+06	2.25908e+06	3.26939e+06	2.17598e+06	2.65054e+06	3.25092e+06	2.57603e+06	1.22433e+07	2.65054e+06	3.05756e+06	2.78667e+06	6.25076e+06	4.93447e+06	1.73582e+06	1.98018e+06	2.05647e+06	2.0672e+06	2.76971e+06	2.32378e+06	2.76971e+06	2.30495e+06	2.80647e+06	1.84179e+06	2.29871e+06	1.84966e+06	1.8456e+06	2.21337e+06	1.8456e+06	2.85502e+06	3.89187e+06	1.79162e+06	1.65178e+06	2.43504e+06	2.92595e+06	2.22886e+06	2.47181e+06	1.75179e+06
neg-M133T378	133.013	6.29537	949462	1.0811e+06	1.25511e+06	1.70091e+06	1.02735e+06	1.66126e+06	902090	1.66625e+06	3.12666e+06	1.72532e+06	2.97446e+06	1.62382e+06	3.12666e+06	2.60571e+06	1.88744e+06	1.58129e+06	2.09165e+06	1.01383e+06	936604	1.49615e+06	1.40443e+06	1.67375e+06	1.41466e+06	1.67375e+06	933578	1.17801e+06	1.62473e+06	1.09492e+06	1.85418e+06	1.97628e+06	1.45846e+06	1.97628e+06	1.37463e+06	803078	1.67896e+06	1.17306e+06	1.2733e+06	1.17634e+06	1.14008e+06	1.16046e+06	1.32838e+06
neg-M133T388	132.866	6.45992	5.89724e+06	9.35513e+06	1.31465e+07	9.51638e+06	3.81714e+06	8.62202e+06	8.90345e+06	7.63986e+06	9.87682e+06	1.06445e+07	9.64513e+06	9.08485e+06	9.87682e+06	9.11166e+06	9.90584e+06	9.63465e+06	5.97088e+06	3.84147e+07	1.17128e+07	9.41391e+06	8.46146e+06	1.37937e+07	1.54749e+07	1.37937e+07	6.57603e+06	7.66569e+06	9.8239e+06	5.8486e+06	8.83814e+06	5.24124e+06	7.67618e+06	5.24124e+06	9.92494e+06	3.36941e+06	6.18076e+06	1.20564e+07	1.18701e+07	1.00242e+07	9.87406e+06	7.11499e+06	1.46889e+07
neg-M133T394	133.049	6.55969	875090	1.07492e+06	1.045e+06	821729	540884	1.07571e+06	1.02064e+06	1.47171e+06	602244	498510	489836	1.068e+06	602244	1.81498e+06	683213	500175	650748	686610	557223	788039	633972	842280	977451	842280	1.09385e+06	1.01259e+06	593906	1.16426e+06	1.16232e+06	335277	479954	335277	1.04421e+06	577615	535161	946519	422632	1.18249e+06	427801	1.15506e+06	992367
neg-M133T413	132.866	6.87825	1.65757e+07	1.56718e+07	1.80582e+07	1.69864e+07	1.6483e+07	1.27377e+07	3.81502e+07	1.12317e+07	1.27511e+07	1.90803e+07	2.03292e+07	1.75897e+07	1.27511e+07	8.36196e+06	1.35592e+07	1.06714e+07	9.30501e+06	7.27275e+07	9.25153e+06	1.40139e+07	1.30866e+07	2.13774e+07	3.8883e+07	2.13774e+07	1.03764e+07	1.06495e+07	1.02654e+07	1.64039e+07	1.2486e+07	2.03115e+07	1.11961e+07	2.03115e+07	1.73821e+07	1.25817e+07	8.76224e+06	2.18618e+07	1.60198e+07	1.6206e+07	1.33058e+07	9.93577e+06	2.0246e+07
neg-M133T426	133.074	7.09527	139746	974014	247089	600940	527562	629344	1.48726e+06	908221	428366	244800	486399	479361	428366	326538	429469	864769	722091	273985	918165	575623	224322	228572	230637	228572	706764	1.41122e+06	126913	1.07377e+06	835862	648755	436440	648755	812106	302371	596120	444169	291426	369337	423742	521962	795941
neg-M133T673	133.007	11.219	3.05831e+06	1.41041e+06	983699	913437	2.7276e+06	4.96828e+06	1.72153e+06	5.3085e+06	1.47109e+06	5.28419e+06	2.81038e+06	3.75616e+06	1.47109e+06	4.46775e+06	2.38337e+06	3.08058e+06	4.73623e+06	2.36286e+06	2.38243e+06	5.15519e+06	4.50294e+06	1.15717e+06	5.34875e+06	1.15717e+06	4.64741e+06	2.38632e+06	4.25406e+06	4.75766e+06	1.40925e+06	4.6376e+06	1.71182e+06	4.6376e+06	7.18213e+06	6.0316e+06	5.12792e+06	1.25935e+06	2.0201e+06	4.7064e+06	4.98345e+06	1.58278e+06	2.94984e+06
neg-M134T211	134.016	3.52398	1.6684e+07	1.56179e+07	1.34884e+07	1.54836e+07	1.27414e+07	1.24732e+07	1.16509e+07	2.21026e+07	3.11293e+07	2.61915e+07	2.0668e+07	2.91276e+07	3.11293e+07	2.65373e+07	20443493	1.44722e+07	2.13605e+07	9.7969e+06	8.95488e+06	8.88734e+06	1.28008e+07	9.29939e+06	8.62999e+06	9.29939e+06	8.9698e+06	7.37867e+06	1.80405e+07	1.43394e+07	1.41638e+07	1.48949e+07	1.43498e+07	1.48949e+07	8.62915e+06	4.97258e+06	1.40036e+07	9.41762e+06	1.58142e+07	1.60441e+07	1.47432e+07	1.51844e+07	9.27894e+06
neg-M134T212	134.073	3.53692	1.6012e+06	1.55007e+06	1.1124e+06	1.26169e+06	1.26235e+06	1.54197e+06	991713	1.59005e+06	1.19618e+06	1.89214e+06	1.57885e+06	683072	1.19618e+06	1.14653e+06	1.22713e+06	1.24249e+06	1.15631e+06	2.52481e+06	1.14141e+06	1.43493e+06	1.0255e+06	961385	998555	961385	775214	950802	702464	1.34359e+06	1.00276e+06	786753	967525	786753	459799	1.23327e+06	1.06683e+06	1.0467e+06	998036	1.18355e+06	1.02494e+06	1.16667e+06	1.13377e+06
neg-M134T408	134.06	6.80272	1.506e+06	1.0531e+06	4.40809e+06	1.61126e+06	1.12512e+06	1.16344e+06	1.53535e+06	1.16598e+06	1.45194e+07	1.31188e+07	8.98401e+06	3.26072e+07	1.45194e+07	1.35295e+07	9.45457e+06	1.54463e+07	1.28823e+07	7.38165e+06	386142	464376	635861	374765	1.20455e+06	374765	851919	787321	1.40436e+06	848155	1.07975e+06	1.58834e+06	1.61567e+06	1.58834e+06	1.2012e+06	523084	1.28799e+06	1.26471e+06	4.84137e+06	4.21158e+06	4.13247e+06	4.56898e+06	4.53876e+06
neg-M134T464	134.06	7.73907	2.00439e+06	3.2059e+06	3.85135e+06	1.60429e+06	1.96509e+06	2.19334e+06	2.72452e+06	2.57348e+06	2.46446e+06	3.12222e+06	1.76835e+06	1.70693e+06	2.46446e+06	2.64331e+06	3.23916e+06	1.14049e+06	3.94477e+06	2.22006e+06	3.25774e+06	3.53945e+06	2.45119e+06	2.82909e+06	3.22297e+06	2.82909e+06	5.64996e+06	3.99506e+06	4.94406e+06	3.40384e+06	3.73425e+06	2.45877e+06	4.6958e+06	2.45877e+06	2.71051e+06	3.63243e+06	4.83116e+06	4.71598e+06	3.91909e+06	3.70391e+06	3.8495e+06	2.32744e+06	2.5716e+06
neg-M134T657	133.909	10.9525	528125	515132	650575	1.50305e+06	329750	328590	451600	435958	256555	714588	430577	747078	256555	413151	339451	395066	333587	345748	632712	512958	655557	523626	327576	523626	447715	327924	573725	180201	743116	431069	295849	431069	348326	327387	596191	743440	481720	788445	308285	429526	443701
neg-M135T193_1	134.987	3.21237	302057	259702	279783	415222	215296	204472	207538	282873	204512	240340	206590	555474	204512	229874	124979	222565	1.14013e+08	9.06934e+07	420913	1.22558e+08	282222	9.61177e+07	245133	9.61177e+07	288998	298274	294635	230334	381845	259949	287733	259949	573648	205788	335057	1.35048e+08	276773	331917	150520	288212	230268
neg-M135T193_2	135.029	3.21107	1.77935e+08	1.82856e+08	1.62395e+08	2.15483e+08	1.60866e+08	1.55031e+08	168351684	181030858	1.74764e+08	177082032	1.62164e+08	2.72682e+08	1.74764e+08	1.61134e+08	1.64133e+08	1.65528e+08	158243426	1.22311e+08	2.09812e+08	1.60518e+08	188674372	1.4574e+08	1.71832e+08	1.4574e+08	1.90354e+08	170734884	1.97865e+08	1.73832e+08	1.90685e+08	1.86559e+08	192301002	1.86559e+08	2.93559e+08	168791117	2.23186e+08	1.92814e+08	1.80503e+08	1.78883e+08	173207976	1.77076e+08	1.46048e+08
neg-M135T193_3	135.07	3.20984	319690	262357	213838	392779	209712	218663	157229	198387	143532	258318	217815	551382	143532	180066	228149	144095	189596	32861.3	414857	189696	348469	117347	259360	117347	271015	301578	374171	219231	337052	239539	307650	239539	602720	236271	344627	77303.2	315961	235255	157584	309670	115947
neg-M135T205	134.942	3.41378	80197.5	557963	551352	3.43543e+06	622124	639641	641293	858273	911293	1.36653e+06	810310	1.93357e+06	911293	4.41091e+06	562067	981004	1.59304e+06	6.72359e+06	542662	213989	3.49911e+06	708975	4.98575e+06	708975	3.92568e+06	473944	146104	3.82416e+06	3.25343e+06	4.51652e+06	4.12075e+06	4.51652e+06	1.22599e+06	1.27233e+06	4.67253e+06	9.18092e+06	852592	801518	1.0527e+06	779498	601712
neg-M135T212_2	135.017	3.52622	4.00881e+06	7.02317e+06	792060	8.77477e+06	2.73162e+06	2.62951e+06	2.51999e+06	4.64044e+06	6.43654e+06	5.12962e+06	4.40378e+06	1.1031e+07	6.43654e+06	5.47445e+06	4.40653e+06	6.10232e+06	6.40101e+06	2.15265e+06	1.90983e+06	1.82538e+06	2.77354e+06	3.80704e+06	1.56184e+06	3.80704e+06	4.58325e+06	1.57335e+06	6.2718e+06	3.01514e+06	6.2914e+06	2.927e+06	2.88273e+06	2.927e+06	1.67465e+06	1.10191e+06	3.15111e+06	1.8836e+06	3.34021e+06	6.41046e+06	5.7806e+06	3.33778e+06	2.0681e+06
neg-M135T218	135.028	3.63977	5.39572e+06	4.54496e+06	4.30012e+06	5.05249e+06	3.8902e+06	4.00381e+06	4.22113e+06	4.24483e+06	5.42681e+06	4.96998e+06	3.77921e+06	5.98614e+06	5.42681e+06	4.79443e+06	3.70928e+06	3.75015e+06	3.2223e+06	2.373e+06	4.13992e+06	3.80265e+06	4.25834e+06	3.5072e+06	4.56113e+06	3.5072e+06	4.25017e+06	3.80514e+06	3.98367e+06	4.71404e+06	4.94487e+06	4.03318e+06	4.8883e+06	4.03318e+06	1.89215e+06	1.4139e+06	4.78765e+06	5.20623e+06	4.58117e+06	4.22989e+06	3.76223e+06	3.73735e+06	2.99818e+06
neg-M135T390	135.044	6.50142	1.44343e+06	2.86728e+06	1.9866e+06	2.04958e+06	2.02164e+06	2.2591e+06	2.19315e+06	2.2814e+06	1.89947e+06	1.83706e+06	1.65717e+06	2.65855e+06	1.89947e+06	1.63156e+06	1.88328e+06	2.22453e+06	1.87035e+06	966729	1.78588e+06	1.41546e+06	1.89134e+06	1.24078e+06	1.44426e+06	1.24078e+06	1.46346e+06	1.49667e+06	1.80257e+06	1.5851e+06	1.37355e+06	1.50809e+06	1.30175e+06	1.50809e+06	1.24999e+06	1.16795e+06	1.40762e+06	643329	1.51457e+06	1.59664e+06	1.67505e+06	1.837e+06	1.51783e+06
neg-M135T412	134.864	6.87067	1.04012e+07	8.12196e+06	1.0113e+07	7.77817e+06	1.16014e+07	9.14729e+06	9.86264e+06	7.00857e+06	8.56263e+06	1.18448e+07	1.19921e+07	8.73286e+06	8.56263e+06	7.37803e+06	6.82703e+06	5.49649e+06	5.03053e+06	5.65239e+07	6.11463e+06	1.00538e+07	8.42044e+06	1.28985e+07	2.04895e+07	1.28985e+07	6.90367e+06	5.95978e+06	6.06246e+06	1.08683e+07	7.38965e+06	1.01847e+07	8.48993e+06	1.01847e+07	1.15822e+07	6.65522e+06	4.989e+06	1.29174e+07	9.51488e+06	7.59068e+06	1.1112e+07	5.96177e+06	1.12838e+07
neg-M135T470	135.116	7.82595	235107	338399	150548	105245	259401	192447	398100	271511	227724	397184	234178	104875	227724	75226.9	211261	129835	115911	37927.2	337574	505921	404968	367366	336222	367366	441188	263869	109368	286757	282374	208656	336695	208656	72646.8	262742	209256	176282	284029	276980	252755	185074	72357
neg-M135T668	134.986	11.1287	1.22075e+06	1.16008e+06	1.10071e+06	1.7547e+06	1.04174e+06	1.58212e+06	1.98073e+06	1.2702e+06	1.2728e+06	1.17661e+06	1.14686e+06	498113	1.2728e+06	1.26351e+06	1.39788e+06	1.40177e+06	1.36381e+06	1.67592e+06	1.83245e+06	1.33517e+06	1.28871e+06	1.25718e+06	1.15819e+06	1.25718e+06	1.48553e+06	1.40567e+06	1.35451e+06	948735	1.38044e+06	1.44258e+06	1.21808e+06	1.44258e+06	1.0549e+06	1.71235e+06	1.37305e+06	656965	1.15483e+06	1.30464e+06	1.18351e+06	1.52132e+06	760233
neg-M136T193	136.032	3.2122	5.65966e+06	5733552	4.98067e+06	6.79063e+06	4.7617e+06	4.98505e+06	5.19013e+06	5.54917e+06	5.46127e+06	5.20898e+06	4.85705e+06	8.28149e+06	5.46127e+06	4.86549e+06	4.67416e+06	4.82618e+06	5.17738e+06	4.03539e+06	6.82993e+06	4.96252e+06	5.84858e+06	4.32242e+06	5.45589e+06	4.32242e+06	5.8624e+06	5.35524e+06	6.30625e+06	5.15114e+06	5.92022e+06	5.82487e+06	5.79245e+06	5.82487e+06	9.63756e+06	5.19475e+06	6.84466e+06	5.99112e+06	5.13109e+06	5.95105e+06	5.49904e+06	5.46758e+06	4.71063e+06
neg-M136T207	136.032	3.44442	1.22562e+06	1.31938e+06	1.29387e+06	1.46319e+06	1.11651e+06	938922	1.14329e+06	1.26225e+06	1.03379e+06	1.2328e+06	1.17871e+06	2.17009e+06	1.03379e+06	1.1481e+06	1.02564e+06	999897	1.06466e+06	624042	1.26763e+06	983055	1.19042e+06	813270	903294	813270	999473	1.15014e+06	1.1724e+06	1.08396e+06	1.2369e+06	1.07255e+06	1.17448e+06	1.07255e+06	421828	415655	1.40799e+06	1.2084e+06	1.36082e+06	1.13561e+06	1.10648e+06	1.19952e+06	730645
neg-M136T212	136.07	3.53178	380496	350295	154798	264415	230426	392150	250535	487500	376916	543715	164390	197962	376916	178329	193460	270587	281688	749581	238372	391203	151344	124581	139135	124581	234618	153883	133402	241387	293054	189883	329049	189883	17719.3	351413	292587	355029	210375	142382	258072	299432	178968
neg-M136T384	135.969	6.40455	3.78389e+06	4.29954e+06	6.89066e+06	9.56783e+06	1.0472e+07	1.07871e+07	7.39445e+06	6.44614e+06	3.83032e+06	6.22017e+06	4.5805e+06	5.41354e+06	3.83032e+06	1.0514e+07	6.86533e+06	1.07899e+07	1.03305e+07	9.08439e+06	1.26831e+07	1.0188e+07	5.87604e+06	9.4271e+06	1.06069e+07	9.4271e+06	4.2866e+06	6.76153e+06	1.01086e+07	5.83682e+06	6.17484e+06	6.20955e+06	6.17752e+06	6.20955e+06	9.50867e+06	4.76517e+06	4.30643e+06	6.90004e+06	1.05289e+07	6.25931e+06	4.38465e+06	5.23426e+06	9.71283e+06
neg-M136T414	135.969	6.90624	6.69877e+06	5.9815e+06	6.45477e+06	6.37901e+06	6.706e+06	6.02115e+06	8.06997e+06	7.11073e+06	7.10003e+06	6.73984e+06	7.64239e+06	5.92746e+06	7.10003e+06	7.75419e+06	6.55181e+06	6.68228e+06	7.77678e+06	5.92308e+06	7.17226e+06	7.61191e+06	6.34694e+06	7.93794e+06	7.86469e+06	7.93794e+06	7.12021e+06	8.26173e+06	7.67669e+06	7.74504e+06	6.86366e+06	6.34189e+06	7.24378e+06	6.34189e+06	1.36273e+07	7.0274e+06	7.09617e+06	7.44515e+06	7.80238e+06	7.61666e+06	8.39722e+06	7.15842e+06	4.86857e+06
neg-M136T435	135.969	7.25472	2.65382e+07	2.78862e+07	8.56299e+06	1.84477e+07	1.1772e+07	1.9788e+07	1.76345e+07	6.68996e+06	1.20589e+07	2.41527e+07	1.53719e+07	1.12016e+07	1.20589e+07	1.12668e+07	1.16668e+07	2.05841e+07	1.12957e+07	8.26524e+06	2.08143e+07	1.18309e+07	3.17014e+07	5.10519e+06	1.15688e+07	5.10519e+06	3.02536e+07	7.4374e+06	1.46551e+07	2.84015e+07	6.13567e+07	1.54689e+07	2.85623e+07	1.54689e+07	2.08761e+07	2.13095e+07	1.40594e+07	1.1765e+07	1.34924e+07	1.40923e+07	1.18718e+07	2.4361e+07	1.41941e+07
neg-M136T495	135.969	8.25123	1.20276e+07	1.10553e+07	1.03989e+07	5.45898e+06	1.39763e+07	9.68101e+06	8.82177e+06	8.83504e+06	9.1207e+06	9.06212e+06	9.10573e+06	7.54143e+06	9.1207e+06	9.02397e+06	1.32495e+07	2.25446e+07	8.05448e+06	2.04474e+07	7.35861e+06	1.08415e+07	9.87904e+06	7.58449e+06	9.03786e+06	7.58449e+06	1.61289e+07	1.1643e+07	1.28991e+07	1.37238e+07	9.36695e+06	8.23637e+06	1.59928e+07	8.23637e+06	1.11722e+07	1.08865e+07	8.13222e+06	1.69157e+07	1.16402e+07	9.66148e+06	8.88468e+06	8.55797e+06	4.22594e+06
neg-M136T557	135.97	9.27873	1.4541e+07	2.64906e+07	2.6451e+07	1.63613e+07	2.57167e+07	24837930	1.91356e+07	2.70164e+07	3.10903e+07	8.98549e+06	2.8419e+07	1.92592e+07	3.10903e+07	2.37138e+07	2.55605e+07	2.13783e+07	3.23016e+07	2.58396e+07	1.76459e+07	3.2657e+07	2.3231e+07	2.03387e+07	2.95166e+07	2.03387e+07	2.35998e+07	1.11435e+07	3.33271e+07	1.95888e+07	2.79088e+07	2.95784e+07	2.61085e+07	2.95784e+07	2.84018e+07	3.09608e+07	1.67659e+07	2.42809e+07	2.70111e+07	1.59373e+07	1.34997e+07	1.71575e+07	1.48282e+07
neg-M136T635	135.969	10.5904	5.81081e+06	6.84713e+06	1.14981e+07	7.05844e+06	5.3649e+06	7.13978e+06	7.15594e+06	5.51932e+06	8.54216e+06	6.78058e+06	5.571e+06	6.71192e+06	8.54216e+06	4.89673e+06	1.1048e+07	5.74304e+06	5.98258e+06	7.54205e+06	7.42438e+06	7.52757e+06	6.44474e+06	6.82811e+06	5.35028e+06	6.82811e+06	8.73172e+06	7.24318e+06	7.09155e+06	8.49335e+06	6.8366e+06	9.56058e+06	1.43781e+07	9.56058e+06	9.00733e+06	7.7975e+06	8.83786e+06	4.674e+06	5.28305e+06	6.45363e+06	7.05484e+06	6.77695e+06	5.20946e+06
neg-M136T654	135.969	10.9058	5.92425e+06	9.4313e+06	8.01196e+06	9.1578e+06	9.00865e+06	1.04784e+07	9.6826e+06	9.95735e+06	8.28128e+06	1.06873e+07	8.42408e+06	7.96212e+06	8.28128e+06	9.00468e+06	9.35979e+06	8.66028e+06	9.39216e+06	8.57526e+06	1.0587e+07	1.08868e+07	9.03946e+06	9.32104e+06	8.90407e+06	9.32104e+06	7.83543e+06	1.1084e+07	9.92908e+06	8.54404e+06	8.43692e+06	8.23871e+06	9.71217e+06	8.23871e+06	1.39823e+07	1.11495e+07	8.58231e+06	7.65622e+06	9.09478e+06	7.50891e+06	8.90052e+06	9.86435e+06	7.42581e+06
neg-M136T669	135.969	11.1449	2.51878e+06	4.42569e+06	2.52518e+06	4.6703e+06	3.94892e+06	1.07385e+06	5.35121e+06	3.81431e+06	6.28476e+06	4.50978e+06	2.55251e+06	5.02011e+06	6.28476e+06	5.61677e+06	4.78415e+06	6.60556e+06	4.51054e+06	3.04919e+06	4.82908e+06	873402	971751	4.34754e+06	5.63536e+06	4.34754e+06	6.67525e+06	811278	3.81225e+06	4.8614e+06	5.85539e+06	5.09843e+06	5.34871e+06	5.09843e+06	6.31809e+06	6.45554e+06	2.84101e+06	2.5793e+06	2.63461e+06	5.20779e+06	5.53708e+06	4.4798e+06	2.14697e+06
neg-M136T692_2	135.97	11.5305	4.14145e+07	4.15923e+07	3.69084e+07	4.60711e+07	4.55399e+07	5.08819e+07	5.04723e+07	4.41057e+07	5.07795e+07	4.63163e+07	4.54378e+07	4.56253e+07	5.07795e+07	5.01662e+07	4.98403e+07	5.18117e+07	5.11173e+07	3.82258e+07	4.66224e+07	4.92358e+07	4.6688e+07	4.63223e+07	5.16447e+07	4.63223e+07	5.14213e+07	5.31504e+07	4.43254e+07	4.9722e+07	4.70274e+07	4.88385e+07	5.16216e+07	4.88385e+07	6.69164e+07	5.80511e+07	4.94201e+07	3.55239e+07	4.09761e+07	5.02593e+07	4.97266e+07	5.12273e+07	3.40569e+07
neg-M137T152	136.908	2.53856	1.22485e+06	1.70431e+06	7.79969e+06	2.08535e+06	1.2828e+06	1.23905e+06	1.52184e+06	1.45962e+06	1.6325e+06	2.1105e+06	1.71165e+06	5.6484e+06	1.6325e+06	624491	1.77391e+06	1.335e+06	1.05309e+06	4.83789e+06	2.80869e+06	1.34259e+06	1.86019e+06	1.044e+06	1.44182e+06	1.044e+06	2.52744e+06	2.09992e+06	1.9829e+06	1.83227e+06	1.24833e+06	3.24259e+06	1.50398e+06	3.24259e+06	1.40235e+06	2.85097e+06	1.63721e+06	2.04394e+06	1.60678e+06	2.25101e+06	1.19067e+06	1.59708e+06	1.94327e+06
neg-M137T189	136.876	3.15717	7.45681e+06	5.77017e+06	5.79106e+06	5.30595e+06	4.41865e+06	5.5154e+06	6.42041e+06	5.7102e+06	6.32619e+06	5.51431e+06	6.9342e+06	4.86436e+06	6.32619e+06	6.26921e+06	5.85099e+06	8.44113e+06	6.1681e+06	6.18651e+06	2.94448e+06	3.6326e+06	2.70085e+06	3.9742e+06	3.16383e+06	3.9742e+06	3.47095e+06	2.47637e+06	3.35812e+06	3.54946e+06	3.25071e+06	3.28211e+06	3.97451e+06	3.28211e+06	3.19652e+06	3.8133e+06	3.39671e+06	4.71118e+06	4.94578e+06	5.09548e+06	4.30564e+06	4.85072e+06	3.4581e+06
neg-M137T193_2	137.033	3.21171	990876	954177	871179	1.32382e+06	929412	888407	917288	1.08779e+06	1.14257e+06	944265	983773	1.46905e+06	1.14257e+06	789891	831328	1.00022e+06	916370	576339	1.16715e+06	866405	1.03724e+06	684347	1.02731e+06	684347	1.17724e+06	1.05724e+06	1.06104e+06	1.0124e+06	1.0949e+06	1.12429e+06	1.09433e+06	1.12429e+06	1.82381e+06	1.04184e+06	1.2143e+06	1.01757e+06	989447	980782	1.07594e+06	815299	808446
neg-M137T201	136.916	3.35377	5.6672e+06	1.0161e+06	472970	5.29657e+06	5.35272e+06	688721	996423	815667	1.33197e+06	2.09643e+06	1.36593e+06	1.52221e+06	1.33197e+06	1.00822e+06	727992	1.15164e+06	1.99204e+06	698656	632951	3.35704e+06	134136	995023	1.38481e+06	995023	396032	3.33252e+06	233550	1.04255e+06	1.0382e+06	3.83388e+06	970446	3.83388e+06	2.53936e+06	2.47886e+06	4.19278e+06	1.16907e+06	1.1398e+06	1.27453e+06	1.08995e+06	1.08792e+06	701983
neg-M137T205	136.876	3.42285	1.89093e+06	1.82666e+06	1.7828e+06	1.61173e+06	1.31279e+06	1.50325e+06	1.7883e+06	750000	2.00757e+06	1.99583e+06	1.46337e+06	1.75178e+06	2.00757e+06	2.16625e+06	1.48338e+06	1.91128e+06	1.686e+06	2.64296e+06	1.07789e+06	1.13972e+06	1.26586e+06	1.4637e+06	1.19396e+06	1.4637e+06	1.47622e+06	1.32678e+06	1.33409e+06	1.00009e+06	1.16401e+06	1.58358e+06	1.50677e+06	1.58358e+06	617267	473070	1.16761e+06	2.95768e+06	1.81273e+06	1.32976e+06	1.54671e+06	695504	713275
neg-M137T210	137.034	3.50448	1.17564e+06	705052	503363	1.10091e+06	597185	1.04898e+06	911942	767404	550946	348104	517002	2.01007e+06	550946	386217	461421	660868	328388	679460	407674	726918	377787	203335	588128	203335	504639	207206	553642	515498	337335	376773	417899	376773	613400	495272	305599	680599	636732	561630	719050	1.02937e+06	504133
neg-M137T28_4	137.034	0.461505	710705	4.10622e+06	457143	541682	241633	612126	3.15893e+06	578487	611701	590582	599854	594312	611701	627105	934994	598219	1.49685e+06	1.00596e+06	231143	476943	493538	1.73924e+06	422968	1.73924e+06	1.77005e+06	1.59911e+06	450267	2.34327e+06	570717	443108	605420	443108	1.55183e+06	1.64324e+06	2.22994e+06	1.29209e+06	710896	385022	1.4824e+06	1.47414e+06	1.00302e+06
neg-M137T383	137.059	6.39045	134875	117124	176599	228802	116357	87653.5	142642	103465	654369	932461	845271	1.50588e+06	654369	621683	816356	1.02317e+06	656855	224019	43237.6	67051.5	57426.8	12820.4	24456.9	12820.4	25326.7	63918.7	40858	71592.1	51812.4	101787	384281	101787	88164.6	80433.9	104113	112839	248578	285098	287822	201153	421250
neg-M137T388	136.862	6.4715	3.7276e+06	2.38973e+06	3.03176e+06	2.50926e+06	2.73363e+06	1.23474e+06	2.69944e+06	1.9604e+06	2.46317e+06	2.97719e+06	2.49282e+06	2.16833e+06	2.46317e+06	2.49977e+06	2.44478e+06	2.30567e+06	1.62248e+06	9.65604e+06	3.01317e+06	2.37239e+06	1.18214e+06	3.30628e+06	4.22683e+06	3.30628e+06	1.65199e+06	1.69576e+06	1.58491e+06	1.18486e+06	1.09985e+06	3.1429e+06	2.0588e+06	3.1429e+06	2.43433e+06	2.17634e+06	1.54036e+06	3.53676e+06	2.99492e+06	2.67344e+06	2.33793e+06	1.87689e+06	3.56431e+06
neg-M137T407	137.023	6.78908	2.14874e+06	2.1694e+06	4.8765e+06	1.93807e+06	1.76779e+06	5.131e+06	1.99355e+06	3.04814e+06	1.27624e+06	1.97065e+06	1.60561e+06	3.46897e+06	1.27624e+06	2.23291e+06	1.65805e+06	2.06841e+06	2.89988e+06	1.97133e+06	2.5889e+06	2.21261e+06	1.68746e+06	1.77777e+06	2.2844e+06	1.77777e+06	3.72738e+06	1.52457e+06	4.84064e+06	1.91972e+06	1.71249e+06	1.95654e+06	1.61531e+06	1.95654e+06	2.33951e+06	1.94073e+06	1.74663e+06	1.79864e+06	3.32295e+06	3.31511e+06	3.48559e+06	2.97926e+06	2.91925e+06
neg-M137T486	137.023	8.1033	6.74457e+06	4.3316e+06	2.78568e+07	4.16862e+06	1.21599e+07	7.25352e+06	5.92179e+06	9.26607e+06	9.59665e+07	2.31622e+07	122427262	8.44164e+07	9.59665e+07	1.31858e+08	73046170	1.09362e+08	6.68013e+07	3.03219e+07	5.78905e+06	7.88679e+06	5.59565e+06	7.12131e+06	7.51736e+06	7.12131e+06	6.97351e+06	5.78312e+06	5.68007e+06	3.9323e+06	6.77371e+06	9.53239e+07	1.99657e+07	9.53239e+07	7.87582e+06	5.04869e+06	1.40937e+07	8.84354e+06	2.2172e+07	2.69622e+07	2.91669e+07	3.11639e+07	3.1121e+07
neg-M137T692	136.973	11.5336	676392	814051	524428	671975	888184	745327	833539	808304	925109	925838	737451	670334	925109	796259	887903	771609	719768	595239	693659	931629	772433	656531	952128	656531	792858	886485	832760	724822	969181	707239	750808	707239	1.30592e+06	1.11138e+06	730877	547563	666342	878976	635732	1.04628e+06	692201
neg-M138T371	138.054	6.18036	333637	576696	441173	495624	641767	544165	384239	577851	1.02896e+06	1.39564e+06	1.0236e+06	2.52366e+06	1.02896e+06	1.06662e+06	1.05996e+06	926315	1.06808e+06	408546	399077	409415	464094	512844	228664	512844	664306	475403	459374	544376	533173	484229	523845	484229	493292	463512	466125	362848	643453	555956	758606	801299	494974
neg-M138T395	138.055	6.57583	1.39212e+06	1.3574e+06	1.44392e+06	1.6684e+06	990784	1.12071e+06	1.51351e+06	1.1803e+06	1.10106e+06	1.19805e+06	909224	1.34708e+06	1.10106e+06	1.26716e+06	1.20096e+06	651086	1.8342e+06	1.36778e+06	1.26181e+06	1465420	998681	1.50475e+06	1.57833e+06	1.50475e+06	1.91314e+06	1.68452e+06	1.83356e+06	1.70263e+06	1.50207e+06	1.28231e+06	2.1112e+06	1.28231e+06	1.67479e+06	1.84468e+06	1.73026e+06	2.6009e+06	1.61031e+06	1.67695e+06	1.61936e+06	1.68373e+06	1.47731e+06
neg-M138T481	138.018	8.01592	8.40802e+07	6.04361e+07	8.15493e+07	8.82533e+07	6.69432e+07	6.84596e+07	7.16972e+07	7.65869e+07	6.94595e+07	6.6366e+07	6.19227e+07	7.55875e+07	6.94595e+07	6.30167e+07	6.84315e+07	7.17448e+07	7.3243e+07	9.06603e+07	8.26135e+07	6.96309e+07	7.28904e+07	7.93258e+07	7.67249e+07	7.93258e+07	7.37913e+07	7.78432e+07	7.13249e+07	6.85808e+07	7.13602e+07	7.46636e+07	7.25874e+07	7.46636e+07	1.02933e+08	8.77689e+07	7.51406e+07	9.7126e+07	8.73047e+07	8.03542e+07	8.21912e+07	9.91016e+07	1.14289e+08
neg-M138T670	137.985	11.1606	1.16839e+06	1.37082e+06	1.2138e+06	1.37351e+06	1.30094e+06	1.64457e+06	1.87183e+06	1.15876e+06	1.86072e+06	1.49631e+06	1.47146e+06	1.40482e+06	1.86072e+06	1.6912e+06	1.44329e+06	1.80709e+06	1.85064e+06	1.50866e+06	1.60858e+06	1.66734e+06	1.55615e+06	1.78961e+06	1.88038e+06	1.78961e+06	1.84855e+06	1.79784e+06	1.41891e+06	1.55808e+06	1.50502e+06	1.52034e+06	1.86608e+06	1.52034e+06	2.46072e+06	1.96197e+06	1.65657e+06	1.31731e+06	1.45612e+06	1.6077e+06	1.92722e+06	1.56558e+06	903123
neg-M138T692	137.965	11.5337	1.25532e+06	1.36407e+06	1.15131e+06	1.59394e+06	1.35352e+06	1.616e+06	1.587e+06	1.35823e+06	1.68373e+06	1.53624e+06	1.46703e+06	1.47127e+06	1.68373e+06	1.71434e+06	1.58121e+06	1.66048e+06	1.60966e+06	1.29798e+06	1.679e+06	1.54955e+06	1.46353e+06	1.61189e+06	1.65311e+06	1.61189e+06	1.67155e+06	1.92858e+06	1.53169e+06	1.56933e+06	1.51457e+06	1.44562e+06	1.60511e+06	1.44562e+06	2.22818e+06	1.8919e+06	1.74308e+06	1.17279e+06	1.17661e+06	1.56277e+06	1.54982e+06	1.82633e+06	1.19204e+06
neg-M139T190	138.874	3.16013	5.44799e+06	5.13683e+06	5.30838e+06	5.75001e+06	4.93706e+06	4.46682e+06	7.2344e+06	7.28414e+06	6.99768e+06	6.46598e+06	7.2602e+06	5.21034e+06	6.99768e+06	6.69963e+06	6.40904e+06	6.81527e+06	7.03731e+06	8.40477e+06	5.12364e+06	4.9867e+06	4.61875e+06	4.13267e+06	3.1415e+06	4.13267e+06	3.54722e+06	3.42181e+06	4.8718e+06	3.99713e+06	3.36422e+06	3.4127e+06	5.17446e+06	3.4127e+06	3.56506e+06	3.76136e+06	3.98365e+06	4.88829e+06	5.61276e+06	5.33832e+06	5.09694e+06	5.39815e+06	4.67196e+06
neg-M139T205	139.05	3.42273	326584	922074	339720	309837	386051	601638	656434	459207	622117	1.266e+06	1.08648e+06	1.23194e+06	622117	1.07286e+06	747895	861613	1.10781e+06	94718.1	84572.9	139050	102675	141639	49697.6	141639	134226	125791	114351	186906	113634	147138	130488	147138	129991	95749.6	105344	63978.6	299554	307463	371581	381209	231063
neg-M139T27	139.05	0.444942	162435	1.3024e+06	46100.9	27255.6	129079	18756.6	163546	559439	144835	138771	890266	112147	144835	131461	503861	135349	745136	505271	146364	149562	143829	681350	130376	681350	839996	734439	142672	900775	138368	148528	139117	148528	639039	861412	135034	609162	878642	588951	627144	666053	397122
neg-M139T28_2	138.889	0.46025	330414	403645	422882	89809.8	111883	107211	93420.2	764759	112408	71554	85489.2	1.59767e+06	112408	98510.7	305330	184671	110193	300540	121965	101647	89056.8	744888	113327	744888	267173	182276	127010	222158	721787	70575.2	640073	70575.2	306159	167817	223291	1.12447e+06	245046	48231.5	191207	199903	309240
neg-M139T416	139.075	6.94012	943692	986413	1.52365e+06	774028	1.55694e+06	1.37061e+06	1.61801e+06	1.63241e+06	1.57738e+06	1.33077e+06	1.70048e+06	1.57523e+06	1.57738e+06	1.73432e+06	1.57082e+06	1.39184e+06	1.65482e+06	1.36716e+06	1.14e+06	1.47955e+06	1325283	1.36554e+06	1.76156e+06	1.36554e+06	1.42392e+06	1.72865e+06	1.42451e+06	1.27208e+06	1.32255e+06	1.40751e+06	1.49381e+06	1.40751e+06	2.58103e+06	2.09334e+06	1.40849e+06	1.81077e+06	1.58344e+06	1.67542e+06	1.71271e+06	1.7554e+06	1.68572e+06
neg-M139T438	139.039	7.29533	428531	392924	726306	333593	366596	369169	427997	491266	386875	405394	367564	426512	386875	471091	530626	334061	412893	394110	450371	483018	343012	429068	529449	429068	575565	598146	650602	560118	583560	499273	685478	499273	643714	472173	626486	616610	589362	519413	466609	557721	706360
neg-M139T452	139.111	7.52545	400690	500351	366222	130236	490923	366032	299600	860477	566200	756722	451306	577481	566200	198090	414097	479713	572272	334924	235892	165068	291154	213685	253273	213685	364699	336482	207582	283723	131165	184099	408841	184099	327426	286088	421269	399537	451776	488738	429233	252599	465488
neg-M139T481	139.021	8.01592	4.18506e+06	3.02228e+06	4.43742e+06	4.47342e+06	3.6132e+06	3.48396e+06	3.56018e+06	4.11249e+06	3.51913e+06	3.19857e+06	3.2519e+06	4.01052e+06	3.51913e+06	3.20721e+06	3.6525e+06	3.77053e+06	3.98022e+06	4.74286e+06	3.93377e+06	3.55548e+06	3.85709e+06	4.06793e+06	3.88112e+06	4.06793e+06	3.71705e+06	4.16724e+06	3.72276e+06	3.51525e+06	3.7821e+06	4.03382e+06	3.80843e+06	4.03382e+06	5.40346e+06	4.57333e+06	3.99508e+06	5.0974e+06	4.77191e+06	4.15726e+06	4.37939e+06	4.95932e+06	5.69512e+06
neg-M139T687	138.969	11.4529	800297	760442	772974	819960	795307	843417	907492	764287	898386	815915	830165	893012	898386	1.07437e+06	802751	870114	1.00701e+06	885759	765689	863934	892063	901268	932770	901268	940865	880003	836471	932979	888764	843484	944848	843484	1.08306e+06	1.10198e+06	898974	712837	908895	970009	998587	957007	653265
neg-M140T29	140.045	0.479277	81173.7	356238	178353	146176	105384	208861	106223	160832	90666.6	139816	91395.5	202776	90666.6	155603	182991	155347	218638	223914	156677	107111	185566	244937	167756	244937	237163	269695	85609.2	264449	113861	108761	162130	108761	277316	249452	118125	177056	91728.5	142583	288090	188284	131368
neg-M140T481	140.022	8.00988	302638	145816	290520	177676	76795.5	138098	178633	210589	83556.1	69009.9	115386	107841	83556.1	106351	165099	80034	127568	274142	205998	102592	171230	300474	174775	300474	177318	117269	191190	148456	109765	86605.1	143937	86605.1	388628	183012	164998	245987	206681	170622	262572	341139	342789
neg-M140T680	139.871	11.3265	1.4349e+06	1.12509e+06	2.47714e+06	1.42214e+06	815322	1.80112e+06	2.07173e+06	960869	835759	2.50667e+06	1.08832e+06	1.48881e+06	835759	1.91341e+06	1.18347e+06	1.89357e+06	741814	882254	1.96649e+06	964633	1.3642e+06	992919	1.93452e+06	992919	991065	1.02295e+06	1.34856e+06	1.12773e+06	1.1879e+06	1.25055e+06	1.89849e+06	1.25055e+06	1.509e+06	2.18073e+06	1.89414e+06	1.62069e+06	1.05987e+06	1.10124e+06	1.68947e+06	996313	1.24897e+06
neg-M140T682	139.977	11.3721	138042	106103	54602.5	125185	214652	165445	153519	180112	56183.7	69296.3	220812	172742	56183.7	74964.1	105357	144995	150039	93892.5	136026	146754	68358.1	200263	104058	200263	142612	105773	179255	43157.2	152651	124738	172506	124738	202696	98878.4	107882	199947	148312	150140	99945.6	142246	117324
neg-M141T190	140.871	3.16365	1.75832e+06	1.567e+06	1.83122e+06	1.507e+06	1.65686e+06	1.72515e+06	2.17077e+06	1.23211e+06	2.25612e+06	1.99074e+06	2.0976e+06	1.63638e+06	2.25612e+06	1.90394e+06	1.64556e+06	1.7614e+06	1.79956e+06	2.12232e+06	1.1722e+06	685029	1.01237e+06	471922	933372	471922	912285	657016	1.08324e+06	874512	895572	944479	944241	944479	821956	513982	1.40065e+06	203252	1.67375e+06	1.15943e+06	1.09834e+06	1.74558e+06	1.04568e+06
neg-M141T194	140.985	3.23663	2.24512e+06	273003	509402	763672	451803	827879	485323	925253	508547	257900	490935	498438	508547	594408	517751	318511	570134	502063	493005	452611	295269	518590	270667	518590	435437	460822	556033	521300	215134	215492	584811	215492	723771	324449	622681	285663	588972	668494	801330	901566	366784
neg-M141T221	140.994	3.68607	1.94338e+06	1.87327e+06	1.41186e+06	2.40868e+06	2.14782e+06	2.00747e+06	2.48269e+06	2.07772e+06	2.67519e+06	2.07948e+06	2.7921e+06	1.99027e+06	2.67519e+06	3.14255e+06	2.58002e+06	2.43796e+06	1.80821e+06	1.34179e+06	2.41532e+06	2.88772e+06	2.79347e+06	3.23955e+06	2.76374e+06	3.23955e+06	3.22294e+06	2.44904e+06	1.95278e+06	2.36172e+06	2.35225e+06	2.40797e+06	3.49209e+06	2.40797e+06	1.67537e+06	1.53851e+06	2.4089e+06	2.43279e+06	2.505e+06	2.55056e+06	2.25447e+06	2.27824e+06	1.85243e+06
neg-M141T656	140.985	10.9311	462388	710032	806064	619476	757669	572032	718828	670587	704212	657461	592530	725209	704212	716792	661423	668507	727097	617387	623900	730615	711048	581392	843299	581392	637962	782569	794812	793713	624769	675186	681909	675186	1.13185e+06	832390	766030	761918	843824	703952	843751	715759	557569
neg-M141T669	140.985	11.1471	934344	1.24499e+06	1.07813e+06	785726	1.18352e+06	3.07442e+06	3.08602e+06	932289	1.11637e+06	1.0705e+06	1.30665e+06	1.13919e+06	1.11637e+06	871366	1.16847e+06	1.13806e+06	1.07308e+06	1.36228e+06	2.55186e+06	2.48249e+06	1.16174e+06	2.54595e+06	1.35305e+06	2.54595e+06	1.41973e+06	573853	732784	1.19118e+06	2.46902e+06	2.83327e+06	1.28328e+06	2.83327e+06	1.32592e+06	1.07791e+06	1.22205e+06	772663	1.33219e+06	1.14692e+06	1.12121e+06	707350	637176
neg-M142T194	142.049	3.22903	773298	397096	525143	517716	466874	1.57061e+06	600254	682283	436029	460092	454663	495553	436029	621137	490910	1.10461e+06	489161	243268	397394	447897	623376	408089	594041	408089	744992	715911	624996	1.02647e+06	511524	763080	527052	763080	1.44483e+06	1.02711e+06	569903	381467	399825	525565	455637	541851	573128
neg-M142T375	142.049	6.24408	1.83947e+06	2.76778e+06	2.35286e+06	3.72196e+06	2.1813e+06	3.5424e+06	2.2121e+06	3.35082e+06	1.94105e+06	4.73973e+06	5.38972e+06	9.89217e+06	1.94105e+06	2.98873e+06	4.12831e+06	4.8266e+06	1.96255e+06	7.40786e+06	2.71602e+06	1.94446e+06	3.27627e+06	2.37422e+06	3.29906e+06	2.37422e+06	2.21779e+06	2.5657e+06	2.504e+06	2.43812e+06	2.49281e+06	2.42436e+06	3.52638e+06	2.42436e+06	2.66277e+06	2.81557e+06	3.47382e+06	2.70287e+06	2.37063e+06	3.79576e+06	2.03489e+06	2.40139e+06	2.0948e+06
neg-M142T383	142.065	6.37683	466031	506374	450766	702769	665510	611004	355544	677562	506573	295763	296528	188807	506573	494539	363575	701795	492833	580641	609466	484188	747651	683505	624560	683505	831771	520484	760840	598704	582856	682727	601498	682727	487814	284642	584647	643294	492722	489595	489301	410602	523216
neg-M142T681	141.867	11.3537	3.02864e+07	4.34319e+07	2.68707e+07	4.00014e+07	3.50935e+07	1.7401e+07	3.62176e+07	2.40213e+07	1.72953e+07	2.81509e+07	24773287	2.6897e+07	1.72953e+07	1.64866e+07	1.67751e+07	1.59973e+07	1.62228e+07	1.9407e+07	2.72628e+07	2.13211e+07	2.51877e+07	1.73258e+07	1.88638e+07	1.73258e+07	1.78204e+07	1.62962e+07	3.38404e+07	2.00584e+07	2.63203e+07	2.29932e+07	1.68917e+07	2.29932e+07	25970175	1.88422e+07	1.83125e+07	2.20921e+07	2.26078e+07	2.49123e+07	1.64219e+07	1.70342e+07	2.26823e+07
neg-M143T161	142.914	2.69118	229030	178282	351968	133191	136678	119995	60242	54759.8	104246	98294.8	157185	83496	104246	95483.8	65747.4	90479.5	52117.9	138353	139399	98462.5	102791	30245.5	34431.8	30245.5	81761.5	148081	155608	131914	84545.2	52932.9	64246	52932.9	46026.3	124202	146518	177919	288459	98889.3	152954	160111	123671
neg-M143T162	142.982	2.70085	379411	423647	314117	422217	373042	334339	309554	254768	352498	255478	348069	326908	352498	409261	351154	295078	227617	135018	337633	342275	375327	270779	232687	270779	316055	342926	414771	260635	266853	269115	251884	269115	306725	267945	327151	161685	277186	335738	315575	294862	229805
neg-M143T170	142.995	2.83177	1.97005e+06	1.47899e+06	2.09304e+06	1.56953e+06	1.50923e+06	1.51196e+06	1.60432e+06	1.38699e+06	1.51019e+06	1.55185e+06	1.4756e+06	1.38506e+06	1.51019e+06	1.48057e+06	1.49372e+06	1.51056e+06	1.54887e+06	657352	1.64809e+06	1.66685e+06	1.47103e+06	1.51955e+06	1.64511e+06	1.51955e+06	1.56272e+06	1.68994e+06	1.65429e+06	1.65329e+06	1.59864e+06	1.65023e+06	1.6353e+06	1.65023e+06	2.27051e+06	1.91368e+06	1.64888e+06	1.09386e+06	2.07822e+06	1.52011e+06	1.62406e+06	1.65421e+06	1.62989e+06
neg-M143T197	143.045	3.27991	218501	307919	302234	519929	2.15299e+06	335939	467131	296493	1.99935e+06	292730	261840	1.02507e+06	1.99935e+06	1.63524e+06	1.47185e+06	361627	153192	2.22286e+06	252819	2.12047e+06	174408	2.3139e+06	1.8238e+06	2.3139e+06	2.03339e+06	249672	1.92337e+06	493659	222639	163988	633277	163988	385204	1.83778e+06	1.71272e+06	2.16628e+06	298534	285159	338568	308546	100734
neg-M143T221	142.992	3.67772	614153	656788	709074	87051.4	564720	100895	804714	196974	762981	754536	1.0012e+06	581594	762981	849171	649236	640151	407048	288626	671891	898164	892149	706159	700345	706159	928014	783892	1.21271e+06	583558	664428	573731	1.09582e+06	573731	97739.1	1.1805e+06	694778	744443	678782	655444	1.19867e+06	631608	1.20229e+06
neg-M143T28	143.034	0.461505	988392	831104	635692	812113	769140	798414	1.34856e+06	778105	954775	1.9157e+06	3.4194e+06	769717	954775	2.77658e+06	1.26372e+06	796915	2.26295e+06	2.39985e+06	567866	792610	782443	840254	663680	840254	1.84301e+06	2.36122e+06	863708	1.09216e+06	866586	2.0432e+06	809860	2.0432e+06	2.73446e+06	1.82129e+06	2.53972e+06	2.36323e+06	936665	575874	1.0936e+06	1.96269e+06	1.46771e+06
neg-M143T29	143.07	0.483868	458728	348715	619582	616060	818938	453148	314419	359623	900456	363338	276525	360626	900456	346374	1.12878e+06	388668	251420	1.0495e+06	332215	372804	384482	605283	456552	605283	1.05522e+06	269332	354044	303261	421719	424061	410496	424061	1.53179e+06	336204	472973	217450	557934	312337	142693	388986	398130
neg-M143T374	143.053	6.23398	309600	53293.7	85598	65308.9	48150.2	77050.3	149102	47396.2	179776	184340	175385	442919	179776	122724	98450.8	112977	156950	373130	67710.6	145564	75697.6	171858	156996	171858	208439	170873	83155.8	101406	76439.9	105242	134642	105242	106885	207257	61528.7	195738	79386.2	86948.9	92335.8	209379	185635
neg-M143T390	143.033	6.4963	1.32343e+06	1.68349e+06	2.74905e+06	1.98178e+06	4.66056e+06	4.90471e+06	2.62983e+06	5.63328e+06	2.77876e+06	4.63289e+06	4.46383e+06	4.17468e+06	2.77876e+06	4.54027e+06	4.12852e+06	5.15309e+06	4.64248e+06	3.77474e+06	2.29623e+06	3.97824e+06	4.41336e+06	4.00931e+06	3.05385e+06	4.00931e+06	4.63962e+06	4.61169e+06	4.51037e+06	4.24267e+06	2.23627e+06	3.95454e+06	4.61041e+06	3.95454e+06	4.90322e+06	4.50392e+06	2.41916e+06	4.36614e+06	2.4608e+06	2.39079e+06	2.50514e+06	2.11062e+06	4.39367e+06
neg-M143T679	142.867	11.3185	1.63033e+06	745074	542018	741066	599611	324765	330414	344284	532503	353551	336721	303444	532503	548110	322426	256903	565869	250271	645216	296062	391091	309108	395029	309108	606000	252538	601941	301423	473915	258948	593641	258948	336362	270065	390752	658056	323788	284001	441242	335312	540251
neg-M144T211	144.029	3.50968	1.73565e+06	1.45722e+06	5.16316e+06	1.41197e+06	934615	1.01416e+06	1.17941e+06	1.06806e+06	1.5288e+06	1.615e+06	1.6149e+06	4.03848e+06	1.5288e+06	1.46836e+06	1.64609e+06	2.42462e+06	1.73152e+06	824865	1.53284e+06	1.05414e+06	1.25912e+06	721320	838640	721320	1.12698e+06	923742	859364	853451	950445	937787	1.30361e+06	937787	1.02531e+06	669907	1.51431e+06	518117	5.32522e+06	5.25256e+06	5.25646e+06	5.85788e+06	4.42519e+06
neg-M144T37	144.044	0.612392	3.50229e+06	3.20608e+06	1.42785e+06	3.13341e+06	4.26866e+06	4.85345e+06	6.48014e+06	6.00904e+06	3.87939e+06	4.90463e+06	4.36328e+06	5.96822e+06	3.87939e+06	4.47549e+06	3.83499e+06	5.38279e+06	3.65554e+06	3.69581e+06	2.31371e+06	2.76838e+06	4.75878e+06	3.34767e+06	4.37899e+06	3.34767e+06	739586	7.19777e+06	1.45366e+06	3.80139e+06	4.48902e+06	4.01126e+06	3.62222e+06	4.01126e+06	5.13171e+06	156562	2.08321e+06	635219	1.45618e+06	4.36278e+06	2.7605e+06	4.1189e+06	2.60701e+06
neg-M144T385	144.065	6.40972	8.80388e+06	8.06198e+06	1.17442e+07	7.85845e+06	9.82619e+06	1.08938e+07	7.42472e+06	8.0307e+06	2.17359e+07	2.73319e+07	1.80925e+07	7.7094e+07	2.17359e+07	1.45345e+07	1.71022e+07	2.09014e+07	2.31221e+07	3.51185e+07	6.0865e+06	6.64024e+06	8.29526e+06	7.67619e+06	8.64146e+06	7.67619e+06	9.91529e+06	8.69864e+06	6.66648e+06	7.57447e+06	7.00645e+06	9.32046e+06	8.78628e+06	9.32046e+06	7.14366e+06	8.92588e+06	7.11052e+06	8.46084e+06	1.35456e+07	1.18097e+07	1.15885e+07	1.14521e+07	1.20281e+07
neg-M144T461	144.044	7.68655	2.71467e+07	1.39527e+07	1.50082e+07	2.866e+07	1.41792e+07	1.29269e+07	1.77803e+07	1.39394e+07	1.75532e+07	1.10387e+07	9.48373e+06	2.29298e+07	1.75532e+07	1.83912e+07	1.39597e+07	9.57547e+06	1.8003e+07	1.30374e+07	1.14517e+07	1.01904e+07	1.13126e+07	1.81747e+07	1.35083e+07	1.81747e+07	2.23904e+07	1.38642e+07	1.71622e+07	1.32751e+07	1.35621e+07	1.54299e+07	2.1388e+07	1.54299e+07	1.20673e+07	1.19769e+07	1.50609e+07	2.39652e+07	1.65412e+07	1.53508e+07	1.61209e+07	1.76522e+07	1.9787e+07
neg-M144T663	144.044	11.0519	2.61634e+06	3.98574e+06	4.05827e+06	3.68716e+06	4.22938e+06	5.56635e+06	6.61527e+06	1.10317e+06	7.77565e+06	716768	828667	7.57993e+06	7.77565e+06	5.11901e+06	5.08433e+06	8.63829e+06	2.19453e+06	1.34289e+06	2.46601e+06	857143	3.81485e+06	3.65239e+06	4.23393e+06	3.65239e+06	4.07667e+06	4.82477e+06	4.41151e+06	3.74443e+06	5.77827e+06	2.11147e+06	2.74534e+06	2.11147e+06	6.83509e+06	7.95671e+06	4.10904e+06	4.30333e+06	1.6455e+06	3.6618e+06	3.71723e+06	4.95808e+06	5.68683e+06
neg-M144T681	143.864	11.3483	5.53902e+07	2.43301e+07	2.58063e+07	2.26417e+07	1.02741e+07	9.30247e+06	1.00586e+07	1.07549e+07	9.37736e+06	1.23052e+07	1.4636e+07	1.51327e+07	9.37736e+06	9.60827e+06	1.0375e+07	9.08848e+06	9.24843e+06	9.75204e+06	1.56717e+07	1.19021e+07	1.07455e+07	1.25097e+07	1.0187e+07	1.25097e+07	2.08256e+07	8.82981e+06	1.89039e+07	2.34758e+07	1.4702e+07	1.31713e+07	2.00592e+07	1.31713e+07	1.29269e+07	1.04174e+07	1.31727e+07	1.22606e+07	1.43432e+07	1.0467e+07	9.48448e+06	9.06121e+06	1.31706e+07
neg-M145T171	145.097	2.8509	8.35793e+06	1.17736e+07	5.489e+06	1.6468e+07	8.01434e+06	1.18562e+07	1.14155e+07	1.38395e+07	4.48107e+06	5.97357e+06	4.88188e+06	7.05355e+06	4.48107e+06	7.33429e+06	5.54901e+06	8.06607e+06	4.73411e+06	1.78376e+06	1.02618e+07	6.51574e+06	9.24097e+06	6.66267e+06	8.73378e+06	6.66267e+06	6.66157e+06	7.75044e+06	9.90173e+06	1.11308e+07	9.21851e+06	6.79818e+06	9.01349e+06	6.79818e+06	841058	4.30281e+06	6.81788e+06	7.54048e+06	7.32943e+06	5.44577e+06	7.27718e+06	7.68165e+06	7.2296e+06
neg-M145T183	145.06	3.04942	1.06262e+08	1.02065e+08	9.69665e+07	117068563	8.58864e+07	1.05801e+08	8.60933e+07	1.16615e+08	9.96947e+07	9.91631e+07	8.17741e+07	1.13736e+08	9.96947e+07	1.06452e+08	8.42704e+07	111046668	9.52739e+07	9.97486e+07	9.10357e+07	7.64503e+07	7.42094e+07	7.02729e+07	7.85083e+07	7.02729e+07	8.11896e+07	8.24393e+07	1.35446e+08	9.35534e+07	1.04077e+08	9.2671e+07	8.56715e+07	9.2671e+07	1.55946e+08	1.09277e+08	134175264	108858301	9.55578e+07	9.37348e+07	9.62329e+07	9.95378e+07	9.1408e+07
neg-M145T203	145.06	3.38285	8.17819e+07	5.80721e+07	3.4292e+07	7.65292e+07	4.74449e+07	6.96502e+07	6.05958e+07	6.28866e+07	6.9882e+07	5.20193e+07	4.55718e+07	5.86973e+07	6.9882e+07	7.48543e+07	4.91478e+07	7.76624e+07	6.49089e+07	7.80734e+07	6.10597e+07	4.95137e+07	5.01222e+07	3.8547e+07	5.19381e+07	3.8547e+07	4.41982e+07	5.21239e+07	7.12709e+07	5.12962e+07	5.32905e+07	4.86382e+07	5.70839e+07	4.86382e+07	1.59331e+07	3.4597e+07	8.89485e+07	6.50446e+07	7.34895e+07	6.26393e+07	6.00785e+07	6.09444e+07	65410143
neg-M145T206	144.868	3.42635	1.18433e+06	1.04075e+06	1.17994e+06	1.02388e+06	1.36142e+06	1.22111e+06	1.10635e+06	1.10343e+06	1.12308e+06	1.15074e+06	1.23668e+06	524411	1.12308e+06	925106	1.24628e+06	1.12661e+06	1.04791e+06	2.32721e+06	1.28791e+06	1.37387e+06	1.16943e+06	1.1715e+06	1.26265e+06	1.1715e+06	1.23614e+06	1.48843e+06	1.08542e+06	1.28205e+06	1.41394e+06	1.47439e+06	1.17021e+06	1.47439e+06	4.22503e+06	1.80224e+06	1.15265e+06	1.49005e+06	1.18718e+06	1.3205e+06	1.29656e+06	1.20399e+06	1.0914e+06
neg-M145T217	145.013	3.61002	5.7897e+07	7.49554e+07	8.23509e+07	6.6857e+07	5.92118e+07	4.68613e+07	4.13508e+07	8.96068e+07	1.21829e+08	9.78093e+07	1.09737e+08	130054738	1.21829e+08	1.11868e+08	1.19086e+08	7.00048e+07	1.19761e+08	6.00039e+07	5.7687e+07	4.70895e+07	7.56727e+07	6.93583e+07	5.94458e+07	6.93583e+07	1.00252e+08	48471260	1.57996e+08	7.87522e+07	8.04761e+07	1.12142e+08	1.04113e+08	1.12142e+08	4.80052e+07	4.17718e+07	9.7813e+07	9.62097e+07	8.63651e+07	8.5921e+07	8.14858e+07	8.12803e+07	6.56967e+07
neg-M145T221	144.966	3.67899	4.72148e+06	4.61164e+06	6.02144e+06	4.72971e+06	6.55997e+06	5.40342e+06	6.39894e+06	4.45874e+06	6.97859e+06	4.32622e+06	7.26203e+06	1.33189e+08	6.97859e+06	7.30586e+06	6.11406e+06	5.74204e+06	4.28935e+06	4.50314e+06	8.15102e+06	8.48172e+06	7.85392e+06	9.09739e+06	9.10516e+06	9.09739e+06	9.6224e+06	7.48886e+06	4.76579e+06	5.8606e+06	6.21496e+06	5.04281e+06	8.64885e+06	5.04281e+06	5.97462e+06	5.84081e+06	5.82021e+06	5.70242e+06	5.89676e+06	5.8421e+06	6.05708e+06	5.59627e+06	5.44992e+06
neg-M145T262	145.013	4.35906	1.41816e+07	1.67782e+07	3.5154e+07	1.49676e+07	2.4832e+07	7.39706e+06	1.0247e+07	3.79017e+07	6.12315e+07	4.5696e+07	2.05609e+07	5.46892e+07	6.12315e+07	5.54087e+07	5.22417e+07	3.28164e+07	6.29451e+07	5.66277e+06	1.3197e+07	1.94902e+07	3.44196e+07	3.17243e+07	7.4156e+06	3.17243e+07	4.2641e+07	1.12636e+07	7.76441e+07	3.33849e+07	1.65511e+07	5.16497e+07	4.43939e+07	5.16497e+07	3.00806e+07	2.46378e+07	4.33254e+07	3.14736e+07	7.32442e+06	1.95912e+07	1.93383e+07	2.00401e+07	1.72132e+07
neg-M145T27	145.076	0.451713	243194	235482	180718	783174	420510	219841	169458	328059	364476	193059	220133	230464	364476	224966	196325	256411	499487	7.05095e+06	726284	676057	223361	177750	816736	177750	420960	383811	204398	216753	166379	218497	210961	218497	409160	998938	734800	370884	221296	203490	274773	443373	296067
neg-M145T277	144.958	4.6176	5.35439e+06	2.61296e+06	3.60257e+06	5.74556e+06	2.94607e+06	4.93161e+06	2.80173e+06	4.24712e+06	3.24115e+06	2.09681e+06	8.77612e+06	1.60703e+07	3.24115e+06	1.51541e+06	9.84554e+06	2.54168e+06	1.25954e+07	4.43571e+07	1.88385e+06	1.7724e+06	1.73663e+06	1.00568e+07	1.34553e+07	1.00568e+07	1.44575e+06	4.59979e+06	2.8904e+06	1.68898e+06	4.57184e+06	4.14563e+06	4.33381e+06	4.14563e+06	3.87595e+06	1.96416e+06	1.28259e+06	2.46766e+07	1.91075e+06	6.81453e+06	4.99778e+06	2.88968e+06	5.78087e+06
neg-M145T381	144.99	6.34505	1.77718e+06	1.60581e+06	838827	1.48709e+06	1.88765e+06	1.50905e+06	1.31269e+06	1.83679e+06	1.76427e+06	1.81747e+06	1.48256e+06	1.42529e+06	1.76427e+06	1.80842e+06	1.47039e+06	1.78072e+06	1.61964e+06	2.16537e+06	7.86479e+06	8.07785e+06	8.27657e+06	5.85161e+06	7.35711e+06	5.85161e+06	48209.2	93868.8	157852	6.71694e+06	6.91882e+06	6.34476e+06	159165	6.34476e+06	96916.9	53715.4	8.25344e+06	7.72646e+06	877694	777178	834177	795474	898873
neg-M145T384	145.068	6.40682	461225	411428	616338	483890	591687	601502	283481	484501	1.10356e+06	1.42164e+06	984019	3.50709e+06	1.10356e+06	653630	685318	1.11689e+06	1.22475e+06	1.85131e+06	173539	303573	474075	380827	471620	380827	340735	402344	262954	334573	315524	366054	275974	366054	399524	500735	385673	486416	659962	573754	629330	597537	576029
neg-M145T386	145.049	6.43698	9.89186e+06	9.15001e+06	1.43424e+07	1.13587e+07	1.03855e+07	8.68891e+06	6.97796e+06	1.12621e+07	1.44485e+07	1.16634e+07	9.51546e+06	9.90818e+06	1.44485e+07	9.56364e+06	1.34017e+07	8.90946e+06	1.19219e+07	9.98564e+06	9.12769e+06	1.31841e+07	9.77261e+06	6.84765e+06	1.11992e+07	6.84765e+06	8.06618e+06	8.40548e+06	8.98524e+06	1.07798e+07	7.91582e+06	8.78212e+06	8.87951e+06	8.78212e+06	9.90448e+06	1.68819e+07	1.00137e+07	7.74272e+06	1.44252e+07	1.62886e+07	1.7894e+07	1.86219e+07	1.31497e+07
neg-M145T434	145.086	7.22855	834281	934049	793485	765039	884885	774277	1.09659e+06	887225	1.41413e+06	1.20201e+06	925160	802536	1.41413e+06	906011	1.07286e+06	833529	1.1444e+06	1.06257e+06	647356	601609	942230	809910	659627	809910	847538	978804	557989	632839	698683	654005	747868	654005	717989	560525	746199	864761	1.08804e+06	792700	1.03627e+06	851375	477853
neg-M145T466	145.086	7.77018	1.49434e+06	1.45749e+06	2.49815e+06	1.11848e+06	2.81939e+06	1.88067e+06	1.06255e+06	2.31915e+06	2.09158e+06	1.92087e+06	1.175e+06	3.5127e+06	2.09158e+06	2.63848e+06	2.80278e+06	2.33146e+06	3.0916e+06	1.89512e+06	1.3953e+06	1.365e+06	1.42522e+06	1.37181e+06	1.74479e+06	1.37181e+06	1.76985e+06	1.88407e+06	1.64063e+06	1.53523e+06	1.70295e+06	905402	2.2312e+06	905402	2.32486e+06	1.12984e+06	2.96694e+06	2.40088e+06	2.79009e+06	2.5323e+06	1.28213e+06	2.32411e+06	3.08558e+06
neg-M145T656_1	145.06	10.9274	40492	171456	128767	70542.7	151532	183520	116759	146692	141588	136611	158090	159848	141588	114121	180204	308073	127668	196322	46866.9	145938	104104	89463.8	183968	89463.8	125885	137322	159093	228104	107105	203115	110552	203115	205575	103024	197556	144984	182309	50975.9	123743	138709	146384
neg-M145T656_2	145.097	10.9266	40097.5	70223.2	105404	56663.8	128422	185497	144178	143246	81603.2	83827.2	84691.1	159392	81603.2	140220	126108	83180.6	79133.6	141335	46354.9	157425	88467.5	74438.7	152466	74438.7	114124	113835	126971	130272	105114	168612	133723	168612	160034	101484	116802	80253.6	174606	50231.4	142162	127938	120626
neg-M145T662	144.958	11.0318	3.68241e+06	1.42893e+06	901704	4.54052e+06	528614	600715	606353	1.40638e+06	990260	2.36923e+06	1.87506e+06	1.60815e+06	990260	1.11136e+06	952897	1.01836e+06	977226	455361	3.17097e+06	2.00386e+06	2.32822e+06	3.28771e+06	1.07685e+06	3.28771e+06	886958	613256	2.01528e+06	1.04899e+06	1.94247e+06	1.91721e+06	1.14834e+06	1.91721e+06	1.58151e+06	1.05389e+06	723108	799991	600313	1.55935e+06	788988	1.17889e+06	589044
neg-M145T679	144.864	11.3122	485800	207639	147845	229265	258071	60845.4	297683	515767	199299	443541	368072	127721	199299	50737.1	40509	103161	106068	164636	158913	212682	83692.3	139949	237288	139949	134823	119092	195879	350544	387419	281930	112906	281930	117911	123484	220477	308035	423965	207283	241638	168135	510205
neg-M146T183	146.064	3.04988	4.06074e+06	5.12541e+06	4.01609e+06	4.9326e+06	3.79612e+06	5.14059e+06	3.69966e+06	4.69175e+06	4.32283e+06	4.44853e+06	3.19217e+06	4.73285e+06	4.32283e+06	4.51618e+06	3.60136e+06	4.58089e+06	3.77616e+06	3.90375e+06	3.63399e+06	3.04405e+06	3.14001e+06	3.13283e+06	3.32353e+06	3.13283e+06	3.33748e+06	3.58851e+06	4.81485e+06	3.87769e+06	4.06502e+06	3.50674e+06	3.6794e+06	3.50674e+06	6.17165e+06	5.04925e+06	5.20187e+06	4.72664e+06	4.11556e+06	4.54456e+06	3.97025e+06	3.93552e+06	3.89672e+06
neg-M146T186	146.044	3.10297	2.79513e+07	3.87804e+07	2.23716e+07	3.16918e+07	2.08443e+07	2.49804e+07	2.30778e+07	3.43189e+07	2.37926e+07	2.6669e+07	2.24776e+07	2.86379e+07	2.37926e+07	1.99958e+07	2.21637e+07	1.76169e+07	1.77303e+07	1.33382e+07	1.93694e+07	2.15422e+07	2.98476e+07	2.5527e+07	2.63175e+07	2.5527e+07	2.14276e+07	2.31583e+07	2.1523e+07	2.45009e+07	2.84091e+07	2.56267e+07	2.22736e+07	2.56267e+07	4.21274e+07	2.38532e+07	1.97006e+07	1.67579e+07	2.29839e+07	2.20906e+07	2.24416e+07	2.26915e+07	2.14097e+07
neg-M146T188	146.081	3.12722	1.00165e+06	1.81387e+06	1.03201e+06	1.76255e+06	1.38818e+06	2.94971e+06	1.91603e+06	2.48565e+06	1.20918e+06	1.33344e+06	914921	1.35304e+06	1.20918e+06	1.28426e+06	1.70905e+06	1.78749e+06	1.30563e+06	3.4285e+06	1.15056e+06	1.386e+06	1.14852e+06	1.94295e+06	2.25337e+06	1.94295e+06	1.8432e+06	2.08594e+06	1.44374e+06	1.50173e+06	2.03133e+06	2.35378e+06	2.4367e+06	2.35378e+06	4.92313e+06	2.50924e+06	1.72217e+06	3.32996e+06	748857	2.13693e+06	1.42363e+06	1.68992e+06	966348
neg-M146T203	146.064	3.38092	1.45874e+06	2.717e+06	1.68508e+06	2.612e+06	504214	2.07325e+06	1.2155e+06	2.83636e+06	2.78683e+06	2.05941e+06	2.07185e+06	2.08815e+06	2.78683e+06	2.94103e+06	2.29189e+06	2.43388e+06	2.94228e+06	2.52956e+06	1.36558e+06	1.92292e+06	1.49176e+06	2.19932e+06	1.90451e+06	2.19932e+06	1.86414e+06	1.34276e+06	2.33171e+06	1.55586e+06	2.06386e+06	1.6351e+06	1.54401e+06	1.6351e+06	4.16263e+06	3.41218e+06	3.75347e+06	2.54932e+06	1.20856e+06	2.34387e+06	2.19021e+06	2.60239e+06	1.99225e+06
neg-M146T211	146.044	3.51382	1.01753e+07	2.84756e+07	1.75853e+07	1.25648e+07	8.01555e+06	1.11496e+07	1.67217e+07	2.08431e+07	1.53641e+07	1.87962e+07	9.83074e+06	1.83805e+07	1.53641e+07	8.99821e+06	9.71807e+06	1.12892e+07	1.3074e+07	1.03574e+07	9.02258e+06	8.19267e+06	2.01632e+07	1.65007e+07	1.62383e+07	1.65007e+07	1.62855e+07	1.58029e+07	7.30579e+06	9.37458e+06	9.31232e+06	8.53793e+06	1.60854e+07	8.53793e+06	4.65165e+06	4.90051e+06	6.36848e+06	5.76457e+06	1.67524e+07	9.39988e+06	8.5402e+06	8.99774e+06	1.44674e+07
neg-M146T212	146.081	3.52575	2.61853e+06	2.27011e+06	2.92937e+06	2.28441e+06	1.87694e+06	5.17124e+06	2.30135e+06	2.28095e+06	3.48249e+06	3.13283e+06	3.42652e+06	2.72048e+06	3.48249e+06	3.72184e+06	3.05234e+06	4.37073e+06	3.24006e+06	2.97872e+06	3.17405e+06	3.01085e+06	2.94575e+06	2.73562e+06	3.16959e+06	2.73562e+06	3.42072e+06	3.27795e+06	3.18874e+06	3.59005e+06	3.16801e+06	3.43929e+06	3.12735e+06	3.43929e+06	4.83373e+06	4.01246e+06	2.82187e+06	2.66645e+06	3.52016e+06	2.84344e+06	2.81395e+06	3.60152e+06	2.72515e+06
neg-M146T217	146.016	3.60962	2.60924e+06	3.16115e+06	3.26612e+06	2.78226e+06	2.33226e+06	2.12879e+06	1701468	3.47471e+06	4.69197e+06	4.09635e+06	4.70222e+06	5.28908e+06	4.69197e+06	4.30487e+06	4.54846e+06	2.84048e+06	4.68383e+06	2.72266e+06	2.35737e+06	1.9039e+06	3.04586e+06	2.85059e+06	2.38028e+06	2.85059e+06	3.97083e+06	2.25904e+06	6.24462e+06	3.1777e+06	3.06556e+06	4.35617e+06	3.84295e+06	4.35617e+06	1.86483e+06	1.68824e+06	3.90963e+06	3.81088e+06	3.36197e+06	3.46847e+06	3.21925e+06	3.18814e+06	2.97349e+06
neg-M146T378	146.081	6.29238	983787	1.05492e+06	916725	1.08451e+06	1.13031e+06	780512	659640	870860	1.30611e+06	1.1107e+06	1.1377e+06	1.49113e+06	1.30611e+06	1.1953e+06	1.15166e+06	1.47482e+06	1.30028e+06	747118	1.02476e+06	778236	1.12338e+06	623480	681332	623480	633537	655824	1.38842e+06	1.16691e+06	1.13278e+06	1.03247e+06	1.08574e+06	1.03247e+06	627860	562881	1.09346e+06	916246	965593	882089	850489	891731	742783
neg-M146T387	146.053	6.44365	524676	379167	654918	376918	472439	477290	359881	748290	506150	550223	502615	689254	506150	533359	613382	563186	544632	537350	478589	396977	512552	479263	464496	479263	606203	390805	694480	404642	339419	481587	413994	481587	512885	711454	439326	428446	793171	746389	787564	678116	724153
neg-M146T409	146.06	6.82409	987684	908891	1.26747e+06	705877	754556	764410	1.01213e+06	738442	3.59045e+06	3.43314e+06	2.22913e+06	4.34242e+06	3.59045e+06	2.3783e+06	1.67835e+06	2.5682e+06	3.13797e+06	3.5614e+06	508618	286203	453909	445540	431985	445540	326621	351318	421438	684165	505906	517773	807381	517773	402000	434904	503207	696173	1.29339e+06	1.26536e+06	1.1297e+06	1.26755e+06	1.29114e+06
neg-M146T437	146.023	7.28325	437284	545929	519115	429389	293024	643305	537378	1.01002e+06	1.34281e+06	1.5849e+06	1.23281e+06	981338	1.34281e+06	1.90664e+06	1.83488e+06	1.43104e+06	1.15878e+06	510538	404474	564853	752902	596595	548488	596595	596593	515552	625435	694571	963283	1.33873e+06	935889	1.33873e+06	835023	1.01836e+06	639209	998013	885317	796851	994002	1.12468e+06	1.23909e+06
neg-M146T680	145.861	11.339	3.38631e+06	3.13229e+06	3.32163e+06	2.99856e+06	1.31735e+06	1.91155e+06	1.44524e+06	1.95192e+06	2.67318e+06	2.18535e+06	1.64946e+06	1.51404e+06	2.67318e+06	1.49814e+06	1.2035e+06	1.24677e+06	1.13257e+06	1.30379e+06	2.0615e+06	3.28534e+06	1.42438e+06	1.3127e+06	1.26486e+06	1.3127e+06	1.53964e+06	2.39014e+06	1.90787e+06	2.93512e+06	1.97453e+06	1.31455e+06	1.2952e+06	1.31455e+06	1.69518e+06	1.63943e+06	1.64148e+06	1.60793e+06	3.22619e+06	1.38006e+06	1.15334e+06	2.49875e+06	1.67864e+06
neg-M147T180	146.982	2.99367	5.93025e+06	4.95383e+06	2.15495e+06	6.42346e+06	5.68052e+06	6.69711e+06	6.1141e+06	6.0201e+06	7.19697e+06	6.61707e+06	5.24823e+06	6.40996e+06	7.19697e+06	6.93412e+06	6.78564e+06	7.58083e+06	6.09555e+06	6.00609e+06	3.3581e+06	6.78562e+06	7.14018e+06	8.9546e+06	7.37249e+06	8.9546e+06	7.57321e+06	6.70201e+06	5.07773e+06	7.39107e+06	7.29297e+06	8.15702e+06	7.12231e+06	8.15702e+06	7.0849e+06	7.56554e+06	6.26329e+06	5.23344e+06	4.20664e+06	3.54406e+06	3.96314e+06	4.24323e+06	3.19924e+06
neg-M147T183	147.065	3.04962	121276	113602	151388	277932	167888	237141	164570	210447	153051	194724	159159	458204	153051	371756	74725.1	181498	207134	218031	213109	66558.8	83206.5	84555.9	146778	84555.9	54133.7	182380	335267	324540	308874	148461	203995	148461	491090	36965.5	182184	326663	342467	208307	163758	109468	249594
neg-M147T186	147.048	3.10448	1.21826e+06	1.88999e+06	967500	1.40196e+06	985151	1.26298e+06	1.06726e+06	1.54609e+06	1.07153e+06	1.28582e+06	1.16627e+06	1.37924e+06	1.07153e+06	723022	828291	818638	544117	2.38136e+06	1.0069e+06	1.15791e+06	1.39e+06	920567	1.26213e+06	920567	1.19737e+06	1.21137e+06	1.06812e+06	1.0866e+06	1.31273e+06	1.08007e+06	1.10825e+06	1.08007e+06	1.88085e+06	1.08463e+06	929936	745384	773856	918774	900302	1.06024e+06	813529
neg-M147T190	147.028	3.17427	2.93718e+06	5.24163e+06	5.98137e+06	6.25452e+06	2.25676e+06	1.68503e+06	2.677e+06	6.75385e+06	5.06682e+06	5.24549e+06	5.03316e+06	6.77665e+06	5.06682e+06	5.44623e+06	5.13753e+06	5.13953e+06	6.32886e+06	4.30686e+06	4.18414e+06	4.3162e+06	4.37746e+06	4.6341e+06	4.58177e+06	4.6341e+06	4.81405e+06	5.5899e+06	5.23918e+06	6.27507e+06	6.54169e+06	2.12364e+06	2.62506e+06	2.12364e+06	7.72038e+06	3.19122e+06	7.68187e+06	5.18572e+06	2.45923e+06	4.77737e+06	4.89894e+06	4.97488e+06	4.53447e+06
neg-M147T198	146.964	3.29392	7.41935e+06	1.42419e+06	3.33573e+06	2.2848e+06	2.2052e+06	2.36165e+06	1.71026e+06	7.07603e+06	1.82985e+06	2.4196e+06	1.29326e+06	1.23202e+06	1.82985e+06	1.64103e+06	2.87025e+06	1.37948e+06	2.36725e+06	854081	3.89639e+06	2.55257e+06	1.49196e+06	1.68216e+06	3.34306e+06	1.68216e+06	1.8566e+06	1.76241e+06	2.83781e+06	2.2287e+06	1.91425e+06	2.56945e+06	3.81766e+06	2.56945e+06	3.41747e+06	1.84115e+06	2.34413e+06	2.71309e+06	3.34068e+06	3.12853e+06	3.06402e+06	3.20251e+06	3.0891e+06
neg-M147T206	146.865	3.42838	875889	815303	1.06111e+06	886814	1.22074e+06	1.11124e+06	1.16136e+06	809774	1.19176e+06	1.03023e+06	991011	526823	1.19176e+06	1.09467e+06	1.237e+06	1.21644e+06	1.26806e+06	1.39106e+06	1.1602e+06	1.2859e+06	1.08234e+06	1.22555e+06	1.29466e+06	1.22555e+06	1.40883e+06	1.23132e+06	1.34207e+06	1.09946e+06	1.28429e+06	1.08541e+06	1.12365e+06	1.08541e+06	3.88062e+06	3.04497e+06	1.18131e+06	1.14187e+06	1.07293e+06	1.26872e+06	1.0935e+06	1.18013e+06	1.25178e+06
neg-M147T215	147.028	3.58613	1.99374e+07	2.29513e+07	1.87765e+07	2.33318e+07	2.15448e+07	2.02345e+07	1.65258e+07	2.29153e+07	2.00164e+07	1.97899e+07	2.19266e+07	2.42964e+07	2.00164e+07	2.14418e+07	1.74804e+07	2.05589e+07	2.33498e+07	1.65062e+07	1.72827e+07	1.63939e+07	1.99243e+07	1.81582e+07	1.75541e+07	1.81582e+07	1.77613e+07	1.95172e+07	1.90799e+07	2.42737e+07	1.94084e+07	1.96982e+07	1.76343e+07	1.96982e+07	1.0414e+07	1.1168e+07	1.66336e+07	1.72655e+07	1.94512e+07	1.87814e+07	1.74664e+07	1.83957e+07	1.51288e+07
neg-M147T221	146.963	3.68179	1.64032e+06	1.43356e+06	1.98959e+06	1.253e+06	1.89405e+06	1.53438e+06	1.83018e+06	1.31327e+06	2.15658e+06	1.33501e+06	2.283e+06	676084	2.15658e+06	2.27688e+06	1.88841e+06	1.58408e+06	1.27414e+06	1.31465e+06	2.2342e+06	2.70144e+06	2.38777e+06	2.7789e+06	2.79474e+06	2.7789e+06	2.93456e+06	2.41805e+06	1.5075e+06	1.73337e+06	1.87576e+06	1.53489e+06	2.69421e+06	1.53489e+06	2.02872e+06	1.84542e+06	1.84037e+06	1.79425e+06	1.76997e+06	1.51113e+06	1.69455e+06	1.38355e+06	1.30378e+06
neg-M147T227	146.981	3.78108	2.8473e+07	2.61513e+07	2.64497e+07	2.28714e+07	2.80364e+07	2.46407e+07	2.70259e+07	2.27792e+07	2.55789e+07	2.28099e+07	2.43565e+07	1.4139e+07	2.55789e+07	2.66958e+07	25700097	2.27707e+07	2.1253e+07	2.30554e+07	3.60081e+07	3.80411e+07	3.61344e+07	3.72585e+07	3.56951e+07	3.72585e+07	3.32089e+07	3.10743e+07	1.98531e+07	2.80425e+07	2.84455e+07	2.29043e+07	2.62723e+07	2.29043e+07	2.59838e+07	1.17146e+07	2.29633e+07	1.91392e+07	2.58634e+07	2.24174e+07	2.40456e+07	2.23928e+07	1.78584e+07
neg-M147T254	146.981	4.23572	5.12771e+06	7.5375e+06	1.53944e+07	1.25948e+07	1.19943e+07	7.17205e+06	1.44281e+07	1.94798e+07	1.15961e+07	1.87112e+07	1.17495e+07	7.49829e+06	1.15961e+07	1.38546e+07	1.12287e+07	1.11375e+07	1.93357e+07	7.88207e+06	4.63574e+06	1.52032e+07	13468232	1.35126e+07	1.27212e+07	1.35126e+07	1.58447e+07	1.36787e+07	1.08265e+07	1.18789e+07	1.20967e+07	7.15829e+06	1.14055e+07	7.15829e+06	1.07621e+07	1.16409e+07	8.788e+06	4.25618e+06	6.17553e+06	5.90757e+06	1.08322e+07	1.25416e+07	5.0115e+06
neg-M147T279	147.028	4.64905	7.47305e+06	9.53297e+06	7.27487e+06	2.24685e+07	9.83232e+06	9.79908e+06	1.58597e+07	1.20938e+07	2.12087e+07	8.48932e+06	1.02516e+07	1.30949e+07	2.12087e+07	2.15031e+07	1.74795e+07	1.95556e+07	2.57522e+07	5.66454e+06	1.60254e+07	1.48058e+07	2.0958e+07	1.67873e+07	6.84476e+06	1.67873e+07	1.86096e+07	8.89995e+06	2.59194e+07	2.16766e+07	7.98648e+06	8.08266e+06	1.77465e+07	8.08266e+06	1.40406e+07	1.38714e+07	7.80509e+06	6.74686e+06	7.58931e+06	2.05614e+07	1.89426e+07	1.96725e+07	6.73364e+06
neg-M147T285	146.981	4.75149	8.22011e+06	1.27145e+07	8.04169e+06	1.21414e+07	9.13804e+06	1.22213e+07	9.51121e+06	1.44431e+07	6.92703e+06	1.12595e+07	5.72632e+06	1.44291e+07	6.92703e+06	1.30045e+07	1.07783e+07	1.12626e+07	1.45243e+07	3.61326e+06	1.33344e+07	1.25911e+07	1.29567e+07	1.19496e+07	9.61648e+06	1.19496e+07	1.15706e+07	9.4835e+06	1.19774e+07	1.15658e+07	1.16865e+07	1.10673e+07	8.97315e+06	1.10673e+07	6.93591e+06	9.4918e+06	1.0908e+07	6.31974e+06	1.1303e+07	8.1692e+06	6.44017e+06	6.36372e+06	4.43411e+06
neg-M147T311	146.982	5.17844	1.425e+07	1.12423e+07	1.34833e+07	1.94951e+07	1.3143e+07	2.67478e+07	2.7831e+07	3.65192e+07	2.49864e+07	1.3153e+07	1.48268e+07	3.05079e+07	2.49864e+07	9.98766e+06	1.07641e+07	3.11775e+07	3.06651e+07	2.60579e+06	1.09286e+07	1.03063e+07	4.49612e+07	4.20158e+07	2.67338e+07	4.20158e+07	4.36808e+07	8.90267e+06	3.4471e+07	2.74003e+07	2.78846e+07	8.15125e+06	2.69739e+07	8.15125e+06	1.25339e+07	3.22625e+07	2.55699e+07	4.86607e+06	3.62871e+07	2.43388e+07	2.12569e+07	2.34659e+07	1.69976e+07
neg-M147T376	147.065	6.27248	5.34358e+06	6.95541e+06	6.75922e+06	6.39375e+06	6.12743e+06	6.39169e+06	6.38778e+06	6.35061e+06	7.27653e+06	7.8698e+06	7.83215e+06	1.69022e+07	7.27653e+06	7.48508e+06	7.63323e+06	1.05968e+07	8.91916e+06	6.50097e+06	9.30638e+06	7.26279e+06	7.57913e+06	6.41269e+06	7.78811e+06	6.41269e+06	9.53984e+06	9.76911e+06	5.87754e+06	7.62155e+06	6.72307e+06	6.92951e+06	7.47856e+06	6.92951e+06	6.33587e+06	6.26114e+06	7.63079e+06	8.71997e+06	7.05688e+06	7.33092e+06	6.96345e+06	7.31122e+06	6.63649e+06
neg-M147T378	147.044	6.29693	530265	567505	538581	676547	432260	519123	489789	643388	577410	541185	534875	762823	577410	640368	471319	643795	545879	355545	530895	542266	610766	463490	537609	463490	514596	541952	559707	529990	566260	618408	512125	618408	412035	467318	708984	653061	526956	478900	621472	572831	580374
neg-M147T437	147.044	7.28315	1.36182e+06	3.09201e+06	1.86542e+06	1.40398e+06	2.34896e+06	4.35646e+06	6.1258e+06	3.74469e+06	3.33273e+06	1.55731e+06	2.57102e+06	2.46057e+06	3.33273e+06	3.16189e+06	1.77916e+06	3.5243e+06	3.93044e+06	914488	1.22099e+06	2.10802e+06	1.42111e+06	745514	1.30438e+06	745514	898889	3.38166e+06	965138	3.80192e+06	2.25551e+06	1.22102e+06	942301	1.22102e+06	1.7427e+06	1.11507e+06	1.42544e+06	978072	1.70603e+06	2.18009e+06	2.39437e+06	2.23131e+06	2.03624e+06
neg-M147T657_1	146.922	10.952	2.47909e+06	1.33496e+06	1.1473e+06	1.49886e+06	1.11379e+06	1.23218e+06	1.36005e+06	1.30899e+06	1.10135e+06	1.52851e+06	1.10358e+06	1.20061e+06	1.10135e+06	1.16479e+06	1.10398e+06	1.51545e+06	1.25791e+06	1.39612e+06	1.87104e+06	1.19322e+06	1.66816e+06	1.17715e+06	1.12902e+06	1.17715e+06	1.30487e+06	1.29165e+06	1.37872e+06	1.21283e+06	1.27662e+06	1.16742e+06	1.35731e+06	1.16742e+06	1.64609e+06	1.72388e+06	1.0287e+06	1.32126e+06	1.28928e+06	1.54428e+06	1.14468e+06	1.04286e+06	1.11485e+06
neg-M147T657_3	146.96	10.9428	1.54656e+06	2.98161e+06	3.21596e+06	1.81449e+06	3.78457e+06	2.67071e+06	3.53724e+06	4.03873e+06	2.7533e+06	2.19623e+06	3.82479e+06	2.22929e+06	2.7533e+06	2.72017e+06	3.00038e+06	3.37459e+06	3.08487e+06	3.36267e+06	2.37541e+06	2.9499e+06	2.14311e+06	2.22555e+06	3.53517e+06	2.22555e+06	2.6308e+06	2.92057e+06	3.14629e+06	2.95675e+06	2.93932e+06	2.94294e+06	3.06665e+06	2.94294e+06	4.10482e+06	3.80224e+06	3.27791e+06	3.11302e+06	3.76987e+06	2.00302e+06	2.70566e+06	2.98978e+06	2.5451e+06
neg-M147T680	146.964	11.3319	9.33698e+06	2.20531e+07	1.29669e+07	1.0208e+07	2.34536e+07	3.52685e+07	3.14364e+07	1.935e+07	3.0735e+07	2.61956e+07	2.24592e+07	1.52278e+07	3.0735e+07	3.38345e+07	2.84075e+07	3.57723e+07	3.07941e+07	1.64132e+07	1.32467e+07	2.22015e+07	2.02888e+07	1.86918e+07	2.98875e+07	1.86918e+07	2.93828e+07	2.62886e+07	1.84739e+07	2.43657e+07	2.49928e+07	2.10258e+07	2.89398e+07	2.10258e+07	3.85629e+07	3.66678e+07	2.97287e+07	1.34007e+07	1.92773e+07	2.41154e+07	2.36601e+07	3.11823e+07	9.82501e+06
neg-M147T711	146.96	11.8455	1.44794e+06	2.61194e+06	1.28012e+06	1.53766e+06	1.58212e+06	2.10221e+06	2.53535e+06	1.19802e+06	2.21043e+06	2.64801e+06	1.51013e+06	2.16908e+06	2.21043e+06	2.82288e+06	2.84646e+06	2.3164e+06	2.66429e+06	3.98435e+06	2.78266e+06	2.08069e+06	1.59818e+06	1.7095e+06	1.26864e+06	1.7095e+06	1.23542e+06	1.69601e+06	2.05134e+06	2.7056e+06	1.57913e+06	944514	2.62823e+06	944514	3.39532e+06	2.47347e+06	2.72143e+06	1.34757e+06	1.19762e+06	2.38549e+06	2.34225e+06	1.66212e+06	825207
neg-M148T161	147.97	2.68837	143616	106731	44432.3	138459	96353.9	128003	86833.2	80065.2	134872	125005	86090.9	39134.1	134872	120754	73606.3	81426.7	31021.4	27801.2	50799.8	116763	133822	120767	45682.6	120767	101967	89113	132138	145818	128932	91964.8	94373.2	91964.8	117051	104259	92225.6	35636.2	81325.2	68764	75062.2	66560.7	24767.7
neg-M148T215	148.042	3.59007	2.98221e+06	3.0299e+06	2.70359e+06	4.38209e+06	2.30237e+06	3.03896e+06	2.60711e+06	3.34929e+06	3.81644e+06	2.85192e+06	2.83681e+06	5.44944e+06	3.81644e+06	5.00499e+06	4.14989e+06	4.98244e+06	2.87093e+06	1.18213e+06	2.83894e+06	2.30113e+06	3.20014e+06	3.11969e+06	3.11069e+06	3.11969e+06	2.44369e+06	2.3532e+06	3.78713e+06	3.42615e+06	3.48381e+06	3.88662e+06	3.4507e+06	3.88662e+06	6.93566e+06	2.78958e+06	3.40316e+06	2.26951e+06	3.0081e+06	3.33734e+06	3.51479e+06	2.90853e+06	2.29188e+06
neg-M148T277	148.042	4.60892	1.08522e+06	1.25081e+06	683314	345354	654486	959165	688835	931601	1.35645e+06	829802	863893	4.25325e+06	1.35645e+06	2.78879e+06	1.47719e+06	4.31369e+06	1.82884e+06	453288	767526	696208	293647	349134	699390	349134	278021	319088	561179	949547	1.5897e+06	1.19878e+06	3.19353e+06	1.19878e+06	1.74616e+06	434534	1.43182e+06	531571	336893	738532	626926	864747	314273
neg-M148T376	148.068	6.27202	225984	264560	340420	313012	342023	296819	313577	329627	331949	422413	380542	807484	331949	341571	396955	546610	433972	329663	433022	340239	378712	304279	360151	304279	391624	460466	230226	349459	302329	350612	373557	350612	276702	319883	387380	388203	371453	318183	370667	340535	345288
neg-M148T388	148.041	6.45888	3.03679e+06	2.41938e+06	1.93686e+06	2.36168e+06	1.84751e+06	1.76965e+06	1.77707e+06	1.88072e+06	1.80705e+06	3.09036e+06	1.72757e+06	8.86263e+06	1.80705e+06	2.03223e+06	1.88913e+06	3.21404e+06	2.04135e+06	1.25017e+06	1.76363e+06	1.41158e+06	2.01345e+06	1.40153e+06	1.68922e+06	1.40153e+06	1.38939e+06	1.54587e+06	2.4548e+06	2.32208e+06	1.99877e+06	1.91437e+06	1.57298e+06	1.91437e+06	1.27086e+06	1.28161e+06	1.92485e+06	1.77742e+06	2.05037e+06	2.03133e+06	2.09216e+06	1.96686e+06	1.93912e+06
neg-M148T415	148.075	6.90958	275129	486411	451985	333433	327144	366163	295146	297066	503453	716838	480558	3.20468e+06	503453	406273	430945	588825	425571	152987	121847	51787.9	178867	71683.7	117658	71683.7	127934	93993.7	209208	177348	96966.1	13233.3	137665	13233.3	85742.7	92053.9	97461.6	84222.1	403358	315127	224259	334444	299552
neg-M149T161	148.966	2.68593	530739	438198	264077	593223	433461	529824	359844	359439	516326	435992	457290	420863	516326	535044	498272	457488	342593	93042	298395	502915	565552	471666	349788	471666	492555	474628	463394	492847	519416	473472	374809	473472	514595	421795	389351	140061	415497	277662	268657	309517	102917
neg-M149T162	148.948	2.70113	1.34183e+07	1.03737e+07	1.44902e+07	1.08974e+07	8.05659e+06	8.21309e+06	6.83118e+06	5.72324e+06	8.29343e+06	6.73979e+06	9.27156e+06	7.5032e+06	8.29343e+06	8.59834e+06	7.27828e+06	7.15542e+06	4.7692e+06	2.39067e+06	9.61133e+06	8.35118e+06	9.25709e+06	6.38373e+06	5.06667e+06	6.38373e+06	6.76759e+06	7.20092e+06	1.06533e+07	6.73799e+06	6.84663e+06	6.23687e+06	5.41355e+06	6.23687e+06	6.06475e+06	6.88555e+06	6.57737e+06	3.40736e+06	1.15374e+07	7.22362e+06	6.45217e+06	6.45964e+06	4.08776e+06
neg-M149T180	148.979	2.99412	1.72818e+06	1.3106e+06	578256	2.05917e+06	1.72525e+06	2.548e+06	1.84589e+06	1.81834e+06	2.00826e+06	1.92864e+06	1.67483e+06	1.98969e+06	2.00826e+06	2.17056e+06	2.16186e+06	2.04046e+06	1.97482e+06	1.72449e+06	911692	2.02004e+06	2.00862e+06	2.91118e+06	2.22093e+06	2.91118e+06	2.54569e+06	1.82138e+06	1.569e+06	2.08112e+06	2.25045e+06	2.40834e+06	2.38049e+06	2.40834e+06	2.29283e+06	2.26931e+06	1.9826e+06	1.68253e+06	1.26546e+06	1.07337e+06	1.13969e+06	1.43151e+06	884110
neg-M149T197	149.008	3.28165	1.76634e+07	12916216	1.34007e+07	1.85194e+07	1.30117e+07	1.62428e+07	1.27045e+07	1.49901e+07	1.10537e+07	1.17913e+07	1.15608e+07	669969	1.10537e+07	1.14532e+07	1.26428e+07	1.66127e+07	1.07209e+07	5.57615e+06	9.06237e+06	3.03613e+06	1.00829e+07	6.02189e+06	4.18784e+07	6.02189e+06	3.83006e+07	1.85899e+07	8.65976e+07	1.42917e+07	6.50747e+06	9.18872e+07	40857986	9.18872e+07	2.14068e+07	1.48052e+07	5.78265e+07	4.30377e+07	1.19435e+07	1.48326e+07	1.38998e+07	1.33829e+07	9.57942e+06
neg-M149T200	149.044	3.33523	1.89998e+07	1.54988e+07	1.53161e+07	2.43332e+07	1.64295e+07	1.77189e+07	1.36016e+07	1.79451e+07	1.03819e+07	1.61886e+07	1.61978e+07	1.01162e+08	1.03819e+07	9.98171e+06	1.09378e+07	1.65887e+07	1.03275e+07	6.58193e+06	1.27594e+07	1.12233e+07	1.24072e+07	1.06196e+07	1.06744e+07	1.06196e+07	1.524e+07	1.51367e+07	1.16831e+07	1.2002e+07	1.18495e+07	1.07263e+07	1.35798e+07	1.07263e+07	9.02872e+06	8.50727e+06	1.17128e+07	6.61373e+06	1.22393e+07	1.69474e+07	1.58834e+07	1.70692e+07	7.84205e+06
neg-M149T206	148.862	3.43152	213828	82113.9	224039	182199	83067.4	260539	206749	134794	190653	155708	202864	16675.5	190653	168504	261773	252960	260974	317361	255570	291772	257963	178995	189037	178995	302120	295644	207927	198530	217776	214515	238728	214515	988016	264097	263840	177640	196553	243412	163112	223980	150674
neg-M149T219	149.008	3.64452	1.88265e+06	2.17422e+06	2.98126e+06	2.42074e+06	2.48741e+06	2.62713e+06	2.52804e+06	2.32786e+06	2.65154e+06	1.89681e+06	2.19618e+06	2.80054e+06	2.65154e+06	2.73866e+06	2.59553e+06	2.31596e+06	2.0252e+06	1.82883e+06	1.66867e+06	670879	4.07485e+06	1.28853e+06	5.78453e+06	1.28853e+06	8.06172e+06	3.78131e+06	1.1712e+07	2.74943e+06	1.2106e+06	1.23941e+07	6.5558e+06	1.23941e+07	6.34748e+06	5.08501e+06	9.87491e+06	8.377e+06	3.13867e+06	2.51265e+06	2.86541e+06	2.53104e+06	2.36221e+06
neg-M149T227	148.979	3.7901	5.79941e+06	8.51839e+06	8.4536e+06	7.65702e+06	8.52606e+06	7.51017e+06	8.1986e+06	7.57879e+06	8.22832e+06	7.00356e+06	6.82037e+06	4.33533e+06	8.22832e+06	8.72275e+06	1.05631e+07	7.43323e+06	6.58166e+06	7.59326e+06	1.08516e+07	1.20799e+07	1.05794e+07	1.10257e+07	1.08093e+07	1.10257e+07	1.03883e+07	7.19735e+06	5.96764e+06	8.61109e+06	8.04313e+06	8.49234e+06	8.7905e+06	8.49234e+06	3.23971e+06	3.45865e+06	7.45998e+06	6.88078e+06	5.66066e+06	4.78527e+06	7.7833e+06	6.96032e+06	6.2587e+06
neg-M149T285	148.979	4.75333	3.42367e+06	2.71017e+06	3.38801e+06	3.66801e+06	2.40088e+06	2.84254e+06	3.40465e+06	2.87769e+06	2.26902e+06	2.29705e+06	2.87778e+06	1.58807e+06	2.26902e+06	3.96111e+06	2.97395e+06	2.34472e+06	2.48776e+06	1.93822e+06	3.30665e+06	3.67878e+06	3.10366e+06	2.75859e+06	4.27089e+06	2.75859e+06	3.2496e+06	3.0872e+06	2.70595e+06	3.01726e+06	3.5172e+06	2.51086e+06	2.16044e+06	2.51086e+06	3.28702e+06	3.01944e+06	2.92742e+06	1.44136e+06	4.09874e+06	2.9037e+06	2.6125e+06	3.34644e+06	1.87422e+06
neg-M149T377	148.99	6.27517	387227	590650	241202	978994	404118	717348	687568	815876	213835	423374	267831	1.49147e+06	213835	203386	223096	401572	344466	227725	111568	117711	223508	80473.5	88101	80473.5	69083.5	70411.7	444113	98953.7	148536	103147	109150	103147	126051	68119.4	165857	294463	415506	277313	185734	246289	115203
neg-M149T394	149.025	6.57405	1.99594e+06	2.67351e+06	4.16355e+06	2.06775e+06	3.7503e+06	3.11328e+06	6.28493e+06	3.1638e+06	1.35574e+07	3.83705e+06	1.21367e+07	1.15592e+07	1.35574e+07	1.22605e+07	7.80034e+06	1.27318e+07	1.44285e+07	2.44463e+06	2.13278e+06	2.60032e+06	2.561e+06	2.19799e+06	2.6708e+06	2.19799e+06	3.14895e+06	4.47288e+06	3.70299e+06	3.73786e+06	2.53749e+06	2.88939e+06	3.92189e+06	2.88939e+06	3.54568e+06	2.47082e+06	2.85822e+06	4.99562e+06	4.58128e+06	4.17606e+06	4.48754e+06	4.57799e+06	4.40736e+06
neg-M149T410	149.025	6.83369	2.56616e+06	2.89624e+06	1.67255e+06	1.73504e+06	2.49513e+06	2.13799e+06	1.56782e+06	2.12115e+06	4.85998e+06	2.84134e+06	3.14294e+06	1.292e+07	4.85998e+06	3.21646e+06	3.45979e+06	5.33008e+06	4.91645e+06	1.16133e+06	851837	915667	1.21246e+06	899954	1.38622e+06	899954	895723	1.16639e+06	998111	1.09287e+06	1.2374e+06	991750	1.04939e+06	991750	1.26528e+06	865703	958287	1.05446e+06	2.59178e+06	2.70177e+06	2.37102e+06	2.37082e+06	2.52354e+06
neg-M149T649	149.026	10.8153	706890	1.5771e+06	2.43062e+06	1.54935e+06	2.71155e+06	3.16685e+06	875556	392590	2.37693e+06	974877	2.77495e+06	5.38083e+06	2.37693e+06	4.22485e+06	4.98476e+06	3.08224e+06	5.76446e+06	4.55882e+06	1.7908e+06	2.49928e+06	2.4209e+06	1.34468e+06	4.34027e+06	1.34468e+06	2.40955e+06	1.46116e+06	997966	3.94791e+06	1.22005e+06	997899	765927	997899	3.93898e+06	4.30754e+06	3.26959e+06	4.04141e+06	2.21797e+06	3.51108e+06	2.85909e+06	3.49186e+06	3.41141e+06
neg-M149T657_1	148.917	10.9451	1.00583e+06	454813	388241	466570	319280	356403	405119	470992	373386	499238	303304	461043	373386	331834	233126	410724	405812	563477	654097	449611	486594	391569	341121	391569	421790	449426	513110	338688	453228	407721	445427	407721	513430	564661	363408	368823	472360	499558	378865	407703	372291
neg-M149T657_2	148.94	10.9469	725650	351393	123689	663709	255868	119433	134780	392556	173829	433319	122361	384255	173829	342563	165272	165925	194786	118529	473882	168048	392428	299407	340938	299407	178616	80170.6	243588	353904	353525	344862	407301	344862	235277	220916	325928	136777	189806	368907	327725	131854	366408
neg-M150T162	149.949	2.70113	1.17631e+06	969360	1.26609e+06	1.02328e+06	816236	778702	671864	550420	807931	599478	873297	716580	807931	869048	726435	703377	493950	254623	871044	769863	833427	628764	505531	628764	647265	742999	969253	652869	676434	651560	547185	651560	613131	715177	650167	349207	989512	664070	614687	643132	405394
neg-M150T198	150.011	3.30338	747708	550161	189707	809455	176821	716629	478702	372797	516410	583811	548044	2.8569e+06	516410	542422	524941	331476	204454	245034	575101	414475	190989	391327	1.46067e+06	391327	1.16011e+06	541493	2.39719e+06	239992	148792	2.93716e+06	1.50402e+06	2.93716e+06	717294	818005	1.83324e+06	1.76024e+06	651051	478062	417906	386755	285653
neg-M150T200	150.048	3.34165	843193	623625	475156	1.01531e+06	564974	768864	511083	800448	732852	715179	708886	3.66763e+06	732852	439508	679408	606129	792068	392864	545152	438049	542503	403167	417463	403167	694204	684639	475418	429876	584843	415161	550594	415161	336262	269104	576988	1.42448e+06	544167	766382	673157	493400	519715
neg-M150T416	150.055	6.92851	218788	244426	249549	154125	80227.2	185621	245453	457598	713346	460944	360935	2.21422e+06	713346	676677	414601	740223	200646	286059	433338	253426	384221	283094	322982	283094	224737	428582	93139.3	600862	385986	269744	253845	269744	337112	233205	307540	228256	362880	389649	404403	411919	317803
neg-M151T162	150.946	2.70328	5.12365e+06	4.10756e+06	5.67607e+06	4.33896e+06	3.27322e+06	3.21139e+06	2.73542e+06	2.36375e+06	3.35827e+06	2.62998e+06	3.50914e+06	3.02341e+06	3.35827e+06	3.38858e+06	3.02582e+06	2.88168e+06	1.94387e+06	1.10626e+06	3.73683e+06	3.27542e+06	3.66381e+06	2.57396e+06	2.05749e+06	2.57396e+06	2.83008e+06	2.93439e+06	4.1651e+06	2.64331e+06	2.69587e+06	2.52835e+06	2.11724e+06	2.52835e+06	2.40592e+06	2.67389e+06	2.56304e+06	1.38589e+06	4.44508e+06	2.83761e+06	2.56811e+06	2.58596e+06	1.74716e+06
neg-M151T187	150.885	3.1154	185984044	1.83574e+08	2.0393e+08	1.99676e+08	1.96902e+08	199621769	2.08774e+08	1.93956e+08	1.88015e+08	1.88794e+08	1.92178e+08	152320702	1.88015e+08	1.88212e+08	1.92856e+08	2.09327e+08	2.03165e+08	2.2671e+08	2.09063e+08	2.10923e+08	1.90684e+08	2.01608e+08	1.99292e+08	2.01608e+08	2.01222e+08	1.96952e+08	2.039e+08	1.9787e+08	1.97299e+08	1.8368e+08	2.02982e+08	1.8368e+08	2.42148e+07	1.52238e+08	1.92993e+08	2.08324e+08	2.08297e+08	1.85476e+08	1.47852e+08	1.47862e+08	150949226
neg-M151T302	151.006	5.04092	610035	825587	1.11248e+06	482438	265111	302537	651439	307181	2.69869e+06	2.26679e+06	2.10251e+06	2.33613e+06	2.69869e+06	2.09417e+06	2.47101e+06	2.57415e+06	3.06381e+06	337418	830454	704112	640225	570422	503538	570422	622867	667699	569839	1.15063e+06	777716	432170	969871	432170	1.53416e+06	1.23521e+06	708995	806797	603177	1.18948e+06	770369	1.34974e+06	979820
neg-M151T369	151.025	6.14288	114512	196127	135627	206560	103356	79281.3	101935	86320	74669.3	65345.7	73818.5	181117	74669.3	57805.7	134880	208394	71505.1	217415	180314	142090	275391	213770	101501	213770	133726	193362	93271.2	98376.4	153423	99039.9	91807.5	99039.9	70340.7	77468.7	169251	79101.5	129622	128635	94123.8	128068	108771
neg-M151T385	151.039	6.40915	2.71233e+06	1.64365e+06	2.30103e+06	1.39158e+06	1.31078e+06	2.38695e+06	1.50037e+06	1.54774e+06	1.46583e+06	2.02512e+06	1.292e+06	1.02429e+07	1.46583e+06	2.34531e+06	1.9582e+06	3.36707e+06	2.42567e+06	1.07122e+06	865722	875868	1.01002e+06	1.47727e+06	987180	1.47727e+06	1.09022e+06	1.08872e+06	1.4108e+06	1.26391e+06	1.63231e+06	1.89486e+06	1.52771e+06	1.89486e+06	1.53517e+06	1.01016e+06	2.28288e+06	1.11775e+06	1.65377e+06	1.44703e+06	1.4066e+06	2.26737e+06	1.31774e+06
neg-M151T424	151.039	7.06658	5.81923e+06	6.16732e+06	4.60334e+06	4.87536e+06	5.50996e+06	3.7405e+06	4.79869e+06	5.85525e+06	5.7653e+06	4.75402e+06	5.29862e+06	1.48294e+07	5.7653e+06	4.8364e+06	6.28217e+06	4.7684e+06	6.22883e+06	3.82769e+06	3.7134e+06	2.20674e+06	2.18457e+06	2.02457e+06	2.91509e+06	2.02457e+06	3.37196e+06	4.05879e+06	3.70597e+06	2.61523e+06	3.77936e+06	2.67064e+06	3.81793e+06	2.67064e+06	2.76386e+06	3.64078e+06	3.01165e+06	2.79728e+06	3.2749e+06	4.88652e+06	3.47212e+06	4.93472e+06	3.45734e+06
neg-M151T471	151.039	7.84812	1.38022e+06	1.42019e+06	1.22693e+06	1.1322e+06	1.27736e+06	1.6656e+06	1.45506e+06	1.4642e+06	1.12956e+06	1.36074e+06	1.259e+06	1.58262e+06	1.12956e+06	2.08186e+06	1.79793e+06	1.3983e+06	1.60748e+06	1.53603e+06	1.26063e+06	1.4941e+06	1.23113e+06	1.2326e+06	1.26729e+06	1.2326e+06	1.46625e+06	1.39894e+06	1.2934e+06	1.20203e+06	1.21052e+06	1.14482e+06	1.5278e+06	1.14482e+06	1.78177e+06	1.71868e+06	1.44937e+06	1.44576e+06	1.48451e+06	1.38611e+06	1.49206e+06	1.62553e+06	1.56181e+06
neg-M151T657	150.914	10.9562	1.3349e+06	1.00576e+06	877721	1.92608e+06	729152	746104	968422	783747	662791	1.30606e+06	873206	1.18845e+06	662791	685201	664102	870829	694580	972774	1.40921e+06	1.10039e+06	1.34478e+06	1.11955e+06	697849	1.11955e+06	829877	761131	935430	807483	1.28045e+06	904997	708746	904997	1.07858e+06	861517	763716	802435	934573	1.1472e+06	572020	878480	774160
neg-M151T669	150.981	11.1509	6.38235e+06	1.36793e+07	1.44686e+07	1.84826e+07	1.5649e+07	1.77456e+07	1.8453e+07	1.55612e+07	1.72277e+07	1.6418e+07	1.64255e+07	1.71336e+07	1.72277e+07	1.60827e+07	1.55629e+07	3.47213e+07	3.47832e+07	20145451	1.79894e+07	1.96208e+07	1.6136e+07	8.32791e+06	1.70654e+07	8.32791e+06	3.14542e+07	1.85499e+07	1.79724e+07	1.46522e+07	1.66332e+07	1.79518e+07	1.64735e+07	1.79518e+07	2.80958e+07	2.25288e+07	1.70835e+07	1.64256e+07	1.50449e+07	1.78034e+07	3.14125e+07	3.36808e+07	1.50315e+07
neg-M151T705	150.981	11.7576	3.31371e+06	3.92016e+06	4.23009e+06	7.45191e+06	4.34824e+06	2.14858e+06	3.18418e+06	3.74085e+06	4.01025e+06	3.46825e+06	3.95099e+06	3.08771e+06	4.01025e+06	2.76093e+06	4.32761e+06	4.17553e+06	4.08474e+06	5.25579e+06	2.74273e+06	4.0883e+06	3.05461e+06	4.58942e+06	4.60907e+06	4.58942e+06	4.03042e+06	3.64356e+06	2.77754e+06	5.4476e+06	4.26742e+06	4.48619e+06	3.09179e+06	4.48619e+06	5.63354e+06	7.25839e+06	5.60004e+06	4.01708e+06	3.55307e+06	4.30462e+06	3.97227e+06	3.96638e+06	3.88288e+06
neg-M152T162	151.946	2.70122	334303	331085	417752	287862	239820	226933	205470	150140	254410	195985	245632	247694	254410	248485	220757	206279	153359	69019.9	294244	233369	255092	183251	145928	183251	204186	216994	294840	170016	202948	161947	134920	161947	178053	211848	191864	108017	281740	196859	210819	188376	114359
neg-M152T190	152.047	3.17488	206170	223873	442612	288964	549614	572846	416178	307352	381659	532167	385588	473519	381659	374403	468490	562501	675386	228161	436595	417084	301455	506257	378503	506257	179557	195639	464173	333388	576797	407978	289646	407978	1.80769e+06	1.09743e+06	531605	391127	408565	513489	427340	339300	226789
neg-M152T194	152.001	3.22542	982927	667585	851665	1.01138e+06	792408	564801	605066	841800	911326	1.07238e+06	1.11654e+06	2.98016e+06	911326	948509	976897	1.09263e+06	912495	462151	649904	571838	782847	506024	565968	506024	648519	731077	535558	713241	674280	672636	960912	672636	1.05248e+06	795973	1.05311e+06	657589	1.00796e+06	838524	941763	1.06204e+06	634642
neg-M152T500	152.034	8.334	1.67801e+06	1.05853e+06	2.20262e+06	1.65115e+06	1.47772e+06	1.38853e+06	1.39679e+06	1.61713e+06	1.40271e+06	1.21658e+06	1.21786e+06	1.55905e+06	1.40271e+06	1.24772e+06	1.43822e+06	1.4461e+06	1.62731e+06	1.66661e+06	1.5302e+06	1.41581e+06	1.27836e+06	1.41476e+06	1.3891e+06	1.41476e+06	1.43402e+06	1.52938e+06	1.55604e+06	1.30333e+06	1.40037e+06	1.48947e+06	1.38312e+06	1.48947e+06	1.59558e+06	1.7414e+06	1.62861e+06	2.15725e+06	2.1133e+06	1.87936e+06	2.01041e+06	2.36272e+06	2.63041e+06
neg-M152T514	152.034	8.56015	1.08577e+07	7.30528e+06	1.37949e+07	1.13777e+07	8.97527e+06	8.43519e+06	9.17658e+06	1.06312e+07	8.96445e+06	8.26135e+06	8.06713e+06	1.03635e+07	8.96445e+06	8.73146e+06	9.15969e+06	9.18268e+06	1.0575e+07	1.05121e+07	9.90106e+06	8.43457e+06	9.26195e+06	9.78238e+06	9.20188e+06	9.78238e+06	9.04813e+06	9.43971e+06	8.74323e+06	8.25546e+06	8.6673e+06	9.23348e+06	8.8764e+06	9.23348e+06	1.21227e+07	1.08037e+07	9.76137e+06	1.23271e+07	1.27793e+07	1.29659e+07	1.33037e+07	1.60107e+07	1.7671e+07
neg-M153T162	152.943	2.70118	448490	354679	468584	401253	303410	295580	242147	199180	311455	220717	326263	252738	311455	288709	252360	239237	182641	59974.7	327165	308818	344545	515906	169623	515906	286139	237986	385058	271027	252406	197818	174733	197818	234769	238705	232018	1.12947e+06	366090	251466	232950	216409	156446
neg-M153T187	152.882	3.11625	2.19677e+08	1.84038e+08	2.03201e+08	1.97495e+08	1.99723e+08	2.03126e+08	2.07447e+08	1.94418e+08	1.83101e+08	1.82167e+08	1.90498e+08	1.19146e+08	1.83101e+08	1.85782e+08	1.89377e+08	2.01163e+08	2.02822e+08	223322089	2.08296e+08	2.07687e+08	1.86565e+08	1.97773e+08	1.98293e+08	1.97773e+08	1.97308e+08	1.95028e+08	2.0107e+08	194998569	1.9469e+08	1.87954e+08	2.01783e+08	1.87954e+08	2.51063e+07	1.48264e+08	1.91997e+08	2.08373e+08	2.05793e+08	1.83916e+08	1.77164e+08	1.42519e+08	1.55859e+08
neg-M153T188	152.994	3.13477	5.66136e+06	6.65449e+06	7.21712e+06	8.0237e+06	7.66298e+06	7.89644e+06	7.39268e+06	8.03774e+06	7.10437e+06	6.87657e+06	6.67878e+06	6.73203e+06	7.10437e+06	7.27971e+06	5.9571e+06	5.27015e+06	6.6735e+06	7.37791e+06	8.46189e+06	1.01356e+07	8.98576e+06	1.00521e+07	7.64539e+06	1.00521e+07	8.06305e+06	7.07469e+06	8.09699e+06	1.00521e+07	9.75139e+06	8.88482e+06	9.66407e+06	8.88482e+06	1.77903e+07	1.24651e+07	6.22595e+06	8.28952e+06	8.02825e+06	7.7736e+06	7.18643e+06	7.46321e+06	8.21618e+06
neg-M153T211	153.029	3.50968	1.66668e+06	1.79259e+06	1.44129e+06	1.86069e+06	1.62835e+06	1.74745e+06	1.4743e+06	1.29684e+06	988018	1.42897e+06	1.33379e+06	3.80811e+06	988018	1.11959e+06	1.44259e+06	2.02238e+06	1.46136e+06	1.50662e+06	1.57347e+06	1.53907e+06	1.15642e+06	1.1306e+06	1.43374e+06	1.1306e+06	1.17614e+06	1.45624e+06	1.41074e+06	1.48553e+06	1.63044e+06	1.25723e+06	1.16371e+06	1.25723e+06	1.55826e+06	1.5885e+06	1.14679e+06	1.37136e+06	1.63717e+06	1.50743e+06	1.27914e+06	1.38594e+06	1.53233e+06
neg-M153T379	153.031	6.3217	770548	399575	1.13607e+06	462372	407886	504651	401422	517048	583341	429197	427405	304476	583341	353576	462470	472665	656732	540943	493732	583206	382586	477881	445310	477881	1.7846e+06	362299	594308	808104	423752	474938	571210	474938	1.01504e+06	1.04893e+06	653492	531655	347744	566198	403915	548159	421867
neg-M153T406	152.99	6.76627	1.13172e+06	2.71918e+06	3.67818e+06	3.25596e+06	1.1308e+06	2.11715e+06	3.13366e+06	2.3795e+06	3.20724e+06	2.29734e+06	1.24876e+06	840533	3.20724e+06	1.51384e+06	1.41643e+06	1.06488e+06	3.33192e+06	3.30357e+06	1.82251e+06	1.77091e+06	2.58649e+06	3.32997e+06	2.21976e+06	3.32997e+06	3.1541e+06	3.56627e+06	1.7828e+06	2.76557e+06	2.21746e+06	2.48767e+06	2.55906e+06	2.48767e+06	4.37012e+06	3.61918e+06	2.74111e+06	1.93696e+06	2.00287e+06	2.1913e+06	1.949e+06	2.7322e+06	2.65576e+06
neg-M153T435	153.091	7.2547	746251	776640	1.10417e+06	269782	1.06733e+06	1.02969e+06	1.06361e+06	1.16906e+06	1.02534e+06	1.37944e+06	679967	1.08243e+06	1.02534e+06	290249	507844	441377	1.67821e+06	1.60722e+06	568026	594366	590661	271327	351592	271327	439474	501660	499865	925334	577309	630683	483453	630683	462847	889476	156876	534451	590150	1.06651e+06	884795	1.04055e+06	668996
neg-M153T444	153.018	7.40442	1.90636e+07	1.90862e+07	37063751	7.68776e+06	1.14693e+07	1.39023e+07	8.39224e+06	1.15421e+07	1.66117e+08	1.39549e+08	1.07112e+08	1.52529e+08	1.66117e+08	1.96427e+08	1.47278e+08	1.76315e+08	1.5988e+08	3.13606e+07	2.84618e+06	8.75282e+06	5.6911e+06	9.61411e+06	1.28536e+07	9.61411e+06	7.20894e+06	1.25694e+07	7.94795e+06	4.81232e+06	3.97985e+06	1.19644e+07	1.44229e+07	1.19644e+07	6.4213e+06	4.61603e+06	1.31689e+07	4.88823e+06	3.60072e+07	3.91404e+07	3.95363e+07	3.29958e+07	3.7344e+07
neg-M153T513	153.037	8.55717	715975	301827	809119	757316	508522	403800	311524	601132	254074	364345	460407	7.33444e+06	254074	1.19935e+07	514959	9.45e+06	589320	407029	619040	329637	504033	415901	502107	415901	867518	493821	434650	410344	441841	891003	1.28049e+06	891003	986432	407331	630241	713079	805678	880608	788572	1.04471e+06	877318
neg-M153T666	152.977	11.0917	2.03986e+06	2.14498e+06	882478	3.07088e+06	1.52666e+06	1.79018e+06	2.04925e+06	1.17464e+06	1.89705e+06	2.04375e+06	1.85466e+06	2.40081e+06	1.89705e+06	1.78157e+06	2.10194e+06	2.44728e+06	1.97297e+06	2.34901e+06	1.79441e+06	2.27335e+06	2.2354e+06	2.34073e+06	1.88947e+06	2.34073e+06	1.08024e+06	2.10922e+06	1.94381e+06	1.96543e+06	1.98647e+06	2.12685e+06	2.06066e+06	2.12685e+06	2.66759e+06	2.81499e+06	1.90735e+06	722702	1.80524e+06	2.33985e+06	1.95228e+06	1.55444e+06	727318
neg-M153T86	152.894	1.43455	284439	332807	910955	393345	368978	897056	280362	461331	298376	279105	297205	6.48777e+06	298376	185272	169074	377614	328263	2.5948e+06	236662	282125	324229	1.70981e+06	329938	1.70981e+06	800939	457539	423646	318752	160797	438148	298270	438148	314085	672776	195816	7.6061e+06	219485	221181	267859	207009	548327
neg-M154T168	154.061	2.80048	1.59458e+07	1.21036e+07	8.71909e+06	1.50907e+07	8.11131e+06	1.17495e+07	1.23547e+07	1.38434e+07	7.56126e+06	8.55093e+06	6.24952e+06	1.00722e+07	7.56126e+06	8.82518e+06	6.83573e+06	8.64966e+06	6.93602e+06	4.83294e+06	1.03092e+07	7.86445e+06	9.48903e+06	6.9126e+06	8.65823e+06	6.9126e+06	7.46231e+06	7.65325e+06	1.49297e+07	1.21422e+07	1.09098e+07	1.02955e+07	9.82291e+06	1.02955e+07	9.49431e+06	8.10959e+06	1.16356e+07	8.75466e+06	8.52572e+06	9.24827e+06	9.0569e+06	9.48472e+06	7.62471e+06
neg-M154T181	154.061	3.01128	3.09371e+07	3.0947e+07	2.18173e+07	3.38594e+07	1.92856e+07	2.39319e+07	2.67346e+07	2.9502e+07	2.03108e+07	2.24376e+07	1.48428e+07	2.40393e+07	2.03108e+07	2.18144e+07	1.86872e+07	2.27346e+07	1.74286e+07	1.42796e+07	2.73046e+07	2.04915e+07	2.42477e+07	1.9702e+07	2.19909e+07	1.9702e+07	2.02877e+07	1.94972e+07	3.18533e+07	2.56494e+07	2.26089e+07	2.45163e+07	2.3503e+07	2.45163e+07	2.18684e+07	2.54426e+07	2.97377e+07	2.35368e+07	2.14771e+07	2.18253e+07	2.13142e+07	2.27576e+07	2.00742e+07
neg-M154T445	154.013	7.40997	1.84048e+06	2.14264e+06	3.55633e+06	2.21837e+06	2.38564e+06	2.84887e+06	2.7677e+06	2.06514e+07	8.13515e+06	8.33992e+06	6.30744e+06	9.34937e+06	8.13515e+06	1.04969e+07	7.13882e+06	1.02348e+07	8.79845e+06	2.48023e+06	2.83054e+06	2.99889e+06	2.36002e+06	1.65629e+06	2.33269e+06	1.65629e+06	2.10708e+06	2.84267e+06	2.86021e+06	2.42449e+06	2.51762e+06	3.35428e+06	7.3024e+06	3.35428e+06	2.68514e+06	3.72599e+06	3.36973e+06	2.14458e+06	3.55766e+06	3.39262e+06	3.04408e+06	2.97328e+06	2.4817e+06
neg-M155T153	154.945	2.5552	839314	534023	896817	545517	602113	194913	669887	496177	671530	244883	610519	816546	671530	275363	542390	985738	221204	840987	260759	233309	1.0033e+06	793147	657459	793147	874301	638453	631166	846780	513941	795515	577048	795515	1.01908e+06	228915	959803	788580	322465	706834	551877	681319	517195
neg-M155T162	154.982	2.70093	123272	117757	38932.4	106500	102907	120043	59742.6	157473	110777	62341.4	108482	75411	110777	106794	62529.6	79267.7	51899	282353	19504.9	77671	119405	58574.4	43928.2	58574.4	93442.3	71504.3	89388.5	82812.9	61075.5	49264.4	61396.4	49264.4	84723	81498.8	150716	22890.5	110513	66006.6	79553.5	60253.9	32060
neg-M155T168	154.995	2.80287	560997	430398	266353	559510	513335	631926	611988	483262	745346	695861	580002	655659	745346	502912	335635	601866	436480	691518	371924	401660	622341	714930	602148	714930	567251	594255	389550	711398	671011	752477	472333	752477	623966	545869	678516	364782	428215	509968	380359	508495	388408
neg-M155T180	155.064	3.00706	1.63611e+06	1.73974e+06	1.39772e+06	1.83193e+06	1.01411e+06	1.24874e+06	1.49899e+06	1.6497e+06	1.02229e+06	1.33172e+06	711783	1.15746e+06	1.02229e+06	1.15446e+06	861618	1.14762e+06	828550	666481	1.68504e+06	1.03818e+06	1.34504e+06	1.12043e+06	954716	1.12043e+06	1.56121e+06	1.03244e+06	1.60252e+06	1.39499e+06	1.19607e+06	1.17385e+06	1.31544e+06	1.17385e+06	661493	914371	1.52188e+06	1.36459e+06	1.13121e+06	1.2091e+06	1.32915e+06	1.12695e+06	1.10116e+06
neg-M155T187	154.879	3.11705	6.0586e+07	5.29759e+07	5.60742e+07	5.39535e+07	5.70182e+07	5.30418e+07	5.78749e+07	5.46987e+07	5.34988e+07	5.24353e+07	5.10279e+07	4.35745e+07	5.34988e+07	5.15268e+07	5.44271e+07	5.80443e+07	5.67624e+07	6.32241e+07	5.75965e+07	5.81098e+07	4.76792e+07	5.59292e+07	5.60332e+07	5.59292e+07	5.65152e+07	5.56502e+07	5.57475e+07	5.52357e+07	5.46323e+07	5.28095e+07	5.59964e+07	5.28095e+07	7.40329e+06	4.45581e+07	5.2887e+07	6.03155e+07	5.67024e+07	4.93325e+07	5.28246e+07	5.4018e+07	4.52597e+07
neg-M155T189_1	155.01	3.14401	8.86937e+06	1.38498e+07	1.25098e+07	9.90882e+06	1.69817e+07	1.17605e+07	1.13732e+07	1.03679e+07	1.0447e+07	7.65872e+06	1.1216e+07	1.03553e+07	1.0447e+07	1.16005e+07	8.60838e+06	1.3829e+07	1.54714e+07	1.41208e+07	1.45313e+07	1.14519e+07	1.20767e+07	1.35436e+07	1.29225e+07	1.35436e+07	1.13493e+07	9.85928e+06	1.19111e+07	11580812	1.41638e+07	1.20148e+07	1.16984e+07	1.20148e+07	7.79e+06	1.27523e+07	1.15842e+07	1.33576e+07	1.36599e+07	1.2787e+07	9.80367e+06	9.87574e+06	1.21088e+07
neg-M155T189_2	155.045	3.15677	3.57955e+06	3.70545e+06	4.25075e+06	5.85371e+06	2.85756e+06	4.71258e+06	2.60416e+06	3.60008e+06	3.67448e+06	3.9654e+06	4.22737e+06	8.01954e+06	3.67448e+06	3.50182e+06	4.20312e+06	4.50132e+06	3.64835e+06	1.07111e+06	6.55194e+06	4.83563e+06	5.0834e+06	4.3988e+06	4.60828e+06	4.3988e+06	4.92717e+06	4.77864e+06	5.27437e+06	5.4114e+06	5.28857e+06	4.97799e+06	5.53762e+06	4.97799e+06	4.2595e+06	3.04066e+06	4.83291e+06	2.84702e+06	3.6309e+06	4.0017e+06	4.05175e+06	3.88794e+06	3.20171e+06
neg-M155T190_1	154.927	3.17318	3.18408e+06	3.15388e+07	1.11776e+06	3.34745e+07	4.67957e+06	3.35124e+07	5.07646e+06	5.52642e+06	7.04661e+06	3.12609e+07	7.11075e+06	1.44095e+07	7.04661e+06	4.22699e+06	4.59306e+06	7.50685e+06	3.44966e+07	3.92076e+07	3.76901e+06	3.35368e+06	3.00438e+07	3.1633e+07	3.35377e+07	3.1633e+07	2.63079e+06	3.94112e+06	2.26764e+06	8.68947e+06	4.45328e+06	5.07234e+06	5.03251e+06	5.07234e+06	2.08867e+07	1.30963e+06	3.50484e+06	3.59861e+07	6.04335e+06	6.21051e+06	5.84057e+06	991651	5.36217e+06
neg-M155T206_1	154.897	3.43908	3.91843e+06	2.22155e+06	2.51099e+06	2.29095e+06	2.16636e+06	2.77871e+06	3.68105e+06	3.18729e+06	2.32996e+06	2.16967e+06	3.34164e+06	1.36341e+06	2.32996e+06	2.25374e+06	2.04444e+06	2.6136e+06	2.4635e+06	3.12452e+06	2.8812e+06	2.55238e+06	3.45568e+06	3.56647e+06	2.40685e+06	3.56647e+06	2.6378e+06	2.73194e+06	3.5752e+06	2.43019e+06	2.83418e+06	2.5796e+06	2.96968e+06	2.5796e+06	8.53935e+06	6.27531e+06	2.29122e+06	2.38908e+06	2.68453e+06	2.53355e+06	2.57019e+06	3.56034e+06	2.35527e+06
neg-M155T206_2	154.917	3.43998	3.04279e+07	5.3821e+07	6.57329e+07	6.58053e+07	2.26119e+07	6.79691e+07	2.05858e+07	2.50172e+07	2.35173e+07	3.09038e+07	2.14934e+07	5.75195e+07	2.35173e+07	2.35489e+07	2.10829e+07	3.42425e+07	6.25589e+07	1.82239e+07	1.09448e+07	9.93348e+06	8.72045e+06	1.52096e+07	2.1019e+07	1.52096e+07	9.77669e+06	1.36002e+07	3.13668e+07	2.03954e+07	1.90322e+07	2.11688e+07	2.3254e+07	2.11688e+07	4.56009e+07	4.29744e+07	2.72587e+07	3.42954e+07	2.61417e+07	2.45605e+07	2.60495e+07	5.85371e+07	2.42563e+07
neg-M155T210_1	155.008	3.50165	5.53803e+06	6.18565e+06	7.58253e+06	7.69713e+06	6.22681e+06	5.82276e+06	5.58045e+06	6.44476e+06	6.50652e+06	6.76534e+06	6.88067e+06	3.43718e+07	6.50652e+06	6.63483e+06	5.93991e+06	1.49949e+07	5.43617e+06	4.48557e+06	8.85704e+06	9.85216e+06	6.99476e+06	8.34965e+06	7.13364e+06	8.34965e+06	9.79414e+06	1.05011e+07	5.62494e+06	1.21397e+07	8.78998e+06	8.20967e+06	7.91618e+06	8.20967e+06	7.13098e+06	7.1462e+06	6.18194e+06	4.78662e+06	7.1499e+06	7.82017e+06	7.49696e+06	8.42391e+06	6.78389e+06
neg-M155T214	154.997	3.5643	349638	1.59864e+06	1.43369e+06	6.23086e+06	1.4458e+06	1.75162e+06	1.43467e+06	4.33546e+06	1.54863e+06	5.6699e+06	646286	3.1635e+07	1.54863e+06	1.29626e+06	1.22676e+06	1.6904e+06	1.52806e+06	1.02829e+06	2.18863e+06	1.98555e+06	5.4941e+06	1.61524e+06	1.42383e+06	1.61524e+06	1.7525e+06	1.70543e+06	1.63811e+06	2.19345e+06	1.51715e+06	1.44516e+06	1.31621e+06	1.44516e+06	4.33343e+06	2.44776e+06	2.04676e+06	2.01166e+06	1.24835e+06	1.68147e+06	1.34387e+06	2.15276e+06	1.11151e+06
neg-M155T220	154.917	3.66818	2.61482e+07	1.70927e+07	1.96335e+07	2.08703e+07	1.76919e+07	2.25345e+07	1.82109e+07	1.74571e+07	1.5235e+07	1.64816e+07	1.38755e+07	1.41305e+07	1.5235e+07	1.65224e+07	1.3837e+07	2.38612e+07	1.50387e+07	5.95555e+06	1.26669e+07	1.42424e+07	9.81453e+06	8.02473e+06	7.93402e+06	8.02473e+06	1.14041e+07	1.33114e+07	1.80157e+07	1.93581e+07	1.7683e+07	1.5462e+07	1.68637e+07	1.5462e+07	8.54402e+06	1.68077e+07	1.66074e+07	697493	2.04278e+07	1.68536e+07	1.94496e+07	1.68174e+07	1.41652e+07
neg-M155T378	155.034	6.29585	277621	589951	406599	515809	423741	325846	723649	694484	346035	505486	422978	609632	346035	241055	250559	460525	643658	30495.5	242086	353039	417212	318402	321390	318402	317762	320891	518201	291809	332859	379007	440710	379007	643234	330006	352382	507523	592039	519146	332288	366757	398514
neg-M155T443	155.106	7.38723	2.48065e+06	2.77098e+06	1.73835e+06	1.73213e+06	2.4098e+06	2.79177e+06	1.81068e+06	3.36544e+06	2.67042e+06	3.09135e+06	2.08974e+06	5.69496e+06	2.67042e+06	1.61526e+06	2.07422e+06	2.85066e+06	2.2839e+06	2.37972e+06	1.42143e+06	1.38736e+06	1.6417e+06	922584	1.25167e+06	922584	1.3682e+06	1.22056e+06	1.03214e+06	1.33612e+06	1.03466e+06	1.002e+06	1.13596e+06	1.002e+06	1.45079e+06	1.26225e+06	1.41812e+06	1.91179e+06	2.13149e+06	1.89345e+06	1.66522e+06	1.99707e+06	1.80131e+06
neg-M155T64	154.945	1.06004	158980	566094	236250	369460	180716	212336	413611	203974	139480	228781	122216	269984	139480	179867	332173	397995	334325	609216	308665	287487	356826	262275	503888	262275	340145	342144	103556	123334	116173	303860	352022	303860	390748	301256	370980	330359	140390	286095	182611	207468	228357
neg-M155T672	154.958	11.1952	135254	274270	267041	167137	140915	144697	245447	382153	225042	348975	588461	129912	225042	105437	357481	286893	235809	346901	157092	143875	216646	188867	429672	188867	169273	300969	411160	94711.1	57963.1	240085	250836	240085	371256	455083	296907	183390	307662	275264	185855	319488	91629.2
neg-M156T169	155.99	2.8087	174007	206295	154022	181497	150473	201591	206809	189633	92645.7	158215	141656	122993	92645.7	171140	91219.1	144271	193963	136217	155541	159257	205176	233056	122682	233056	157742	128963	139983	86516.8	185577	174250	222734	174250	178405	117155	125865	125178	243346	207868	185813	151911	179722
neg-M156T181	156.076	3.00943	73509.6	256559	142429	352569	106134	547548	177458	123449	177734	111872	81194	149877	177734	252718	134065	219864	122342	33810.1	54185.6	67068.8	135869	63492	59253.6	63492	123601	112617	144994	130100	98282.2	113135	183064	113135	305550	112303	123399	75514.5	206180	168839	118688	121904	120647
neg-M156T210	156.012	3.49793	137403	203705	272698	189786	78089.7	194856	86760.1	110011	183745	114004	166798	1.3217e+06	183745	167054	148447	535451	110141	62530.6	326655	373318	269536	312157	103949	312157	264090	411717	79921.5	352482	289193	245123	293698	245123	175420	261768	114780	114010	144602	303899	244805	181092	137078
neg-M156T382	155.873	6.36318	786607	610594	682567	487724	846554	711528	455438	499136	643631	560947	601035	481550	643631	588799	776514	968493	424527	3.41613e+06	1.22831e+06	1.97198e+06	914157	1.01268e+06	1.29088e+06	1.01268e+06	547363	924025	346325	1.05131e+06	948482	940155	442913	940155	522253	638975	642561	719094	612695	1.81311e+06	843553	743939	1.13795e+06
neg-M156T390	156.029	6.49663	1.00824e+06	368129	997627	700523	169237	1.72184e+06	1.47397e+06	643526	3.40869e+06	838161	4.65848e+06	1.84385e+06	3.40869e+06	4.13428e+06	735157	3.67832e+06	3.1419e+06	336528	57706.7	214226	101402	84390.5	69686.1	84390.5	104680	121122	293154	120187	199429	124675	161717	124675	101770	86562.4	220709	75245.8	954788	1.022e+06	866993	950190	529615
neg-M156T394	156.065	6.5618	2.88336e+06	3.55705e+06	3.32835e+06	3.31144e+06	2.6168e+06	2.87734e+06	2.78262e+06	2.64654e+06	7.73334e+06	1.0021e+07	6.24812e+06	2.50128e+07	7.73334e+06	4.37348e+06	4.45592e+06	5.8156e+06	7.4598e+06	9.5741e+06	2.60521e+06	1.5007e+06	4.34456e+06	2.02866e+06	4.76708e+06	2.02866e+06	2.19538e+06	2.06126e+06	1.83042e+06	3.29586e+06	2.75524e+06	3.34631e+06	1.61558e+06	3.34631e+06	1.71326e+06	1.73139e+06	3.66401e+06	4.19424e+06	3.6129e+06	4.83991e+06	5.27768e+06	3.70917e+06	3.69873e+06
neg-M156T460	156.102	7.67027	158387	867213	278178	629544	175036	436893	691842	814784	139870	299657	68622.7	209984	139870	175959	129669	191734	155977	219490	923554	338815	275893	812875	578491	812875	1.29908e+06	758091	271345	390919	566337	256760	290890	256760	132305	291747	309970	503779	152265	327588	421416	431576	471751
neg-M157T152	157.01	2.5275	2.51704e+06	3.81266e+06	1.49578e+06	5.02822e+06	3.24698e+06	6.55996e+06	4.84216e+06	5.15795e+06	4.47045e+06	4.68114e+06	4.70503e+06	3.47502e+06	4.47045e+06	3.80239e+06	6.28035e+06	3.87859e+06	5.30339e+06	3.75454e+06	2.4728e+06	3.91405e+06	3.9298e+06	6.09193e+06	3.22981e+06	6.09193e+06	6.85062e+06	4.23583e+06	4.3528e+06	5.44654e+06	6.2642e+06	3.55787e+06	6.21263e+06	3.55787e+06	8.40118e+06	4.58129e+06	4.51746e+06	2.66848e+06	1.82453e+06	2.89832e+06	2.36847e+06	2.52366e+06	1.26924e+06
neg-M157T161	156.902	2.68194	289053	204878	320384	222623	145004	151316	137892	126533	164206	176445	151316	142961	164206	188434	151168	149583	112333	105760	196639	178271	184539	138600	112010	138600	131495	135510	201455	132892	135200	138176	106922	138176	142228	103599	146502	28344.5	288692	91450.6	121776	137438	148433
neg-M157T162_1	156.962	2.70535	570695	492074	487343	489219	431304	443294	345854	380409	435564	342242	471404	404707	435564	464382	448160	394354	301936	202654	483645	408005	445266	368529	315124	368529	434486	432668	498512	314296	391203	371892	307003	371892	377652	356032	374325	254290	428879	381060	358770	398228	268462
neg-M157T162_2	156.998	2.7008	5.92904e+06	6.44345e+06	1.99434e+06	9.97195e+06	7.29013e+06	8.80598e+06	6.11604e+06	6.11842e+06	8.13258e+06	5.86954e+06	6.8705e+06	7.50595e+06	8.13258e+06	9.09454e+06	8.2593e+06	7.21268e+06	5.33135e+06	2.43817e+06	4.27261e+06	7.22686e+06	8.54765e+06	8.29161e+06	5.46777e+06	8.29161e+06	8.03043e+06	7.6842e+06	6.78207e+06	6.52907e+06	7.27669e+06	7.62555e+06	6.126e+06	7.62555e+06	7.78022e+06	6.59472e+06	6.53426e+06	3.20059e+06	3.54546e+06	4.46474e+06	4.74294e+06	5.17973e+06	2.71785e+06
neg-M157T168	156.974	2.80546	415962	258509	524038	353446	243718	337472	378529	234231	337885	335294	314766	283136	337885	252989	317530	275614	379498	346328	372705	324601	271384	299031	406010	299031	259530	276576	453874	327019	299327	2.36314e+07	363493	2.36314e+07	660841	2.26192e+07	338110	389253	451739	317320	423533	440341	417718
neg-M157T174	157.01	2.90503	9.8123e+06	7.52663e+06	3.6757e+06	9.94529e+06	9.86902e+06	1.2529e+07	9.72106e+06	9.8465e+06	1.17038e+07	1.15082e+07	8.75826e+06	9.85102e+06	1.17038e+07	1.18984e+07	1.21611e+07	1.23314e+07	1.15038e+07	2.20562e+07	5.28941e+06	1.27143e+07	1.19403e+07	1.72686e+07	1.26059e+07	1.72686e+07	1.25185e+07	1.32446e+07	8.04546e+06	1.22107e+07	1.36926e+07	1.43057e+07	1.31648e+07	1.43057e+07	2.0817e+07	1.53525e+07	1.08011e+07	9.44002e+06	7.86233e+06	6.30407e+06	7.55459e+06	7.1795e+06	5.23602e+06
neg-M157T187	156.876	3.11483	6.15495e+06	5.26762e+06	3.97324e+06	5.5465e+06	5.86254e+06	5.4076e+06	5.08274e+06	5.27392e+06	4.06104e+06	5.05029e+06	5.34341e+06	2.08245e+06	4.06104e+06	5.14223e+06	5.3528e+06	5.70549e+06	5.82339e+06	5.27843e+06	5.71161e+06	5.67099e+06	5.07475e+06	3.84869e+06	5.67401e+06	3.84869e+06	5.47342e+06	5.51616e+06	5.28656e+06	4.1326e+06	5.47526e+06	4.11319e+06	5.67203e+06	4.11319e+06	2.52565e+06	4.70465e+06	4.96935e+06	6.17731e+06	5.77165e+06	3.73833e+06	4.35612e+06	5.57712e+06	4.62724e+06
neg-M157T195	157.035	3.25338	7.15623e+07	7.84087e+07	8.08168e+07	8.5509e+07	8.99564e+07	9.71092e+07	7.41315e+07	7.22403e+07	7.8507e+07	1.10613e+08	9.16859e+07	3.02538e+08	7.8507e+07	8.31703e+07	9.35449e+07	1.02986e+08	8.40397e+07	8.98304e+07	6.77887e+07	5.65651e+07	6.47372e+07	5.87127e+07	6.05973e+07	5.87127e+07	6.06031e+07	8.86937e+07	7.26078e+07	7.43722e+07	7.89036e+07	7.10662e+07	6.0305e+07	7.10662e+07	1.17423e+08	9.94338e+07	7.39172e+07	8.67002e+07	8.22325e+07	8.53662e+07	8.33619e+07	8.3768e+07	7.86327e+07
neg-M157T206_1	156.894	3.43922	2.18281e+06	1.34035e+06	2.38826e+06	1.22187e+06	1.54149e+06	1.84121e+06	1.6901e+06	1.82045e+06	1.41558e+06	1.30282e+06	1.44819e+06	798193	1.41558e+06	1.48002e+06	1.37012e+06	1.89954e+06	1.52307e+06	2.0387e+06	1.71054e+06	2.54111e+06	1.46937e+06	1.68563e+06	1.90067e+06	1.68563e+06	1.7472e+06	1.56323e+06	2.02563e+06	1.39832e+06	1.86751e+06	1.55538e+06	1.79408e+06	1.55538e+06	5.86518e+06	3.79148e+06	1.7457e+06	1.41839e+06	1.3894e+06	1.34446e+06	1.50755e+06	1.47446e+06	1.10698e+06
neg-M157T206_2	156.914	3.4381	8.67329e+06	7.80866e+06	8.12048e+06	8.4247e+06	6.98631e+06	2.05974e+07	6.97789e+06	1.83619e+07	7.27633e+06	9.1156e+06	6.37846e+06	1.76614e+07	7.27633e+06	7.22155e+06	1.60504e+07	2.22652e+07	9.35629e+06	5.61534e+06	3.21251e+06	2.85433e+06	2.45616e+06	4.44967e+06	6.33125e+06	4.44967e+06	3.14822e+06	3.66409e+06	9.7393e+06	5.44376e+06	5.89774e+06	1.66934e+07	6.97787e+06	1.66934e+07	1.29489e+07	1.89736e+07	8.49252e+06	1.04642e+07	8.76481e+06	7.67072e+06	8.00349e+06	1.7559e+07	8.08709e+06
neg-M157T218	157.035	3.62743	6.11506e+06	5.8942e+06	5.84933e+06	5.48997e+06	5.54275e+06	6.42782e+06	5.26626e+06	5.07078e+06	4.7502e+06	6.8906e+06	5.49047e+06	1.4804e+07	4.7502e+06	5.17418e+06	5.7742e+06	6.64748e+06	5.29314e+06	6.40629e+06	4.30756e+06	4.69943e+06	4.47757e+06	4.04424e+06	4.14543e+06	4.04424e+06	4.26506e+06	5.95729e+06	3.80519e+06	5.62094e+06	4.9011e+06	4.1454e+06	4.27364e+06	4.1454e+06	1.27698e+06	1.45131e+06	4.52909e+06	5.94853e+06	6.12405e+06	4.97425e+06	5.22365e+06	5.23391e+06	5.50482e+06
neg-M157T220	156.914	3.66172	7.82935e+06	5.64186e+06	6.69354e+06	6.22002e+06	5.56278e+06	6.89888e+06	5.31616e+06	5.36435e+06	5.20751e+06	4.98636e+06	5.53741e+06	4.09312e+06	5.20751e+06	5.49781e+06	4.61253e+06	6.50698e+06	3.42338e+06	3.6817e+06	3.80059e+06	3.79095e+06	7.91019e+06	3.04168e+06	4.52016e+06	3.04168e+06	3.44625e+06	4.79416e+06	5.55013e+06	5.90496e+06	5.55555e+06	4.94363e+06	5.26206e+06	4.94363e+06	2.78357e+06	3.77179e+06	5.62099e+06	4.34285e+06	5.72349e+06	5.39014e+06	5.76271e+06	5.07544e+06	4.55353e+06
neg-M157T228	157.01	3.80572	1.21711e+07	1.05377e+07	8.52035e+06	1.33179e+07	1.28369e+07	1.18517e+07	1.58803e+07	1.20676e+07	1.19685e+07	1.22124e+07	1.24753e+07	2.20984e+07	1.19685e+07	1.67398e+07	1.28488e+07	8.19356e+06	1.18891e+07	1.33868e+07	1.38106e+07	1.53245e+07	1.11194e+07	1.59166e+07	1.51915e+07	1.59166e+07	1.53246e+07	1.38284e+07	1.05206e+07	1.29405e+07	1.24598e+07	1.28477e+07	1.75467e+07	1.28477e+07	2.22685e+07	1.08301e+07	1.07105e+07	1.09417e+07	9.94358e+06	1.29037e+07	8.99539e+06	1.26072e+07	9.69111e+06
neg-M157T252	157.01	4.20653	1.31328e+07	1.51744e+07	1.11702e+07	1.69931e+07	1.44028e+07	1.4882e+07	1.62455e+07	1.52554e+07	1.95786e+07	1.44432e+07	1.70877e+07	1.54725e+07	1.95786e+07	2.21223e+07	1.51212e+07	1.39613e+07	5.93973e+06	1.22393e+07	1.3553e+07	1.1187e+07	1.65952e+07	1.73179e+07	9.66759e+06	1.73179e+07	6.80901e+06	1.68302e+07	1.42322e+07	1.49126e+07	1.59828e+07	1.57623e+07	1.60171e+07	1.57623e+07	2.05656e+07	2.68343e+07	6.59828e+06	5.58425e+06	1.20612e+07	1.36576e+07	1.39704e+07	6.27651e+06	5.60956e+06
neg-M157T276	157.01	4.6007	1.10974e+07	1.91449e+07	1.52687e+07	1.12653e+07	1.1256e+07	3.63178e+07	1.254e+07	8.28866e+06	9.58124e+06	1.02132e+07	1.69785e+07	1.2067e+07	9.58124e+06	2.58314e+07	1.44239e+07	4.11029e+07	9.38144e+06	2.22899e+07	1.81226e+07	1.39472e+07	1.38042e+07	1.17782e+07	1.20566e+07	1.17782e+07	9.65878e+06	1.34431e+07	9.58465e+06	3.64336e+07	9.60139e+06	2.29951e+07	4.01765e+07	2.29951e+07	3.58916e+07	2.15968e+07	1.28093e+07	2.66222e+07	1.17566e+07	2.26408e+07	9.35885e+06	8.53512e+06	2.34566e+07
neg-M157T291	156.914	4.84672	896753	4.73535e+06	1.77412e+06	1.96148e+06	511785	5.29129e+06	1.13307e+06	1.61248e+06	1.36816e+06	1.43196e+06	1.31626e+06	1.34757e+06	1.36816e+06	956281	1.47161e+06	1.7904e+06	792434	497550	1.49666e+06	1.03486e+06	1.25295e+06	1.0409e+06	659109	1.0409e+06	1.25253e+06	691874	1.74392e+06	1.96869e+06	578698	1.33691e+06	1.42837e+06	1.33691e+06	889647	1.79984e+06	1.72923e+06	734646	1.8298e+06	1.92889e+06	1.40059e+06	2.20638e+06	818846
neg-M157T311	157.01	5.18363	3.81753e+07	8.15915e+07	2.92414e+07	3.8688e+07	4.33689e+07	3.95654e+07	4.97799e+07	4.18263e+07	4.01228e+07	4.30591e+07	4.16697e+07	1.60225e+07	4.01228e+07	4.93118e+07	4.26407e+07	3.75427e+07	3.89548e+07	7.43544e+06	6.17729e+07	5.04052e+07	5.71228e+07	5.5015e+07	4.80762e+07	5.5015e+07	5.20904e+07	4.77048e+07	4.20969e+07	3.73984e+07	4.24957e+07	3.92627e+07	4.61787e+07	3.92627e+07	2.57095e+07	3.69673e+07	4.1228e+07	7.48818e+06	2.9465e+07	3.83061e+07	2.18247e+07	1.60679e+07	3.49335e+07
neg-M157T363	157.01	6.04627	4.20016e+06	2.3918e+07	1.07819e+07	1.85422e+07	2.30615e+07	2.30394e+07	5.24743e+06	2.48274e+07	5.74329e+06	1.67083e+07	2.54367e+07	1.8697e+07	5.74329e+06	5.64868e+06	1.86931e+07	2.35823e+07	7.709e+06	1.12799e+07	1.45008e+07	1.96995e+07	3.73676e+06	2.10433e+07	1.96169e+07	2.10433e+07	9.95698e+06	4.11445e+06	1.45759e+07	2.26808e+07	2.47208e+07	2.45502e+07	1.22895e+07	2.45502e+07	1.92038e+07	1.60603e+07	5.94644e+06	1.45404e+07	1.26185e+07	6.51145e+06	2.00291e+07	1.63776e+07	1.35672e+07
neg-M157T371	157.076	6.17812	303485	320968	318512	451540	305173	386514	380578	385030	330382	279975	290375	573758	330382	361864	324160	454661	341906	456368	356591	385936	427833	357831	389947	357831	381175	334737	434851	354386	399448	331176	370101	331176	368387	356116	356563	452064	335878	393890	384786	402537	355990
neg-M157T391_1	157.01	6.50913	3.22895e+06	3.68035e+06	2.31318e+06	3.855e+06	4.00165e+06	4.52865e+06	5.33031e+06	4.20514e+06	3.47262e+06	3.43505e+06	4.95323e+06	6.0038e+06	3.47262e+06	5.32153e+06	4.3868e+06	3.98031e+06	3.3897e+06	3.40643e+06	3.33766e+06	6.31862e+06	3.68718e+06	4.5909e+06	4.47697e+06	4.5909e+06	4.20345e+06	5.27012e+06	3.53735e+06	4.43003e+06	3.88428e+06	4.62788e+06	4.41139e+06	4.62788e+06	5.23354e+06	4.72921e+06	4.76916e+06	3.70981e+06	2.65054e+06	3.27547e+06	3.14522e+06	4.4389e+06	1.88947e+06
neg-M157T391_2	157.049	6.52032	947340	2.06603e+06	1.68952e+06	1.43575e+06	2.20113e+06	1.93236e+06	2.19362e+06	6.58945e+06	1.32504e+06	3.47149e+06	1.11201e+06	1.04629e+07	1.32504e+06	5.11918e+06	985059	1.51415e+06	3.68791e+06	1.85195e+06	1.35398e+06	4.35959e+06	1.86314e+06	1.36223e+06	1.74282e+06	1.36223e+06	1.28758e+06	1.42443e+06	4.26037e+06	1.21312e+06	4.20869e+06	1.19861e+06	1.44152e+06	1.19861e+06	1.97606e+06	1.55503e+06	1.40187e+06	1.71522e+06	1.70086e+06	1.66776e+06	1.80987e+06	1.85916e+06	1.56787e+06
neg-M157T394	157.069	6.57078	106285	276621	97054	179003	79177.4	124047	77276.9	122471	314111	523085	271889	1.18558e+06	314111	169639	215589	279856	412041	576157	204787	253345	59633.5	219683	102392	219683	234531	284929	74756.5	204214	186967	250045	276181	250045	356933	293114	92904.3	241472	205001	101321	172903	149788	337888
neg-M157T412	157.049	6.86937	3.14021e+06	1.46969e+06	1.58449e+06	1.28091e+06	1.81259e+06	3.57099e+06	1.70633e+06	3.76894e+06	3.9721e+06	1.54046e+06	3.64805e+06	5.38926e+06	3.9721e+06	1.48705e+06	1.92123e+06	2.07164e+06	1.81343e+06	1.42172e+06	2.04038e+06	1.58975e+06	4.59996e+06	5.08982e+06	1.88114e+06	5.08982e+06	5.1232e+06	4.25948e+06	3.09585e+06	3.70752e+06	4.03526e+06	4.07351e+06	1.61878e+06	4.07351e+06	2.41979e+06	4.46449e+06	1.73042e+06	4.21972e+06	2.98123e+06	2.18178e+06	1.66519e+06	2.19112e+06	1.71749e+06
neg-M157T444	157.086	7.4068	2.01202e+06	1.68704e+06	2.40401e+06	1.65128e+06	1.84786e+06	1.84749e+06	2.21703e+06	2.33956e+06	2.08904e+06	2.29028e+06	1.49723e+06	1.56623e+06	2.08904e+06	1.67415e+06	2.87361e+06	1.94178e+06	3.27288e+06	2.13855e+06	1.59873e+06	1.66718e+06	1.90217e+06	1.85429e+06	2.1578e+06	1.85429e+06	1.71108e+06	2.34596e+06	2.50259e+06	1.81724e+06	1.78294e+06	1.88132e+06	1.74388e+06	1.88132e+06	3.0897e+06	2.11642e+06	2.80108e+06	1.5608e+06	4.04149e+06	2.39124e+06	2.38069e+06	3.85078e+06	2.90706e+06
neg-M157T609	157.086	10.1418	5.76529e+06	1.72626e+07	1.89768e+07	1.78879e+07	1.57928e+07	2.31026e+07	1.66725e+07	2.04405e+07	2.52008e+07	2.42325e+07	1.91508e+07	3.108e+07	2.52008e+07	2.77041e+07	2.06953e+07	3.84081e+07	2.50405e+07	2.68671e+07	2.05924e+07	1.11067e+07	2.38414e+07	2.22696e+07	2.36476e+07	2.22696e+07	2.16369e+07	2.38386e+07	6.71618e+06	1.45768e+07	1.71286e+07	1.75859e+07	1.84811e+07	1.75859e+07	1.91906e+07	1.57951e+07	1.85937e+07	1.94049e+07	2.04736e+07	2.04222e+07	2.05178e+07	2.17899e+07	2.41648e+07
neg-M157T663	157.01	11.0548	915527	3.70055e+06	2.458e+06	1.69105e+06	4.87329e+06	6.09104e+06	5.13083e+06	3.27909e+06	6.55539e+06	3.12688e+06	3.38482e+06	4.99922e+06	6.55539e+06	7.87602e+06	5.61658e+06	6.27649e+06	4.81611e+06	4.70359e+06	1.94867e+06	5.16959e+06	2.68445e+06	4.13614e+06	6.86287e+06	4.13614e+06	6.56466e+06	6.44482e+06	2.74996e+06	4.94515e+06	3.1211e+06	5.14395e+06	5.68218e+06	5.14395e+06	5.72731e+06	6.32415e+06	5.27913e+06	2.98247e+06	3.61063e+06	3.35853e+06	5.09803e+06	4.17348e+06	2.2851e+06
neg-M157T94	157.01	1.56618	2.53446e+06	1.60561e+06	643219	2.56231e+06	2.96472e+06	3.51287e+06	3.03736e+06	7.03244e+06	3.35266e+06	2.03314e+07	2.7854e+06	2.50698e+06	3.35266e+06	2.23515e+06	3.60115e+06	3.53833e+06	3.4843e+06	1.45012e+06	1.62548e+06	5.51645e+06	2.38268e+06	3.3103e+06	4.63005e+06	3.3103e+06	3.72022e+06	3.55695e+06	2.68687e+06	3.41517e+06	3.69455e+06	9.63063e+06	3.6319e+06	9.63063e+06	4.24928e+06	4.32937e+06	2.95017e+06	6.7535e+06	1.71853e+06	2.98133e+06	1.40914e+06	2.30753e+06	867712
neg-M158T162	157.999	2.70065	500699	568247	183830	898951	662931	873783	543990	541902	757920	545086	583755	709161	757920	840153	778555	628551	494651	224997	388499	645176	726315	755673	475433	755673	769826	738285	610968	607582	685576	704760	565442	704760	746907	640346	620990	317541	341685	414027	443411	494055	251583
neg-M158T168	158.014	2.80138	418178	297623	177624	681509	375135	645848	676947	533568	622041	1.06892e+06	423174	605108	622041	602610	491507	791734	466439	694550	163096	1.0315e+06	451935	1.02157e+06	966208	1.02157e+06	924432	349580	682035	1.03211e+06	552933	701847	1.04672e+06	701847	1.54075e+06	1.14503e+06	483118	614292	417078	349050	230706	433933	327332
neg-M158T196	158.039	3.26155	2.22491e+06	2.50424e+06	2.58868e+06	2.54429e+06	2.9739e+06	2.95491e+06	2.23086e+06	2.18057e+06	2.42733e+06	3.44687e+06	2.78865e+06	9.49287e+06	2.42733e+06	2.48201e+06	2.84699e+06	3.2059e+06	2.633e+06	3.02853e+06	2.19281e+06	1.73507e+06	2.04195e+06	1.89586e+06	1.96562e+06	1.89586e+06	1.85537e+06	2.85364e+06	2.28393e+06	2.31342e+06	2.46441e+06	2.08789e+06	1.9522e+06	2.08789e+06	3.39529e+06	3.2684e+06	2.54431e+06	2.80513e+06	2.50293e+06	2.49391e+06	2.54799e+06	2.55248e+06	2.6931e+06
neg-M158T380	158.081	6.32534	3.26315e+06	3.47486e+06	2.83989e+06	3.15577e+06	2.98825e+06	3.33783e+06	3.75733e+06	3.47963e+06	4.38319e+06	4.56519e+06	4.04026e+06	7.88266e+06	4.38319e+06	4.3063e+06	4.14604e+06	5.08919e+06	5.77135e+06	4.06263e+06	2.18367e+06	2.26559e+06	2.30048e+06	2257417	2.69986e+06	2257417	2.62775e+06	2.43477e+06	2.39002e+06	3.27328e+06	2.46933e+06	3.11143e+06	2.75366e+06	3.11143e+06	3.10414e+06	3.26883e+06	2.88481e+06	3.9057e+06	3.85766e+06	3.24816e+06	3.6157e+06	3.52896e+06	4.33225e+06
neg-M158T396	158.081	6.60122	2.08625e+07	2.72633e+07	2.33949e+07	3.39374e+07	2.18412e+07	2.88464e+07	2.31554e+07	2.66962e+07	7.4153e+07	4.49652e+07	6.15688e+07	2.63667e+08	7.4153e+07	6.20152e+07	3.41664e+07	7.92098e+07	6.84373e+07	5.77258e+07	9.15733e+06	1.6221e+07	2.52722e+07	1.89615e+07	2.54078e+07	1.89615e+07	2.02743e+07	2.31598e+07	1.93865e+07	2.30182e+07	1.68343e+07	1.94786e+07	1.26004e+07	1.94786e+07	1.64757e+07	1.43784e+07	2.51823e+07	1.62226e+07	2.36144e+07	3.76253e+07	3.84737e+07	4.0708e+07	2.36334e+07
neg-M158T431	158.06	7.18572	1.94802e+06	1.45948e+06	759893	1.10012e+06	1.22799e+06	1.16637e+06	1.8765e+06	1.23943e+06	1.91836e+06	1.19739e+06	1.16497e+06	2.33361e+06	1.91836e+06	1.11536e+06	953043	2.05506e+06	2.00819e+06	708777	660756	589179	1.00317e+06	570983	1.61688e+06	570983	862709	800030	252941	715973	580464	427860	544893	427860	241505	1.66728e+06	415960	543896	1.13892e+06	795770	783699	999982	849254
neg-M158T475	158.117	7.91603	4.77554e+06	7.88944e+06	4.99422e+06	3.10473e+06	6.08823e+06	5.19676e+06	3.94263e+06	6.27147e+06	6.21895e+06	5.59962e+06	4.43653e+06	6.87676e+06	6.21895e+06	4.96757e+06	7.47346e+06	6.1532e+06	7.42239e+06	6.63246e+06	4.85274e+06	4.36266e+06	6.20792e+06	4.53162e+06	4.84394e+06	4.53162e+06	4.09575e+06	4.6432e+06	4.09105e+06	4.09403e+06	3.53371e+06	4.06705e+06	3.0727e+06	4.06705e+06	4.07679e+06	3.79011e+06	5.28484e+06	4.80293e+06	5.10422e+06	4.99555e+06	4.96189e+06	4.80422e+06	5.6122e+06
neg-M158T608	158.089	10.1378	959725	1.40728e+06	527284	1.36469e+06	624137	1.6095e+06	782835	667177	1.96268e+06	1.00774e+06	508867	710129	1.96268e+06	2.06426e+06	2.17284e+06	2.92761e+06	906908	506666	1.47657e+06	737899	1.71032e+06	1.34756e+06	1.70245e+06	1.34756e+06	1.02019e+06	1.85435e+06	595768	1.29261e+06	1.00531e+06	1.24458e+06	1.0704e+06	1.24458e+06	637284	1.03162e+06	880676	1.01515e+06	1.31654e+06	545429	1.54213e+06	969980	1.08094e+06
neg-M158T681	157.882	11.3441	674697	1.06651e+06	1.56644e+06	786644	374061	927720	359442	1.07402e+06	809449	461982	449163	599930	809449	393083	911262	892878	736032	408209	727819	1.13287e+06	1.02666e+06	534708	329418	534708	779663	888240	710995	1.1459e+06	437091	466373	372312	466373	781880	862484	417417	467779	1.12491e+06	1.24095e+06	741122	746059	543317
neg-M158T699	157.871	11.6439	2.03867e+06	864435	1.06959e+06	654880	1.30159e+06	1.66564e+06	734095	1.76373e+06	778657	906092	712329	770985	778657	1.14298e+06	1.7128e+06	893516	892571	4.42934e+06	903414	1.02712e+06	847001	1.13316e+06	1.16142e+06	1.13316e+06	1.06533e+06	962183	931491	804950	880450	1.43705e+06	2.10242e+06	1.43705e+06	1.42568e+06	1.01163e+06	1.74442e+06	4.63624e+06	1.08703e+06	1.0567e+06	987524	906067	2.0714e+06
neg-M159T160	158.845	2.6593	1.63147e+06	2.47381e+06	1.67765e+06	3.44273e+06	2.50188e+06	2.83902e+06	2.24431e+06	2.08286e+06	2.93117e+06	2.46862e+06	3.348e+06	2.7562e+06	2.93117e+06	2.43941e+06	2.50408e+06	2.78059e+06	2.56102e+06	1.08516e+06	2.36411e+06	2.57617e+06	3.18001e+06	3.21452e+06	2.91282e+06	3.21452e+06	2.3685e+06	2.21652e+06	2.73351e+06	2.25095e+06	2.46339e+06	3.037e+06	2.37411e+06	3.037e+06	2.94018e+06	2.82428e+06	2.4616e+06	1.31992e+06	1.62624e+06	2.19167e+06	2.17679e+06	1.93709e+06	1.12452e+06
neg-M159T162	158.995	2.69982	600394	651377	5.17685e+07	918597	714148	957236	576987	678445	797895	598588	725655	691611	797895	934944	882784	729719	589388	241301	244336	712749	750616	864443	533957	864443	815837	748990	673346	738263	810354	829547	667098	829547	869870	688567	672830	365233	302010	408328	479851	500297	230014
neg-M159T163_1	158.924	2.71626	176020	176336	127732	230776	158093	167477	131103	140531	173066	102943	146374	160993	173066	158889	159821	126785	82978.7	48434	161803	173822	198591	140995	107708	140995	127201	152982	184158	110589	125844	108010	84518.3	108010	116093	99456.2	135899	83820	136275	137760	134145	150093	158297
neg-M159T163_2	158.977	2.71788	9.53582e+07	1.02168e+08	7.42368e+07	1.22355e+08	9.38537e+07	9.83933e+07	8.10521e+07	7.407e+07	9.92813e+07	6.98693e+07	9.56892e+07	9.39752e+07	9.92813e+07	1.03427e+08	8.93301e+07	8.08783e+07	6.23136e+07	4.23818e+07	9.83234e+07	9.04552e+07	1.06065e+08	8.7503e+07	7.01784e+07	8.7503e+07	9.08593e+07	9.17974e+07	9.99868e+07	7.29295e+07	7.69702e+07	7.79779e+07	6.63894e+07	7.79779e+07	6.7058e+07	7.15559e+07	7.92534e+07	5.86557e+07	7.04299e+07	8.32138e+07	8.30706e+07	8.47417e+07	7.39403e+07
neg-M159T174	158.933	2.89716	558212	445740	409878	507102	273888	398941	430703	522883	490127	609292	371220	912077	490127	411394	282332	497473	459533	329897	340052	308540	199421	319300	320697	319300	277502	346792	423002	452257	342305	433373	446723	433373	374803	276007	466078	576164	469295	435432	384263	349666	463880
neg-M159T194	159.076	3.2322	324838	339364	395972	252449	222276	346336	246040	289730	611206	580235	608739	775224	611206	435140	600117	671292	560282	375130	166537	145827	140578	232942	308820	232942	186929	163133	406839	189658	204243	230164	242452	230164	518280	340453	174433	174299	240495	319476	277575	264357	392530
neg-M159T196	159.04	3.26001	148045	118987	300727	280419	355066	290034	102911	261189	168521	343511	155459	1.14726e+06	168521	337008	267515	211910	318184	235396	198450	280286	301154	120388	145854	120388	323957	313771	308301	412561	130966	123714	108427	123714	412474	329660	254063	264476	268848	305476	210718	289437	157073
neg-M159T205	158.919	3.42262	360588	201480	92956.5	160182	204030	264705	73426.5	207531	149502	214264	133548	122480	149502	224719	274819	163763	200559	113803	369081	66769	234860	151564	190383	151564	265480	264459	53466.7	84046	288595	190767	249180	190767	793486	508024	251876	198663	442292	165455	298332	178590	298867
neg-M159T207	159.009	3.45463	190329	109790	180329	166074	68818.4	211605	427485	190022	252293	190542	226616	403007	252293	280198	240800	254000	145428	216670	159267	119070	105358	64041.2	150020	64041.2	199366	388234	109901	52675	147083	151584	247281	151584	208777	289018	160958	80481.3	179143	194353	150306	199630	119875
neg-M159T231	159.028	3.84625	5.77313e+06	6.12458e+06	8.0046e+06	7.17708e+06	6.69034e+06	5.15621e+06	5.87403e+06	7.27789e+06	7.35925e+06	6.71573e+06	7.74476e+06	1.07885e+07	7.35925e+06	5.51045e+06	8.0461e+06	4.213e+06	8.24225e+06	5.6444e+06	6.41105e+06	7.67481e+06	1.00304e+07	7.14353e+06	6.96617e+06	7.14353e+06	7.84074e+06	8.02296e+06	9.58397e+06	8.31182e+06	6.47624e+06	7.60309e+06	8.4113e+06	7.60309e+06	1.10357e+06	922744	8.13709e+06	8.3753e+06	6.45189e+06	6.67407e+06	5.47225e+06	6.58929e+06	6.05828e+06
neg-M159T313	158.845	5.21903	3.43698e+06	4.96948e+06	3.37566e+06	4.89154e+06	4.02292e+06	5.20559e+06	5.14093e+06	2.57659e+06	4.73816e+06	6.34269e+06	3.36298e+06	3.51865e+06	4.73816e+06	4.48671e+06	2.93235e+06	3.57847e+06	3.39429e+06	5.15505e+06	2.20825e+06	3.99054e+06	2.81715e+06	6.57971e+06	8.89245e+06	6.57971e+06	3.91483e+06	5.22082e+06	4.20278e+06	5.27993e+06	4.7454e+06	7.72957e+06	5.2615e+06	7.72957e+06	2.86615e+06	3.43861e+06	1.33521e+06	1.59014e+07	3.52806e+06	5.02171e+06	4.46736e+06	4.42151e+06	8.17061e+06
neg-M159T342	158.845	5.69538	6.11764e+06	6.23345e+06	3.94235e+06	8.52145e+06	5.99629e+06	6.51641e+06	3.18226e+06	7.18103e+06	6.72225e+06	2.59843e+06	3.59294e+06	8.44438e+06	6.72225e+06	6.80663e+06	2.40053e+06	5.55003e+06	1.16299e+06	1.14599e+07	3.8346e+06	2.87721e+06	7.24933e+06	8.7159e+06	1.15821e+07	8.7159e+06	5.8976e+06	4.52633e+06	6.55434e+06	7.62205e+06	2.93559e+06	9.01565e+06	7.2546e+06	9.01565e+06	5.25322e+06	4.80745e+06	6.1179e+06	1.42326e+07	3.12298e+06	6.18553e+06	5.16774e+06	3.43492e+06	8.37182e+06
neg-M159T385	158.924	6.4153	52278.8	10589.3	294393	74351.8	171689	46027.2	67684.3	58515.6	976214	871365	575734	727768	976214	1.34873e+06	488510	926746	447795	18315	55530.7	24902.3	80325	53405.3	118850	53405.3	24169	47950.7	73758.2	69081.6	141519	272836	135421	272836	75022.9	32391.6	322640	86530	277314	283346	251158	268702	296211
neg-M159T395	159.065	6.58677	2.53522e+06	3.47762e+06	2.99404e+06	3.55192e+06	4.19628e+06	6.32724e+06	3.85885e+06	4.93615e+06	4.14519e+06	4.24971e+06	3.95638e+06	9.3683e+06	4.14519e+06	3.65772e+06	3.33726e+06	4.37858e+06	5.10524e+06	3.35109e+06	2.63008e+06	5.73756e+06	2.68147e+06	2.33394e+06	3.53289e+06	2.33394e+06	2.85469e+06	3.23089e+06	1.95113e+06	5.85703e+06	2.50761e+06	5.27399e+06	6.49744e+06	5.27399e+06	6.61901e+06	3.83891e+06	7.04776e+06	2.00803e+06	3.01346e+06	7.33478e+06	4.31289e+06	4.4228e+06	2.89925e+06
neg-M159T397	159.084	6.6099	1.07719e+06	1.70071e+06	1.04865e+06	2.16851e+06	1.4408e+06	1.57424e+06	1.4801e+06	1.55096e+06	4.44831e+06	2.79521e+06	3.61937e+06	1.55015e+07	4.44831e+06	3.66535e+06	3.04828e+06	4.79351e+06	4.20849e+06	3.33321e+06	624100	704927	1.41867e+06	590012	1.73738e+06	590012	1.25261e+06	889903	1.2031e+06	1.41574e+06	603299	1.05511e+06	763412	1.05511e+06	787079	674242	1.47363e+06	1.10701e+06	1.20357e+06	2.54674e+06	2.4189e+06	2.60068e+06	1.35747e+06
neg-M159T427	159.065	7.12459	1.31634e+06	2.8999e+06	2.04942e+06	907492	1.82848e+06	1.292e+06	1.06426e+06	4.35214e+06	1.12e+06	1.11596e+06	1.58379e+06	3.28135e+06	1.12e+06	1.23511e+06	1.82081e+06	1.77278e+06	1.83324e+06	1.32184e+06	1.53504e+06	1.15356e+06	1.16853e+06	1.16345e+06	1.6951e+06	1.16345e+06	1.85066e+06	1.64502e+06	1.42308e+06	1.87168e+06	1.52341e+06	1.27955e+06	2.8227e+06	1.27955e+06	3.92011e+06	1.70513e+06	2.97899e+06	1.45249e+06	1.97799e+06	2.19575e+06	2.74039e+06	2.36621e+06	1.72754e+06
neg-M159T468	159.101	7.79795	2.1218e+07	1.44889e+07	1.46555e+07	9.5319e+06	16839016	1.22001e+07	3.50326e+07	1.27783e+07	2.06323e+07	2.45515e+07	1.82205e+07	1.23088e+07	2.06323e+07	8.86693e+06	1.15879e+07	7.22822e+06	1.60667e+07	2.66787e+07	1.63963e+07	2.04273e+07	1.58207e+07	2.14228e+07	1.09358e+07	2.14228e+07	1.70613e+07	1.48777e+07	1.08848e+07	14698229	1.36604e+07	1.44368e+07	1.58922e+07	1.44368e+07	8.99852e+06	1.71993e+07	6.39728e+06	1.28474e+07	1.57522e+07	1.45688e+07	1.49975e+07	1.43555e+07	1.65002e+07
neg-M159T505	159.101	8.4128	9.26761e+06	4.48597e+06	2.53094e+06	4.60479e+06	9.48444e+06	8.51738e+06	9.54561e+06	9.91735e+06	9.75284e+06	4.27243e+06	8.81886e+06	8.82548e+06	9.75284e+06	9.46727e+06	8.76832e+06	8.44388e+06	1.09482e+07	8.77212e+06	5.63032e+06	2.59254e+06	9.19415e+06	8.82937e+06	6.46685e+06	8.82937e+06	8.35649e+06	7.52651e+06	7.3867e+06	6.8861e+06	3.92184e+06	7.65999e+06	6.61721e+06	7.65999e+06	2.9627e+06	5.48627e+06	8.14216e+06	5.28148e+06	5.34721e+06	3.59406e+06	8.75935e+06	9.51277e+06	1.04101e+07
neg-M159T594	159.065	9.9026	553713	2.26059e+06	693205	752522	913994	986364	869418	1.31186e+06	541518	472160	445514	524103	541518	440510	352982	622519	542074	583459	602868	966638	1.55261e+06	697706	932747	697706	725965	1.35768e+06	491446	555715	696888	553815	420853	553815	448259	312220	390802	396223	549987	609490	538849	525205	566353
neg-M159T656	158.977	10.9339	467342	1.05979e+06	1.08543e+06	837782	1.62092e+06	1.04233e+06	1.16512e+06	1.64057e+06	1.31169e+06	856556	1.32495e+06	965049	1.31169e+06	1.24655e+06	1.22686e+06	1.569e+06	1.26564e+06	1.34829e+06	899464	1.09201e+06	944195	849427	1.20103e+06	849427	1.31231e+06	1.17265e+06	1.26348e+06	1.13242e+06	997832	1.12919e+06	1.22495e+06	1.12919e+06	1.63908e+06	1.54632e+06	1.0967e+06	1.10666e+06	1.45499e+06	812093	1.10562e+06	1.37063e+06	960384
neg-M159T667	159.028	11.1117	1.98329e+06	535652	550304	2.57746e+06	3.35954e+06	3.12211e+06	3.29122e+06	1.93568e+06	2.51271e+06	1.33427e+06	1.54873e+06	3.32373e+06	2.51271e+06	3.131e+06	2.89817e+06	3.3694e+06	3.46326e+06	3.42726e+06	2.71261e+06	2.62721e+06	3.07202e+06	3.04866e+06	633901	3.04866e+06	2.44018e+06	3.30724e+06	3.6913e+06	2.93366e+06	2.90863e+06	1.73634e+06	3.49988e+06	1.73634e+06	1.83881e+06	4.08697e+06	2.94442e+06	3.95757e+06	2.07091e+06	1.27184e+06	2.23596e+06	3.0325e+06	866479
neg-M160T163	159.978	2.71778	8.27461e+06	9.41748e+06	6.64498e+06	1.10102e+07	8.60983e+06	8.84768e+06	6.96997e+06	6.50159e+06	8.77714e+06	6.01957e+06	8.44938e+06	8.13867e+06	8.77714e+06	9.17713e+06	8.04284e+06	7.0097e+06	5.45996e+06	3.57597e+06	9.08458e+06	7.86685e+06	9.28488e+06	7.5774e+06	6.05496e+06	7.5774e+06	7.954e+06	8.13214e+06	9.03148e+06	6.43768e+06	6.80736e+06	6.85279e+06	5.54422e+06	6.85279e+06	5.38222e+06	5.93571e+06	6.82012e+06	5.07546e+06	5.90364e+06	7.45838e+06	7.48592e+06	7.71698e+06	6.42507e+06
neg-M160T194	160.06	3.23028	7.04323e+06	6.64297e+06	5.77838e+06	7.8422e+06	4.91296e+06	8.03892e+06	6.49168e+06	8.41289e+06	6.45212e+06	5.51831e+06	6.50415e+06	6.56282e+06	6.45212e+06	6.98919e+06	5.69492e+06	6.67048e+06	4.75115e+06	3.59986e+06	6.64889e+06	4.99835e+06	6.52225e+06	5.38686e+06	7.15584e+06	5.38686e+06	4.95523e+06	8.93701e+06	7.80383e+06	7.47287e+06	6.95894e+06	6.75637e+06	7.92468e+06	6.75637e+06	1.45385e+07	8.56446e+06	5.26429e+06	5.39004e+06	5.51886e+06	5.75327e+06	5.60427e+06	6.0199e+06	5.58474e+06
neg-M160T217	160.06	3.62178	1.77985e+06	2.23209e+06	1.65402e+06	2.63699e+06	1.56397e+06	2.08334e+06	1.98675e+06	2.51449e+06	2.29871e+06	1.79503e+06	1.76397e+06	6.3791e+06	2.29871e+06	2.40551e+06	1.95072e+06	2.95096e+06	1.50686e+06	1.96272e+06	2.03515e+06	1.88329e+06	2.19658e+06	1.84807e+06	2121118	1.84807e+06	2.10187e+06	2.36015e+06	1.50634e+06	2.2747e+06	2.30792e+06	1.84233e+06	2.0436e+06	1.84233e+06	136923	481384	1.60612e+06	1.62541e+06	1.96985e+06	1.93815e+06	2.46046e+06	2.16301e+06	3.21275e+06
neg-M160T288	160.06	4.79837	2.7273e+06	3.0531e+06	2.37213e+06	3.43747e+06	2.13805e+06	2.83966e+06	2.14508e+06	2.75059e+06	2.21454e+06	2.76826e+06	2.80496e+06	1.03734e+07	2.21454e+06	2.54691e+06	2.43461e+06	3.1811e+06	2.29565e+06	1.01765e+06	1.84564e+06	1.56717e+06	2.25579e+06	1.66386e+06	1.62949e+06	1.66386e+06	2.05539e+06	2.31789e+06	2.34472e+06	2.42135e+06	2.39564e+06	1.97244e+06	2.90443e+06	1.97244e+06	2.72346e+06	2.28482e+06	2.03674e+06	1.6819e+06	2.19529e+06	1.1364e+06	2.30896e+06	2.42849e+06	1.94235e+06
neg-M160T373	160.06	6.212	608628	719530	435713	784644	631910	518186	601445	658535	472353	314621	372307	1.12404e+06	472353	350514	448975	429821	521707	201882	350656	366012	598066	375242	431220	375242	402941	331633	701020	440312	365011	424438	472141	424438	318895	299263	401829	276493	447134	433246	387411	579783	343556
neg-M160T384	160.039	6.40682	705303	491334	979042	947187	425988	721197	553180	604555	1.13632e+06	1.46258e+06	1.11399e+06	8.27106e+06	1.13632e+06	713147	351459	1.64583e+06	485204	692443	210554	333799	391226	478530	650695	478530	1.03579e+06	435387	472524	344385	378993	543568	741027	543568	437827	319291	748072	700094	704171	874237	690058	745495	672355
neg-M160T395	160.068	6.58538	51457.7	90858.4	166403	148952	136637	93578.4	109783	202707	156140	231949	146881	473196	156140	121341	130337	184031	186111	249722	61485.2	66331.9	57353.4	38782.6	85705.4	38782.6	76062.8	46923.8	84008.7	46693.5	51302.6	47495	82551	47495	80187.2	148363	111746	97135.3	120709	121102	158808	173807	180306
neg-M160T436	160.075	7.26364	127035	55903.2	1.92462e+06	120010	59340	48202.3	75013.3	135265	1.15327e+07	8.66469e+06	6.14797e+06	9.12974e+06	1.15327e+07	5.66104e+06	6.06034e+06	6.16011e+06	8.16372e+06	3.79233e+06	28027.5	95293.2	14560	67079.9	26616.6	67079.9	64560.2	56981.8	78345	25415.1	123298	222465	245254	222465	20369.3	43618.1	113470	71623.5	2.14498e+06	1.72016e+06	1.6712e+06	1.97101e+06	1.67438e+06
neg-M160T440	160.039	7.33322	360244	308599	395544	510706	317100	269802	546793	547888	505600	464709	526016	806688	505600	555675	570736	620093	553270	358635	320351	545512	519798	388527	501144	388527	530764	409793	499802	398559	534187	460642	411105	460642	230828	453301	386783	348077	430059	403190	388836	424001	509184
neg-M160T468	160.105	7.7976	1.59247e+06	1.07961e+06	1.15976e+06	753803	1.27608e+06	1.02939e+06	2.63894e+06	848103	1.58665e+06	1.77697e+06	1.42698e+06	934455	1.58665e+06	676042	859915	485422	1.27322e+06	2.10504e+06	1.39998e+06	1.54579e+06	1.19743e+06	1.64968e+06	830842	1.64968e+06	1.29904e+06	1.2165e+06	846198	1.05038e+06	1.04678e+06	1.23062e+06	1.18225e+06	1.23062e+06	560058	1.23579e+06	340025	1.02291e+06	1.27382e+06	1.10247e+06	1.07443e+06	1.08376e+06	1.25897e+06
neg-M161T130	160.841	2.16825	3.16338e+07	9.26497e+07	3.39401e+07	6.42757e+07	1.71949e+07	3.24148e+07	4.73761e+07	3.27921e+07	1.07323e+08	6.22194e+07	4.4763e+07	7.31554e+07	1.07323e+08	2.93609e+07	2.5842e+07	3.70287e+07	2.30363e+07	2.89959e+07	7.66223e+07	1.12274e+08	4.43741e+07	2.7593e+07	2.46051e+07	2.7593e+07	3.21433e+07	7.39087e+07	5.29943e+07	5.52204e+07	4.72351e+07	3.61047e+07	2.15391e+07	3.61047e+07	5.54675e+07	1.27637e+08	9.38636e+07	4.11558e+07	2.49774e+07	4.62548e+07	4.36489e+07	3.06868e+07	1.96956e+07
neg-M161T160	160.841	2.66196	4.44937e+07	6.29603e+07	4.49026e+07	7.51324e+07	5.97399e+07	7.65613e+07	5.88002e+07	4.80109e+07	6.73333e+07	5.99349e+07	6.4194e+07	8.88529e+07	6.73333e+07	6.17568e+07	6.38124e+07	6.00467e+07	59653485	2.76816e+07	6.03422e+07	6.36684e+07	6.8749e+07	6.0446e+07	5.75037e+07	6.0446e+07	5.75407e+07	5.99055e+07	7.14167e+07	5.90396e+07	6.19365e+07	64137700	5.6368e+07	64137700	7.50937e+07	6.69429e+07	6.44324e+07	2.69314e+07	4.47706e+07	6.40706e+07	6.04042e+07	5.28467e+07	2.65753e+07
neg-M161T163	160.975	2.71788	1.08186e+07	1.20359e+07	8.42441e+06	1.42029e+07	1.0748e+07	1.12242e+07	9.1591e+06	8.07276e+06	1.12705e+07	7.63728e+06	1.06331e+07	1.02534e+07	1.12705e+07	1.16707e+07	1.01631e+07	9.11484e+06	6.81212e+06	4.4789e+06	1.16933e+07	9.75526e+06	1.17573e+07	9.50854e+06	7.52317e+06	9.50854e+06	1.02026e+07	9.50589e+06	1.1612e+07	7.83128e+06	8.52155e+06	8.29077e+06	7.15589e+06	8.29077e+06	7.20448e+06	7.71691e+06	8.74376e+06	6.65389e+06	7.79918e+06	9.55782e+06	9.52459e+06	1.03016e+07	8.65517e+06
neg-M161T165	161.092	2.75375	43378	129366	84743.7	64864.6	55201.6	58207.4	65961.3	61210.7	212721	125613	117665	314687	212721	450076	191835	272768	182597	66890.2	37930.8	34718.5	81711.3	18194.2	25605.2	18194.2	29440.4	30772.3	35878.9	29236.3	55442.4	24637.2	70963	24637.2	56540.8	17704.1	55206.3	25324.8	75130.1	91477.6	107186	80155.4	118566
neg-M161T194	161.063	3.23638	303241	194639	221578	362772	194785	287192	230224	206575	295645	151780	275229	319907	295645	241083	161301	312735	83275	45527.3	229983	147155	301533	137845	288415	137845	119603	287378	371078	296310	269606	269436	386289	269436	679591	285087	97776.4	170283	191481	125166	150573	228155	128126
neg-M161T200_2	161.008	3.32583	1.91767e+06	2.33232e+06	2.27155e+06	2.65209e+06	2.57926e+06	1.40921e+06	2.6577e+06	1.87055e+06	2.14616e+06	1.82583e+06	2.72474e+06	1.80377e+06	2.14616e+06	2.51784e+06	2.45212e+06	2.16589e+06	2.47213e+06	1.69079e+06	4.12564e+06	2.41393e+06	3.52211e+06	2.25718e+06	2.16451e+06	2.25718e+06	2.60749e+06	3.36395e+06	1.84076e+06	2.19953e+06	2.19858e+06	2.42468e+06	1.93021e+06	2.42468e+06	3.54073e+06	2.01288e+06	2.84916e+06	2.68307e+06	2.4463e+06	2.47415e+06	2.41184e+06	2.58778e+06	1.85553e+06
neg-M161T264	160.841	4.40478	1.76776e+07	1.07457e+07	2.61127e+07	2.11192e+07	2.31527e+07	2.23937e+07	2.27536e+07	1.99318e+07	1.96411e+07	2.14644e+07	1.88063e+07	3.11414e+07	1.96411e+07	1.83377e+07	1.9305e+07	3.48707e+07	1.6173e+07	128942461	3.25374e+07	3.3973e+07	2.58389e+07	2.31987e+07	1.14267e+08	2.31987e+07	2.53905e+07	1.95539e+07	1.43229e+07	2.4724e+07	2.29676e+07	6.1567e+07	1.37077e+07	6.1567e+07	1.43633e+07	2.25238e+07	1.77071e+07	4.75146e+07	1.49216e+07	1.99069e+07	2.89431e+07	3.37545e+07	2.98296e+07
neg-M161T341	160.841	5.69159	2.35178e+08	177738191	1.08043e+08	2.87946e+08	1.5661e+08	1.88268e+08	1.93009e+08	1.94845e+08	1.60339e+08	199148985	6.96736e+07	2.36664e+08	1.60339e+08	1.90229e+08	118306168	1.41504e+08	1.08373e+08	4.18737e+08	1.55458e+08	1.53949e+08	1.85163e+08	2.1733e+08	3.26767e+08	2.1733e+08	1.501e+08	1.22238e+08	1.881e+08	1.21454e+08	1.81084e+08	2.79727e+08	1.887e+08	2.79727e+08	1.61352e+08	6.10724e+07	163825740	4.24811e+08	6.64599e+07	1.05793e+08	1.50357e+08	1.52634e+08	2.45428e+08
neg-M161T373	160.997	6.21978	896642	1.32614e+06	1.62759e+06	917657	1.06051e+06	1.01467e+06	1.35434e+06	1.04792e+06	1.23931e+06	1.2028e+06	1.11289e+06	347288	1.23931e+06	1.01123e+06	960113	927829	1.21971e+06	908796	1.6288e+06	1.46098e+06	1.3692e+06	1.33364e+06	1.20615e+06	1.33364e+06	1.5082e+06	1.54078e+06	1.20734e+06	1.3993e+06	1.1486e+06	1.09209e+06	1.00615e+06	1.09209e+06	800334	994524	989764	857473	1.50801e+06	1.20304e+06	1.05523e+06	1.12487e+06	902552
neg-M161T380	161.08	6.32547	1.60025e+06	1.42191e+06	1.36909e+06	1.6025e+06	1.28313e+06	1.65437e+06	1.54231e+06	1.62277e+06	1.26567e+06	1.4941e+06	1.40233e+06	9.12453e+06	1.26567e+06	1.14971e+06	1.28183e+06	2.00316e+06	1.31121e+06	1.09564e+06	1.3391e+06	1.23088e+06	1.18636e+06	844054	1.5994e+06	844054	1.44928e+06	1.23084e+06	934161	1.0487e+06	988354	1.00048e+06	1.04412e+06	1.00048e+06	1.01247e+06	1.0362e+06	1.16524e+06	1.0646e+06	1.39539e+06	1.42344e+06	1.4164e+06	1.41495e+06	1.35379e+06
neg-M161T572	161.096	9.5343	255173	266456	207150	276964	135685	225008	87456.3	198101	744445	542512	991969	748776	744445	638431	935521	967375	495554	1.09304e+06	45704.4	33737	115514	105574	8324.29	105574	57470.3	129290	62701.8	151352	221262	329827	473639	329827	87298.8	193860	66775.6	127066	346435	258621	305192	396471	239388
neg-M161T76	160.841	1.26023	1.43563e+07	2.83929e+07	8.50273e+07	2.40338e+07	4.14034e+07	4.07458e+07	6.13889e+07	3.8265e+07	2.72387e+07	6.00037e+07	3.57967e+07	5.13168e+07	2.72387e+07	1.88243e+07	4.03817e+07	3.21318e+07	3.65907e+07	2.50264e+07	4.3292e+07	2.37126e+07	4.35789e+07	4.94108e+07	5.37328e+07	4.94108e+07	4.26699e+07	3.89183e+07	2.26637e+07	1.49339e+07	3.47708e+07	4.97027e+07	4.09434e+07	4.97027e+07	5.41471e+07	7.55605e+07	4.14558e+07	1.68088e+07	3.03246e+07	4.05426e+07	4.01855e+07	3.72696e+07	1.46404e+07
neg-M162T129	161.841	2.14832	897731	1.24284e+06	619234	882842	448104	684066	1.20964e+06	1.1666e+06	913182	389808	571861	717937	913182	328208	1.1208e+06	429436	517058	406196	366441	897876	370743	677691	686153	677691	588621	479303	658633	656345	259921	580463	358248	580463	738972	722839	466251	378262	392050	478217	620896	522404	228997
neg-M162T160	161.841	2.67014	748938	858310	471918	1.0076e+06	820222	767920	778057	693760	904554	729421	888230	830486	904554	833517	1.08008e+06	783610	604328	373889	818704	861688	874665	818998	831730	818998	1.22574e+06	1.24173e+06	1.106e+06	825728	776542	988026	861166	988026	1.17544e+06	907856	885951	445773	610918	769638	815145	711768	410668
neg-M162T163	161.979	2.71657	292634	308816	248360	401814	276882	273476	240994	235999	299296	168762	289444	300588	299296	277008	288538	190919	189444	99922.7	268962	239066	303044	249206	179737	249206	260724	229883	301080	203053	216711	219742	164731	219742	1.15796e+06	211480	210331	154348	234969	236577	256491	253962	215527
neg-M162T181	161.992	3.0211	2.07459e+06	2.14572e+06	1.60664e+06	2.57942e+06	1.45338e+06	1.70807e+06	2.03637e+06	2.31e+06	1.47619e+06	1.68381e+06	1.14934e+06	1.6349e+06	1.47619e+06	1.66969e+06	1.48921e+06	1.75537e+06	1.15459e+06	848676	1.88862e+06	1.73001e+06	2.04041e+06	1.64553e+06	2.06882e+06	1.64553e+06	1.76107e+06	1.7574e+06	2.69584e+06	2.27633e+06	2.0274e+06	2.27e+06	2.10289e+06	2.27e+06	2.7324e+06	1.71438e+06	1.94804e+06	2.25374e+06	1.79582e+06	1.86831e+06	1.77018e+06	1.89324e+06	1.89797e+06
neg-M162T342	161.841	5.69572	1.85793e+06	2.38857e+06	912550	2.71701e+06	659686	2.35256e+06	2.7152e+06	1.38429e+06	1.7547e+06	1.73978e+06	1.5374e+06	3.0191e+06	1.7547e+06	2.68041e+06	2.72338e+06	2.12899e+06	1.4464e+06	7.87198e+06	2.23123e+06	2.03537e+06	2.44347e+06	2.67306e+06	2.65269e+06	2.67306e+06	2.15041e+06	832222	1.91813e+06	1.94158e+06	2.31015e+06	2.71688e+06	2.57831e+06	2.71688e+06	2.37411e+06	1.81235e+06	2.25698e+06	5.23583e+06	1.16552e+06	2.29545e+06	2.10085e+06	2.03199e+06	3.14514e+06
neg-M162T378	162.021	6.30473	2.24623e+06	1.83915e+06	1.5083e+06	1.80252e+06	1.13975e+06	1.71359e+06	1.03528e+06	1.71765e+06	2.38088e+06	2.08103e+06	2.5289e+06	6.99104e+06	2.38088e+06	2.36417e+06	1.93073e+06	2.5982e+06	3.07345e+06	1.47815e+06	1.54401e+06	1.44533e+06	1.44151e+06	1.37097e+06	1.75517e+06	1.37097e+06	1.85117e+06	1.21263e+06	2.06929e+06	1.56305e+06	1.80771e+06	1.7106e+06	1.77628e+06	1.7106e+06	1.25061e+06	1.14379e+06	1.55643e+06	1.40963e+06	1.47181e+06	1.71336e+06	1.75638e+06	1.53762e+06	1.32004e+06
neg-M162T390	162.055	6.50233	967963	851860	1.53801e+06	870979	766855	650344	1.26414e+06	723684	3.35797e+06	4.30895e+06	3.40681e+06	8.54421e+06	3.35797e+06	2.21651e+06	1.78314e+06	3.44123e+06	2.99734e+06	2.60102e+06	47653.4	170489	299217	455479	242895	455479	121808	220383	183925	539176	401461	678127	642951	678127	328295	333231	611538	302839	1.42855e+06	1.38655e+06	1.33047e+06	1.28016e+06	1.20651e+06
neg-M162T393	162.02	6.55427	1.1218e+06	1.19085e+06	874042	1.25723e+06	544673	723028	599484	696236	1.01309e+06	1.52153e+06	1.1238e+06	2.97594e+06	1.01309e+06	1.11705e+06	1.11346e+06	1.49441e+06	1.36407e+06	674785	1.07049e+06	1.11642e+06	1.34953e+06	1.28021e+06	1.2139e+06	1.28021e+06	1.18713e+06	1.22609e+06	1.11997e+06	1.21681e+06	1.31638e+06	698086	710378	698086	1.38672e+06	1.34588e+06	656442	810709	1.01456e+06	784549	1.09165e+06	803743	872281
neg-M162T408	162.021	6.80302	328701	1.285e+06	671894	979865	1.91674e+06	1.91327e+06	875280	600181	1.62288e+06	3.77183e+06	1.59602e+06	4.20613e+06	1.62288e+06	1.65093e+06	1.31652e+06	1.95878e+06	836653	1.96988e+06	1.59832e+06	1.78943e+06	1.83011e+06	2.11923e+06	2.12139e+06	2.11923e+06	1.93125e+06	1.01841e+06	1.85957e+06	1.93719e+06	218971	1.93711e+06	527251	1.93711e+06	2.07059e+06	2.07524e+06	1.05099e+06	2.16217e+06	1.59744e+06	1.78801e+06	1.77846e+06	1.0579e+06	1.04801e+06
neg-M162T501	162.055	8.35794	418153	340278	587651	278920	164523	109408	295858	171542	168482	207207	126138	383548	168482	215603	222534	73748	364143	281099	435122	257316	231140	516589	360805	516589	458502	294456	602030	256304	381269	292581	790528	292581	193651	307191	493460	1.15748e+06	305775	462152	245111	684844	690684
neg-M162T56	161.841	0.932703	526583	735999	1.17637e+06	1.01227e+06	381941	732827	646085	1.01192e+06	342378	336941	258001	938737	342378	1.10829e+06	780012	711343	684750	562761	492096	462951	433668	932474	828642	932474	853212	3.18168e+06	568802	792288	661872	928659	890894	928659	1.00466e+06	1.36025e+06	413115	477017	338207	752753	587447	620068	303079
neg-M162T663	162.047	11.0499	3.09469e+06	2.51462e+06	3.17566e+06	4.34721e+06	3.49591e+06	2.93202e+06	3.26028e+06	2.72322e+06	3.14389e+06	1.64523e+06	2.70528e+06	2.90022e+06	3.14389e+06	4.39266e+06	3.0967e+06	3.76224e+06	4.27572e+06	3.15132e+06	3.22072e+06	4.06075e+06	2.87343e+06	3.54525e+06	2.61386e+06	3.54525e+06	4.58586e+06	4.10512e+06	2.37117e+06	1.97045e+06	3.41472e+06	2.99919e+06	3.85319e+06	2.99919e+06	4.48026e+06	4.65153e+06	3.56106e+06	4.37268e+06	1.63117e+06	1.141e+06	3.36142e+06	3.20426e+06	3.70493e+06
neg-M162T682	161.874	11.374	7.17518e+06	5.7239e+06	1.34496e+07	10257571	9.31057e+06	4.24589e+06	4.93623e+06	4.73965e+06	1.02378e+07	1.22537e+07	6.22988e+06	5.01081e+06	1.02378e+07	4.43246e+06	6.18551e+06	9.37985e+06	9.52073e+06	4.43565e+06	6.58072e+06	5.45369e+06	5.10378e+06	6.65684e+06	9.7091e+06	6.65684e+06	4.51542e+06	3.76368e+06	6.10901e+06	4.76408e+06	5.26711e+06	6.01184e+06	4.64233e+06	6.01184e+06	5.5216e+06	4.95095e+06	4.67953e+06	1.06834e+07	6.03346e+06	5.28389e+06	8.39355e+06	4.35643e+06	5.17078e+06
neg-M162T74	161.841	1.22541	361842	237242	842450	546630	469569	163818	751872	517245	287569	1.66457e+06	347921	682044	287569	518982	505218	354003	504634	385190	334811	590068	279955	695317	560471	695317	961981	563156	1.05937e+06	435404	390319	701015	493127	701015	746715	747628	569763	341764	402193	473548	440362	509709	235821
neg-M163T160	162.838	2.66354	4.16146e+07	5.93928e+07	4.1961e+07	6.43675e+07	6.08862e+07	6.09538e+07	5.45701e+07	5.40082e+07	6.27199e+07	5.64392e+07	6.02462e+07	6.15589e+07	6.27199e+07	6.10115e+07	5.80687e+07	5.25161e+07	4.62253e+07	25662866	5.6191e+07	5.9376e+07	7.53908e+07	5.64235e+07	5.51651e+07	5.64235e+07	5.34504e+07	5.19274e+07	6.71443e+07	5.51711e+07	5.79929e+07	5.94369e+07	5.25206e+07	5.94369e+07	7.06182e+07	6.28475e+07	5.87299e+07	2.52549e+07	4.15211e+07	5.37952e+07	4.56347e+07	4.80093e+07	2.50579e+07
neg-M163T180	162.911	3.00253	1.12612e+07	1.05775e+07	1.13235e+07	1.0854e+07	1.0707e+07	1.07136e+07	1.02918e+07	1.01893e+07	1.03805e+07	1.09135e+07	1.08691e+07	9.77601e+06	1.03805e+07	1.05236e+07	1.05076e+07	1.03672e+07	1.10631e+07	1.12593e+07	1.17101e+07	1.08222e+07	1.05196e+07	1.2006e+07	1.09455e+07	1.2006e+07	1.08594e+07	1.06683e+07	1.04205e+07	1.08834e+07	1.03584e+07	1.08195e+07	1.12292e+07	1.08195e+07	9.38672e+06	1.10902e+07	1.06566e+07	1.22407e+07	1.08907e+07	1.05414e+07	1.02761e+07	1.0794e+07	1.05942e+07
neg-M163T191	163.023	3.1761	6.02575e+06	6.62005e+06	4.73014e+06	6.03981e+06	5.49855e+06	5.89918e+06	4.39455e+06	6.30528e+06	2.9933e+06	4.36636e+06	3.15817e+06	3.85549e+06	2.9933e+06	3.0965e+06	3.27059e+06	5.76351e+06	4.08098e+06	4.85928e+06	4.8142e+06	5.454e+06	5.91516e+06	7.89423e+06	4.98412e+06	7.89423e+06	4.20729e+06	6.01491e+06	4.17082e+06	4.85764e+06	5.40713e+06	3.77618e+06	3.48451e+06	3.77618e+06	5.97465e+06	4.2672e+06	3.93723e+06	3.49857e+06	5.27089e+06	4.57573e+06	4.48182e+06	5.15784e+06	5.39493e+06
neg-M163T200_2	162.911	3.33718	2.15255e+06	1.28741e+06	389117	1.56999e+06	897864	1.27771e+06	1.63937e+06	1.52138e+06	1.6035e+06	1.30788e+06	1.44745e+06	670808	1.6035e+06	1.65189e+06	1.55531e+06	1.58277e+06	2.0613e+06	2.17668e+06	1.88682e+06	2.09442e+06	801709	2.03767e+06	597070	2.03767e+06	1.98645e+06	2.16937e+06	488795	1.7092e+06	1.6243e+06	1.37954e+06	475760	1.37954e+06	371321	1.3047e+06	1.50619e+06	1.84044e+06	1.78707e+06	1.42202e+06	699620	1.49288e+06	1.33468e+06
neg-M163T201	162.976	3.34798	3.57331e+06	4.34691e+06	3.04332e+06	3.15176e+06	3.19855e+06	2.43201e+06	3.7058e+06	2.79577e+06	2.43422e+06	2.25251e+06	3.39242e+06	1.3345e+06	2.43422e+06	3.03232e+06	2.7675e+06	3.0626e+06	3.3301e+06	4.30002e+06	4.86833e+06	4.0716e+06	4.66357e+06	2.64714e+06	3.23141e+06	2.64714e+06	3.61143e+06	3.4182e+06	3.35167e+06	2.39393e+06	2.68248e+06	2.91073e+06	2.81612e+06	2.91073e+06	2.21793e+06	2.32486e+06	3.66029e+06	3.47369e+06	3.12665e+06	3.17435e+06	3.13366e+06	3.27104e+06	3.17138e+06
neg-M163T203	162.893	3.38523	1.40817e+06	1.3864e+06	1.55226e+06	1.35327e+06	1.60684e+06	103608	133873	1.12589e+06	333805	80714.5	199312	337041	333805	85713.2	1.07789e+06	215791	1.51328e+06	1.55588e+06	208254	259201	56346	902183	1.30029e+06	902183	1.37735e+06	1.38898e+06	1.23018e+06	1.55225e+06	107531	610829	106188	610829	358647	477556	1.22926e+06	936992	1.5607e+06	1.17742e+06	1.28398e+06	1.09211e+06	1.80025e+06
neg-M163T209	163.023	3.48598	3.8055e+06	5.42328e+06	3.01556e+06	5.45951e+06	5.13087e+06	4.52862e+06	5.04145e+06	6.45395e+06	3.43568e+06	4.16324e+06	3.61053e+06	5.5209e+06	3.43568e+06	4.68784e+06	3.498e+06	4.73584e+06	4.5533e+06	4.44373e+06	5.20021e+06	4.767e+06	5.53689e+06	3.11312e+06	3.87963e+06	3.11312e+06	3.0757e+06	4.1179e+06	3.1343e+06	3.77758e+06	3.50513e+06	3.85101e+06	2.86859e+06	3.85101e+06	3.37605e+06	3.16662e+06	5.51607e+06	2.99168e+06	4.68738e+06	4.49197e+06	2.71654e+06	4.01379e+06	4.32057e+06
neg-M163T210	163.06	3.50207	945834	549808	1.24399e+06	906232	638165	762180	793442	484385	1.08576e+06	1.44894e+06	1.28028e+06	3.4219e+06	1.08576e+06	1.62993e+06	1.48642e+06	2.12398e+06	1.03224e+06	378397	2.13242e+06	2.00558e+06	2.0409e+06	1.96669e+06	1.76569e+06	1.96669e+06	1.93076e+06	2.46305e+06	1.49557e+06	2.28225e+06	1.75742e+06	1.94528e+06	2.04633e+06	1.94528e+06	1.19231e+06	1.32507e+06	1.87404e+06	1.41721e+06	1.49604e+06	1.59012e+06	1.31089e+06	2.02093e+06	1.01772e+06
neg-M163T264	162.838	4.39343	6.99208e+06	2.26727e+07	2.58251e+07	2.07612e+07	1.39757e+07	2.15109e+07	2.24027e+07	1.94305e+07	1.92996e+07	2.13372e+07	1.1195e+07	2.05716e+07	1.92996e+07	1.85161e+07	1.91062e+07	3.40577e+07	1.53743e+07	131035344	6.23248e+07	3.28007e+07	2.55923e+07	6.18808e+07	1.08502e+08	6.18808e+07	2.56111e+07	1.94351e+07	1.26292e+07	2.37983e+07	3.67191e+07	2.5077e+07	2.64776e+07	2.5077e+07	9.82997e+06	2.05941e+07	1.72681e+07	3.59801e+07	2.69028e+07	1.96374e+07	2.80527e+07	1.80094e+07	4.80677e+07
neg-M163T297	163.039	4.94904	506757	431757	455762	479596	227248	257443	187136	333463	288651	506632	523855	533174	288651	494979	271212	212358	551767	545404	624090	214728	547987	587045	534419	587045	294416	214893	476486	515387	347626	566458	227381	566458	349765	546579	292189	567916	520081	489105	503227	177482	162987
neg-M163T341	162.838	5.69135	1.50224e+08	1.5909e+08	1.02125e+08	2.06072e+08	1.49952e+08	1.77198e+08	1.85402e+08	1.84705e+08	1.53268e+08	1.88063e+08	1.20475e+08	2.15713e+08	1.53268e+08	1.79469e+08	1.12058e+08	1.33144e+08	1.00672e+08	3.88515e+08	1.5391e+08	1.46623e+08	173666009	2.07666e+08	2.93551e+08	2.07666e+08	1.39697e+08	1.14866e+08	1.7625e+08	1.04979e+08	1.65216e+08	2.47549e+08	1.72314e+08	2.47549e+08	1.58958e+08	5.47354e+07	1.57388e+08	4.08386e+08	6.29767e+07	1.6651e+08	1.29488e+08	1.38281e+08	112719374
neg-M163T373	162.994	6.22337	252646	388648	463468	271540	310920	247667	415166	242463	287036	385665	241523	298192	287036	344030	247220	223696	331558	233882	513645	439443	448226	331709	308468	331709	400266	449014	343444	379629	340563	291930	321615	291930	216452	306463	242051	192100	397120	272425	220172	331992	221346
neg-M163T390	163.039	6.49283	2.31434e+06	2.39082e+06	753557	1.66284e+06	1.7112e+06	2.06208e+06	1.95324e+06	1.99154e+06	1.64718e+06	1.66524e+06	1.40831e+06	3.1644e+06	1.64718e+06	1.42552e+06	1.7487e+06	1.71712e+06	1.63276e+06	1.09734e+06	1.78329e+06	1.23309e+06	1.66862e+06	1.67442e+06	1.35755e+06	1.67442e+06	1.70365e+06	1.30194e+06	1.55422e+06	1.31463e+06	1.5591e+06	1.4245e+06	1.31393e+06	1.4245e+06	1.63577e+06	1.21625e+06	1.38941e+06	1.08549e+06	1.38042e+06	1.74885e+06	1.4593e+06	1.59601e+06	1.42123e+06
neg-M163T409	162.981	6.81047	582816	555493	330403	458722	563089	140429	549738	613409	506508	573676	520860	305144	506508	193157	366053	562198	663530	589332	69125.1	63440.7	403048	451194	402628	451194	69519.9	136367	335507	379789	56552	464255	504131	464255	538270	462242	329536	434578	434279	245816	268308	307767	350210
neg-M163T421	163.039	7.01163	2.56924e+06	2.23947e+06	4.81169e+06	1.88577e+06	3.87697e+06	2.19997e+06	1.36972e+06	3.45647e+06	1.02132e+07	3.49647e+06	3.84634e+06	1.76608e+07	1.02132e+07	1.65858e+07	1.34755e+07	1.48897e+07	6.96401e+06	2.56343e+06	601351	490758	697804	706085	1.81881e+06	706085	941712	796187	966328	744488	1.38187e+06	1.35321e+06	3.07054e+06	1.35321e+06	2.34081e+06	1.29347e+06	5.78223e+06	1.579e+06	5.32991e+06	4.71073e+06	4.91893e+06	5.02083e+06	5.07733e+06
neg-M163T455	163.039	7.59102	3.28661e+06	7.02304e+06	6.31245e+06	5.91575e+06	5.91011e+06	6.42604e+06	2.9771e+06	8.37088e+06	5.91042e+06	5.57072e+06	4.42688e+06	9.26247e+06	5.91042e+06	1.06795e+07	7.91565e+06	1.04196e+07	8.79189e+06	3.23161e+06	4.11862e+06	3.7861e+06	7.2196e+06	4.51251e+06	6.10911e+06	4.51251e+06	7.58355e+06	4.41327e+06	5.82565e+06	4.48781e+06	5.96696e+06	7.18563e+06	6.76241e+06	7.18563e+06	6.02183e+06	4.34042e+06	8.89846e+06	8.72808e+06	6.96572e+06	6.49886e+06	5.69977e+06	6.24338e+06	6.45379e+06
neg-M163T597	163.111	9.95393	1.68386e+06	1.73925e+06	2.44815e+06	2.42656e+06	1.03694e+06	1.93867e+06	1.53385e+06	1.83816e+06	3.89519e+06	3.82526e+06	3.06566e+06	3.86201e+06	3.89519e+06	2.35507e+06	4.06733e+06	5.0829e+06	3.2482e+06	5.92539e+06	1.58428e+06	1.32266e+06	1.89645e+06	1.94479e+06	1.4372e+06	1.94479e+06	1.2314e+06	2.84656e+06	1.97666e+06	2.59635e+06	2.39532e+06	3.16218e+06	3.60982e+06	3.16218e+06	2.78814e+06	3.09546e+06	1.89165e+06	4.34346e+06	2.80534e+06	2.54004e+06	2.69824e+06	2.72191e+06	3.13966e+06
neg-M163T665	163.023	11.0764	517230	718462	1.93925e+06	1.2e+06	1.85428e+06	1.95267e+06	2.12852e+06	364151	3.1129e+06	1.0309e+06	1.69548e+06	2.37135e+06	3.1129e+06	1.48454e+06	1.22967e+06	594971	719336	2.17068e+06	1.23032e+06	2.54897e+06	783775	407605	1.5656e+06	407605	1.66021e+06	1.58838e+06	1.19736e+06	2.09824e+06	1.79364e+06	1.67134e+06	673317	1.67134e+06	2.10205e+06	1.02486e+06	2.51176e+06	2.29592e+06	771725	1.29282e+06	870593	490020	997004
neg-M163T681	162.938	11.3506	94135.9	366472	249748	181663	580113	531766	526103	468726	513379	382726	455792	379530	513379	524789	483158	474691	484224	374361	146386	542278	446450	322870	460483	322870	573131	487477	349505	472955	441191	353659	466481	353659	734155	594740	539297	229432	408711	242150	471058	502547	207866
neg-M163T94	162.838	1.56624	2.33964e+07	2.08466e+07	2.56263e+07	2.51298e+07	4.56975e+07	4.01941e+07	2.20946e+07	2.5178e+07	3.00252e+07	4.71076e+07	2.39841e+07	4.64264e+07	3.00252e+07	3.16766e+07	2.96492e+07	5.72699e+07	2.49502e+07	1.72158e+07	9.33166e+07	2.93609e+07	3.27333e+07	3.20741e+07	3.07395e+07	3.20741e+07	2.84384e+07	2.67775e+07	6.99073e+07	3.87379e+07	3.11992e+07	2.75885e+07	4.60489e+07	2.75885e+07	4.56659e+07	7.91871e+07	7.03659e+07	3.61974e+06	2.38803e+07	2.30268e+07	2.66249e+07	2.45125e+07	1.01895e+07
neg-M164T112	163.838	1.85969	293057	277398	455707	424681	275480	273910	594630	390421	418728	329123	482497	509570	418728	380415	419671	857921	401895	275324	511546	361960	1.01601e+06	509087	453547	509087	624952	635092	297828	915462	495025	89968.8	379967	89968.8	519149	744324	429578	255934	253473	507163	200805	386481	200023
neg-M164T160	163.838	2.66652	588484	799669	480029	843237	730417	873259	744641	616351	759461	773725	927762	1.05799e+06	759461	835859	816446	662301	610286	416929	711811	794547	930908	829418	869342	829418	915484	789199	895863	787270	872013	1.06043e+06	1.03048e+06	1.06043e+06	775844	974721	969630	465873	527621	651346	907592	789979	404949
neg-M164T181	163.99	3.01835	619588	750801	637982	718958	315091	437885	538309	692675	410844	495929	284796	422131	410844	470199	333540	525546	326426	269201	601382	385336	621203	486665	574242	486665	594996	362027	720436	510795	622158	610972	540876	610972	788220	474148	590073	610012	578435	532088	406458	386249	517329
neg-M164T219	164.011	3.64927	958368	1.16552e+06	555176	1.08656e+06	645038	725688	508456	726374	565226	517232	338788	973828	565226	729054	458484	346130	5.18607e+06	402488	1.06398e+06	767418	915629	1.18871e+06	685507	1.18871e+06	674903	4.64085e+06	459902	824439	677076	1.29307e+06	2.54246e+06	1.29307e+06	4.31003e+06	154025	4.52664e+06	3.58834e+06	653305	797685	602295	708273	674056
neg-M164T313	163.838	5.21967	1.01139e+06	1.22911e+06	972751	1.50092e+06	1.12688e+06	2.08484e+06	1.47598e+06	1.62221e+06	657811	831804	822106	2.42129e+06	657811	1.22867e+06	1.01608e+06	721624	956825	1.08403e+06	855632	1.17023e+06	1.58837e+06	1.84866e+06	2.49034e+06	1.84866e+06	1.37225e+06	541392	873194	1.85362e+06	1.19681e+06	1.14397e+06	1.76767e+06	1.14397e+06	1.12655e+06	673492	1.24954e+06	2.27966e+06	766693	1.02277e+06	1.54374e+06	1.88537e+06	2.31586e+06
neg-M164T378	164.071	6.29257	2.34827e+07	2.28215e+07	1.9589e+07	2.50616e+07	2.04196e+07	2.20337e+07	2.12732e+07	2.75289e+07	2.20502e+07	2.36039e+07	1.93e+07	1.67793e+07	2.20502e+07	2.47333e+07	1.85129e+07	2.5889e+07	2.04434e+07	1.54362e+07	2.20156e+07	2.00912e+07	2.55194e+07	1.94886e+07	21273413	1.94886e+07	2.26783e+07	2.02836e+07	2.51523e+07	2.362e+07	2.44341e+07	2.53711e+07	2.15984e+07	2.53711e+07	1.6717e+07	1.78824e+07	2.45624e+07	2.45625e+07	1.97226e+07	2.11087e+07	2.09192e+07	2.13114e+07	2.00307e+07
neg-M164T393	164.034	6.55406	693328	1.21655e+06	1.10807e+06	802438	1.28568e+06	658745	995138	1.24343e+06	2.00847e+06	2.89359e+06	2.566e+06	1.79407e+06	2.00847e+06	3.09806e+06	2.06869e+06	2.56919e+06	1.89208e+06	1.11172e+06	959441	839473	1.29184e+06	463060	640280	463060	1.37619e+06	735912	754862	961137	810607	1.6824e+06	921277	1.6824e+06	1.0033e+06	962228	1.10146e+06	1.07949e+06	1.308e+06	1.2431e+06	1.23171e+06	1.45461e+06	1.1722e+06
neg-M164T403	164.07	6.71832	5.58574e+06	7.6449e+06	5.12698e+06	7.66808e+06	5.65884e+06	6.71845e+06	2.97362e+06	8.23869e+06	6.15603e+06	6.88813e+06	5.4662e+06	7.1948e+06	6.15603e+06	6.77188e+06	2.96366e+06	6.13076e+06	7.13672e+06	3.22352e+06	4.4313e+06	4.75897e+06	7.36428e+06	5.1671e+06	5.85717e+06	5.1671e+06	5.78609e+06	5.35392e+06	5.99009e+06	6.75193e+06	6.53307e+06	2.72663e+06	4.91786e+06	2.72663e+06	3.94967e+06	4.47563e+06	6.76294e+06	5.42041e+06	5415146	5.34773e+06	5.71721e+06	5.20673e+06	4.19243e+06
neg-M164T423	164.07	7.04182	4.22539e+06	5.48859e+06	3.72592e+06	5.27648e+06	4.56293e+06	5.09442e+06	6.28445e+06	5.91899e+06	5.87472e+06	7.1827e+06	4.26208e+06	1.37758e+07	5.87472e+06	5.76289e+06	3.91242e+06	6.12483e+06	5.11622e+06	2.88674e+06	4.1722e+06	3.68859e+06	5.37507e+06	3.53717e+06	1.04016e+07	3.53717e+06	5.00944e+06	9.82986e+06	5.04049e+06	5.82731e+06	6.28681e+06	5.01337e+06	4.59783e+06	5.01337e+06	2.42971e+06	3.35197e+06	7.51446e+06	9.61488e+06	2.68144e+06	4.07687e+06	4.22248e+06	4.87442e+06	2.56969e+06
neg-M164T440	164.034	7.33387	3.36766e+06	5.09988e+06	5.63552e+06	4.61762e+06	3.93646e+06	6.37477e+06	4.47666e+06	5.07756e+06	7.30613e+06	9.82933e+06	6.91735e+06	2.64921e+07	7.30613e+06	9.19686e+06	9.46828e+06	6.58191e+06	5.80921e+06	2.9697e+06	2.94152e+06	2.65505e+06	2.78134e+06	2.79081e+06	4.43003e+06	2.79081e+06	3.18393e+06	4.08952e+06	5.15204e+06	3.98082e+06	3.92468e+06	5.38219e+06	3.82637e+06	5.38219e+06	4.13868e+06	3.39789e+06	5.14617e+06	4.59361e+06	4.51095e+06	5.83389e+06	6.13674e+06	6.16078e+06	5.79597e+06
neg-M164T467	164.07	7.79111	1.55766e+06	3.1169e+06	959181	6.89713e+06	1.57526e+06	3.63121e+06	8.82224e+06	2.47672e+06	1.59257e+06	2.82713e+06	1.60143e+06	2.32142e+06	1.59257e+06	4.28303e+06	2.15415e+06	2.0891e+06	1.59106e+06	918425	1.36372e+06	1.63042e+06	2.18133e+06	1.5609e+06	1.60625e+06	1.5609e+06	3.9569e+06	1.88767e+06	3.07192e+06	6.84812e+06	2.62785e+06	2.0859e+06	2.03766e+06	2.0859e+06	1.17154e+06	1.37246e+06	1.85053e+06	1.19408e+06	1.6597e+06	1.69653e+06	1.45038e+06	2.01523e+06	1.24477e+06
neg-M164T496	164.07	8.26168	2.1766e+06	5.77636e+06	1.67367e+06	2.85509e+06	1.94631e+06	1.95466e+06	2.41024e+06	3.72795e+06	5.71977e+06	2.96057e+06	2.01599e+06	8.65813e+06	5.71977e+06	2.94922e+06	1.94109e+06	2.80022e+06	2.74195e+06	1.71548e+06	3.63168e+06	2.52525e+06	2.93108e+06	2.06854e+06	3.0642e+06	2.06854e+06	3.42549e+06	2.01494e+06	2.52561e+06	4.47021e+06	2.9049e+06	4.01615e+06	2.76821e+06	4.01615e+06	1.82479e+06	2.37609e+06	3.60275e+06	3.43815e+06	2.16662e+06	2.79467e+06	2.63672e+06	2.97406e+06	1.77387e+06
neg-M164T531	164.07	8.84522	809873	1.93477e+06	646105	1.03294e+06	1.17221e+06	1.70052e+06	1.30037e+06	1.5171e+06	879908	323742	1.15038e+06	2.10942e+06	879908	2.96182e+06	2.25813e+06	2.84432e+06	924290	907653	1.14691e+06	1.29514e+06	4.46985e+06	1.10086e+06	1.48259e+06	1.10086e+06	1.28402e+06	953984	1.49477e+06	1.52165e+06	1.10702e+06	2.45872e+06	2.22744e+06	2.45872e+06	853559	1.19419e+06	1.91443e+06	1.05878e+06	1.53118e+06	1.0105e+06	1.22444e+06	733351	982838
neg-M164T598	164.115	9.96093	179762	123415	57850.4	218525	68914.6	100389	72998.1	114044	369501	306775	184016	379873	369501	192559	391665	459203	317327	624906	135008	137010	140885	186060	131182	186060	126266	216776	158300	249262	177302	190445	361596	190445	174326	258580	103984	393249	263270	146043	248353	217001	210016
neg-M164T684	163.871	11.3949	1.139e+06	588056	2.14203e+06	524259	792790	558286	1.48535e+06	604350	1.41575e+06	635290	897127	622507	1.41575e+06	1.36103e+06	861855	777860	600680	698994	977933	667615	624727	655919	1.62586e+06	655919	815714	655941	816394	866698	1.15757e+06	783749	633102	783749	1.73798e+06	642179	722069	475856	827659	580461	658478	732492	997848
neg-M164T84	163.838	1.39719	162880	399827	704142	297762	476906	436573	381641	500667	513992	1.20998e+06	1.36442e+06	619472	513992	736607	1.43588e+06	341381	507594	396335	869286	540019	412364	654367	568272	654367	378241	366649	298765	1.09344e+06	1.54292e+06	377226	339376	377226	477376	1.01756e+06	602810	340905	685353	734701	910657	500284	209990
neg-M165T148	164.926	2.45842	1.2105e+07	1.00425e+07	7.74653e+06	1.84612e+06	4.02533e+06	6.37327e+06	6.57177e+06	4.11785e+06	6.38233e+06	4.68596e+06	6.66013e+06	2.76993e+06	6.38233e+06	1.65316e+06	6.62008e+06	3.0169e+06	7.60952e+06	2.68523e+06	3.53559e+06	6.22721e+06	5.77688e+06	3.68264e+06	4.35173e+06	3.68264e+06	5.1131e+06	6.21998e+06	1.29857e+07	3.72625e+06	8.32321e+06	3.53498e+06	6.25656e+06	3.53498e+06	8.86813e+06	9.33033e+06	4.72704e+06	2.962e+06	9.05204e+06	3.16357e+06	5.8278e+06	7.53653e+06	2.77845e+06
neg-M165T160	164.835	2.66048	1.04365e+07	1.70488e+07	1.17858e+07	1.71383e+07	1.61927e+07	1.91925e+07	1.50008e+07	1.36028e+07	1.68511e+07	1.5295e+07	1.6503e+07	1.6394e+07	1.68511e+07	1.74592e+07	1.40817e+07	1.44181e+07	1.18344e+07	6.41679e+06	1.79167e+07	1.59405e+07	1.59493e+07	1.80189e+07	1.41178e+07	1.80189e+07	1.34943e+07	1.30462e+07	1.83451e+07	1.45982e+07	1.5224e+07	1.57729e+07	1.37737e+07	1.57729e+07	1.71907e+07	1.61826e+07	1.60272e+07	7.14848e+06	1.07803e+07	1.6353e+07	1.4829e+07	1.45246e+07	6.20962e+06
neg-M165T174	164.946	2.89733	2.26456e+07	2.15234e+07	2.24237e+07	2.47628e+07	1.75978e+07	1.7289e+07	1.8351e+07	2.10449e+07	2.00807e+07	2.52984e+07	1.82517e+07	5.1141e+07	2.00807e+07	2.07031e+07	1.9133e+07	2.33463e+07	2.3118e+07	1.54834e+07	1.79104e+07	1.24047e+07	1.19983e+07	1.21447e+07	1.31734e+07	1.21447e+07	1.31973e+07	1.5292e+07	1.95438e+07	1.82816e+07	1.80425e+07	1.90356e+07	2.02598e+07	1.90356e+07	3.02476e+06	1.10085e+07	2.00033e+07	2.28541e+07	2.38722e+07	2.14796e+07	2.10681e+07	2.1199e+07	2.21578e+07
neg-M165T180	164.908	2.99792	1.66376e+06	1.60217e+06	1.53442e+06	1.55375e+06	1.37096e+06	1.42527e+06	1.60965e+06	1.5813e+06	1.41124e+06	1.44782e+06	1.52059e+06	1.43312e+06	1.41124e+06	1.56881e+06	1.7365e+06	1.63584e+06	1.5118e+06	1.60637e+06	1.69641e+06	1.47409e+06	1.45033e+06	1.4543e+06	1.65711e+06	1.4543e+06	1.61708e+06	1.60838e+06	1.40845e+06	1.65556e+06	1.54821e+06	1.74801e+06	1.78024e+06	1.74801e+06	1.24195e+06	1.57302e+06	1.53907e+06	1.63083e+06	1.63909e+06	2.024e+06	1.42629e+06	1.62401e+06	1.80734e+06
neg-M165T189	165.039	3.15305	5.85669e+07	3.42476e+07	3.4297e+07	6.3108e+07	3.71605e+07	4.54236e+07	3.3489e+07	4.89637e+07	3.19455e+07	3.60385e+07	2.57808e+07	1.38116e+08	3.19455e+07	2.99999e+07	3.51987e+07	3.55768e+07	3.00115e+07	2.03656e+07	2.64267e+07	2.71535e+07	2.58092e+07	2.99383e+07	2.83529e+07	2.99383e+07	3.69543e+07	2.60111e+07	2.71465e+07	3.09266e+07	3.60878e+07	2.96727e+07	3.49127e+07	2.96727e+07	4.31188e+07	2.55088e+07	2.76185e+07	2.19191e+07	3.6164e+07	3.72293e+07	3.61341e+07	3.7823e+07	3.24923e+07
neg-M165T201	164.974	3.34988	1.12864e+06	1.39189e+06	1.02685e+06	1.04678e+06	1.05466e+06	725800	1.18564e+06	838513	752312	735489	977415	391584	752312	911593	815410	954937	1.04511e+06	1.40597e+06	1.59155e+06	1.21855e+06	1.44068e+06	866775	1.17269e+06	866775	1.19544e+06	1.10684e+06	1.11559e+06	720704	748238	876137	856750	876137	693429	681138	1.38923e+06	1.13853e+06	1.00167e+06	1.01773e+06	988085	1.07428e+06	993325
neg-M165T206	165.033	3.42923	1.18199e+06	1.58515e+06	1.34253e+07	1.90067e+07	1.32341e+07	1.36342e+07	9.24713e+06	1.49431e+07	1.04462e+07	2.71832e+06	1.6383e+06	3.79506e+07	1.04462e+07	1.49273e+06	1.86965e+06	1.44748e+06	1.0477e+07	2.14603e+06	3.07083e+06	2.46039e+06	9.90589e+06	1.2091e+07	2.38636e+06	1.2091e+07	2.98626e+06	2.8775e+06	1.30432e+06	1.68279e+06	2.01509e+06	1.9537e+06	1.73234e+06	1.9537e+06	2.57197e+06	4.57404e+06	1.19884e+06	3.76893e+06	1.3234e+07	1.15651e+07	1.12149e+07	1.29077e+07	2.82886e+06
neg-M165T219	164.946	3.64342	1.02385e+07	984796	2.45266e+06	1.25883e+06	1.19096e+06	1.28849e+06	906245	991107	919247	1.22946e+06	792874	3.85788e+06	919247	1.06202e+06	839373	1.28926e+06	1.12183e+06	673131	2.04702e+06	3.26406e+06	485996	617106	611288	617106	568751	768405	2.74178e+06	1.44218e+06	1.16693e+06	857996	987687	857996	5.32818e+06	5.14928e+06	8.36671e+06	1.38832e+06	1.50004e+06	1.16451e+06	1.22042e+06	1.07662e+06	838849
neg-M165T314	164.835	5.23655	1.78573e+07	2.34353e+07	1.07211e+07	3.14164e+07	2.09068e+07	2.48286e+07	2.71657e+07	1.41814e+07	2.3021e+07	3.20471e+07	1.64097e+07	37748298	2.3021e+07	2.15627e+07	1.73642e+07	1.94246e+07	1.04353e+07	3.75339e+07	2.42572e+07	2.23697e+07	9.28581e+06	3.84441e+07	5.46045e+07	3.84441e+07	9.04544e+06	1.91128e+07	2.75963e+07	3.24729e+07	29282854	4.6688e+07	2.92044e+07	4.6688e+07	2.5794e+07	1.89824e+07	2.33836e+07	9.35091e+07	1.5105e+07	2.22112e+07	2.71806e+07	2.53421e+07	4.92374e+07
neg-M165T342	164.835	5.6937	5.47879e+07	4.08261e+07	2.43614e+07	5.08105e+07	3.59482e+07	4.40507e+07	4.68214e+07	4.68144e+07	3.68018e+07	4.56338e+07	2.19549e+07	5.16351e+07	3.68018e+07	2.44313e+07	1.9399e+07	3.20151e+07	2.62147e+07	1.05706e+08	3.20566e+07	3.54996e+07	4.05356e+07	5.02617e+07	6.96977e+07	5.02617e+07	3.54499e+07	2.81349e+07	4.26959e+07	4.65557e+07	4.09845e+07	6.17519e+07	4.39609e+07	6.17519e+07	3.69255e+07	2.71099e+07	3.54751e+07	3.42176e+07	1.66208e+07	3.95104e+07	2.98338e+07	3.35737e+07	5.86091e+07
neg-M165T378	165.074	6.29585	1.54943e+06	1.54797e+06	1.2926e+06	1.67007e+06	1.40724e+06	1.4886e+06	1.43117e+06	1.77892e+06	1.60099e+06	1.6315e+06	1.38964e+06	1.32103e+06	1.60099e+06	1.69164e+06	1.20908e+06	1.88717e+06	1.50315e+06	1.22072e+06	1.49285e+06	1.39324e+06	1.78088e+06	1.34095e+06	1.46232e+06	1.34095e+06	1.55715e+06	1.37326e+06	1.76788e+06	1.75863e+06	1.60746e+06	1.7391e+06	1.44308e+06	1.7391e+06	1.13985e+06	1.20644e+06	1.76784e+06	1.77022e+06	1.40223e+06	1.498e+06	1.46417e+06	1.47885e+06	1.38158e+06
neg-M165T388	165.031	6.46323	140287	279309	1.0112e+06	1.04859e+06	239275	432571	278015	648084	300795	1.58794e+06	432657	2.78862e+07	300795	309161	281249	2.57439e+06	1.06785e+06	314801	267602	290946	226473	347305	320087	347305	2.18563e+06	255199	327822	435943	322326	298332	310197	298332	353643	326211	579418	901892	1.09135e+06	964242	948936	1.06481e+06	1.00517e+06
neg-M165T405	165.018	6.75215	1.01644e+08	9.15277e+07	1.30454e+08	8.1664e+07	1.30499e+08	1.11242e+08	1.41195e+08	1.30709e+08	8.61563e+07	9.76944e+07	9.26288e+07	7.92744e+07	8.61563e+07	9.79582e+07	9.80784e+07	1.04837e+08	1.29368e+08	1.27248e+08	1.35192e+08	1.37958e+08	1.25587e+08	1.25293e+08	1.42259e+08	1.25293e+08	1.51029e+08	1.52456e+08	1.42368e+08	1.40029e+08	1.31567e+08	1.2358e+08	1.65858e+08	1.2358e+08	2.24642e+08	1.77804e+08	163356056	1.34301e+08	1.28075e+08	1.24072e+08	1.17009e+08	1.25348e+08	1.18835e+08
neg-M165T437	165.054	7.27712	1.53857e+07	3.11666e+07	2.09811e+07	1.28294e+07	2.53778e+07	4.7262e+07	8.44281e+07	3.91219e+07	4.1558e+07	1.84012e+07	3.25876e+07	3.03516e+07	4.1558e+07	3.50876e+07	2.26778e+07	4.2374e+07	4.44527e+07	1.38709e+07	1.19906e+07	2.66887e+07	1.72946e+07	7.65608e+06	1.57273e+07	7.65608e+06	7.40038e+06	3.6596e+07	1.04657e+07	4.36472e+07	1.94176e+07	2.27912e+07	1.06867e+07	2.27912e+07	1.84118e+07	9.19443e+06	1.02307e+07	7.36292e+06	1.99068e+07	2.38844e+07	2.37464e+07	2.5696e+07	2.07879e+07
neg-M165T453	165.018	7.5549	3.42038e+06	1.06087e+07	5.67171e+06	1.40589e+06	6.285e+06	1.01433e+07	7.97273e+06	7.71439e+06	8.22914e+06	8.50346e+06	8.65547e+06	2.92873e+06	8.22914e+06	1.21322e+07	9.61509e+06	7.59302e+06	8.61018e+06	2.09738e+06	9.2058e+06	8.98266e+06	6.25009e+06	3.97494e+06	7.09451e+06	3.97494e+06	7.69112e+06	8.14329e+06	9.82053e+06	8.64199e+06	4.85377e+06	5.90665e+06	8.09e+06	5.90665e+06	1.09201e+07	6.12843e+06	7.77879e+06	2.59812e+06	9.06505e+06	8.37294e+06	8.12057e+06	5.14177e+06	2.22322e+06
neg-M165T504	165.018	8.39277	2.30077e+06	1.35546e+07	2.20971e+07	1.28725e+06	5.45778e+06	1.34654e+07	6.60895e+06	3.42805e+06	8.88371e+06	8.69388e+06	3.4438e+06	2.13641e+06	8.88371e+06	1.19218e+07	4.67812e+06	4.34229e+06	5.67108e+06	1.54419e+07	4.44219e+06	4.09966e+06	4.25806e+06	2.58895e+06	5.21768e+06	2.58895e+06	5.72549e+06	3.62288e+06	5.91083e+06	4.50377e+06	6.44243e+06	4.31093e+06	8.08354e+06	4.31093e+06	3.76376e+06	1.01973e+07	5.23421e+06	1.72969e+06	6.08568e+06	7.04309e+06	6.88134e+06	1.0301e+07	6.05201e+06
neg-M165T531	165.018	8.85622	1.3355e+06	6.32073e+06	6.28782e+06	1.82351e+06	5.34774e+06	8.37576e+06	4.20576e+06	3.98418e+06	6.5178e+06	4.08448e+06	1.37073e+07	5.54616e+06	6.5178e+06	9.58889e+06	6.58549e+06	3.37565e+06	3.27369e+06	6.64925e+06	5.79795e+06	6.87732e+06	6.02818e+06	2.39648e+06	6.42366e+06	2.39648e+06	3.77826e+06	3.94485e+06	6.78137e+06	7.43658e+06	6.8415e+06	6.41649e+06	3.36475e+06	6.41649e+06	5.99338e+06	3.89597e+06	6.08426e+06	4.55033e+06	7.43877e+06	6.37634e+06	2.80592e+06	5.86466e+06	7.08265e+06
neg-M165T547	165.039	9.12447	4.13188e+06	4.20084e+06	1.69483e+07	2.26986e+07	1.04459e+07	4.97823e+06	1.14986e+07	2.29005e+07	2.19704e+07	1.59155e+07	2.12052e+07	9.06532e+06	2.19704e+07	1.66952e+07	1.81637e+07	1.79695e+07	1.8819e+07	2.30118e+07	5.05946e+06	9.21489e+06	1.9501e+07	2.25111e+07	4.70649e+06	2.25111e+07	2.05331e+07	2.12392e+07	6.68846e+06	1.87164e+07	2.12369e+07	2.09352e+07	8.85026e+06	2.09352e+07	1.1571e+07	2.00186e+07	5.92762e+06	5.53762e+06	1.09058e+07	1.77456e+07	1.02414e+07	9.03832e+06	1.71274e+07
neg-M165T556	165.091	9.26402	403538	512408	507100	530476	574994	727407	247240	654205	294581	300015	299700	88445.3	294581	104540	221419	332431	314911	604434	509936	736916	441141	548973	365064	548973	559493	686228	578096	500816	599926	533376	550852	533376	244167	593670	324395	1.05138e+06	521288	470053	341836	552435	607336
neg-M165T573	165.018	9.54317	1.99585e+06	8.77284e+06	4.21486e+06	1.91847e+06	5.61423e+06	4.82241e+06	1.33583e+07	5.85814e+06	4.57687e+06	3.63111e+06	3.62993e+06	2.64669e+06	4.57687e+06	6.01663e+06	4.36778e+06	3.98392e+06	4.20978e+06	4.23222e+06	3.95107e+06	5.1451e+06	4.91318e+06	3.43319e+06	6.08923e+06	3.43319e+06	4.3181e+06	4.87208e+06	4.04342e+06	4.764e+06	4.54456e+06	5.06662e+06	5.34406e+06	5.06662e+06	1.60179e+07	3.67823e+06	6.98681e+06	5.36818e+06	3.08258e+06	4.7312e+06	4.66007e+06	4.31515e+06	4.26795e+06
neg-M165T615	165.127	10.2568	84707.7	114855	191535	145645	106641	121106	366542	229842	215974	409878	129545	255552	215974	104662	228975	417743	317536	469741	95638.5	96388.9	258180	194977	176118	194977	177301	401722	135242	264008	194184	156651	209713	156651	256668	294675	110186	406335	187460	83648.3	139591	271434	265528
neg-M165T642	165.018	10.7074	3.13359e+06	3.7071e+06	564489	2.49517e+06	3.26376e+06	3.6341e+06	3.71232e+06	869201	4.37024e+06	1.9778e+07	3.83607e+06	4.10886e+06	4.37024e+06	3.63971e+06	967022	4.22399e+06	3.0757e+06	1.32363e+06	3.40316e+06	3.53122e+06	3.68772e+06	3.32979e+06	3.83689e+06	3.32979e+06	3.67985e+06	1.66305e+06	3.19774e+06	1.37897e+06	3.16791e+06	2.4106e+06	1.34925e+06	2.4106e+06	4.87943e+06	4.23605e+06	1.86558e+07	4.39713e+06	3.34798e+06	2.43697e+06	1.35356e+06	1.03496e+06	3.54329e+06
neg-M165T673_2	164.926	11.2244	2.09458e+06	4.31138e+06	5.91564e+06	2.08702e+06	4.58293e+06	3.20639e+06	3.58861e+06	6.46409e+06	3.46276e+06	4.14802e+06	5.84515e+06	2.3056e+06	3.46276e+06	3.32378e+06	3.86394e+06	3.40197e+06	3.34722e+06	3.85501e+06	2.67342e+06	3.60425e+06	3.16526e+06	2.34426e+06	3.65787e+06	2.34426e+06	3.51069e+06	3.61119e+06	5.13334e+06	3.79757e+06	3.04544e+06	3.37273e+06	3.54117e+06	3.37273e+06	4.60595e+06	4.01026e+06	4.36221e+06	3.50106e+06	7.05915e+06	3.31802e+06	2.92185e+06	3.4931e+06	3.03243e+06
neg-M165T718	164.926	11.9687	935843	1.58454e+06	2.95799e+06	581630	2.62809e+06	1.41807e+06	972356	491550	501074	1.63384e+06	1.40299e+06	205716	501074	1.69303e+06	1.30772e+06	1.30884e+06	1.41817e+06	1.13316e+06	1.79967e+06	1.55844e+06	1.39039e+06	1.27484e+06	1.56961e+06	1.27484e+06	2.23837e+06	1.41915e+06	1.8847e+06	1.64914e+06	1.89622e+06	1.92972e+06	1.51514e+06	1.92972e+06	1.93154e+06	2.27826e+06	277417	750606	2.25587e+06	1.25601e+06	1.44149e+06	1.78835e+06	649366
neg-M165T76	164.835	1.26008	5.68273e+06	8.79151e+06	5.97997e+07	4.64737e+06	1.51322e+07	7.97495e+06	1.1354e+07	1.30877e+07	1.08517e+07	7.17411e+06	1.34277e+07	1.19972e+07	1.08517e+07	9.09882e+06	7.02339e+06	8.93813e+06	8.1893e+06	5.63788e+06	1.18279e+07	5.55815e+06	1.05444e+07	1.07966e+07	7.42308e+06	1.07966e+07	9.68e+06	8.41999e+06	3.39375e+07	9.43468e+06	1.47074e+07	1.07335e+07	6.38676e+06	1.07335e+07	1.18388e+07	9.07648e+06	4.94493e+06	4.81878e+06	5.03138e+06	7.54927e+06	9.85779e+06	8.50307e+06	3.27238e+06
neg-M166T162	165.936	2.69473	548113	473035	304437	557013	395561	436667	363238	335533	452625	292653	429655	370038	452625	417359	391447	421560	265861	107333	349709	405278	425351	388152	255523	388152	402354	382719	446314	317343	326192	257118	283551	257118	345571	340954	376415	187168	406601	281047	259799	289671	175464
neg-M166T191	166.038	3.18038	2.54391e+06	2.25518e+06	1.94784e+06	4.64983e+06	1.80297e+06	2.06393e+06	1.48472e+06	2.21019e+06	2.21115e+06	3.69614e+06	1973880	5.42837e+06	2.21115e+06	1.76063e+06	2.41415e+06	2.15173e+06	2.29663e+06	1.84902e+06	1.32353e+06	1.4019e+06	2.05159e+06	2.52514e+06	2.0994e+06	2.52514e+06	1.8563e+06	1.6216e+06	2.13695e+06	3.36607e+06	3.94501e+06	3.58088e+06	2.00677e+06	3.58088e+06	8.07036e+06	4.33053e+06	3.93617e+06	2.69615e+06	3.43422e+06	2.12248e+06	1.98031e+06	3.54725e+06	1.78006e+06
neg-M166T203	165.835	3.38475	477187	405578	709564	315698	522101	394254	921785	565261	361476	729681	589244	413306	361476	534841	600404	493929	389072	3.23792e+06	513964	849234	810647	2.10713e+06	4.00499e+06	2.10713e+06	782038	864075	339413	419620	415382	1.00673e+06	432412	1.00673e+06	836128	530454	976018	3.12657e+06	663830	342199	1.2025e+06	621063	1.14449e+06
neg-M166T206_1	166.017	3.44063	2.59296e+07	2.60115e+07	2.50702e+07	2.87546e+07	2.72176e+07	2.61865e+07	3.44899e+07	2.74915e+07	2.50864e+07	3.38326e+07	3.02396e+07	1.59211e+08	2.50864e+07	2.39771e+07	2.98535e+07	3.42373e+07	3.60703e+07	2.19383e+07	2.15892e+07	2.1375e+07	2.41647e+07	1.89229e+07	1.50147e+07	1.89229e+07	2.22095e+07	2.45074e+07	1.57012e+07	2.05533e+07	2.03169e+07	1.74537e+07	1.65032e+07	1.74537e+07	1.33553e+07	1.7419e+07	1.76006e+07	1.63096e+07	2.52708e+07	2.66129e+07	2.44556e+07	2.90992e+07	1.95048e+07
neg-M166T206_2	166.039	3.42645	784354	1.04856e+06	274480	1.70248e+06	2.51008e+07	2.46502e+07	3.23897e+07	834226	941085	1.17661e+06	336063	1.58183e+06	941085	869886	617391	705516	487794	1.77714e+07	569371	607853	2.28577e+07	796760	752919	796760	517682	580276	905844	1.13436e+06	1.48376e+06	212659	760092	212659	338029	193253	1.49242e+06	1.46291e+07	1.12684e+06	896006	782145	1.29e+06	909374
neg-M166T269	166.012	4.48818	1.09426e+06	1.08489e+06	612403	1.01779e+06	723031	837199	1.1984e+06	1.20689e+06	671980	809528	726936	1.17022e+06	671980	726525	977804	1.08364e+06	947090	206288	1.02405e+06	1.06436e+06	1.16262e+06	813801	392673	813801	1.07221e+06	753096	1.14369e+06	537628	565195	319234	664366	319234	773633	957934	747721	931372	1.32429e+06	696868	768192	792461	662128
neg-M166T405	166.021	6.74195	6.92096e+06	6.48604e+06	8.62145e+06	5.44016e+06	8.75421e+06	7.76202e+06	9.38592e+06	8.63829e+06	6.25289e+06	3.64894e+06	6.83848e+06	5.49619e+06	6.25289e+06	6.4103e+06	7.24095e+06	7.13339e+06	8.25444e+06	7.96051e+06	9.80996e+06	8.66559e+06	7.58348e+06	8.13337e+06	8.9288e+06	8.13337e+06	9.16798e+06	9.8681e+06	9.96411e+06	9.6148e+06	7.76088e+06	8.41408e+06	1.0447e+07	8.41408e+06	1.41993e+07	1.08417e+07	9.70139e+06	7.88283e+06	8.69852e+06	8.12449e+06	8.34545e+06	8.25894e+06	7.89738e+06
neg-M166T437	166.058	7.28548	1.33429e+06	2.95935e+06	2.00248e+06	1.00725e+06	2.47421e+06	4.60946e+06	6.43791e+06	3.44705e+06	3.88087e+06	1.84274e+06	2.7842e+06	2.70128e+06	3.88087e+06	2.78066e+06	2.00562e+06	3.18829e+06	4.42185e+06	552963	1.09384e+06	2.23782e+06	1.50314e+06	534832	1.09763e+06	534832	578496	3.08144e+06	926563	3.79061e+06	2.02319e+06	2.15784e+06	584217	2.15784e+06	1.80918e+06	770216	977368	609155	1.97447e+06	1.91599e+06	2.14557e+06	2.04792e+06	1.61555e+06
neg-M166T541	166.05	9.01503	4.35338e+06	3.25833e+06	5.83333e+06	7.1139e+06	5.53857e+06	5.57938e+06	5.90252e+06	6.6839e+06	5.50846e+06	5.41237e+06	5.46535e+06	4.41751e+06	5.50846e+06	5.43422e+06	3.8135e+06	6.0055e+06	6.44634e+06	6.58558e+06	4.32876e+06	5.63764e+06	5.51316e+06	6.0945e+06	3.91763e+06	6.0945e+06	5.52443e+06	5.94223e+06	6.06732e+06	5.37134e+06	5.79343e+06	5.76846e+06	3.94709e+06	5.76846e+06	5.53369e+06	7.06986e+06	4.15842e+06	7.52403e+06	5.98632e+06	5.79651e+06	5.67588e+06	8.81359e+06	9.72994e+06
neg-M167T120	166.923	2.0053	1.15415e+06	659414	558286	453008	455199	450135	484270	372952	947386	434814	514341	557841	947386	377528	473905	470583	380500	36969.2	1.12402e+06	482519	436700	335668	408324	335668	398694	76537.1	670013	451842	472000	398960	417203	398960	1.41603e+06	448944	465757	287768	694014	523143	468510	458938	251328
neg-M167T160	166.832	2.66789	813898	1.26187e+06	1.25259e+06	1.28664e+06	1.00648e+06	1.36093e+06	1.07747e+06	912628	1.21302e+06	1.17379e+06	1.29793e+06	1.32421e+06	1.21302e+06	1.61871e+06	1.24659e+06	1.10276e+06	949072	534947	1.22454e+06	1.32994e+06	1.19815e+06	1.2158e+06	1.25089e+06	1.2158e+06	1.23483e+06	1.15591e+06	1.35857e+06	1.1542e+06	1.18288e+06	1.13775e+06	1.10495e+06	1.13775e+06	1.85751e+06	1.13101e+06	1.25158e+06	608231	805582	1.05594e+06	951088	1.01904e+06	509280
neg-M167T174	166.942	2.89799	810463	725589	753265	818617	582782	616719	597119	716841	677162	842773	681653	1.61962e+06	677162	687311	670751	786584	830926	682923	556416	390479	360270	502514	510167	502514	514895	544808	864246	600191	717445	610919	755092	610919	60422.3	433752	724902	799414	954639	842025	807991	804093	915077
neg-M167T188	166.859	3.1252	5.81823e+06	5.42005e+06	5.22656e+06	6.07987e+06	5.08313e+06	5.66128e+06	5.82928e+06	4.69292e+06	6.17268e+06	3.46587e+06	3.93114e+06	4.25763e+06	6.17268e+06	4.26041e+06	5.3443e+06	4.60911e+06	6.15915e+06	8.20881e+06	6.55884e+06	6.44796e+06	5.4599e+06	4.98039e+06	5.6503e+06	4.98039e+06	5.85242e+06	6.65385e+06	6.73981e+06	3.92162e+06	4.46862e+06	3.55089e+06	5.84555e+06	3.55089e+06	1.1983e+06	5.32973e+06	4.98032e+06	7.51477e+06	4.36336e+06	4.69979e+06	4.66836e+06	4.72496e+06	6.17333e+06
neg-M167T212_1	166.963	3.537	3.72026e+06	3.9741e+06	3.8306e+06	4.08684e+06	3.58439e+06	3.54034e+06	4.45279e+06	3.84334e+06	3.31092e+06	3.35854e+06	3.14913e+06	3.39398e+06	3.31092e+06	3.15819e+06	3.80753e+06	2.98026e+06	3.25303e+06	3.73734e+06	4.8377e+06	3.97095e+06	4.48069e+06	4.08206e+06	4.07008e+06	4.08206e+06	4.52453e+06	4.42236e+06	3.47645e+06	3.17929e+06	3.70751e+06	3.60131e+06	3.49576e+06	3.60131e+06	2.57804e+06	3.29154e+06	4.2481e+06	3.7264e+06	3.78378e+06	3.55835e+06	3.2695e+06	3.68654e+06	3.69444e+06
neg-M167T212_2	167.02	3.53328	1784302524	1746442069	1709489036	1921123533	1795845487	1621899585	2019898500	1838546225	1585676029	1613657873	1561360231	1134773778	1585676029	1523964340	1717305592	1419855019	1601321945	1664390946	2149397193	1780004796	2108375859	2044224846	1951624711	2044224846	2161199700	1982046676	1633882982	1541180103	1692030668	1725477826	1615631254	1725477826	1275205846	1483424258	1982758133	1775868083	1736573577	1704634043	1643517639	1716772320	1660948715
neg-M167T212_3	167.077	3.53262	3.78983e+06	3.61625e+06	3.5609e+06	4.1194e+06	3.65016e+06	3.28187e+06	4.39129e+06	3.84987e+06	3.31815e+06	3.26832e+06	3.30002e+06	2.37094e+06	3.31815e+06	3.14053e+06	3.74178e+06	3.02858e+06	3.25211e+06	3.49641e+06	4.64925e+06	3.8654e+06	4.4381e+06	4.17926e+06	4.03824e+06	4.17926e+06	4.69162e+06	4.35377e+06	3.42963e+06	3.29324e+06	3.60356e+06	3.60844e+06	3.52893e+06	3.60844e+06	2.7638e+06	3.24424e+06	4.25286e+06	3.74855e+06	3.57533e+06	3.58109e+06	3.39008e+06	3.75862e+06	3.55327e+06
neg-M167T217	166.995	3.62328	1.63772e+06	2.33915e+06	2.90848e+06	1.98892e+06	2.08461e+06	1.53042e+06	688760	2.31463e+06	4.25921e+06	2.44553e+06	3.55134e+06	1.90959e+06	4.25921e+06	4.15122e+06	3.44684e+06	2.33039e+06	3.1394e+06	2.2999e+06	2.07051e+06	2.08115e+06	2.69446e+06	2.82304e+06	2.45246e+06	2.82304e+06	3.49161e+06	1.52665e+06	4.66007e+06	2.71454e+06	2.6908e+06	3.81748e+06	3.9393e+06	3.81748e+06	1.30145e+06	1.26385e+06	2.92331e+06	2.82673e+06	2.7405e+06	2.58748e+06	2.82593e+06	2.34315e+06	2.22431e+06
neg-M167T271	167.02	4.51636	428474605	5.78859e+08	6.15262e+08	5.80282e+08	4.9071e+08	4.33909e+08	5.53097e+08	5.72759e+08	447014047	4.32938e+08	3.93399e+08	3.26581e+08	447014047	4.3223e+08	4.59276e+08	3.45951e+08	4.70895e+08	3.16686e+08	9.31384e+08	2.66439e+08	6.10655e+08	7.23427e+08	4.79687e+08	7.23427e+08	6.73646e+08	5.34585e+08	4.61668e+08	3.53895e+08	4.01676e+08	491302922	392227939	491302922	6.86748e+07	4.50914e+08	3.105e+08	3.26831e+08	6.26084e+08	3.22713e+08	4.14582e+08	445148248	3.8314e+08
neg-M167T313	166.832	5.21863	1.48469e+06	2.01546e+06	632059	2.24125e+06	1.51357e+06	1.1415e+06	2.3861e+06	2.39506e+06	1.42175e+06	1.08813e+06	1.52558e+06	3.04004e+06	1.42175e+06	1.43391e+06	984413	1.58621e+06	1.73405e+06	4.69034e+06	1.02496e+06	1.84794e+06	1.35455e+06	3.11358e+06	6.92193e+06	3.11358e+06	1.34887e+06	1.66502e+06	2.18964e+06	1.55848e+06	2.44931e+06	3.33417e+06	1.92064e+06	3.33417e+06	1.81296e+06	1.38433e+06	3.01962e+06	5.14372e+06	1.29538e+06	2.02958e+06	3.5604e+06	2.37925e+06	3.61356e+06
neg-M167T377	167.034	6.2751	925739	914394	2.06447e+06	1.46939e+06	759778	1.04006e+06	1.05379e+06	1.04215e+06	1.48478e+06	619822	727577	8.87932e+06	1.48478e+06	1.91852e+06	583932	1.83907e+06	654421	590461	880505	574065	1.45127e+06	826701	960391	826701	1.11594e+06	879460	1.04212e+06	687905	620478	823798	763281	823798	878358	639285	956186	843072	1.97875e+06	2.16152e+06	2.08793e+06	2.12221e+06	1.9467e+06
neg-M167T405	167.022	6.75048	358113	195614	305592	245142	454141	147754	339945	351289	110302	84084.4	206589	201417	110302	205901	139713	427929	290327	543495	521020	526892	407754	410811	436109	410811	478838	443031	475891	533506	500797	373957	649527	373957	957764	678765	427092	262292	392892	107468	357536	401517	362842
neg-M167T542	167.053	9.0256	244653	164041	322002	168087	143377	226103	186748	137131	238890	195116	198796	281444	238890	161296	123007	170045	328195	245171	261523	140429	224660	172483	179222	172483	111603	238445	192517	189170	91420	174733	146735	174733	284506	183293	98199.8	317284	370201	184670	381300	414441	294274
neg-M167T673_1	166.832	11.2217	2.52899e+06	2.16255e+06	4.76195e+06	2.16449e+06	1.80738e+06	1.51328e+06	1.56363e+06	3.40064e+06	1.48588e+06	2.44674e+06	2.75227e+06	2.08871e+06	1.48588e+06	1.34981e+06	1.52355e+06	1.3933e+06	1.69035e+06	1.54506e+06	2.30948e+06	2.39108e+06	2.125e+06	1.81674e+06	1.51901e+06	1.81674e+06	1.3811e+06	1.31495e+06	3.25483e+06	2.21232e+06	2.27394e+06	1.96169e+06	1.47535e+06	1.96169e+06	1.7305e+06	1.51159e+06	1.56258e+06	3.10243e+06	4.23073e+06	1.73818e+06	1.90135e+06	1.52224e+06	2.79405e+06
neg-M167T673_2	166.923	11.2218	1.29595e+06	1.17966e+06	1.81852e+06	1.23178e+06	1.44541e+06	961812	976449	2.01265e+06	1.06331e+06	1.4227e+06	1.69149e+06	623452	1.06331e+06	923482	1.13561e+06	1.05409e+06	885760	941879	919196	762487	892842	697902	1.34636e+06	697902	1.23938e+06	1.15305e+06	1.56872e+06	1.16889e+06	1.17442e+06	1.06426e+06	1.17042e+06	1.06426e+06	1.35845e+06	1.30481e+06	1.19305e+06	1.96761e+06	842231	1.00816e+06	967362	1.20246e+06	998847
neg-M167T682	166.89	11.3613	1.60523e+06	764752	468342	1.5518e+06	642941	557601	631186	695779	573407	954764	870268	1.34126e+06	573407	680618	647570	717640	647133	1.27655e+06	1.71383e+06	755975	937267	1.16723e+06	637355	1.16723e+06	737657	674262	1.25371e+06	711235	1.06118e+06	971807	637884	971807	1.01796e+06	823969	738630	1.45488e+06	619546	1.0384e+06	568353	746644	1.19616e+06
neg-M167T99	166.832	1.65498	504745	378963	793564	396161	699238	1.51855e+06	498760	583152	1.59132e+06	800209	1.25264e+06	837302	1.59132e+06	467882	594271	1.33878e+06	787860	420521	772021	550870	753927	758058	655332	758058	536900	675245	1.34579e+06	565988	697309	789489	488993	789489	174087	849421	382410	463624	594622	886661	949865	584626	267692
neg-M168T180	168.077	3.00499	133466	149453	165372	446212	95275.9	119159	391995	193936	325390	477464	133292	572217	325390	282810	220144	635958	202862	115767	199962	64726	105715	127833	106143	127833	34645.6	134467	161405	114619	62214.5	226663	146059	226663	118634	165563	212138	192249	122748	176222	185963	213595	55913.2
neg-M168T187	168.026	3.1129	2.35707e+06	2.81475e+06	1.60905e+06	2.11827e+06	1.47399e+06	1.82703e+06	1.89203e+06	2.4645e+06	1.86915e+06	2.02487e+06	1.75106e+06	2.00113e+06	1.86915e+06	1.4643e+06	1.68059e+06	1.32091e+06	1.4405e+06	567412	1.43876e+06	2.3014e+06	2.69115e+06	1.9871e+06	1.86043e+06	1.9871e+06	1.85201e+06	2.01379e+06	1.6282e+06	1.6733e+06	1.8544e+06	1.80827e+06	1.47784e+06	1.80827e+06	2.60232e+06	1.91747e+06	1.35015e+06	1.28322e+06	1.54837e+06	1.46119e+06	1.78153e+06	1.63201e+06	1.90309e+06
neg-M168T206	168.012	3.43935	861932	730389	732477	813865	814668	4.64717e+06	998879	7.41119e+06	2.78349e+06	899301	1.38621e+06	4.21576e+06	2.78349e+06	1.84021e+06	828816	1.0966e+06	2.48735e+06	714163	650758	583844	2.16888e+06	531248	399875	531248	1.26933e+07	4.50428e+06	536546	546455	3.9844e+06	534920	529294	534920	422493	564886	501600	427485	785924	705971	728856	913201	715291
neg-M168T212	168.023	3.53319	8.1787e+07	7.96426e+07	7.84039e+07	8.94467e+07	9.98839e+07	9.05675e+07	9.40902e+07	8.43428e+07	7.08169e+07	7.42061e+07	7.0457e+07	5.8974e+07	7.08169e+07	6.96529e+07	7.83954e+07	7.82421e+07	8.67076e+07	7.64711e+07	1.00024e+08	8.25353e+07	9.81876e+07	9.58683e+07	9.11056e+07	9.58683e+07	1.22077e+08	9.35302e+07	7.48505e+07	7.1016e+07	9.34493e+07	7.97292e+07	7.41577e+07	7.97292e+07	5.8534e+07	6.9802e+07	9.2395e+07	8.09896e+07	8.18541e+07	7.76247e+07	7.5502e+07	7.86296e+07	7.64726e+07
neg-M168T271	168.023	4.51077	1.24725e+07	1.83116e+07	1.81754e+07	2.14243e+07	2.0604e+07	1.7644e+07	1.86528e+07	1.98852e+07	1.47381e+07	1.478e+07	1.30459e+07	1.12517e+07	1.47381e+07	1.43793e+07	1.47338e+07	1.40974e+07	2.03732e+07	1.08085e+07	3.36407e+07	9.25774e+06	1.36969e+07	2.08512e+07	1.76959e+07	2.08512e+07	2.7581e+07	18089173	1.42828e+07	1.1225e+07	9.76561e+06	7.05148e+06	1.30267e+07	7.05148e+06	1.67634e+07	1.60972e+07	9.74059e+06	1.15672e+07	8.73555e+06	1.34795e+07	1.44522e+07	1.51246e+07	1.41319e+07
neg-M168T350	168.023	5.8324	100505	169297	52662.4	257655	148271	82613.8	207837	195242	94305.7	143629	66780.7	120245	94305.7	108120	93674.2	87527.5	167956	64672.9	183469	127597	173391	83285.9	59521.6	83285.9	292579	174577	117228	116733	133697	36463.1	126536	36463.1	63083.1	107409	176321	32568.3	131511	198149	112979	85332	111506
neg-M168T487	168.029	8.11498	386355	262763	908999	758109	94572.3	435931	559849	4.69855e+06	198688	1.13953e+06	793307	120479	198688	451475	314884	992433	388296	242165	432109	416548	196118	278333	417966	278333	415789	313899	547211	373911	476340	1.00975e+06	1.75297e+06	1.00975e+06	398717	661022	681748	810939	623268	741115	829617	797634	747041
neg-M168T682	167.972	11.3671	593518	1.03099e+06	876858	545067	1.19901e+06	973496	1.0608e+06	1.28065e+06	870643	1.09307e+06	1.13032e+06	766660	870643	958794	914757	939750	1.02849e+06	997742	574892	944430	1.00804e+06	783741	1.14899e+06	783741	1.05125e+06	1.10841e+06	1.14451e+06	1.00793e+06	1.07846e+06	983499	863138	983499	1.34835e+06	1.27217e+06	1.18202e+06	927776	977201	938191	972511	1.08327e+06	628598
neg-M169T130	168.835	2.17482	173312	271996	158261	927952	551426	622640	433262	1.06895e+06	339908	613863	367019	385815	339908	578136	415109	630424	485749	655553	311078	315555	382289	453944	377185	453944	448938	416862	307093	345465	333835	382261	304451	382261	597117	621984	354131	351593	949157	524461	479949	694773	231096
neg-M169T161	168.835	2.68503	1.38331e+06	1.58404e+06	856286	1.23133e+06	1.35551e+06	1.202e+06	1.53707e+06	2.16793e+06	361762	593168	420307	2.49377e+06	361762	338770	1.68613e+06	1.19644e+06	456031	79550.4	1.1585e+06	256719	383478	1.61184e+06	797290	1.61184e+06	225734	1.21661e+06	769193	351210	1.3033e+06	815305	1.04118e+06	815305	1.41055e+06	572342	757481	227656	1.49666e+06	1.00622e+06	1.02727e+06	949645	481682
neg-M169T187	168.856	3.11662	6.31488e+06	4.69065e+06	4.67361e+06	6.29762e+06	4.92268e+06	4.61378e+06	4.25293e+06	4.03959e+06	6.18491e+06	5.18382e+06	4.90192e+06	3.87069e+06	6.18491e+06	4.24325e+06	5.63036e+06	5.97208e+06	7.42405e+06	6.06389e+06	4.72944e+06	4.72325e+06	4.26064e+06	4.30924e+06	6.77e+06	4.30924e+06	5.29e+06	4.88499e+06	5.72745e+06	4.8393e+06	4.54763e+06	4.23092e+06	4.85957e+06	4.23092e+06	3.56486e+06	5.52755e+06	4.81673e+06	6.24064e+06	6.69898e+06	5.69312e+06	4.72201e+06	5.19154e+06	4.44291e+06
neg-M169T205	168.835	3.42115	1.21364e+06	971552	1.05209e+06	965736	997342	861124	1.0561e+06	849845	1.01527e+06	1.00747e+06	1.02921e+06	496696	1.01527e+06	951560	959052	933653	855553	1.79371e+06	1.02175e+06	1.12174e+06	1.04292e+06	635162	1.0058e+06	635162	1.03521e+06	707576	1.06803e+06	939935	961251	980264	1.02547e+06	980264	2.13248e+06	1.88677e+06	928583	1.47072e+06	1.17064e+06	1.10399e+06	955197	1.04991e+06	1.07491e+06
neg-M169T212	169.022	3.53527	6.66551e+06	6.96011e+06	6.78203e+06	7.14574e+06	6.67245e+06	6.51445e+06	7.80873e+06	7.06335e+06	5.90416e+06	6.33814e+06	6.00066e+06	4.17376e+06	5.90416e+06	6.09444e+06	6.688e+06	5.33978e+06	6.43146e+06	6.42207e+06	8.37114e+06	6.6702e+06	8.15454e+06	7.83196e+06	7.5783e+06	7.83196e+06	8.65865e+06	7.94932e+06	6.15046e+06	6.10145e+06	6.42196e+06	6.68068e+06	6.20101e+06	6.68068e+06	4.75051e+06	5.52538e+06	7.7044e+06	7.38619e+06	6.41203e+06	6.97916e+06	6.29737e+06	6.79919e+06	6.08198e+06
neg-M169T216	169.097	3.59372	274089	496388	615971	513406	432089	423920	359895	539611	200688	332483	145405	18250.6	200688	261624	408498	546717	312472	393172	977604	876423	659350	557640	761597	557640	870670	984823	556084	710784	557596	621306	525579	621306	278258	470521	243171	605456	406817	509153	741757	672343	739183
neg-M169T27	168.874	0.454175	328539	98434.5	484680	129909	78875.8	88380.5	86782	74391	64482.9	174822	72108.9	227453	64482.9	90524.2	93590.1	118927	59940.2	682815	207064	129724	99103.5	233852	78180	233852	105437	71319.1	196121	108526	112694	153396	95341.3	153396	84393.3	85286.1	115738	180578	52043	72817.8	26735.6	29853.3	83823.9
neg-M169T297_1	168.835	4.94988	1.89644e+06	924668	678322	1.52469e+06	986499	1.21746e+06	2.10461e+06	1.9952e+06	1.8885e+06	979877	1.20553e+06	918606	1.8885e+06	1.52906e+06	1.41959e+06	1.20014e+06	1.77781e+06	1.17224e+06	2.1453e+06	1.13348e+06	2.8067e+06	1.03322e+06	1.2114e+06	1.03322e+06	2.31382e+06	1.00556e+06	2.10236e+06	954049	2.45756e+06	1.67348e+06	2.20887e+06	1.67348e+06	950662	1.28723e+06	1.83463e+06	1.13356e+06	1.45698e+06	2.38041e+06	1.90597e+06	2.15536e+06	1.18223e+06
neg-M169T297_2	169.097	4.95529	935530	1.35913e+06	1.18203e+06	1.55089e+06	1.23628e+06	1.06669e+06	1.49787e+06	959576	952632	1.13474e+06	594569	261585	952632	783274	1.06903e+06	1.26617e+06	1.19015e+06	938138	1.82081e+06	1.43177e+06	1.64124e+06	1.27963e+06	1.49234e+06	1.27963e+06	1.84122e+06	2.13024e+06	1.59842e+06	1.44848e+06	1.49365e+06	1.24393e+06	1.44362e+06	1.24393e+06	1.68813e+06	1.70365e+06	578789	1.3088e+06	1.17416e+06	1.45531e+06	1.52784e+06	1.69992e+06	1.68353e+06
neg-M169T379	169.049	6.31822	1.36403e+06	571164	754072	559634	428163	419734	424677	744392	418467	751658	686144	1.26338e+06	418467	389045	522589	525789	491330	475483	471267	440685	543475	381829	677409	381829	597263	423701	521905	429415	539993	558942	759730	558942	520410	542554	582338	754855	650667	766848	734402	658290	625051
neg-M169T391	169.013	6.52063	2.95539e+06	2.43723e+06	1.32919e+06	2.10604e+06	862975	2.17497e+06	2.1858e+06	2.15952e+06	1.17106e+06	1.7617e+06	1.02829e+06	2.66289e+06	1.17106e+06	1.41691e+06	1.22851e+06	1.38962e+06	1.25192e+06	606620	726083	964022	846799	919392	1.09875e+06	919392	1.20714e+06	982809	1.25392e+06	1.38878e+06	846318	1.17862e+06	1.48099e+06	1.17862e+06	1.02692e+06	919518	1.07121e+06	1.3467e+06	1.33946e+06	1.2996e+06	1.1522e+06	1.42672e+06	1.28795e+06
neg-M169T460	169.086	7.66313	1.5067e+06	1.2557e+06	1.31266e+06	1.34124e+06	1.59816e+06	1.31099e+06	1.47503e+06	1.96397e+06	2.0137e+06	1.63635e+06	2.25099e+06	2.2427e+06	2.0137e+06	954373	2002479	1.54261e+06	1.0829e+06	992241	1.36881e+06	1.08689e+06	2.00126e+06	1.07356e+06	823389	1.07356e+06	1.79287e+06	1.35868e+06	1.08727e+06	1.05484e+06	1.44851e+06	905504	1.12853e+06	905504	961546	1.61716e+06	1.36938e+06	2.00764e+06	1.25296e+06	1.27998e+06	1.20997e+06	2.55379e+06	1.33583e+06
neg-M169T507	169.086	8.44262	1.0039e+06	746745	1.02981e+06	710248	1.1907e+06	843228	928112	1.11741e+06	1.61754e+06	1.2418e+06	1.03743e+06	2.51605e+06	1.61754e+06	1.93241e+06	1.90758e+06	1.55296e+06	1.59511e+06	423654	1.48464e+06	972582	1.33543e+06	987630	847160	987630	1.04347e+06	702548	986112	821452	1.06975e+06	1.00078e+06	1.31887e+06	1.00078e+06	1.18429e+06	1.18434e+06	1.75189e+06	1.90639e+06	1.33351e+06	1.35822e+06	1.64369e+06	1.70063e+06	861583
neg-M169T517	169.122	8.60945	352129	391305	419805	300775	538238	400866	455619	100778	632052	462573	373322	579208	632052	664336	134527	636173	773977	280529	1.20258e+06	585239	1.33659e+06	823457	1.48235e+06	823457	1.17173e+06	882865	636879	555029	430650	630597	522037	630597	749741	613729	534555	460000	315684	573617	386946	444533	453438
neg-M169T530	169.086	8.83646	810292	627326	1.43397e+06	568420	749591	750412	709188	938729	1.02673e+06	821620	817372	1.24095e+06	1.02673e+06	810851	932158	969478	1.01353e+06	496153	773112	531426	646248	571577	707208	571577	894194	915712	767186	718424	636018	730226	979101	730226	723987	791112	895724	1.27711e+06	952039	1.455e+06	1.45173e+06	1.78994e+06	1.67983e+06
neg-M169T676	168.948	11.2695	590229	996053	1.98791e+06	826700	2.62106e+06	3.13468e+06	2.29053e+06	1.75038e+06	2.82503e+06	2.20881e+06	3.0464e+06	1.31474e+06	2.82503e+06	1.92567e+06	1.54593e+06	1.73566e+06	1.01689e+06	1.01074e+06	2.78447e+06	1.57819e+06	799510	2.2748e+06	2.44362e+06	2.2748e+06	1.5214e+06	1.57158e+06	1.9904e+06	1.32025e+06	1.59324e+06	1.57442e+06	2.22658e+06	1.57442e+06	1.85987e+06	1.2834e+06	1.70578e+06	2.49248e+06	2.36374e+06	1.30295e+06	777262	2.14011e+06	1.11199e+06
neg-M169T681	168.886	11.354	3.55641e+07	1.43032e+07	8.56492e+06	3.28025e+07	1.17534e+07	1.11219e+07	1.27931e+07	1.35054e+07	1.08437e+07	1.79455e+07	1.6453e+07	2.32269e+07	1.08437e+07	1.11852e+07	1.2483e+07	1.19231e+07	1.18344e+07	2.37482e+07	3.32356e+07	1.47073e+07	1.66629e+07	2.14442e+07	1.16172e+07	2.14442e+07	1.33654e+07	1.20282e+07	2.34495e+07	1.27992e+07	1.98734e+07	1.96343e+07	1.14705e+07	1.96343e+07	1.90133e+07	1.35822e+07	1.39089e+07	2.52855e+07	1.12174e+07	1.78114e+07	1.06482e+07	1.31641e+07	2.48244e+07
neg-M169T96	168.835	1.60005	312013	409136	217511	784498	561221	245998	291008	862690	530829	569834	248182	558540	530829	2.18337e+06	338884	509642	682966	564109	386558	312659	365166	675718	1.39677e+06	675718	677280	625113	473470	495623	1.13244e+06	3.1233e+06	595325	3.1233e+06	933470	928242	386162	699293	128483	368814	526526	546480	316828
neg-M170T372	170.045	6.19818	348603	450821	349564	523957	350172	421206	361189	559544	410970	415400	428299	1.87564e+06	410970	341047	438130	581498	453133	280567	296357	380141	352020	237334	293877	237334	322372	454096	244202	302663	263024	239519	281910	239519	408777	424824	336723	211620	436048	428229	308736	359570	276889
neg-M170T415	170.081	6.90958	1.81942e+06	1.55316e+06	2.12806e+06	1.7498e+06	2.33762e+06	1.81788e+06	1.37484e+06	1.71144e+06	4.25127e+06	5.02586e+06	3.60323e+06	2.06377e+07	4.25127e+06	1.08535e+06	2.33832e+06	3.69655e+06	2.89788e+06	4.06924e+06	1.4062e+06	1.87224e+06	2.30936e+06	1.64621e+06	3.56156e+06	1.64621e+06	2.71747e+06	1.21976e+06	792280	1.22751e+06	1.06049e+06	888966	1.02111e+06	888966	1.12355e+06	1.97035e+06	1.16416e+06	1.80809e+06	2.83199e+06	2.62704e+06	2.72484e+06	2.68599e+06	2.59389e+06
neg-M170T682	169.886	11.3616	502371	239193	88944.2	449901	135689	183003	262531	167716	120287	245710	261398	449902	120287	144492	210459	144489	61865.5	218988	566378	142103	254217	336736	105692	336736	199202	188902	398794	177476	341389	304244	93885	304244	238570	243521	245731	333451	151854	259486	170078	228247	306507
neg-M171T109	170.832	1.82225	941202	600781	358329	820655	887542	468638	914478	1.14329e+06	1.24585e+06	502320	596668	970823	1.24585e+06	445079	1.10747e+06	442486	972292	504598	438501	187394	883366	1.0865e+06	522808	1.0865e+06	412018	1.05459e+06	472959	2.06776e+06	750631	515653	470770	515653	1.41261e+06	887820	2.40065e+06	345405	211159	712758	677054	1.02183e+06	554445
neg-M171T177	171.005	2.94495	2.32832e+06	2.39175e+06	1.75993e+06	2.32051e+06	1.9369e+06	1.93221e+06	1.77012e+06	2.40004e+06	1.64911e+06	1.65073e+06	1.55129e+06	3.07134e+06	1.64911e+06	1.35774e+06	1.27832e+06	1.19639e+06	1.30608e+06	1.34323e+06	2.3182e+06	2.02153e+06	2.19272e+06	1.82553e+06	1.76399e+06	1.82553e+06	1.72437e+06	1.48773e+06	1.6885e+06	2.19774e+06	1.91929e+06	1.99682e+06	1.82389e+06	1.99682e+06	1.27719e+06	1.38855e+06	1.58621e+06	2.12517e+06	1.63902e+06	1.7094e+06	1.75916e+06	1.76615e+06	1.78793e+06
neg-M171T178	170.943	2.96593	2.13557e+07	1.78994e+07	2.16564e+07	18899522	1.88379e+07	1.94697e+07	1.94962e+07	1.85848e+07	1.93497e+07	1.94432e+07	1.98245e+07	1.68612e+07	1.93497e+07	1.96184e+07	1.91101e+07	1.97372e+07	1.89034e+07	2.161e+07	2.08069e+07	2.04304e+07	1.97164e+07	2.0165e+07	2.04596e+07	2.0165e+07	2.06645e+07	2.01556e+07	2.05427e+07	1.98923e+07	1.96574e+07	2.00151e+07	2.02314e+07	2.00151e+07	2.64447e+07	2.37516e+07	1.96632e+07	1.95151e+07	2.11445e+07	1.96371e+07	1.95139e+07	1.94651e+07	2.01212e+07
neg-M171T188	170.853	3.13357	1.35781e+06	898639	1.30653e+06	1.73181e+06	1.19338e+06	1.08326e+06	1.24114e+06	1.23919e+06	1.55864e+06	1.24673e+06	1.25383e+06	1.08331e+06	1.55864e+06	1.51353e+06	1.50924e+06	1.59743e+06	2.05391e+06	1.81824e+06	1.11635e+06	1.64483e+06	1.2702e+06	1.121e+06	2.06e+06	1.121e+06	1.58408e+06	1.00212e+06	1.49997e+06	1.75736e+06	1.22665e+06	915504	1.44989e+06	915504	769126	1.43609e+06	1.85577e+06	2.13521e+06	1.88462e+06	1.14842e+06	979952	1.68874e+06	1.05744e+06
neg-M171T202	171.005	3.3645	7.15454e+06	7.06368e+06	5.31152e+06	5.75744e+06	1.03708e+07	1.0378e+07	5.62021e+06	7.27782e+06	4.95289e+06	4.47892e+06	4.53348e+06	1.30129e+07	4.95289e+06	4.95886e+06	3.6702e+06	2.64215e+06	3.87338e+06	4.29956e+06	6.77494e+06	6.38283e+06	6.58233e+06	1.03989e+07	9.5314e+06	1.03989e+07	1.04434e+07	5.07835e+06	1.11191e+07	6.74209e+06	6.9788e+06	1.19133e+07	6.16741e+06	1.19133e+07	3.17127e+06	6.85389e+06	4.93726e+06	1.05205e+07	5.36467e+06	9.70415e+06	9.92129e+06	9.84069e+06	4.35103e+06
neg-M171T205	170.832	3.4234	1.73626e+06	1.70676e+06	1.80986e+06	1.51654e+06	1.81404e+06	1.75303e+06	1.64455e+06	1.68016e+06	1.61746e+06	1.74771e+06	1.60431e+06	998990	1.61746e+06	1.60177e+06	1.54999e+06	1.43838e+06	1.15232e+06	686012	1.00839e+06	1.80842e+06	1.40591e+06	1.01106e+06	1.33407e+06	1.01106e+06	1.63335e+06	1.91336e+06	1.69181e+06	1.47214e+06	1.42557e+06	1.60378e+06	1.64125e+06	1.60378e+06	2.1557e+06	3.03509e+06	1.50462e+06	809906	1.77465e+06	1.81372e+06	1.66778e+06	1.79721e+06	1.27432e+06
neg-M171T207	170.891	3.44885	456600	391849	421886	493122	245075	442268	230582	440803	96766.5	386479	210297	881753	96766.5	437448	110037	380138	310816	855343	462863	435531	83625.3	115310	119014	115310	391652	437627	1.05827e+06	118039	395334	313333	467153	313333	733950	813450	448118	661994	407274	357998	384449	427421	543574
neg-M171T297	170.832	4.94549	3.51116e+06	1.18948e+06	1.75508e+06	3.88447e+06	1.68665e+06	3.45609e+06	3.91847e+06	1.37072e+06	1.9395e+06	3.63387e+06	2.74413e+06	643456	1.9395e+06	2.17459e+06	1.78995e+06	3.1911e+06	1.31369e+06	1.25405e+06	2.34273e+06	2.0604e+06	4.33892e+06	850202	1.10569e+06	850202	3.90879e+06	1.83233e+06	3.38619e+06	2.26961e+06	2.41619e+06	1.54495e+06	2.1557e+06	1.54495e+06	1.39609e+06	1.70355e+06	2.29158e+06	1.23427e+06	2.21586e+06	2.36074e+06	1.80415e+06	2.10899e+06	1.23078e+06
neg-M171T315	171.026	5.25563	496028	890237	1.27043e+06	751458	1.47269e+06	1.51154e+06	1.22078e+06	1.41924e+06	1.81077e+06	4.5764e+06	2.00293e+06	678594	1.81077e+06	699728	730613	995537	658586	6.28397e+06	614460	505220	1.14497e+06	1.39265e+06	1.16764e+06	1.39265e+06	1.50431e+06	661203	403065	914652	662828	1.01154e+06	888854	1.01154e+06	501639	937279	691676	1.39206e+06	1.73726e+06	1.61747e+06	1.9994e+06	2.32036e+06	1.27557e+06
neg-M171T341	170.832	5.68061	1.6293e+06	1.80393e+06	563434	2.81373e+06	1.21485e+06	2.15237e+06	2.12792e+06	2.72395e+06	1.02065e+06	2.21987e+06	1.16154e+06	859331	1.02065e+06	906687	832711	1.95469e+06	730300	1.36275e+06	825651	760350	1.95437e+06	666760	887554	666760	1.6993e+06	1.60453e+06	1.93898e+06	2.11061e+06	1.09607e+06	908569	1.44929e+06	908569	2.53915e+06	2.11215e+06	753081	1.51462e+06	1.25527e+06	1.8983e+06	1.13622e+06	1.81933e+06	1.24418e+06
neg-M171T342	171.026	5.6971	635779	845387	1.05797e+06	1.03496e+06	3.9653e+06	1.07446e+06	4.62661e+06	2.56556e+06	5.66139e+06	1.63684e+07	2.38105e+06	1.46195e+06	5.66139e+06	857076	3.71953e+06	2.80813e+06	5.06873e+06	1.31996e+07	600554	2.38709e+06	1.23724e+06	171452	1.30651e+06	171452	965546	3.81023e+06	1.80801e+06	2.24011e+06	2.11388e+06	2.19442e+06	2.21129e+06	2.19442e+06	1.66569e+06	8.03192e+06	1.80859e+06	1.06448e+06	1.86144e+06	3.54094e+06	3.2176e+06	1.28178e+06	3.13936e+06
neg-M171T373	171.026	6.22353	3.27391e+06	4.1572e+06	3.4467e+06	3.36897e+06	3.21558e+06	3.51645e+06	4.42568e+06	4.95805e+06	4.37229e+06	3.96199e+06	3.06174e+06	2.31494e+06	4.37229e+06	3.27074e+06	3.43298e+06	2.92154e+06	4.57087e+06	4.2946e+06	3.72291e+06	2.95554e+06	3.96815e+06	3.99755e+06	3.43452e+06	3.99755e+06	3.74005e+06	4.32203e+06	2.20296e+06	3.51472e+06	2.81344e+06	3.63229e+06	3.24803e+06	3.63229e+06	2.74414e+06	3.5776e+06	2.80891e+06	3.38495e+06	2.5356e+06	3.67831e+06	2.62568e+06	3.66197e+06	3.20471e+06
neg-M171T380	171.113	6.33165	817232	812651	1.30666e+06	1.07585e+06	1.16909e+06	1.04211e+06	1.26305e+06	1.34144e+06	1.20142e+06	1.51621e+06	628838	351147	1.20142e+06	974133	1.00767e+06	1.29823e+06	1.67498e+06	1.78019e+06	1.71328e+06	1.50597e+06	1.54325e+06	1.27007e+06	1.66239e+06	1.27007e+06	1.76343e+06	1.76322e+06	1.19951e+06	1.52219e+06	1.56399e+06	1.64771e+06	1.30776e+06	1.64771e+06	946592	1.12028e+06	1.00465e+06	2.12417e+06	1.45449e+06	1.41619e+06	1.7361e+06	1.78573e+06	1.92599e+06
neg-M171T384	171.055	6.40354	1.66822e+06	1.11771e+06	652318	674380	416764	484947	1.06314e+06	1.14128e+06	1.18199e+06	1.49423e+06	458188	3.37691e+06	1.18199e+06	1.22632e+06	828957	250672	1.46378e+06	221215	539726	429277	411753	1.25991e+06	332262	1.25991e+06	583132	126374	1.28552e+06	873184	1.00443e+06	817867	655899	817867	788038	580413	847154	1.25968e+06	743610	701353	763950	746955	656933
neg-M171T392	171.011	6.53478	337095	132322	362801	273521	235065	230460	131657	497690	322909	349187	331019	492415	322909	351096	424568	406963	449470	365986	204317	213129	192045	108765	143671	108765	538008	379145	231875	141862	71443.8	196931	236195	196931	146542	98325.6	274159	345459	390405	347220	339421	417894	349242
neg-M171T408	171.065	6.79793	2.79718e+06	2.67135e+06	3.13422e+06	2.89485e+06	3.0654e+06	2.5481e+06	3.15723e+06	4.51926e+06	2.47428e+06	2.00428e+06	2.30112e+06	7.89032e+06	2.47428e+06	2.02148e+06	1.76469e+06	2.65132e+06	2.97732e+06	4.12292e+06	2.08426e+06	2.21906e+06	2.99249e+06	2.1485e+06	3.14894e+06	2.1485e+06	2.74268e+06	3.75692e+06	2.25243e+06	2.4497e+06	1.94582e+06	2.41689e+06	3.62373e+06	2.41689e+06	4.11175e+06	2.48216e+06	3.47362e+06	2.94356e+06	3.42326e+06	3.25015e+06	3.11134e+06	2.82953e+06	3.26777e+06
neg-M171T427	171.065	7.1118	9.04703e+06	5.96747e+06	9.17373e+06	2.40001e+06	7.482e+06	7.7576e+06	5.48158e+06	2.90489e+07	4.83308e+06	6.03846e+06	6.50982e+06	5.73989e+06	4.83308e+06	6.84091e+06	8.23327e+06	9.63395e+06	1.19909e+07	6.26451e+06	7.14621e+06	6.09027e+06	4.7556e+06	4.98111e+06	7.91666e+06	4.98111e+06	9.85394e+06	9.52028e+06	7.78545e+06	7.40744e+06	7.6981e+06	5.35742e+06	1.69104e+07	5.35742e+06	1.23781e+07	7.93842e+06	2.53933e+07	7.12229e+06	1.33254e+07	9.06763e+06	8.95935e+06	8.68781e+06	7.11784e+06
neg-M171T473	171.101	7.882	2.03662e+06	2.22328e+06	6.35195e+06	1.50905e+06	2.43972e+06	2.43401e+06	1.87289e+06	2.67679e+06	2.25634e+06	2.23488e+06	2.49314e+06	2.1616e+06	2.25634e+06	2.01774e+06	2.85942e+06	3.02224e+06	2.61025e+06	2.85667e+06	2.3233e+06	1.94519e+06	2.50739e+06	2.50885e+06	3.38552e+06	2.50885e+06	2.48248e+06	2.92376e+06	2.25042e+06	1.88223e+06	2.64772e+06	1.77281e+06	2.70213e+06	1.77281e+06	2.35894e+06	3.21856e+06	3.27142e+06	2.00606e+06	3.79125e+06	3.15694e+06	4.85681e+06	3.35664e+06	5.31366e+06
neg-M171T568	170.984	9.46445	2.20325e+06	796773	1.36175e+06	2.26322e+06	1.14772e+06	1.6392e+06	2.69542e+06	1.87591e+06	1.28154e+06	1.6757e+06	1.14219e+06	2.96457e+06	1.28154e+06	2.83868e+06	1.6725e+06	2.83078e+06	2.48995e+06	1.85496e+06	1.51114e+06	1.49898e+06	1.03835e+06	1.86974e+06	1.73202e+06	1.86974e+06	1.67833e+06	1.51679e+06	1.81048e+06	1.33323e+06	484748	1.59837e+06	2.01139e+06	1.59837e+06	1.93192e+06	1.99728e+06	1.73021e+06	1.05587e+06	1.58461e+06	1.73675e+06	2.13016e+06	1.64691e+06	1.2254e+06
neg-M171T672	170.832	11.2001	4.80392e+06	2.23672e+06	2.99363e+06	1.25822e+06	2.39889e+06	1.44838e+06	1.55477e+06	3.2187e+06	1.77724e+06	1.86902e+06	2.39654e+06	1.0226e+06	1.77724e+06	1.55365e+06	1.56444e+06	1.38975e+06	1.18499e+06	1.14992e+06	1.31645e+06	1.68431e+06	1.67874e+06	897027	1.33305e+06	897027	1.33181e+06	1.34117e+06	2.52681e+06	1.66934e+06	1.79743e+06	1.37345e+06	1.4168e+06	1.37345e+06	1.64e+06	1.59822e+06	1.67667e+06	1.34803e+06	1.94003e+06	1.21909e+06	1.34826e+06	1.33324e+06	1.39296e+06
neg-M171T681	170.883	11.3524	9.58614e+06	3.9424e+06	2.45164e+06	8.4183e+06	3.16659e+06	3.14993e+06	3.88428e+06	3.74811e+06	3.23107e+06	5.04897e+06	4.49638e+06	6.66436e+06	3.23107e+06	3.35362e+06	3.50611e+06	3.63995e+06	3.57133e+06	6.0718e+06	8.98462e+06	4.24726e+06	4.63593e+06	6.37859e+06	3.41495e+06	6.37859e+06	3.85831e+06	3.52679e+06	6.62054e+06	3.65877e+06	5636350	5.45126e+06	3.25788e+06	5.45126e+06	5.41048e+06	4.15918e+06	4.08742e+06	7.49165e+06	3.13199e+06	4.90609e+06	3.21193e+06	3.80097e+06	6.40743e+06
neg-M172T178	171.946	2.96695	353166	241394	332612	331560	347718	271709	268841	208865	318882	350451	303220	249455	318882	273495	216513	322003	309919	323380	294701	333787	322849	360457	215461	360457	174919	241136	313201	365361	319398	268280	299019	268280	421412	350983	276489	311034	298109	232710	300656	313761	250493
neg-M172T181	172.021	3.0112	2.06683e+06	2.35412e+06	1.77226e+06	2.64437e+06	1.58485e+06	1.77687e+06	2.21562e+06	2.07562e+06	1.70198e+06	1.7183e+06	1.29502e+06	1.79285e+06	1.70198e+06	1.58471e+06	1.6801e+06	1.92255e+06	1.15137e+06	1.03884e+06	2.27473e+06	1.81501e+06	2.17197e+06	1.96711e+06	2.23249e+06	1.96711e+06	2.07534e+06	1.87514e+06	2.99019e+06	2.19356e+06	2.05507e+06	2.28904e+06	2.32703e+06	2.28904e+06	2.0296e+06	1.62044e+06	1.86762e+06	2.30282e+06	1.74649e+06	1.72458e+06	1.82883e+06	2.01381e+06	2.09501e+06
neg-M172T413	172.097	6.88068	5.9465e+07	4.75786e+07	4.41289e+07	5.03893e+07	4.33437e+07	4.20384e+07	5.74383e+07	5.68446e+07	5.85289e+07	5.37638e+07	3.31324e+07	8.4876e+07	5.85289e+07	5.77847e+07	4.07677e+07	5.82241e+07	7.26484e+07	4.70544e+07	2.48372e+07	1.89837e+07	4.24818e+07	2.13255e+07	3.19782e+07	2.13255e+07	2.70041e+07	2.81459e+07	4.67087e+07	3.80414e+07	2.68112e+07	3.67656e+07	3.77278e+07	3.67656e+07	1.954e+07	1.77695e+07	4.97756e+07	5.62987e+07	4.57503e+07	4.21145e+07	4.16675e+07	4.36511e+07	4.39429e+07
neg-M172T427	172.068	7.11701	55618216	227403	687452	3.72511e+07	657240	269777	332245	2.15081e+06	1.29128e+08	145537	189206	339842	1.29128e+08	268775	638488	78631167	855246	3.90016e+08	3.15439e+07	316986	5.29385e+07	3.81819e+07	578095	3.81819e+07	656812	748552	1.54923e+07	3.40748e+07	517762	266263	1.34609e+06	266263	960957	533405	1.95266e+06	483323	596544	589863	690063	574935	407334
neg-M172T428	172.097	7.13677	5.64861e+07	6.03232e+07	7.49847e+07	3.94809e+07	1.4031e+08	1.16123e+08	4.24871e+07	5.14464e+07	1.94155e+08	1.9924e+08	1.60314e+08	4.62595e+08	1.94155e+08	2.13649e+07	6.45022e+07	1.40891e+08	1.39176e+08	4.06095e+08	3.34673e+07	7.25767e+07	5.55732e+07	6.58765e+07	8.65991e+07	6.58765e+07	7.52464e+07	8.75221e+07	1.6799e+07	3.62767e+07	5.92195e+07	1.91533e+07	2.26073e+07	1.91533e+07	3.27332e+07	8.4308e+07	2.94947e+07	5.31104e+07	8.19804e+07	1.17374e+08	1.1421e+08	7.5494e+07	7.45195e+07
neg-M172T453	172.039	7.55808	712511	410898	610528	1.0223e+06	515033	468629	709526	528273	773838	570528	183670	507987	773838	763181	648504	607333	920727	824591	500228	376544	636353	606933	539661	606933	744912	846542	717022	539162	627894	984387	728302	984387	391091	415739	556821	1.43058e+06	723691	689236	802022	620327	761770
neg-M173T107	172.829	1.78154	208943	241287	119268	182390	243156	313888	278185	199522	247222	350396	174092	321952	247222	472273	874602	572925	458170	265953	893402	422846	256981	378471	315827	378471	332931	461633	222424	291511	197202	629591	200626	629591	623821	546396	224993	1.17306e+06	137495	414051	351913	502571	238112
neg-M173T129	172.829	2.15013	136716	230300	95896.2	693752	334962	338669	451135	408897	711926	217963	555964	321255	711926	288911	433139	309971	391593	294566	452765	532172	258457	368117	347021	368117	270757	87105.6	382479	298506	221578	298531	241605	298531	416133	513424	815740	280899	155788	281499	280164	482063	259779
neg-M173T143	172.829	2.38632	209818	282965	195613	404265	367520	577869	474201	728323	356994	228692	221497	350714	356994	357251	462564	390309	498235	1.30757e+06	357225	227033	288253	417273	439717	417273	470178	326530	266387	52534.8	218804	371420	456335	371420	327683	498886	377425	1.34616e+06	165955	654811	608281	641530	299668
neg-M173T162_1	172.829	2.69183	1.28045e+06	320059	698278	910374	1.39537e+06	963751	186865	1.69205e+06	271306	257969	305669	192484	271306	965905	284631	1.51099e+06	347961	48381.6	1.0847e+06	216818	511013	1.14561e+06	1.42975e+06	1.14561e+06	1.17743e+06	187435	573000	561591	193427	605262	935694	605262	1.10501e+06	416578	856332	158526	1.22269e+06	754201	747213	778019	532133
neg-M173T168_1	173.005	2.7979	128414	93971.3	139210	46104.2	96193.9	42714	133845	111477	102176	107626	82314.5	63680.9	102176	85421.5	84344.3	118941	83585.3	57327.4	156512	103086	105335	98103.2	92652	98103.2	125461	75138.4	86041	70909.5	94279.6	101239	106653	101239	167377	95744.9	93138.9	137539	175242	86061.6	126699	121792	129638
neg-M173T168_2	173.103	2.80615	3.39914e+06	3.08686e+06	3.72057e+06	4.05647e+06	2.45315e+06	3.28961e+06	3.91104e+06	695286	3.89199e+06	3.51189e+06	2.86601e+06	3.78921e+06	3.89199e+06	4.51227e+06	3.5792e+06	3.66953e+06	2.76651e+06	3.41115e+06	2.94552e+06	2.79738e+06	3.47202e+06	2.73405e+06	3.30519e+06	2.73405e+06	2.82865e+06	3.5215e+06	2.95745e+06	3.94626e+06	3.49729e+06	3.33236e+06	3.66729e+06	3.33236e+06	3.20656e+06	2.28749e+06	2.95918e+06	3.77711e+06	3.75607e+06	3.34718e+06	2.84715e+06	3.17551e+06	3.83912e+06
neg-M173T178	172.94	2.96665	5.81938e+06	5.2568e+06	6.41427e+06	5.55092e+06	5.657e+06	5.55802e+06	5.73878e+06	5.50729e+06	5.5997e+06	5.76176e+06	5.60843e+06	4.96849e+06	5.5997e+06	5.67851e+06	5.41439e+06	5.64578e+06	5.98147e+06	6.65499e+06	6.35068e+06	6.19886e+06	5.87795e+06	6.03822e+06	5.87294e+06	6.03822e+06	6.12327e+06	5.87921e+06	5.94634e+06	5.62414e+06	5.58672e+06	5.7488e+06	5.8809e+06	5.7488e+06	7.56608e+06	6.63999e+06	5.61669e+06	6.07609e+06	6.20731e+06	5.6449e+06	5.5775e+06	5.87883e+06	5.9719e+06
neg-M173T181	173.103	3.0204	1.15926e+07	1.32575e+07	1.08276e+07	1.43969e+07	9.12127e+06	1.12631e+07	1.40538e+07	1.37653e+07	1.42392e+07	1.40111e+07	1.16671e+07	1.43677e+07	1.42392e+07	1.63876e+07	1.93469e+07	1.74345e+07	1.16007e+07	1.05946e+07	1.02314e+07	9.47623e+06	1.08684e+07	1.00532e+07	1.09124e+07	1.00532e+07	1.05364e+07	1.15617e+07	1.26041e+07	1.35115e+07	1.08171e+07	1.22733e+07	1.27161e+07	1.22733e+07	1.15378e+07	9.34877e+06	1.08212e+07	1.11829e+07	1.13401e+07	1.14081e+07	1.28482e+07	1.23091e+07	1.13451e+07
neg-M173T198	173.092	3.29782	1.54387e+07	1.52223e+07	5.08288e+06	1.68935e+07	1.17712e+07	1.65555e+07	1.72411e+07	1.42868e+07	1.00007e+07	7.95119e+06	7.45762e+06	8.87528e+06	1.00007e+07	1.0591e+07	8.37362e+06	1.04306e+07	9.03073e+06	6.1898e+06	775463	653866	719071	1.25616e+06	572044	1.25616e+06	503712	907195	1.93558e+06	1.38007e+06	2.08446e+06	1.67179e+06	1.99296e+06	1.67179e+06	3.8947e+06	1.87365e+06	1.99789e+06	1.412e+06	4.93274e+06	5.57942e+06	5.84865e+06	5.60209e+06	5.284e+06
neg-M173T206_1	172.829	3.42952	672223	1.50274e+06	506856	577909	625065	708726	908901	1.63587e+06	551904	791978	838869	415851	551904	816916	646205	779449	697377	1.46503e+06	849722	876296	831561	522928	1.82142e+06	522928	749872	825936	977389	850647	711969	674772	876203	674772	1.29873e+06	2.4228e+06	802715	403284	934268	750973	562267	1.59353e+06	1.62162e+06
neg-M173T210	173.055	3.49822	4.53175e+06	3.82803e+06	3.32217e+06	7.44162e+06	2.74496e+06	4.62461e+06	3.71839e+06	5.25695e+06	2.8307e+06	3.27861e+06	2.57931e+06	1.37149e+07	2.8307e+06	2.14115e+06	3.58088e+06	5.22656e+06	2.69628e+06	2.6056e+06	2.93196e+06	2.5236e+06	3.42623e+06	2.93938e+06	3.56599e+06	2.93938e+06	3.22792e+06	3.28984e+06	3.72943e+06	3.68418e+06	2.96889e+06	3.57729e+06	3.82081e+06	3.57729e+06	2.68431e+06	2.33848e+06	3.65431e+06	2.59229e+06	3.1454e+06	3.3271e+06	3.1534e+06	3.99208e+06	3.50469e+06
neg-M173T216	173.008	3.59486	7.40114e+07	7.58379e+07	7.33069e+07	8.26489e+07	7.22561e+07	7.46292e+07	6.58694e+07	8.12102e+07	7.08185e+07	8.03461e+07	7.34219e+07	1.1548e+08	7.08185e+07	6.2278e+07	6.50155e+07	7.6842e+07	6.90268e+07	5.82587e+07	7.24762e+07	5.95647e+07	7.76838e+07	71889334	6.94227e+07	71889334	7.56964e+07	7.33949e+07	6.3589e+07	8.6385e+07	7.68897e+07	7.76381e+07	7.14621e+07	7.76381e+07	5.0094e+06	3.51611e+07	6.17336e+07	8.20197e+07	7.41911e+07	7.14442e+07	6.85916e+07	6.93259e+07	6.13854e+07
neg-M173T222	173.025	3.69543	721732	487540	605894	526212	429744	542023	963751	623232	724452	678004	631625	885641	724452	654668	753625	744532	557257	1.32422e+07	442904	532841	459027	357549	485086	357549	624500	930508	276629	682322	585103	565297	713570	565297	189263	102464	478586	718485	519215	640126	636990	724928	349990
neg-M173T280	173.008	4.66887	1.38572e+07	9.67235e+06	3.38539e+06	5.64749e+06	4.83653e+06	5.043e+06	5.60987e+06	1.04781e+07	8.30823e+06	1.95746e+07	1.60102e+07	9.49976e+06	8.30823e+06	7.85881e+06	3.86972e+06	9.17168e+06	7.32119e+06	1.75582e+06	1.54306e+07	3.33342e+06	1.70503e+07	6.00382e+06	4.11622e+06	6.00382e+06	4.13613e+06	1.31026e+07	3.69657e+06	5.05524e+06	4.34217e+06	1.23858e+07	2.82748e+06	1.23858e+07	4.8485e+06	7.46551e+06	1.27827e+07	3.94637e+06	7.20171e+06	3.24849e+06	3.73816e+06	6.27946e+06	2.38134e+06
neg-M173T284	173.055	4.72687	939219	186197	474480	709531	212231	462000	134819	414000	461843	841497	794688	2.57023e+06	461843	930670	533476	925231	481173	542074	71789.3	482097	487697	455869	494968	455869	464936	560221	421902	288382	201598	590692	415363	590692	459292	197935	814146	486071	299359	346367	478324	574743	466118
neg-M173T298	172.829	4.96938	1.71052e+06	815355	797074	638187	861339	911803	1.02916e+06	1.12637e+06	614267	764819	895388	777187	614267	1.9978e+06	891747	1.0235e+06	1.38173e+06	673987	1.6768e+06	1.03761e+06	693276	489188	508915	489188	1.20381e+06	1.01276e+06	1.8495e+06	1.2203e+06	2.055e+06	771396	1.10929e+06	771396	1.17624e+06	828274	1.06145e+06	532107	1.03538e+06	1.20335e+06	1.01709e+06	1.8517e+06	616419
neg-M173T313	173.008	5.21804	7.90024e+06	1.51218e+07	4.17668e+06	1.92624e+07	5.10059e+06	1.46887e+07	1.12452e+07	1.77377e+07	1.00127e+07	2.68539e+06	4.81109e+06	1.97429e+07	1.00127e+07	1.15187e+07	1.02934e+07	1.32904e+07	1.35058e+07	4.49029e+06	2.7263e+06	2.72376e+06	3.94947e+06	8.5508e+06	7.16542e+06	8.5508e+06	1.23146e+07	2.0774e+06	1.54083e+07	1.54501e+07	1.30923e+07	2.28289e+06	6.27834e+06	2.28289e+06	1.47667e+07	1.4462e+07	5.97138e+06	7.5974e+06	1.25313e+07	1.27013e+07	1.01925e+07	1.29065e+07	6.65405e+06
neg-M173T374	173.092	6.22728	357320	354688	178487	547558	219034	375411	380175	371127	136067	136143	97264.1	3.00098e+06	136067	133931	135252	579680	167858	489662	504514	508910	418688	405880	447647	405880	491021	450484	456232	416302	495027	476486	395654	476486	585328	488229	481981	474476	164248	204981	168042	165120	116327
neg-M173T376	173.008	6.27208	4.27498e+06	4.48132e+06	1.71818e+06	4.00953e+06	1.78479e+06	1.61164e+06	1.62523e+06	2.04716e+06	1.62665e+06	1.65702e+06	1.48162e+06	4.97761e+06	1.62665e+06	1.32429e+06	1.91335e+06	1.97519e+06	1.58137e+06	1.47729e+06	1.77382e+06	1.5659e+06	1.95747e+06	1.40382e+06	1.66012e+06	1.40382e+06	1.85639e+06	1.86828e+06	1.72269e+06	1.89783e+06	3.2123e+06	1.521e+06	1.3652e+06	1.521e+06	3.17109e+06	1.5363e+06	2.94355e+06	1.3978e+06	1.79682e+06	1.88439e+06	1.83726e+06	1.89838e+06	1.43454e+06
neg-M173T379	173.044	6.31195	1.09245e+06	1.20485e+06	1.50003e+06	1.70793e+06	1.42452e+06	1.5846e+06	976993	3.56569e+06	1.07564e+06	1.46673e+06	1.22584e+06	2.98673e+06	1.07564e+06	944177	1.14848e+06	1.21853e+06	1.39033e+06	964794	1.31134e+06	961399	1.02309e+06	815390	1.17477e+06	815390	1.21315e+06	1.09236e+06	1.18637e+06	956055	1.08198e+06	1.45732e+06	2.25192e+06	1.45732e+06	1.58319e+06	1.09114e+06	2.26187e+06	1.06372e+06	1.67386e+06	1.92549e+06	1.51018e+06	1.70546e+06	1.34449e+06
neg-M173T402_1	172.99	6.70538	2872576624	3871722195	2445873412	1884047718	2231638008	3341548863	1375203206	3592836798	4914935885	7353785274	4527085210	7662315390	4914935885	5409651288	5850559276	3295620693	2551579460	1165806869	1082271795	8.35682e+08	1006128853	1077940089	1180551744	1077940089	8.02265e+08	7.45383e+08	1122823508	729454501	2029760244	1399125283	8.38431e+08	1399125283	6.33449e+08	9.32746e+08	1083083491	1611385629	2530059324	2338556474	2304064297	2344643493	2420199327
neg-M173T402_2	173.051	6.70752	6.21407e+06	8.34763e+06	3.06088e+06	3.8034e+06	4.74488e+06	6.77122e+06	2.84285e+06	7.85417e+06	9.71624e+06	1.53388e+07	9.78151e+06	1.62021e+07	9.71624e+06	1.13976e+07	1.24562e+07	6.99852e+06	5.57976e+06	2.43914e+06	2.22794e+06	1.78054e+06	1.94618e+06	2.21939e+06	2.36688e+06	2.21939e+06	1.58099e+06	1.54701e+06	2.28202e+06	1.49014e+06	4.09306e+06	2.93299e+06	1.61396e+06	2.93299e+06	1.26443e+06	1.93175e+06	2.12531e+06	3.48025e+06	5.32031e+06	4.86203e+06	4.8358e+06	5.21067e+06	5.10335e+06
neg-M173T403	172.93	6.70883	6.20474e+06	8.26474e+06	3.12363e+06	3.86156e+06	4.65542e+06	7.05119e+06	2.8513e+06	7.91285e+06	9.97331e+06	1.49649e+07	9.81548e+06	1.59512e+07	9.97331e+06	1.10738e+07	1.26764e+07	6.83382e+06	5.56096e+06	2.55904e+06	2.22299e+06	1.77529e+06	2.00539e+06	2.20781e+06	2.26335e+06	2.20781e+06	1.57506e+06	1.44255e+06	2.3598e+06	1.50576e+06	4.07775e+06	2.91313e+06	1.64407e+06	2.91313e+06	1.23676e+06	1.9249e+06	2.20122e+06	3.64368e+06	5.42751e+06	4.75426e+06	4.82044e+06	5.23697e+06	5228171
neg-M173T412	173.081	6.863	15343625	1.0718e+07	1.65198e+07	9.16696e+06	1.44414e+07	1.04428e+07	1.35973e+07	1.55455e+07	1.3067e+07	1.36073e+07	1.08184e+07	1.78748e+07	1.3067e+07	1.20014e+07	1.09335e+07	1.21849e+07	1.56694e+07	1.64093e+07	1.07356e+07	1.09913e+07	1.04138e+07	8.04146e+06	1.06167e+07	8.04146e+06	1.03273e+07	1.06271e+07	9.34643e+06	8.18147e+06	8.76887e+06	9.52583e+06	1.07582e+07	9.52583e+06	1.04454e+07	1.51899e+07	1.23882e+07	1.18493e+07	1.79581e+07	1.58856e+07	1.59328e+07	1.75471e+07	1.69252e+07
neg-M173T428	173.1	7.13272	6.54817e+06	4.23329e+06	5.0776e+06	2.86994e+06	6.22523e+06	7.92792e+06	3.01306e+06	3.62132e+06	1.24804e+07	12965695	1.07428e+07	3.13838e+07	1.24804e+07	1.56349e+06	4.23362e+06	5.25189e+06	9.13219e+06	2.92901e+07	2.45475e+06	5.23383e+06	6.25924e+06	4.44358e+06	3.78778e+06	4.44358e+06	3.24164e+06	5.94047e+06	2.54394e+06	2.56338e+06	3.90328e+06	2.40976e+06	5.92371e+06	2.40976e+06	3.83536e+06	4.6831e+06	2.14103e+06	3.72116e+06	5.5724e+06	8.00249e+06	7.71306e+06	7.85406e+06	5.0587e+06
neg-M173T432	173.081	7.20417	2.34139e+06	4.09505e+06	4.36203e+06	3.25559e+06	3.57605e+06	2.56548e+06	3.78006e+06	1.05681e+07	9.14996e+06	2.48174e+06	8.7887e+06	3.16225e+07	9.14996e+06	2.49041e+06	4.20133e+06	5.85739e+06	5.03139e+06	3.04904e+07	3.26565e+06	2.57373e+06	4.16935e+06	3.62687e+06	3.38173e+06	3.62687e+06	3.46508e+06	3.56514e+06	2.75655e+06	2.39464e+06	3.22753e+06	2.06808e+06	6.2742e+06	2.06808e+06	5.79802e+06	3.53545e+06	8.34341e+06	3.63619e+06	4.13687e+06	4.26165e+06	4.55396e+06	4.42643e+06	3.91738e+06
neg-M173T498	172.99	8.29222	2.89733e+06	7.45284e+06	2.22241e+06	1.72169e+06	2.4526e+06	2.12522e+06	1.22671e+06	2.90955e+06	4.68306e+06	4.59938e+06	4.96565e+06	1.10894e+07	4.68306e+06	5.89877e+06	3.85613e+06	3.00432e+06	2.62038e+06	1.0526e+06	904426	950072	893201	915068	1.2878e+06	915068	935697	789535	1.13512e+06	692614	2.69827e+06	1.229e+06	655475	1.229e+06	414727	806481	856091	1.55297e+06	2.77808e+06	2.10123e+06	1.9274e+06	1.78385e+06	2.80931e+06
neg-M173T502	173.117	8.36357	1.6498e+06	1.0161e+06	1.45404e+06	1.14776e+06	1.04222e+06	1.10797e+06	1.80446e+06	1.14099e+06	1.87939e+06	1.66983e+06	1.90448e+06	1.68085e+06	1.87939e+06	911972	1.02834e+06	1.36578e+06	1.57412e+06	1.75041e+06	1.92878e+06	956372	1.38913e+06	1.32604e+06	1.3281e+06	1.32604e+06	1.39254e+06	1.41134e+06	1.36304e+06	1.22285e+06	1.17303e+06	723350	872834	723350	1.57859e+06	1.15091e+06	750837	1.25736e+06	1.31462e+06	1.62345e+06	1.60897e+06	1.40624e+06	1.3244e+06
neg-M173T526	172.99	8.7621	2.20771e+06	5.80263e+06	3.02951e+06	1.00903e+06	3.94191e+06	2.10996e+06	870060	4.62058e+06	6.64061e+06	3.37091e+06	2.81223e+06	8.71028e+06	6.64061e+06	3.22047e+06	4.7492e+06	2.33494e+06	2.2122e+06	990181	738640	1.17465e+06	950270	1.08384e+06	1.15674e+06	1.08384e+06	876922	787774	1.10435e+06	713320	2.65509e+06	1.24761e+06	703583	1.24761e+06	472887	733334	905062	2.47112e+06	1.93638e+06	2.01777e+06	1.85034e+06	1.86612e+06	1.75422e+06
neg-M173T579	172.99	9.64392	5.60567e+06	1.3898e+07	2.35379e+06	4.62941e+06	4.58667e+06	6.72678e+06	1.97765e+06	6.36765e+06	9.64128e+06	1.2559e+07	5.58745e+06	1.10291e+07	9.64128e+06	6.73538e+06	5.873e+06	5.58487e+06	4.47892e+06	2.10301e+06	2.10752e+06	3.90129e+06	2.40404e+06	2.81941e+06	3.1636e+06	2.81941e+06	2.52017e+06	1.95663e+06	2.32279e+06	2.08057e+06	8.18121e+06	2.58877e+06	2.16672e+06	2.58877e+06	1.6454e+06	1.98971e+06	2.1166e+06	3.12879e+06	3.21963e+06	6.25137e+06	2.47891e+06	3.34734e+06	4.03713e+06
neg-M173T609	172.99	10.1464	8.81263e+06	1.03003e+07	2.14864e+07	6.75758e+06	1.4108e+07	8.35094e+06	1.08512e+07	1.65626e+07	3.24901e+07	6.41482e+07	4.79632e+07	1.53803e+07	3.24901e+07	2.61062e+07	3.41033e+07	1.59902e+07	1.25153e+07	5.97538e+06	6.36873e+06	7.36333e+06	7.47545e+06	9.1888e+06	9.66404e+06	9.1888e+06	105016	6.4486e+06	7.59341e+06	6.78521e+06	5.11024e+06	1.51553e+07	6.71066e+06	1.51553e+07	5.52354e+06	5.99477e+06	3.88835e+06	1.46593e+07	1.53838e+07	8.55412e+06	4.43517e+06	1.13249e+07	1.20266e+07
neg-M173T706	172.867	11.7692	8.25828e+06	455094	896010	5.82048e+06	830682	703333	942271	1.79007e+06	1.90623e+06	658164	711171	3.78981e+06	1.90623e+06	1.54039e+06	1.34641e+06	1.65243e+06	545339	2.06548e+06	2.39176e+06	2.27232e+06	2.21506e+06	3.976e+06	2.00898e+06	3.976e+06	1.61196e+06	387646	3.60694e+06	1.08461e+06	3.10302e+06	2.68641e+06	1.98221e+06	2.68641e+06	1.46292e+06	1.89074e+06	1.56351e+06	3.48621e+06	2.46349e+06	2.70193e+06	1.81433e+06	1.69278e+06	2.49895e+06
neg-M174T165	174.001	2.74348	160064	25067.4	35032.4	158278	142307	140179	230966	190991	109909	187692	25546.7	143462	109909	133967	152315	233136	150769	61752.4	69649.3	116400	125170	144265	150461	144265	96533	132429	118708	257893	204672	168689	239505	168689	373790	139425	154864	85391.3	98663.1	96751.4	90625.7	107218	35996
neg-M174T181	174.106	3.01254	475626	619008	571375	643465	460478	501318	723122	735828	737429	590177	468090	599065	737429	821726	598850	720545	481406	431810	415240	332961	574484	444620	445652	444620	307255	639947	494545	699300	644603	735258	522057	735258	400980	346297	615202	481239	732443	525356	453923	560352	579734
neg-M174T185	174.087	3.0891	1.41711e+07	1.42904e+07	1.43895e+07	1.50031e+07	1.13238e+07	1.33292e+07	1.72773e+07	1.51044e+07	1.42326e+07	2.01683e+07	1.32079e+07	1.44722e+07	1.42326e+07	1.52178e+07	1.20623e+07	1.60539e+07	1.27579e+07	1.26644e+07	1.17607e+07	1.08121e+07	1.28506e+07	1.01295e+07	1.25162e+07	1.01295e+07	1.1078e+07	1.45652e+07	1.30855e+07	1.72329e+07	1.50467e+07	1.58307e+07	1.39342e+07	1.58307e+07	3.08517e+07	1.62972e+07	1.72655e+07	1.51568e+07	1.39931e+07	1.40841e+07	1.40563e+07	1.43829e+07	1.36168e+07
neg-M174T188	174.044	3.1371	1.65625e+06	1.24082e+06	438224	1.0287e+06	773406	512086	532082	838918	200485	401534	476871	449054	200485	388208	172074	185411	138207	196279	656948	836210	877354	569464	717777	569464	563799	522540	126770	794435	541180	737523	548406	737523	1.23498e+06	918403	554836	369622	503843	512458	524939	437904	542998
neg-M174T204	174.087	3.39245	6.35803e+06	6.32292e+06	6.04373e+06	5.71606e+06	4.99049e+06	5.5658e+06	6.20799e+06	6.58462e+06	6.6867e+06	7.44764e+06	5.03029e+06	5.99966e+06	6.6867e+06	6.38609e+06	5.41234e+06	5.95003e+06	5.8645e+06	5.50012e+06	4.78595e+06	4.34263e+06	6.03132e+06	3.51149e+06	5.40249e+06	3.51149e+06	4.32286e+06	5.33665e+06	4.75848e+06	7.6585e+06	6.81246e+06	6.86277e+06	5.49801e+06	6.86277e+06	973396	2.54671e+06	7.21398e+06	5.79417e+06	6.17443e+06	5.63233e+06	6.06016e+06	5.10609e+06	7.31758e+06
neg-M174T214	174.039	3.57405	7.74495e+06	8.35556e+06	7.43415e+06	8.82347e+06	5.88373e+06	7.84952e+06	9.0184e+06	7.76564e+06	5.83088e+06	6.50484e+06	5.93987e+06	1.0579e+07	5.83088e+06	6.34002e+06	6.49791e+06	5.62448e+06	5.65169e+06	5.90413e+06	8.25159e+06	7.40612e+06	1.80106e+07	6.35461e+06	9.36504e+06	6.35461e+06	5.89061e+06	6.92224e+06	9.01655e+06	8.32729e+06	2.00639e+07	1.04891e+07	8.81928e+06	1.04891e+07	5.80632e+06	4.76983e+06	8.37888e+06	8.15244e+06	7.65086e+06	7.37523e+06	7.25534e+06	7.70488e+06	6.9362e+06
neg-M174T216	174.011	3.59283	3.81202e+06	3.92836e+06	3.61298e+06	4.17228e+06	3.67151e+06	3.94247e+06	3.41425e+06	3.98577e+06	3.35198e+06	3.82585e+06	3.8191e+06	5.90104e+06	3.35198e+06	3.08945e+06	3.41526e+06	4.01224e+06	3.69298e+06	3.12218e+06	3.6172e+06	3.06347e+06	3.88612e+06	3.67767e+06	3.61785e+06	3.67767e+06	4.03432e+06	4.0803e+06	3.41743e+06	4.22673e+06	3.75312e+06	4.00722e+06	3.50903e+06	4.00722e+06	291965	1.91017e+06	3.17959e+06	4.27766e+06	3.98521e+06	3.70286e+06	3.44912e+06	3.55355e+06	3.0783e+06
neg-M174T272	174.04	4.53668	2.19479e+06	2.53616e+06	2.61008e+06	2.57708e+06	1.68449e+06	2.56171e+06	2.63368e+06	2.59894e+06	3.39389e+06	1.81738e+06	1.71047e+06	3.72679e+06	3.39389e+06	3.44675e+06	2.16758e+06	1.53785e+06	2.24088e+06	1.11608e+06	2.2107e+06	1.85445e+06	5.12921e+06	1.93069e+06	2.16488e+06	1.93069e+06	1.73602e+06	1.77596e+06	2.86825e+06	3.70044e+06	1.06718e+07	4.43926e+06	2.50375e+06	4.43926e+06	4.92151e+06	3.24742e+06	2.5134e+06	1.92889e+06	2.90952e+06	3.95701e+06	3.65348e+06	1.97519e+06	1.93418e+06
neg-M174T372	174.076	6.20102	626202	994473	872735	1.2437e+06	669015	880026	623075	946554	1.49902e+06	1.54332e+06	1.93758e+06	7.98838e+06	1.49902e+06	1.3806e+06	976344	1.76542e+06	1.28599e+06	853409	731390	788457	916362	713684	630130	713684	1.63064e+06	633865	647483	748057	750456	542048	616999	542048	612549	562776	841385	315073	936293	1.01107e+06	836873	955390	840468
neg-M174T386	174.022	6.43193	281895	356142	323004	264657	297957	282049	220535	48545.5	566808	590501	490192	1.40666e+06	566808	522524	563626	644452	46261.3	274080	96699.3	231437	349071	348609	259173	348609	358771	316666	414358	320830	434177	258069	625840	258069	226032	447862	373534	924581	586465	596143	564165	705009	704736
neg-M174T402	173.992	6.70743	1.78053e+08	2.45708e+08	1.54825e+08	1.13824e+08	1.37896e+08	2.08754e+08	7.88506e+07	2.24473e+08	3.03598e+08	4.67497e+08	2.86137e+08	4.85268e+08	3.03598e+08	3.55307e+08	3.77483e+08	2.03939e+08	1.55908e+08	6.70927e+07	6.42549e+07	4.59591e+07	5.47198e+07	6.07185e+07	6.79603e+07	6.07185e+07	4.46001e+07	4.0242e+07	6.47481e+07	3.97669e+07	1.23485e+08	8.19098e+07	4.55763e+07	8.19098e+07	33909018	5.22847e+07	6.15203e+07	9.70526e+07	1.57967e+08	1.44505e+08	1.41365e+08	1.45258e+08	1.48992e+08
neg-M174T413	174.084	6.87818	1.12197e+06	795028	1.2285e+06	580994	1.04628e+06	747919	940729	1.22908e+06	936758	1.05056e+06	833267	1.28044e+06	936758	828973	820040	925396	1.05582e+06	1.18092e+06	821822	768679	752939	554489	768201	554489	827629	743830	648337	676042	627472	623396	1.04166e+06	623396	776183	1.15992e+06	884626	876119	1.31316e+06	1.18136e+06	1.32608e+06	1.26009e+06	1.19311e+06
neg-M174T438	174.055	7.29745	1.85286e+06	813741	1.42086e+06	2.11704e+06	563774	1.64773e+06	1.53583e+06	1.7788e+06	1.97401e+06	1.088e+06	909828	2.249e+06	1.97401e+06	1.6831e+06	1.43178e+06	2.81146e+06	1.21702e+06	1.58706e+06	1.3264e+06	1.10863e+06	1.70347e+06	1.72458e+06	1.41147e+06	1.72458e+06	1.82302e+06	1597589	1.53311e+06	1.40675e+06	1.77129e+06	1.89861e+06	1.73675e+06	1.89861e+06	1.40832e+06	1.26628e+06	1.55464e+06	2.01529e+06	834729	1.64976e+06	1.86215e+06	1.74366e+06	875777
neg-M174T478	174.055	7.96865	1.10859e+06	1.78562e+06	1.34549e+06	941316	1.46193e+06	1.55223e+06	1.44563e+06	1.57235e+06	1.37691e+06	1.41497e+06	1.23449e+06	1.02757e+06	1.37691e+06	1.25379e+06	1.42026e+06	1.37497e+06	1.38942e+06	832050	1.92387e+06	1.20137e+06	1.82521e+06	1.20083e+06	1.76925e+06	1.20083e+06	1.0585e+06	1.2764e+06	1.28027e+06	1.64245e+06	1.46741e+06	1.16712e+06	1.34053e+06	1.16712e+06	1.0454e+06	1.36123e+06	1.46435e+06	1.42772e+06	1.4125e+06	1.18849e+06	1.26068e+06	1.12685e+06	949904
neg-M174T688	174.001	11.4661	718197	1.95012e+06	1.47023e+06	611491	1.66483e+06	2.02929e+06	3.33528e+06	5.10004e+06	479248	1.04036e+06	3.00079e+06	1.52575e+06	479248	3.5537e+06	1.73731e+06	1.98271e+06	3.78684e+06	1.32265e+06	1.47149e+06	2.10695e+06	2.07722e+06	5.10304e+06	3.10589e+06	5.10304e+06	3.08912e+06	2.19335e+06	1.09103e+06	1.88339e+06	2.26467e+06	1.02297e+06	2.36015e+06	1.02297e+06	1.92221e+06	1.70127e+06	1.7164e+06	1.30163e+06	1.20343e+06	1.53241e+06	2.0839e+06	2.25041e+06	920070
neg-M175T150	174.955	2.50527	8.42689e+07	4.91512e+07	2.72485e+07	2.94168e+07	2.42525e+07	3.21221e+07	2.36905e+07	4.64309e+07	2.34573e+07	5.80019e+07	1.07463e+08	4.51011e+07	2.34573e+07	2.48898e+07	2.35109e+07	5.27939e+07	4.49137e+07	1.35431e+07	4.37564e+07	3.92083e+07	3.02521e+07	2.0002e+07	8.56872e+07	2.0002e+07	3.52306e+07	4.94475e+07	6.12254e+07	2.56408e+07	2.34737e+07	61622671	7.40663e+07	61622671	2.7945e+07	5.05044e+07	3.51071e+07	2.24231e+07	1.83148e+07	8.1785e+07	4.83457e+07	4.33533e+07	5.41654e+07
neg-M175T162_1	174.827	2.70535	509826	159132	258441	370108	86752.9	382937	97356.8	712961	109694	111043	127164	41979	109694	114391	87265.1	83487.5	130613	6342.93	46578.2	98147.1	107933	23599.8	73005.3	23599.8	74730.2	106156	269805	76791.9	92686	265645	234768	265645	473337	186984	191626	45422.1	480721	329213	473065	282445	111872
neg-M175T186	175.09	3.09204	716886	454794	691200	767830	359111	650364	1.05779e+06	689637	766936	1.19562e+06	546222	783822	766936	857977	543036	759796	695580	448647	583374	312149	607362	411114	570205	411114	375824	759901	795339	1.32514e+06	716963	911498	482360	911498	1.83692e+06	769271	1.15518e+06	592072	736206	707957	928758	640625	386909
neg-M175T206	174.838	3.4269	2.67359e+06	1.794e+06	1.7434e+07	1.26469e+06	2.02711e+06	1.70461e+06	2.881e+06	1.60404e+06	1.52127e+06	1.78856e+06	1.53053e+06	1.56964e+06	1.52127e+06	1.65813e+06	1.83079e+06	1.81086e+06	1.60963e+06	1.47405e+06	3.75994e+06	2.90236e+06	1.21097e+06	1.92454e+06	2.20256e+06	1.92454e+06	2.21803e+06	2.02214e+06	3.03081e+06	1.71786e+06	1.35642e+06	2.16347e+06	2.53541e+06	2.16347e+06	3.40414e+06	3.22515e+06	2.21957e+06	1.73038e+06	4.31515e+06	1.54315e+06	2.81407e+06	2.45643e+06	1.26718e+06
neg-M175T211	175.035	3.52	338957	341661	481020	334971	201119	3.34019e+06	206356	259172	475951	2.80803e+06	399553	479293	475951	334697	244355	450320	4.4036e+06	176525	379816	565012	258555	417229	470740	417229	348497	459243	323022	730797	1.14092e+06	624768	409573	624768	337976	183347	238595	253918	264382	355128	237373	339519	379187
neg-M175T214	175.023	3.56593	9.1329e+06	1.22615e+07	1.08304e+07	7.85379e+06	1.12401e+07	5.87446e+06	1.62092e+07	7.06083e+06	1.06379e+07	5.33757e+06	3.69313e+07	1.84499e+07	1.06379e+07	2.26594e+07	8.82546e+06	1.29072e+07	8.66707e+06	6.7128e+06	1.57649e+07	1.62126e+07	2.69648e+07	9.13295e+06	1.38449e+07	9.13295e+06	1.35679e+07	1.28017e+07	1.12274e+07	7.29668e+06	7.38507e+06	9.04469e+06	1.27421e+07	9.04469e+06	4.46477e+06	5.01987e+06	1.92236e+07	1.77075e+07	1.17884e+07	1.24017e+07	1.06302e+07	1.12382e+07	8.31945e+06
neg-M175T216	175.012	3.59887	450957	361646	7.62134e+06	507495	580855	443679	350512	3.28195e+06	576551	3.16072e+06	367100	645389	576551	275725	321231	442855	5.23658e+06	226904	503571	360531	1.80483e+07	4.58984e+06	452238	4.58984e+06	362220	573659	451016	4.23377e+06	4.1013e+06	5.58642e+06	428706	5.58642e+06	1.14905e+06	103357	1.27425e+07	1.1986e+07	519005	221463	389908	425964	349977
neg-M175T229	175.024	3.81064	1.14188e+06	3.36612e+06	4.93776e+06	2.46739e+06	3.14038e+06	2.28019e+06	4.16095e+06	2.48698e+06	5.23344e+06	3.91808e+06	1.01569e+07	6.43288e+06	5.23344e+06	7.6884e+06	3.77779e+06	4.50394e+06	5.4639e+06	1.07901e+06	9.26098e+06	8.90748e+06	1.55465e+07	7.38981e+06	3.6422e+06	7.38981e+06	7.84452e+06	8.1016e+06	5.75491e+06	5.84909e+06	4.5055e+06	5.12466e+06	5.88245e+06	5.12466e+06	3.09792e+06	1.2446e+06	6.75926e+06	5.86352e+06	5.0891e+06	4.78952e+06	4.38906e+06	4.78396e+06	3.21652e+06
neg-M175T293	175.023	4.89077	1.0936e+06	1.82658e+06	4.07134e+06	2.11455e+06	3.85076e+06	2.0422e+06	3.90806e+06	2.03889e+06	4.07966e+06	5.18276e+06	4.15367e+06	6.2575e+06	4.07966e+06	4.65933e+06	4.08095e+06	2.28426e+06	2.80121e+06	4.76056e+06	5.05356e+06	4.97307e+06	8.49831e+06	3.7409e+06	7.06921e+06	3.7409e+06	4.09761e+06	4.8041e+06	9.37811e+06	4.68812e+06	3.03631e+06	4.6835e+06	3.99955e+06	4.6835e+06	1.19671e+07	2.72197e+06	4.73425e+06	4.17079e+06	2.66076e+06	4.11956e+06	1.74413e+06	2.46567e+06	4.50435e+06
neg-M175T335	175.023	5.57568	2.52441e+06	4.36965e+06	8.18142e+06	5.78425e+06	2.48379e+06	5.52098e+06	3.45013e+06	5.40461e+06	1.31942e+07	1.39645e+07	8.98309e+06	1.57539e+07	1.31942e+07	1.16569e+07	5.92969e+06	1.09588e+07	1.55335e+07	825500	1.33839e+07	1.22031e+07	2.5608e+07	1.2501e+07	1.83365e+07	1.2501e+07	1.26741e+07	1.44304e+07	1.77773e+07	1.47485e+07	1.03792e+07	6.74837e+06	1.08189e+07	6.74837e+06	2.13171e+07	6.77298e+06	1.2303e+07	6.28513e+06	9.86471e+06	9.82146e+06	7.30602e+06	8.52461e+06	1.80969e+06
neg-M175T378	175.06	6.29202	2.0685e+06	1.92437e+06	2.2542e+06	2.20632e+06	2.36587e+06	2.18794e+06	1.51657e+06	4.44852e+06	2.0872e+06	2.36478e+06	1.8795e+06	4.58044e+06	2.0872e+06	1.76137e+06	1.93846e+06	2.31608e+06	2.13893e+06	1.74873e+06	1.61852e+06	1.4373e+06	1.65225e+06	1.45642e+06	1.70361e+06	1.45642e+06	1.76822e+06	1.55445e+06	1.67014e+06	1.3784e+06	1.47011e+06	1.63096e+06	2.39769e+06	1.63096e+06	1.64615e+06	1.39563e+06	3.40124e+06	1.36953e+06	2.34235e+06	2.2065e+06	2.16838e+06	2.1384e+06	1.93669e+06
neg-M175T385	175.096	6.41098	1.21909e+06	1.07647e+06	828891	1.0602e+06	1.35974e+06	1.20898e+06	1.08857e+06	1.03118e+06	939522	1.09201e+06	888460	4.20966e+06	939522	728690	923271	1.31854e+06	999639	878424	674707	687458	918014	765286	1.43513e+06	765286	1.12164e+06	951327	644304	797091	638290	702835	858805	702835	598484	719658	901415	370995	1.15337e+06	1.10858e+06	834568	1.12405e+06	1.0326e+06
neg-M175T394	175.06	6.56953	1.23401e+06	1.1323e+06	2.17811e+06	1.44049e+06	2.12379e+06	1.22506e+06	1.78583e+06	1.66401e+06	1.78073e+06	1.45219e+06	1.86071e+06	1.25154e+07	1.78073e+06	2.11181e+06	1.82449e+06	4.85325e+06	2.35525e+06	1.42456e+06	1.21144e+06	1.85921e+06	1.58684e+06	1.74212e+06	1.70116e+06	1.74212e+06	1.37081e+06	1.42629e+06	1.41833e+06	3.18777e+06	1.63795e+06	1.3545e+06	1.58498e+06	1.3545e+06	2.08536e+06	1.57986e+06	1.86825e+06	1.55397e+06	2.48005e+06	2.84804e+06	2.42693e+06	2.61829e+06	2.18587e+06
neg-M175T395	175.013	6.57923	595543	2.26041e+07	995367	506892	522651	615934	5.32246e+06	539693	2.90773e+07	7.20085e+07	1.90737e+07	6.71951e+07	2.90773e+07	285284	2.01256e+07	1.76598e+07	397270	417918	747757	836635	807150	665071	724326	665071	753527	1.17346e+06	4.50636e+06	3.5135e+06	768476	656140	554894	656140	1.10069e+06	860517	502417	548142	849914	612062	617442	549569	470715
neg-M175T402	174.986	6.70747	1.07848e+08	1.47882e+08	9.20307e+07	6.73021e+07	8.20991e+07	127241808	4.71686e+07	1.3428e+08	1.81593e+08	2.87947e+08	1.75054e+08	2.8979e+08	1.81593e+08	2.05083e+08	2.27792e+08	1.20817e+08	9.02283e+07	3.9835e+07	3.82687e+07	2.78177e+07	3.29704e+07	3.66437e+07	4.11804e+07	3.66437e+07	2.64371e+07	2.46573e+07	3.9013e+07	2.45732e+07	7.03354e+07	4.90639e+07	2.68076e+07	4.90639e+07	2.03088e+07	3.10317e+07	3.64886e+07	5.72496e+07	9.52482e+07	8.67081e+07	8.28019e+07	8.65085e+07	9.07416e+07
neg-M175T657	174.955	10.9429	1.33679e+07	2.9334e+07	3.08888e+07	1.79909e+07	3.87314e+07	2.89335e+07	3.41007e+07	4.06319e+07	2.95292e+07	2.13713e+07	4.06029e+07	2.38375e+07	2.95292e+07	2.93513e+07	3.12165e+07	3.41088e+07	3.33817e+07	3.33795e+07	1.87203e+07	3.08547e+07	2.00129e+07	2.29946e+07	35854504	2.29946e+07	2.68647e+07	2.90336e+07	3.28661e+07	3.04228e+07	2.53321e+07	2.87657e+07	3.39342e+07	2.87657e+07	3.81732e+07	3.89957e+07	3.14646e+07	3.01612e+07	3.77961e+07	2.17566e+07	2.71662e+07	2.98062e+07	2.59044e+07
neg-M175T703	174.955	11.7209	2.7369e+07	7.49767e+07	5.69563e+07	4.81878e+07	8.57883e+07	8.59899e+07	8.55142e+07	8.35201e+07	8.22467e+07	8.3523e+07	8.64413e+07	6.29562e+07	8.22467e+07	8.05873e+07	8.23864e+07	8.72242e+07	8.4948e+07	7.946e+07	6.28733e+07	8.17737e+07	7.95178e+07	6.73054e+07	8.73082e+07	6.73054e+07	8.56708e+07	8.67015e+07	8.47078e+07	8.22924e+07	8.17533e+07	7.89071e+07	9.29277e+07	7.89071e+07	1.20376e+08	104569177	8.43309e+07	7.28319e+07	8.23272e+07	8.23896e+07	8.54714e+07	8.99261e+07	2.28098e+07
neg-M176T170	176.043	2.83054	648440	156115	339509	387793	133921	339170	246886	381638	292401	214129	203202	208590	292401	266707	198300	195334	98745.8	177293	463308	160378	236019	171765	254605	171765	188490	271513	696522	365543	283166	282488	186748	282488	120601	142490	438115	300964	324531	302915	276939	390488	191722
neg-M176T184	176.008	3.06712	3.3578e+06	2.52811e+06	2.35056e+06	3.63743e+06	1.78446e+06	2.81637e+06	3.11502e+06	3.08089e+06	2.02454e+06	1.79255e+06	1.92739e+06	2.19789e+06	2.02454e+06	2.44511e+06	1.61676e+06	2.55184e+06	1.43101e+06	1.0261e+06	2.29473e+06	2.01007e+06	2.46263e+06	2.34847e+06	3.1166e+06	2.34847e+06	2.69811e+06	2.79939e+06	3.62752e+06	3.44911e+06	2.03744e+06	3.59308e+06	3.06481e+06	3.59308e+06	2.26879e+06	2.39593e+06	2.63741e+06	2.56028e+06	2.36642e+06	2.17739e+06	2.34089e+06	2.60982e+06	2.00393e+06
neg-M176T203	176.008	3.37562	957512	881425	1.08969e+06	1.08112e+06	591695	363247	1.17261e+06	1.06963e+06	650979	336749	658268	325744	650979	647285	543712	1.05621e+06	440665	396214	882897	595847	1.03111e+06	909886	980544	909886	777142	991700	1.57649e+06	1.17598e+06	1.19953e+06	1.07619e+06	818843	1.07619e+06	99506.1	168193	829078	534564	1.03101e+06	405412	869362	732950	647131
neg-M176T215	176.027	3.5757	304158	372061	530573	161660	390604	166871	1.02096e+06	87296.1	418458	59312.4	1.94255e+06	1.12132e+06	418458	1.15014e+06	253185	659327	308593	169451	901722	925370	1.50301e+06	624626	387324	624626	799930	699327	396532	125235	314919	321672	623183	321672	61400.6	156783	1.12006e+06	819379	601331	813075	297428	332706	302680
neg-M176T389	176.037	6.48517	6.61816e+06	5.64407e+06	6.59678e+06	5.44061e+06	5.79436e+06	5.03477e+06	5.2885e+06	5.05275e+06	9.47269e+06	6.95215e+06	9.17985e+06	1.60542e+07	9.47269e+06	8.0951e+06	6.84355e+06	8.54645e+06	8.22296e+06	5.78439e+06	5.76613e+06	5.2507e+06	6.91872e+06	5.07512e+06	5.45502e+06	5.07512e+06	3.94516e+06	6.75332e+06	6.34044e+06	6.84366e+06	5.03863e+06	5.31928e+06	5.70694e+06	5.31928e+06	3.82825e+06	3.18651e+06	6.03832e+06	5.69846e+06	6389106	6.11776e+06	5.91347e+06	5.80601e+06	5.68682e+06
neg-M176T402	175.989	6.70642	5.11808e+06	6.95194e+06	4.26927e+06	3.35192e+06	4.10644e+06	6.4051e+06	4.58974e+06	6.96289e+06	8.86615e+06	1.26841e+07	8.51516e+06	1.40258e+07	8.86615e+06	1.00465e+07	1.12452e+07	6.86308e+06	4.39049e+06	1.11689e+06	1.85317e+06	2.85685e+06	1.64762e+06	2.40369e+06	3.59618e+06	2.40369e+06	1.33185e+06	1.33349e+06	2.11888e+06	1.24093e+06	3.51563e+06	3.19841e+06	1.86559e+06	3.19841e+06	2.51829e+06	2.57237e+06	2.73861e+06	2.96846e+06	4.46212e+06	4.45434e+06	4.36573e+06	4.38618e+06	4.47574e+06
neg-M176T404	176.001	6.73293	8.04906e+06	6.63607e+06	4.37047e+06	6.84623e+06	4.6065e+06	6.43337e+06	4.46536e+06	6.91548e+06	8.69949e+06	1.24453e+07	8.34162e+06	5.07357e+07	8.69949e+06	1.00274e+07	1.15146e+07	6.45026e+06	4.41058e+06	2.1306e+06	3916522	2.83131e+06	2.17997e+06	2.13754e+06	3.38812e+06	2.13754e+06	2.97638e+06	2.42217e+06	3.42259e+06	3.54004e+06	3.56227e+06	2.73616e+06	1.73157e+06	2.73616e+06	2.39603e+06	2.394e+06	2.68497e+06	3.21914e+06	4.71958e+06	4.2199e+06	4.83669e+06	4.70591e+06	4.8248e+06
neg-M176T656	175.958	10.9399	306455	726481	822840	440269	1.00287e+06	702545	946338	1.0887e+06	731873	676415	940410	649917	731873	606535	865747	766679	835379	961811	435009	665876	437569	533121	700291	533121	687154	666111	763151	839037	766362	722480	742827	722480	967813	901111	894912	852555	969906	488994	698859	736008	666379
neg-M176T80	175.958	1.33337	325349	292895	369139	425970	477300	372325	501232	277039	345865	598642	358523	551754	345865	309036	258587	338170	350208	233778	383407	443889	293895	405654	530963	405654	694426	433219	755481	238087	60657.8	192118	306128	192118	752004	373481	347947	298221	229168	665631	411705	400947	364814
neg-M177T142	176.997	2.3679	2.13944e+06	1.676e+06	2.18033e+06	2.76901e+06	1.47208e+06	2.91112e+06	3.62327e+06	2.20757e+06	2.33977e+06	2.91632e+06	1.1781e+06	2.79223e+06	2.33977e+06	1.30653e+06	1.13913e+06	1.51408e+06	2.11376e+06	866099	1.43952e+06	3.56555e+06	2.93909e+06	1.87694e+06	4.14089e+06	1.87694e+06	3.45533e+06	1.68736e+06	970163	2.87942e+06	2.76856e+06	1.92411e+06	3.96494e+06	1.92411e+06	2.45122e+06	1.96687e+06	3.15886e+06	1.66383e+06	1.95452e+06	2.19558e+06	2.5377e+06	2.4223e+06	409359
neg-M177T177	176.899	2.94809	1.2604e+06	1.34785e+06	1.35854e+06	1.13302e+06	1.04274e+06	992221	1.27585e+06	1.05691e+06	1.1692e+06	1.20621e+06	1.03628e+06	1.73866e+06	1.1692e+06	1.30639e+06	1.0418e+06	1.29712e+06	1.29263e+06	1.00362e+06	931243	847202	834794	755816	896146	755816	800579	1.07098e+06	1.12972e+06	982580	1.13714e+06	1.13902e+06	1.16663e+06	1.13902e+06	391113	868563	1.17153e+06	1.29293e+06	1.25184e+06	1.16019e+06	1.09742e+06	1.34847e+06	1.17369e+06
neg-M177T196	177.039	3.2707	2.80945e+06	3.26472e+06	1.90006e+06	3.17869e+06	3.61349e+06	2.80309e+06	2.35088e+06	2.47326e+06	3.60098e+06	4.58516e+06	2.77425e+06	4.68806e+06	3.60098e+06	3.16964e+06	4.6473e+06	3.05114e+06	3.7758e+06	1.00167e+07	3.89463e+06	3.74376e+06	1.7399e+06	4.61354e+06	4.14645e+06	4.61354e+06	3.37169e+06	4.35406e+06	4.29917e+06	3.50463e+06	3.63845e+06	3.42619e+06	3.68834e+06	3.42619e+06	3.25054e+06	3.6572e+06	3.27315e+06	1.14243e+07	3.88363e+06	3.73606e+06	3.75697e+06	3.33755e+06	4.54814e+06
neg-M177T206	176.899	3.43885	4.7702e+06	3.49926e+06	3.0189e+06	4.8899e+06	4.41078e+06	4.92315e+06	3.75745e+06	4.38116e+06	4.13449e+06	4.07963e+06	3.70055e+06	8.76973e+06	4.13449e+06	4.25747e+06	3.7665e+06	5.89331e+06	5.93638e+06	2.04813e+06	2.30591e+06	1.50906e+06	1.34293e+06	1.81402e+06	1.72736e+06	1.81402e+06	1.82582e+06	2.709e+06	5.58345e+06	3.80983e+06	3.44506e+06	4.05966e+06	4.22954e+06	4.05966e+06	4.27134e+06	5.44231e+06	5.15293e+06	5.33696e+06	3.30058e+06	3.89833e+06	4.78955e+06	5.16965e+06	4.9733e+06
neg-M177T209	176.992	3.48881	1.71191e+06	1.94578e+06	2.05455e+06	1.78015e+06	1.85745e+06	1.96382e+06	1.73034e+06	1.39182e+06	1.8018e+06	1.48506e+06	1.77099e+06	1.09555e+06	1.8018e+06	1.82544e+06	1.78074e+06	1.91165e+06	1.5386e+06	1.34996e+06	3.80342e+06	3.9808e+06	2.77552e+06	3.02335e+06	3.5431e+06	3.02335e+06	3.19761e+06	3.67206e+06	2.40202e+06	3.25911e+06	2.87052e+06	2.52641e+06	3.24127e+06	2.52641e+06	2.65842e+06	3.48416e+06	1.84357e+06	1.89202e+06	2.0862e+06	2.05833e+06	2.30997e+06	2.04559e+06	1.89104e+06
neg-M177T241	176.916	4.01793	212240	246656	574861	350056	154955	507196	228958	415159	100768	546157	257255	880204	100768	286528	342892	562964	546645	1.68357e+06	488242	473670	375617	634852	1.27383e+06	634852	393154	144791	157309	236172	284297	176614	155533	176614	518693	294686	376305	2.34221e+06	415343	509713	387762	433654	608160
neg-M177T372	177.076	6.20257	439251	261140	353959	612402	259793	296589	502666	418790	256431	314542	309935	2.87756e+06	256431	202767	292207	522460	424276	494141	127992	264326	345085	149997	311913	149997	579020	697758	257747	161684	222725	221989	304327	221989	392119	467944	197962	343022	427383	392582	395479	405532	398278
neg-M177T382	177.021	6.36512	1.58419e+06	1.4848e+06	1.25615e+06	2.23457e+06	1.54623e+06	1.58173e+06	1.07459e+06	1.59879e+06	1.46825e+06	1.26409e+06	1.1969e+06	8.35057e+06	1.46825e+06	1.48578e+06	1.20029e+06	2.02308e+06	1.13626e+06	843928	1.3187e+06	1.00019e+06	1.60419e+06	1.15679e+06	1.20161e+06	1.15679e+06	1.3956e+06	1.17893e+06	1.39483e+06	1.33021e+06	1.16565e+06	1.36776e+06	1.30747e+06	1.36776e+06	746409	683409	969410	789362	1.30898e+06	1.36362e+06	1.27116e+06	1.30972e+06	1.25161e+06
neg-M177T395	177.01	6.5768	104047	183608	268289	110541	404066	134688	249951	148056	408741	447885	121390	541899	408741	107265	386953	141939	103781	87649	238559	166417	149320	159514	85348.1	159514	188754	230993	156465	275272	203492	158243	158601	158243	247176	167774	105995	120151	235963	130906	141903	179664	161721
neg-M177T397	176.985	6.61262	185392	84896.7	413071	529053	346424	171220	146193	532365	75494.6	1.17078e+06	107116	968715	75494.6	560504	97444.7	170684	111983	100834	128217	594872	57153.6	592652	523628	592652	485451	566826	70249.6	605122	128833	590494	545628	590494	602190	588559	470324	152690	116466	414183	276482	372059	522321
neg-M177T519	177.164	8.64863	139539	1.46805e+06	1.66928e+06	723748	1.17542e+06	999881	1.22358e+06	1.6802e+06	670500	507653	843819	577201	670500	182340	873572	504287	768330	1.11968e+06	837709	569667	2.34565e+06	1.62016e+06	971052	1.62016e+06	2.36641e+06	1.54069e+06	666098	571603	1.08038e+06	760638	1.08882e+06	760638	251506	965875	1.27369e+06	3.21891e+06	994383	1.63883e+06	1.55468e+06	1.60138e+06	1.64578e+06
neg-M177T532	177.091	8.85877	662682	616928	703506	523820	593968	477220	503984	736765	560595	434239	573123	459862	560595	487308	654615	315453	526561	607071	608523	582627	480638	424125	607187	424125	599964	696059	557712	538971	617279	276055	573197	276055	739332	784415	599948	847078	633305	588802	648468	701730	576078
neg-M177T609	177.164	10.1547	411049	298456	117377	271867	397772	553880	952675	282045	496371	461451	340870	287182	496371	34370.1	402308	25685.9	669066	1.24902e+06	142944	351643	317301	368300	124231	368300	292102	391448	198940	361166	337110	200836	327068	200836	127862	638633	56385.5	405317	270822	424964	327598	294944	309951
neg-M177T632	177.091	10.5309	256368	210875	275544	292985	298370	344094	461182	333520	188284	231303	203753	279309	188284	123673	175902	244791	261668	210624	253047	309313	338678	348099	322533	348099	319200	349111	217914	263088	290528	311740	302909	311740	255912	264931	179900	288751	245631	246973	250648	191636	350252
neg-M177T656	176.959	10.9337	77373.8	200841	238238	106303	208693	161378	205319	60060.7	198574	192734	260311	158876	198574	169087	196308	231464	184698	264872	124600	229227	194114	176699	200879	176699	163914	224346	236358	208244	147474	245657	190812	245657	288334	278509	204679	182260	310106	153255	158880	87956.5	164381
neg-M177T672	176.997	11.1937	745015	1.45436e+06	1.07986e+06	442017	1.48712e+06	1.11188e+06	465712	1.53791e+06	823470	1.31851e+06	1.51946e+06	1.09585e+06	823470	1.79966e+06	1.56813e+06	1.44471e+06	1.62776e+06	1.28523e+06	1.04175e+06	1.51128e+06	1.60136e+06	606850	1.73093e+06	606850	1.7846e+06	437089	1.41593e+06	933528	1.42413e+06	1.58107e+06	1.81825e+06	1.58107e+06	1.83554e+06	1.51558e+06	214973	1.03979e+06	1.40755e+06	1.47142e+06	1.31974e+06	1.4455e+06	501649
neg-M177T681	176.836	11.3517	49719.8	231233	389460	51965	248936	187818	192798	221395	200962	118563	155917	41082.7	200962	215890	227087	206746	205853	233434	24578.7	176299	98580.9	58672	184875	58672	156660	190668	97735.2	169518	79362.3	77667.3	205877	77667.3	233904	239088	176071	203571	351944	119847	196381	155090	284547
neg-M177T700	176.997	11.6639	213723	6.09271e+06	2.59148e+06	3.64659e+06	4.19013e+06	1.99635e+06	6.58566e+06	6.46577e+06	5.42653e+06	3.7931e+06	6.21118e+06	5.78997e+06	5.42653e+06	7.90868e+06	8.30426e+06	2.07522e+06	3.66886e+06	4.00763e+06	3.8777e+06	6.74799e+06	7.0021e+06	6.25669e+06	7.40362e+06	6.25669e+06	9.1024e+06	6.91081e+06	6.58077e+06	5.68391e+06	3.89206e+06	7.57684e+06	8.63671e+06	7.57684e+06	9.23951e+06	6.51402e+06	7.00703e+06	1.05433e+06	5.37999e+06	6.66233e+06	3.40096e+06	7.66745e+06	2.02399e+06
neg-M177T99	176.997	1.64535	487791	363480	557625	696203	732755	772813	700993	915517	591471	871172	137534	717354	591471	1.0336e+06	984568	625771	2.65806e+06	485570	381666	593176	668460	551752	1.63774e+06	551752	1.89246e+06	748762	599400	588465	1.02188e+06	941055	1.05277e+06	941055	1.45838e+06	727611	890082	887701	305218	651154	706839	493014	435431
neg-M178T163	177.965	2.7111	187222	76871.1	48909	112520	55915.5	86131.7	53056	43666.5	72295.2	212725	71669	37828	72295.2	74166.2	56259.5	41979.1	233464	188852	81198.5	58224.6	84186.5	49931.1	30572	49931.1	47945.9	70359.8	88932	56479.5	245067	184646	20843	184646	288667	201998	44648	195855	34070.5	68652.2	55156.5	64342	41391.3
neg-M178T184	178.005	3.06524	962224	499446	445227	765240	330095	603959	891872	637956	596678	339112	272757	624592	596678	615660	454238	779332	140090	119889	616681	371133	676088	518473	874975	518473	461105	863745	1.09547e+06	943214	598174	1.05564e+06	416505	1.05564e+06	595026	487803	588345	454158	673462	363124	629176	308704	368003
neg-M178T211	178.016	3.51365	535634	405892	355563	586262	233952	549851	322645	904483	470467	552252	325249	1.1264e+06	470467	169079	628585	373247	258161	149171	369459	381211	502796	688560	434751	688560	831514	421248	241859	371164	813462	205728	477489	205728	559901	480436	209565	658416	468081	484746	442443	426855	467773
neg-M178T212	178.063	3.53138	1.14516e+06	1.09368e+06	925364	1.15132e+06	1.10781e+06	1.29897e+06	730026	1.00519e+06	1.0131e+06	1.53842e+06	1.18217e+06	876855	1.0131e+06	763668	942674	1.10837e+06	1.32239e+06	2.22998e+06	864984	1.03871e+06	433910	733049	816013	733049	607551	571427	759272	1.10855e+06	882993	610353	828365	610353	385711	777079	655449	885219	963922	900365	735134	836480	999439
neg-M178T367	178.086	6.11543	414442	490166	517932	557426	526938	555098	553320	510519	467707	538655	549233	361077	467707	446617	502052	588152	505650	465679	530987	558828	500139	510841	516090	510841	616284	569376	589227	534063	593606	505314	562509	505314	733736	608475	567457	414712	557858	513199	519678	572283	408821
neg-M178T389	178.033	6.48797	224467	158539	271456	166635	152546	133075	228183	125950	317373	304242	241372	491625	317373	201987	133807	351166	288401	213416	262239	133877	112476	83934.5	218033	83934.5	189821	175058	152337	182522	96302.8	103351	131338	103351	349489	285513	140156	88773.7	97011	91211.2	128863	169747	158082
neg-M178T408	178.05	6.80732	2.46632e+07	2.11491e+07	9.14169e+07	2.91396e+07	1.85326e+07	1.93365e+07	2.95636e+07	2.02955e+07	2.93482e+08	2.6045e+08	1.90969e+08	6.30665e+08	2.93482e+08	2.74073e+08	1.86077e+08	2.98558e+08	2.49148e+08	1.43498e+08	7.62956e+06	8.56571e+06	1.0442e+07	8.6426e+06	2.20592e+07	8.6426e+06	1.43353e+07	1.27018e+07	2.52694e+07	1.47086e+07	2.105e+07	2.82596e+07	3.20393e+07	2.82596e+07	1.9612e+07	9.21255e+06	2.31344e+07	2.12484e+07	9.61787e+07	8.57319e+07	8.17754e+07	8.84096e+07	8.74516e+07
neg-M178T465	178.05	7.74792	1.50266e+06	3.02363e+06	3.99418e+06	2.01535e+06	2.21827e+06	2.26575e+06	2.74492e+06	4.51778e+06	3.34315e+06	4.03853e+06	2.7419e+06	3.28234e+06	3.34315e+06	3.29532e+06	3.60019e+06	1.82102e+06	4.30668e+06	4.77293e+06	3.14959e+06	3.46627e+06	2.56251e+06	2.86281e+06	5.27303e+06	2.86281e+06	4.75426e+06	3.69037e+06	4.78061e+06	3.29052e+06	3.8993e+06	4.45543e+06	4.57935e+06	4.45543e+06	2.88603e+06	3.63338e+06	4.91291e+06	4.34868e+06	3.93972e+06	3.98193e+06	3.72153e+06	2.9062e+06	1.87857e+06
neg-M178T525	178.122	8.74655	5.40536e+06	9.22446e+06	6.32537e+06	1.8161e+06	9.34396e+06	5.401e+06	5.1433e+06	5.91078e+06	2.19921e+07	1.54757e+07	2.03328e+07	1.18721e+07	2.19921e+07	8.52269e+06	1.38201e+07	1.04094e+07	1.79157e+07	2.58597e+07	55714.3	39245.8	118913	135644	84815.4	135644	17508.2	146100	468280	397012	658644	683112	1.5034e+06	683112	170502	279814	695719	451644	6.25651e+06	6.17084e+06	5.70317e+06	5.48689e+06	5.29505e+06
neg-M178T657	177.899	10.9548	301277	192281	280740	672434	172962	155870	125496	247621	145246	351493	191448	308555	145246	173790	111993	221748	76649.2	126096	477522	278312	441714	403736	156141	403736	220723	114741	195329	236221	345958	260770	206552	260770	134522	142971	329714	118190	317022	452774	143423	228309	510327
neg-M179T107	178.977	1.77915	5.46404e+06	9.05612e+06	3.96183e+06	4.28769e+06	1.25887e+07	4.73704e+06	5.96289e+06	5.43078e+06	1.13326e+06	5.7507e+06	9.29863e+06	5.12075e+06	1.13326e+06	4.78123e+06	3.76175e+06	9.59478e+06	5.39628e+06	4.97824e+06	7.15624e+06	5.83874e+06	5.77866e+06	2.4984e+06	1.38353e+07	2.4984e+06	5.12008e+06	5.27583e+06	8.8423e+06	7.09477e+06	5.50828e+06	5.39885e+06	9.14543e+06	5.39885e+06	8.72016e+06	5.97801e+06	1.14391e+07	5.60565e+06	3.55396e+06	8.95361e+06	6.80186e+06	4.61651e+06	9.50527e+06
neg-M179T112	178.948	1.85838	246195	817991	146115	227238	249412	60626.9	172308	382588	182190	1.11433e+06	161274	3.29186e+06	182190	203451	1.04411e+06	201477	310431	3.3063e+06	149884	1.11855e+06	173465	3.76018e+06	137579	3.76018e+06	140633	577770	231829	207820	280899	139554	211989	139554	1.61417e+06	2.36055e+06	947790	3.37318e+06	223469	536264	227448	265668	203497
neg-M179T152	178.919	2.52524	1.98126e+06	3.67897e+06	6.4568e+06	4.3831e+06	5.38455e+06	4.07584e+06	3.93926e+06	5.31149e+06	5.09669e+06	6.86005e+06	3.74804e+06	1.67062e+07	5.09669e+06	1.46305e+06	3.94052e+06	4.05368e+06	2.69527e+06	1.39564e+07	3.07311e+06	4.82376e+06	2.92822e+06	2.44143e+07	1.09118e+07	2.44143e+07	4.35612e+06	3.57144e+06	2.83596e+06	4.22556e+06	4.08354e+06	1.01292e+07	1.25634e+07	1.01292e+07	1.88e+06	8.66347e+06	5.08651e+06	1.43532e+07	2.67432e+06	3.08993e+06	4.17261e+06	3.29912e+06	7.37832e+06
neg-M179T180	178.976	3.00233	425842	389802	489537	401810	446999	489018	593827	451100	291979	405852	484608	245492	291979	496307	429605	540009	359558	549616	503656	561654	419277	497868	435375	497868	512192	427214	422599	383276	297037	532732	450928	532732	187755	597857	410000	1.48309e+06	539301	545692	588083	477494	396631
neg-M179T183	179.055	3.04688	1.63259e+07	4.25582e+07	2.14494e+07	4.03738e+07	4.57131e+07	3.39792e+07	3.66393e+07	4.26879e+07	4.32722e+07	4.06313e+07	3.71919e+07	3.98588e+07	4.32722e+07	3.96184e+07	3.54857e+07	3.95763e+07	4.98834e+07	1.99324e+07	5.63623e+07	5.66993e+07	5.08652e+07	5.38397e+07	4.17473e+07	5.38397e+07	5.52922e+07	4.57507e+07	1.94846e+07	4.91688e+07	4.79164e+07	3.88735e+07	5.17108e+07	3.88735e+07	7.61278e+07	4.26839e+07	3.88039e+07	2.45356e+07	2.03205e+07	4.62575e+07	4.64279e+07	4.78103e+07	2.16455e+07
neg-M179T200	179.055	3.33708	3.16343e+07	3.64907e+07	3.20001e+07	4.1038e+07	47083454	3.82513e+07	3.09959e+07	3.56278e+07	3.62217e+07	2.71254e+07	3.14316e+07	1.4256e+08	3.62217e+07	2.81839e+07	3.46155e+07	3.89719e+07	3.54598e+07	2.6756e+07	3.79766e+07	3.37939e+07	3.8617e+07	4.11378e+07	5.09815e+07	4.11378e+07	4.31325e+07	3.99296e+07	3.00467e+07	4.82972e+07	3.49371e+07	2.90604e+07	3.72895e+07	2.90604e+07	1.44542e+07	4.19114e+07	2.49524e+07	3.00797e+07	3.63945e+07	3.95102e+07	3.84979e+07	3.67923e+07	2.66678e+07
neg-M179T206	178.896	3.42764	1.79401e+06	1.44585e+06	1.66175e+06	2.15358e+06	1.08809e+06	2.13582e+06	1.21909e+06	1.35305e+06	1.25142e+06	1.21109e+06	1.15529e+06	2.87528e+06	1.25142e+06	1.71103e+06	1.16039e+06	1.82903e+06	1.51774e+06	551471	1.10584e+06	438856	626457	447181	327745	447181	487021	729177	1.68711e+06	1.21515e+06	1.07252e+06	1.41139e+06	1.75536e+06	1.41139e+06	1.35221e+06	1.62743e+06	1.13263e+06	1.34148e+06	1.66451e+06	1.40016e+06	1.30936e+06	1.44291e+06	1.32307e+06
neg-M179T209	178.989	3.48558	584320	564411	676720	488098	394338	578753	590854	327738	513040	366208	475204	311276	513040	544045	549434	626796	377010	318131	1.07283e+06	1.17732e+06	990570	848324	1.13798e+06	848324	910550	803858	738783	860236	874879	681055	862257	681055	729466	935839	469796	547701	688904	628200	763741	473066	490381
neg-M179T216	179.02	3.59925	1.08002e+06	923441	629851	1.43988e+06	822629	707579	834067	851305	618205	930723	706036	943193	618205	803943	396751	341323	316232	202096	961876	1.01142e+06	797904	968691	839150	968691	565838	610290	275132	829884	916414	654308	630195	654308	991266	472472	258086	372506	524979	587602	605010	559732	605309
neg-M179T279	179.055	4.6492	4.15346e+06	3.51074e+07	1.01491e+07	3.63649e+06	5.34997e+06	9.83091e+06	2.9156e+07	4.86215e+06	8.13002e+06	8.96321e+06	3.99104e+06	3.64026e+07	8.13002e+06	3.49907e+07	7.67182e+06	3.21473e+06	4.82339e+06	1.18027e+07	4.45411e+06	1.17353e+07	5.40132e+06	1.23167e+07	4.58753e+06	1.23167e+07	8.56978e+06	1.11103e+07	3.41002e+06	9.71217e+06	1.77607e+07	4.41367e+06	9.55888e+06	4.41367e+06	6.50341e+06	5.98664e+06	1.08968e+07	1.87537e+07	9.34025e+06	3.73733e+06	8.83354e+06	7.91849e+06	3.20871e+06
neg-M179T28_1	178.903	0.458607	62859.4	1.05389e+06	820612	267313	1.29271e+06	206996	195528	207120	1.35358e+06	222753	1.24521e+06	798955	1.35358e+06	185189	59231.5	200407	657961	910997	229670	259649	229347	3.64286e+06	162855	3.64286e+06	898847	754439	246012	1.26064e+06	1.86481e+06	399684	187594	399684	1.2081e+06	743178	205209	531407	99252.5	182053	403037	372488	279131
neg-M179T286	178.879	4.77137	427960	388322	1.08353e+06	396189	711436	420907	278008	1.88557e+06	518278	585803	564823	647215	518278	283456	601405	733271	752911	1.45975e+06	1.24321e+06	1.04713e+06	600472	1.24564e+06	2.01847e+06	1.24564e+06	684058	731695	671338	839455	873256	1.39326e+06	622835	1.39326e+06	2.48341e+06	1.03445e+06	542960	1.76758e+07	563259	844162	943319	644223	1.27174e+06
neg-M179T306	179.02	5.10317	1.14327e+06	1.88318e+06	382189	2.11553e+06	1.33425e+06	1.58713e+06	1.02913e+06	1.4263e+06	1.11494e+06	900477	706282	1.2157e+06	1.11494e+06	1.05545e+06	58952.9	643556	642092	238304	1.23354e+06	810840	1.17754e+06	972982	796027	972982	1.0075e+06	582077	414615	1.39394e+06	1.28218e+06	691306	843096	691306	1.00901e+06	365953	2.52434e+06	491667	1.04316e+06	925793	878364	1.02559e+06	321582
neg-M179T35	178.948	0.586816	384924	339967	804796	769246	659109	360373	138630	179929	263757	251688	606394	1.03811e+07	263757	152807	433099	147098	588386	6.32965e+06	495449	484942	581298	8.70272e+06	208821	8.70272e+06	295048	209939	780942	851362	620935	218673	172781	218673	682703	326472	201970	5.47127e+06	1.04295e+06	1.08469e+06	1.06533e+06	486470	667579
neg-M179T387	179.034	6.45371	1.15761e+07	1.85307e+07	9.04838e+06	1.42883e+07	1.03488e+07	1.50681e+07	8.31986e+06	1.6654e+07	1.17908e+07	7.26318e+06	8.62587e+06	1.69144e+07	1.17908e+07	1.2276e+07	1.06722e+07	1.59019e+07	1.28924e+07	7.69134e+06	5.18931e+06	4.36056e+06	1.58401e+07	7.51074e+06	1.11922e+07	7.51074e+06	9.7371e+06	6.77709e+06	1.70598e+07	7.90406e+06	6.78535e+06	1.09739e+07	8.06416e+06	1.09739e+07	5.73467e+06	3.89521e+06	1.61123e+07	8.5046e+06	9.34682e+06	9.52258e+06	9.24698e+06	9.31833e+06	9.20594e+06
neg-M179T409	179.053	6.80848	2.8331e+06	3.44033e+06	1.21095e+07	6.51727e+06	4.08164e+06	2.71954e+06	4.61452e+06	2.9006e+06	2.25259e+07	1.99073e+07	1.41353e+07	5.56467e+07	2.25259e+07	2.04953e+07	1.40246e+07	2.30196e+07	1.93751e+07	1.04135e+07	3.12824e+06	3.33262e+06	3.41245e+06	3.65011e+06	167230	3.65011e+06	3.35768e+06	3.01314e+06	3.57422e+06	3.20702e+06	3705153	4.68932e+06	3.79465e+06	4.68932e+06	3.23473e+06	3.54172e+06	3.69295e+06	4.50863e+06	1.62789e+07	1.28405e+07	6.42601e+06	6.52492e+06	1.4083e+07
neg-M179T425	179.034	7.07838	2.81994e+06	2.90155e+06	4.17425e+06	2.67326e+06	3.16512e+06	3.03402e+06	2.21319e+06	6.12982e+06	2.23712e+06	4.09383e+06	2.85094e+06	4.11273e+06	2.23712e+06	2.7155e+06	3.08399e+06	4.46546e+06	3.10782e+06	1.15282e+06	2.68319e+06	3.43341e+06	3.04304e+06	2.84938e+06	3.70143e+06	2.84938e+06	2.25838e+06	3.3142e+06	3.02466e+06	2.33757e+06	2.54626e+06	2.94513e+06	3.62742e+06	2.94513e+06	2.93729e+06	2.62756e+06	3.48585e+06	2.13779e+06	2.98731e+06	3.01353e+06	2.72026e+06	3.07341e+06	2.44363e+06
neg-M179T464	179.07	7.7365	606504	1.07496e+06	1.05693e+06	743296	1.36811e+06	1.20749e+06	1.28512e+06	1.62395e+06	707368	1.02981e+06	677205	2.03303e+06	707368	1.34765e+06	1.38774e+06	1.03362e+06	904956	1.03258e+06	692440	364271	484415	469728	865830	469728	684033	674711	613517	751344	957473	770427	1.0942e+06	770427	1.38722e+06	1.00411e+06	1.77467e+06	2.01282e+06	1.10327e+06	1.02605e+06	1.1372e+06	1.32363e+06	1.28395e+06
neg-M179T469	179.106	7.81628	2.28618e+07	2.60007e+07	2.08145e+07	1.49498e+07	2.13049e+07	2.03408e+07	3.03862e+07	2.50629e+07	2.25956e+07	2.81101e+07	2.02953e+07	1.96909e+07	2.25956e+07	1.24241e+07	1.94704e+07	1.46424e+07	8.27766e+06	1.48766e+06	3.08577e+07	3.59967e+07	3.8227e+07	2.85416e+07	2.59799e+07	2.85416e+07	3.19377e+07	2.43136e+07	1.33633e+07	2.61659e+07	2.6074e+07	2.50659e+07	2.37697e+07	2.50659e+07	1.21598e+07	2.19362e+07	1.6938e+07	1.83106e+07	2.42792e+07	2.07879e+07	2.03926e+07	1.70074e+07	1.7728e+07
neg-M179T594	179.106	9.90143	495790	1.00872e+06	541306	1.39823e+06	1.0536e+06	639929	994562	601024	1.17976e+06	1.17705e+06	800632	1.8775e+06	1.17976e+06	847660	1.45849e+06	1.30509e+06	1.04375e+06	746262	975510	1.12759e+06	1.21534e+06	708945	607820	708945	619060	1.14537e+06	829882	1.03986e+06	581831	1.16793e+06	569273	1.16793e+06	1.11661e+06	1.3662e+06	998587	770256	1.05939e+06	632329	798143	1.04626e+06	905273
neg-M179T610	179.143	10.1716	1.04737e+06	134046	177782	156627	457124	306095	899860	1.21415e+06	518545	577459	408219	327671	518545	99231.1	420898	1.16484e+06	616661	1.22398e+06	131803	1.53026e+06	336155	482690	1.30068e+06	482690	397725	517234	150853	1.19135e+06	1.49674e+06	1.17054e+06	258788	1.17054e+06	928334	479173	59885	538069	267242	482081	550015	361855	591448
neg-M179T634	179.106	10.5609	995745	1.17565e+06	458768	892613	769372	543083	899896	857912	1.01775e+06	1.57527e+06	899289	2.11168e+06	1.01775e+06	641863	811073	562163	595075	1.42897e+06	927406	933332	508113	577907	819813	577907	896830	1.04559e+06	736596	781738	1.31084e+06	794459	818188	794459	903850	974444	574136	1.29436e+06	441490	872970	543308	537951	728494
neg-M179T656	178.948	10.9377	246818	383889	425113	238716	566295	386023	576626	633850	379742	502332	506093	278798	379742	425406	436313	486148	437367	440468	212962	447794	281134	327379	393981	327379	385464	410690	564274	385528	458707	409155	466145	409155	477698	565774	336093	421017	606745	264327	451239	345815	377612
neg-M179T668	178.976	11.1295	3.5346e+07	3.78992e+07	3.63563e+07	5.80345e+07	3.80239e+07	3.77477e+07	4.41765e+07	4.01131e+07	4.24785e+07	4.15899e+07	3.85091e+07	4.57178e+07	4.24785e+07	4.00259e+07	3.69068e+07	4.27285e+07	4.40604e+07	5.01631e+07	5.36853e+07	4.31167e+07	4.55975e+07	4.42173e+07	2.23173e+07	4.42173e+07	4.34885e+07	4.52991e+07	4.05743e+07	3.87788e+07	4.28824e+07	4.41415e+07	4.50632e+07	4.41415e+07	5.76997e+07	54618031	4.53459e+07	4.52025e+07	3.83939e+07	4.70555e+07	4.06157e+07	5.07033e+07	4.00161e+07
neg-M179T698	178.977	11.63	5.68873e+07	6.90085e+07	6.40898e+07	6.78334e+07	7.72807e+07	7.84996e+07	8.09332e+07	7.74252e+07	7.58461e+07	6.86223e+07	7.70023e+07	6.71086e+07	7.58461e+07	7.60529e+07	7.93858e+07	8.21579e+07	8.29389e+07	8.56539e+07	6.92697e+07	7.68699e+07	7.2577e+07	6.81371e+07	7.99206e+07	6.81371e+07	8.19562e+07	8.21934e+07	7.68123e+07	7.54348e+07	7.85777e+07	7.53172e+07	7.63224e+07	7.53172e+07	1.15747e+08	9.79519e+07	8.11113e+07	7.60575e+07	7.48575e+07	7.76047e+07	7.90091e+07	7.84575e+07	1.47916e+07
neg-M179T70	178.948	1.16369	561754	236623	1.80356e+06	459803	174641	225093	365477	209319	188056	276966	194059	4.55367e+06	188056	237120	1.38059e+06	162685	227336	4.14459e+06	145456	374842	195428	4.88556e+06	134922	4.88556e+06	170755	146580	1.19351e+06	217551	156642	387845	165121	387845	306386	242063	155199	4.12759e+06	137375	236470	296118	241133	146927
neg-M179T709	178.919	11.8109	9.70795e+06	7.23314e+06	6.61214e+06	1.62311e+07	5.195e+06	6.2213e+06	3.65169e+06	4.65165e+06	3.13667e+06	2.99236e+06	7.22655e+06	1.34583e+07	3.13667e+06	8.62774e+06	6.33617e+06	4.7519e+06	3.75492e+06	8.21902e+06	3.89449e+06	8.39225e+06	1.0227e+07	4.66274e+06	79571.1	4.66274e+06	6.51028e+06	5.36065e+06	9.89372e+06	5.73912e+06	9.62293e+06	9.64734e+06	6.56114e+06	9.64734e+06	2.5186e+06	1.68651e+06	6.75689e+06	9.84212e+06	6.59681e+06	6.94083e+06	4.64656e+06	5.09079e+06	4.31094e+06
neg-M179T93	178.948	1.54232	682716	1.28864e+06	1.91701e+06	1.60024e+06	307401	619938	247618	335600	325620	208505	167517	5.31287e+06	325620	1.50998e+06	1.67519e+06	358450	384903	5.22647e+06	1.01999e+06	293241	52850.6	6.22367e+06	188629	6.22367e+06	1.72779e+06	158012	236016	394135	1.68998e+06	140133	141676	140133	2.32857e+06	1.01505e+06	170670	4.55594e+06	257659	252966	256175	361564	151866
neg-M180T198	180.032	3.29514	1.56753e+06	1.58891e+06	1.71923e+06	1.3143e+06	1.91321e+06	1.52573e+06	1.85678e+06	1.27149e+06	2.10354e+06	2.08916e+06	2.02108e+06	1.69162e+06	2.10354e+06	1.52421e+06	1.96365e+06	1.60322e+06	1.77794e+06	2.12479e+06	2.15228e+06	2.56022e+06	1.90929e+06	1.88948e+06	1.82298e+06	1.88948e+06	2.13584e+06	2.28518e+06	1.0304e+06	1.63219e+06	1.76509e+06	1.58854e+06	1.5558e+06	1.58854e+06	1.82915e+06	1.83735e+06	1.16924e+06	1.22521e+06	1.79028e+06	1.74499e+06	1.76784e+06	1.65337e+06	1.3218e+06
neg-M180T200	180.058	3.33697	1.53966e+06	2.13726e+06	1.5113e+06	2.39841e+06	2.20884e+06	2.18474e+06	1.51888e+06	1.84773e+06	1.53359e+06	1.35817e+06	2.84945e+06	7.19676e+06	1.53359e+06	1.32086e+06	1.73802e+06	1.90161e+06	1.90687e+06	1.76109e+06	2.2181e+06	2.04453e+06	2.87783e+06	2.54334e+06	1.75803e+06	2.54334e+06	2.2335e+06	1.89719e+06	1.6374e+06	1.68674e+06	1.62359e+06	1.39498e+06	1.52e+06	1.39498e+06	840552	2.62861e+06	1.4206e+06	6.60415e+06	1.90897e+06	1.72089e+06	2.08547e+06	1.94447e+06	1.80218e+06
neg-M180T216	180.065	3.59407	3.58516e+06	4.5846e+06	2.91641e+06	4.40888e+06	2.19333e+06	3.23282e+06	2.50729e+06	3.70864e+06	2.84656e+06	3.19243e+06	2.37746e+06	2.15891e+06	2.84656e+06	2.71564e+06	2.09849e+06	2.94554e+06	2.17598e+06	1.38452e+06	3.07694e+06	2.44637e+06	3.77214e+06	2.28701e+06	2.95218e+06	2.28701e+06	3.30332e+06	2.19059e+06	4.57302e+06	3.8437e+06	3.53677e+06	4.11048e+06	3.14771e+06	4.11048e+06	1.27682e+07	5.55008e+06	3.20256e+06	2.60436e+06	3.10885e+06	2.89131e+06	2.58897e+06	2.93214e+06	369087
neg-M180T296	180.065	4.93733	2.04838e+07	3.2369e+07	1.65061e+07	3.47237e+07	1.43595e+07	2.52366e+07	1.66032e+07	2.69374e+07	1.89343e+07	2.05398e+07	1.39022e+07	1.31325e+07	1.89343e+07	1.55568e+07	1.55235e+07	2.46008e+07	1.57674e+07	8.44272e+06	1.73335e+07	1.35481e+07	2.25096e+07	1.57137e+07	1.88732e+07	1.57137e+07	2.18487e+07	1.43937e+07	3.62287e+07	2.57365e+07	2.17331e+07	2.96146e+07	2.22478e+07	2.96146e+07	4.50235e+07	2.29106e+07	2.25899e+07	2.12795e+07	1.65757e+07	1.90812e+07	2.01657e+07	1.99132e+07	2.05542e+07
[truncated: 15,593 more rows]
