# Supplementary material for: Effects of Chronic Intermittent Hypoxia and Chronic Sleep Fragmentation on Gut Microbiome, Serum Metabolome, Liver and Adipose Tissue Morphology
Source: Front Endocrinol (Lausanne). 2022 Feb 1;13:820939. doi: 10.3389/fendo.2022.820939 (PMC8846366; doi:10.3389/fendo.2022.820939)
Supplement: Supplementary Table S2 — Effects of CSF on the serum negative and positive metabolic ion peaks. [file Table_2.xlsx]

## Sheet: Sheet1
ID	MZ	RT	NS_1	NS_2	NS_3	NS_4	NS_5	NS_6	NS_7	NS_8	NS_9	CSF_1	CSF_2	CSF_3	CSF_4	CSF_5	CSF_6	CSF_7	CSF_8	CSF_9	NS+HFD_1	NS+HFD_2	NS+HFD_3	NS+HFD_4	NS+HFD_5	NS+HFD_6	NS+HFD_7	NS+HFD_8	NS+HFD_9	CSF+HFD_1	CSF+HFD_2	CSF+HFD_3	CSF+HFD_4	CSF+HFD_5	CSF+HFD_6	CSF+HFD_7	CSF+HFD_8	CSF+HFD_9	QC1	QC2	QC3	QC4	QC5
neg-M85T70	85.0275	1.16598	1210.53	1609.43	1419.85	1821.65	1431.15	1384.3	1396.83	1319.99	1197.37	867.074	872.711	1314.71	973.019	955.693	1053.91	1207.9	1103.94	1267.86	697.252	1034.31	1331.8	1090.93	1029.22	1111.13	1269.84	1005.38	1327.55	1265.88	685.4	1484.07	1097.34	1250.24	1032.66	1044.64	1125.6	806.322	1142.6	1307.6	1712.92	1305.1	1221.99
neg-M87T489	86.975	8.15388	619.691	1114.04	1099.18	719.781	1025.71	841.787	1240.37	786.854	922.257	1013.74	1009.17	1011.08	1396.68	965.404	620.535	431.709	721.63	828.134	646.719	568.783	747.552	861.171	792.309	1119.64	1401.74	607.836	976.5	1145.74	849.551	1084.8	922.957	1115.97	1200.28	751.484	1167.25	684.52	847.127	1554	668.024	1005.5	664.281
neg-M91T154	91.0535	2.56922	593.729	717.476	286.863	811.306	605.202	392.845	549.784	471.118	494.84	497.542	437.327	823.65	336.11	428.407	802.666	470.81	433.638	480.857	465.719	300.385	619.391	704.004	269.289	359.963	592.112	600.048	450.596	1285.15	913.984	756.125	528.058	835.007	1050.05	850.252	788.593	810.08	628.622	626.94	423.427	485.783	448.436
neg-M93T142	92.994	2.37078	871.121	1542.12	5197.77	5453.27	356.405	4844.7	944.328	2477.28	5352.59	667.828	7411.99	543.885	1409.33	1372.5	1652.69	5091.47	809.425	1006.21	830.305	4286.19	1191.61	2054.64	3428.28	4403.01	1169.8	1073.48	899.237	606.125	738.549	1035.72	609.918	4586.91	3892.17	1167.75	618.482	1322.06	1012.49	1735.68	1792.53	629.306	977.233
neg-M93T143	93.0328	2.38045	4405.98	4067.32	4285.25	4230.54	3911.4	3763.61	4341.95	4586.36	4424.09	4403.37	6498.09	4651.18	4788.85	5306	4611.07	4319.61	4342.66	4908.8	2412.57	3475.69	4037.32	2867.62	2551.99	3648.41	2526.18	3392.34	3225.09	3711.9	4030.97	3811.61	3357.14	3677.7	3216.4	3811.82	3847.66	3431.32	3743.11	3457.74	3431.35	3042.48	3391.53
neg-M97T48	96.9586	0.792375	14225	16828.1	14734.9	12864.5	16527.7	16213.2	14041.9	17478	16406.9	14925	15106.9	12428.1	14682.2	13499.1	13558	16674.4	15560.4	18088.5	14008.8	11397.8	13826.2	13054.5	14142.3	15155.6	15806.9	14637.4	15377.1	15770.2	15136.9	13746.9	13967.3	14681	15696.6	15491.2	15453.2	15168	12170.5	13270.1	13200.1	13828.7	13513.9
neg-M99T389	98.9376	6.48577	6250.55	9503.86	5685.57	5225.18	5897	15105.2	6180.14	4870.48	5679.88	5924.68	8026.1	5356.72	11633.9	6135.38	17073.1	5914.44	6167.91	6628.85	12941.5	6919.37	4919.92	5738.19	7893.76	7937.78	6404.07	6587.77	6374.26	5581.71	6419.52	16026.1	5339.93	5484.45	4669.87	5775.21	5732.13	6648.3	6280.07	5280.49	7178.92	5687.66	6434.33
neg-M99T101	99.0069	1.68888	481.127	843.62	676.024	762.004	731.074	795.791	681.568	784.129	384.748	548.596	578.557	547.2	594.071	441.325	804.079	734.413	966.157	704.335	1502.95	692.432	555.906	617.274	1196.89	1338.93	1008	892.328	816.31	741.75	780.8	716.615	671.55	811.776	705.612	770.996	836.4	975.08	622.442	576.273	687.43	676.048	650.853
neg-M111T495	110.907	8.25022	489.709	636.762	515.051	452.236	467.849	498.366	698.254	465.578	597.561	717.807	381.297	464.967	369.861	460.757	515.836	485.477	489.72	721.489	570.795	468.161	549.596	452.097	503.25	670.467	573.7	642.282	464.793	485.352	582.835	527.022	595.956	539.847	604.112	567.211	538.098	484.023	519.042	601.951	475.61	488.206	523.378
neg-M111T97	111.007	1.61031	946.955	870.764	921.532	931.099	1222.18	990.855	1203.79	1286.51	1247.72	936.785	683.827	1125.66	951.398	804.875	1345.84	1088.66	950.866	1072.11	1034.61	898.382	944.694	677.488	1139.63	1033.58	666.732	1066.04	713.141	863.308	681.625	870.675	594.036	781.86	723.423	868.962	941.885	794.06	621.512	689.765	746.982	769.878	767.44
neg-M114T389	113.925	6.48702	14590.5	10706.9	29843.5	10975.5	12609.2	11495.6	11237	15614.4	13220.2	29433.6	16690.4	11042.9	13179.7	11650	13503.6	11696.7	12985	14283.5	12516.6	11960.3	14512.1	12264.9	12851	42516.6	12919.3	11666.7	13185.4	10994.6	12500.5	12440.4	18022	15035.4	12371.1	11361.4	13528.8	14273.6	16768.2	12427	13865.9	11944.5	12379.5
neg-M114T361	113.925	6.0127	24769	11471.3	15086.1	11468.1	14157.6	12588.2	7893.64	13230.8	13074.5	10187.6	11630.5	11624.2	23433.7	14350.6	14051.3	10537.7	9938.97	12834.9	9287.75	11324.7	12572.9	8702.91	15837.8	10689.8	8971.38	16598.2	11763.3	25088.8	21721.3	10020.7	10372.7	10261.9	11684.2	12795.3	4350.53	9506.18	31598.1	12555.6	11241.4	12775.9	11409.8
neg-M114T443	113.925	7.37892	5980.77	5007.62	4387.97	4454.22	4970.06	5765.42	5527.36	4529.34	5299.64	5404.45	6735.48	5062.19	5339.28	5371.6	8202.99	5511.23	5960.27	5462.03	14839.1	14262.3	20328.8	5667.66	13035	6110.42	7272.89	7257.06	12764.3	5740.99	5054.84	5295.49	12954.3	5050.85	5965.69	7519.81	5653.82	5497.98	6609.43	6805.18	5853.14	6305.39	12271.2
neg-M114T47	113.987	0.7913	625.357	554.366	516.277	691.086	689.282	685.507	721.648	758.213	683.816	650.425	579.652	625.499	847.318	569.552	604.328	629.009	746.784	703.606	637.335	588.278	780.5	712.311	750.533	570.729	519.408	730.495	501.752	493.198	560.798	654.372	700.879	633.73	750.416	751.247	714.289	677.774	609.251	597.538	601.751	775.24	642.018
neg-M114T482	113.988	8.03957	169.37	981.746	2751.07	1577.21	2137.6	1400.42	2130.1	747.189	2133.99	2993.22	2208.51	1453.83	1398.84	1630.39	1689.22	2219.37	1130.05	1412.28	2213.22	2602.91	1849.49	2040.07	2296	5577.77	1961.93	2143.19	2184.03	1574.4	1412.73	3626.68	2807.18	2801.29	2090.1	1915.53	1654.01	2571.68	2841.34	2169.39	1107.22	1366.32	1843.96
neg-M115T100	115.002	1.66392	1153.11	1546.15	1063.39	1741.89	1343.9	1589.08	1430.87	1413.11	1589.66	1484.32	1331.49	1596	1426.03	1429.8	1621.12	1567.91	1708.92	1967.14	1623.3	1468.73	830.893	997.673	1558.58	1353.05	1154.36	1154.15	917.608	1373.14	894.554	1017.47	1176.4	1050.74	1088.25	1156.15	1381.51	1518.81	1160.48	1173.6	1146.59	1325.91	1286.91
neg-M115T63	115.002	1.04597	1224.08	2089.04	1881.03	1537.01	2214.04	1856.11	2001.79	2191.35	2217.24	1724.71	1421.8	2243.19	1792.83	2118.17	1362.92	1151.81	1762.19	1827.59	1625.06	1617.75	489.575	1419.42	1731.56	1962.65	2141.19	1472.31	1096.37	1400.11	768.267	916.2	1272.99	1080.08	997.435	1218.25	972.941	1736	2891.15	1617.6	1417.07	1255.65	1233.44
neg-M115T138	115.038	2.2919	11711.6	14758.9	12447.4	11273.8	14652.2	12057	11965.6	13743.8	18513.3	17704.7	14317.6	15548.9	19319.8	16197.4	16608.8	16599.3	17031.7	18735.7	16630.4	30427	19187.6	21183.6	21733.7	16169.1	18723.5	27399.6	19387.5	23296.5	23522.2	16676.8	21371.4	20054	21824.3	24946.9	22327.7	23085.3	16976.4	17539.1	17817.5	17778.9	17836.4
neg-M116T442	115.919	7.37388	109958	95521.3	100236	122631	105851	106447	98492.5	100630	441016	125127	126118	97129.2	101741	110115	98527.9	94315.6	155061	211918	135532	120268	117851	114367	127125	127981	138796	204250	130228	448151	122909	107437	133715	119539	128333	124061	125329	128236	122154	124143	132818	119755	116372
neg-M116T361	115.919	6.01536	189762	183016	215761	372603	198643	204465	434286	638101	215902	163054	198446	191772	194603	200006	228520	588778	205400	196542	235532	220268	217851	214367	227125	227981	238796	304250	230228	480571	240712	186793	197255	174262	190322	188388	183637	203744	192597	203055	201789	217448	226001
neg-M116T484	115.919	8.06787	75584.5	57793.2	95854	84911.4	238994	53361.7	97591.8	126838	78723.6	109448	93699.6	103331	75687.9	93608.7	114981	85808	104042	73076	78490.8	72402.6	199941	60688.3	101320	116551	86200.7	229927	233557	76937.9	79786.6	155673	93030.3	136991	63480.7	122132	221062	246547	85060.7	247762	74952.1	75289.7	160669
neg-M116T347	115.919	5.7801	190537	199031	184678	177141	187880	212417	194794	214208	158025	213407	202546	159219	199710	222185	212881	187997	216421	150240	182452	179554	175256	178490	196970	155230	182941	224139	133535	153667	152322	105640	108853	136194	185742	153376	119723	169131	182970	194335	191175	219623	216706
neg-M116T334	115.919	5.57452	93782.9	101863	85071	69539.9	86620.6	99690.8	85297.3	86594.4	80519.7	94699.8	95135.7	73801	96507.8	90860.5	99185.5	48442	121703	90792.4	70867.1	76801.9	66903.5	69859.1	69552.5	70460.8	66609.3	92029.8	66140	66207.1	55018.9	70765.9	79787.9	61716.8	74597.2	65449.8	72056.4	62792.3	75943.1	70427	95221.4	68097.5	89437.6
neg-M117T84	117.018	1.39843	2246.06	3754.8	2566.64	3898.46	1735.71	1433.19	948.21	3056.94	63.9667	96.9651	1684.94	590.596	2176.56	270.706	1421.32	173.954	46.9374	144.151	6711.55	1194.49	2232.57	1382.08	4819	1169.1	4853.48	204.835	757.441	3204.49	1087.26	3085.8	2468	1596.39	1245.91	1912.85	211.725	85.459	3900.26	3641.9	3563.89	4015.11	3944.93
neg-M119T142	118.991	2.36192	2979.09	2288.94	2813.21	2587.9	2796.63	2621.84	3262.5	2953.17	2819.91	3043.45	3208.07	3122.77	2927.32	2913.91	2572.04	3645.45	3031.76	2607.82	2715.14	3129.24	3278.4	2752.76	2463.49	2772.56	2528.81	3027.6	2480.93	3083.02	2726.2	2880.66	3151.93	3330.32	2492.87	2408.98	3310.11	2944.71	3286	2712.35	2920.62	2548.55	3041.54
neg-M119T480	118.991	8.0066	3773.83	2079.92	2480.29	3394.51	2726.84	4390.98	3629.89	7562.15	3818.95	3935.99	4230.3	3473.34	3969.39	3769.41	3906.95	3746.72	12154.6	3665.64	240	3810.37	6801.63	4188.29	3197.27	3719.78	5472.99	4710.64	3677.95	3037	5638.28	3589.61	7490.61	3949.63	3362.84	6478.13	4419.7	3783.11	3722.38	2325.76	7324.59	3824.09	2682.4
neg-M119T149	119.052	2.47657	1737.23	936.482	1036	2811.23	1473.19	593.173	843.11	900.854	1443.72	2253.08	1433.82	2703.76	1407.12	2177.03	2769.09	1690.94	1963.37	1136.04	775.122	1746.52	1318.19	484.406	1443.92	1027.69	1170.18	1567.16	1440.02	1735.97	741.253	1335.67	1211.02	572.39	1410.21	1448.44	1364.79	930.172	1705.23	1195.15	708.655	1893.41	1117.39
neg-M121T153	121.028	2.55088	3813.52	1665.92	3959.77	1586.22	2363.63	1556.95	2126.46	2441.64	2028.53	1832.75	1739.59	3511.36	2019.47	2999.57	3651.73	2072.99	1732.75	1352.81	824.656	3350.37	1137.39	1297.24	1546.19	1312.86	4059.57	1450.22	1540.01	2998.94	1577.61	1926.19	1737.1	1434.51	1150.2	4505.77	3195.09	1899.75	1431.81	1532.28	1483.09	4048.12	1359.15
neg-M124T53	124.006	0.886717	28482.6	32204.4	20471.7	30779.1	24065	28771.5	20593.2	22509.2	29829.9	27538.6	21552.6	23248	14645.5	23570.7	28252.1	16722.5	27249.5	21497.4	22672.3	22153.3	16740.6	21130.8	22271.8	28749.4	26736.6	25887.2	19901.6	25932.2	18404.9	30226.8	17037.5	24515.6	16490.5	24952.8	23834.9	19720.9	24545.2	21032.6	21561.1	19668.6	27032.5
neg-M125T104	125.02	1.72797	1983.05	1378.46	2405.82	1167.8	1500.96	2037.49	1619.22	1867.27	1733.15	2292.65	2692.25	1361.65	1862.89	2217.68	1700.26	2107.56	1706.51	1695.98	1214.14	2468.33	1933.05	2083.77	1733.61	1478.85	1491.12	2456.95	2002.84	1039.49	1686.26	1341.45	1973.54	1352.79	1637.21	1322.88	1137.25	1404.02	1987.76	1709.13	1977.63	1997.12	1873.46
neg-M125T142	125.023	2.36262	988.25	1114.34	1574.8	1113.02	1485.51	1141.67	918.04	1997.32	1079.89	1148.15	1594.87	774.098	989.424	1316.56	959.75	1236.9	991.387	1066.6	1483.75	1858.4	1555.93	1361.11	1810.8	1771.35	1680.36	2237.87	1367.4	522.077	610.612	855.081	789	1106.77	906.821	664.574	792.158	851.321	1206.82	1332.03	1073.4	809.685	1050.8
neg-M126T147	126	2.44891	1428.19	1907.02	1657.46	1844.99	1658.68	1995.72	1584.43	1965.8	1486.27	756.573	782.566	1016.22	805.2	721.705	679.614	697.463	723.035	883.8	377.785	652.8	211.921	321.535	615.344	315.6	317.598	572.235	333.619	670.133	398.006	758.993	569.366	556.073	466.602	624.13	892.166	758.419	988.419	857.614	744.108	982.949	919.099
neg-M128T154	128.107	2.5589	634.133	739.256	943.572	647.995	807.923	573.167	932.145	708.82	593.618	776.257	713.577	835.309	744.072	555.044	888.702	970.42	673.184	774.015	300.45	628.595	338.661	427.659	489.636	344.088	232.584	420.521	508.262	260.948	279.446	326.558	94.1565	274.541	297.998	300.475	435.777	294.659	675.422	392.04	559.077	394.786	395.967
neg-M129T70_1	129.018	1.16257	5860.35	6448.92	7075.5	5961.17	6677.95	6465.16	5716.97	7876.77	6373.03	4462.15	3567.89	5681.45	4194	4129.29	5578.76	4740.85	4633.45	5051.66	6007.33	5085.38	4878.92	5518.36	6547.83	5181.61	4794.33	4451.76	4445.91	5092.63	4387.28	5481.05	3376.08	4584.16	3382.17	4486.15	5493.67	3907.56	5915.55	4720.79	5658.72	5344.41	5399.03
neg-M129T97_1	129.018	1.61087	3030.88	3111.5	3078.11	2717.48	4247.42	3444.8	2873.54	4318.62	3949.72	3422.65	1677.62	2593.05	2555.55	2469.24	2513.49	3267.62	3163.21	3002.97	2334.7	2566.91	2890.18	2797.9	3071.15	3654.27	2870.65	3054.73	2461.96	2332.18	2161.2	2967.01	1938.97	3186.61	2535.71	1901.79	3008.61	1880.12	2488.74	2452.15	2143.33	2104.67	2089.62
neg-M129T70_2	129.037	1.17147	5362.88	1414.34	1543.44	1196.58	1480.87	1780.15	1259.36	1244.1	1050.11	1185.08	1599.08	1063.86	1010.75	1663.02	1278.33	1406.91	1258.64	1151.58	1217.24	1467.6	1434.86	1427.27	1104.54	4058.84	1440.46	4245.93	3823.37	890.422	1309.07	1219.65	1329.09	1240.79	1191.2	1545.04	1150.33	1250.58	1116.6	3147.01	1466.32	1232.46	1246.17
neg-M129T97_2	129.037	1.6124	2298.98	2913.39	868.605	793.635	987.529	3109.69	762.555	3934.55	951.223	745.124	624.809	638.912	1936.14	774.984	2429.22	662.31	770.531	2544.39	2026.15	526.774	722.378	642.982	2604.03	839.756	2408.33	2069.97	711	703.128	567.313	535.547	1427.62	2746.02	679.947	608.497	738.99	804.663	2197.54	724.969	772.905	1929.17	648.689
neg-M130T481	129.974	8.01537	4644.98	6894.89	10795	5627.94	4445.54	10373.2	11063.2	6084.36	8654.89	5818.41	5239.09	12586.6	6409.99	15208.6	11206.3	6910.92	5047.57	6630.46	7484.62	7716.16	4330.64	7133.74	8480.28	6578.85	6812.37	6824.89	6719.23	5036	6668.74	6815.08	6095.7	7136.5	7653.52	6090.14	6369.06	4628.96	8213.74	5816.75	8249.46	5603.89	6571.3
neg-M131T147	130.991	2.45075	12390.9	11584.3	6883.5	13239.4	10313.4	12928.4	11486.8	14211	11647.4	13681.1	10308.2	12790.4	11436.4	11264	13431.2	11143.2	13509.8	12366.5	9898	10208.9	10723	10732.2	10806	11206.3	11479.6	10756.4	12386	9174.92	11013.1	9483.44	8988.22	12017.5	11462.1	10387.4	13245.2	12178.9	11267.7	10203.8	14874.9	13043.3	11239.9
neg-M131T478	130.991	7.96464	33931.6	31858.3	31363	17645.6	31618.6	17959.5	33801.8	33811.7	21987.3	8567.7	7000.26	31565.1	31093	13781.9	32410	22835.9	31994.5	32954.1	32059.4	6179.67	8531.31	21321.2	8958.65	17500.5	22393.3	35047.1	12679.3	7057.51	33048.9	37562.3	35801.5	8149.11	36509.4	25641.5	7285.29	24733.5	30771.3	36162.8	30683.2	36543.7	34568.5
neg-M131T137	131.033	2.28688	3709.53	3172.48	2903	3320.49	4717.74	4562.79	4436.9	4336.08	5149.9	2729.4	3491.12	3295.08	3995.29	3370.42	3457.94	2722.88	2754.25	4612.12	2725.41	3053.56	2659.51	3077.58	3493.3	3136.9	1577.71	2755.4	3242.94	2591.82	3457.27	3383.29	2569.48	2727.5	2899.32	3861.18	1407.78	2889.35	3220.37	2512.25	3357.97	3430.91	2415.68
neg-M131T151	131.07	2.51931	50046.9	37765.9	40911.7	43166.1	47917.1	48408.3	44624	44974.5	55200.9	54991.8	52657.1	39106.6	47350.1	50945.1	45176.2	49900.6	50088.2	51139.8	63259.3	59192	52214.6	50581.7	61389.8	57032.5	57840.6	52805	55052.3	45224.6	47132.5	47566.7	36363.4	50720.1	46786.7	51053.5	50398.6	44946.4	46814.5	45894.7	47391.6	48216.5	49584.9
neg-M134T66	134.072	1.09342	676.583	913.605	794.464	1015.99	813.747	806.908	716.761	857.026	696.775	680.038	755.249	632.493	741.697	879.12	571.043	614.64	768.878	638.417	500.911	490.602	417.512	578.565	522.81	429.135	526.87	490.26	447.3	279.31	326.025	402.103	556.64	398.137	453.356	393.202	294.12	426.191	540.109	582.586	611.814	687.184	636.143
neg-M135T389	134.92	6.4826	14906.9	9831.37	14356.7	11519.4	13496.1	12233.3	16706.7	12216.4	12239.7	8402.01	18843.5	11648	11610.8	28525.2	14348.8	14807.3	9800.98	12489.3	16881.5	12410.1	12460.4	11728.8	20774.2	13424.8	11238.1	12783.7	16771.6	10287.1	11137.6	10410.4	13573.6	12641.2	11439.9	12721.5	10797.3	11641.1	15622.6	13897.1	11620.1	11276.5	11958
neg-M137T145	137.022	2.40993	795.109	658.272	1004.67	942.859	909.517	645.142	962.274	1127.78	739.298	440.412	575.393	693.307	980.4	634.27	1522.49	656.61	758.895	906.211	739.816	1482.11	916.761	659.433	705.439	1457.78	789.206	1016.2	553.102	1401.77	719.574	1300.32	573.295	392.219	1294.44	701.943	1040.39	830.487	861.451	866.184	581.292	635.466	1179.51
neg-M139T101	139	1.6903	1045.93	1300.78	1316.34	1110.49	1587.47	1450.53	1418.2	1672.08	2130.43	1512.16	1490.06	1028.75	1531.82	1657.33	1356.96	1670.03	1973.78	1649.25	1840.58	2026	1724.27	1840.5	2110.69	2124.26	2163.74	2547.87	2003.67	1252.95	1197	1395.43	1525.7	1562.69	1463.17	1491.1	1516.62	1774.8	1322.26	1265.21	1350.54	1277.05	1377.76
neg-M141T153	141.091	2.55696	972.477	1350.69	885.383	368.16	1364.58	822.232	738.358	1114.39	865.362	1011.7	711.297	1023.29	1382.07	1227.14	678.729	730.017	1038.23	1299.58	1050.06	979.355	728.308	764.755	1290.59	1115.89	970.292	869.77	804.176	728.6	696.285	914.829	868.577	472.651	786.96	937.143	718.585	921.377	779.209	844.409	1137.89	820.492	794.226
neg-M142T141	142.015	2.34227	1017.34	732.409	684.03	740.45	808.299	908.366	1002.88	776.952	737.205	569.914	809.523	957.862	683.467	694.437	616.357	936.655	807.64	574.24	883.567	4578.67	1123.28	1002.07	1249.23	721.349	997.765	1037.11	907.359	1142	3620.98	766.055	1036.63	1197.61	982.614	863.37	749.4	664.02	832.085	778.2	1039.79	1249.66	651.483
neg-M142T138	142.065	2.29178	1404.78	1507.07	1434.46	1440.91	1535.45	431.172	1805.92	1270.06	1380.77	1489.11	1316.95	1058.4	1328.02	1481.04	1402.31	1689.84	1355.17	1327.01	1198.18	1458.29	1933.43	1684.08	1580.54	1719.18	1255.8	1851.35	1796.37	1575.02	1618.77	1678.25	1669.97	1529.67	1549.58	1650.7	1714.39	2323.01	1408.35	1277.46	588.903	1279.8	1682.07
neg-M143T389	142.928	6.48398	5777.77	4524.53	5021.78	5007.85	5963.86	5271.09	5390.41	5531.7	6244.78	6618.25	14357	4573.73	5798.05	7647.93	9038.9	4817.51	7260.04	9807.34	18749.4	6257.78	11058.4	5445.34	7073.9	6465.99	5670.18	5265.55	11456	6071.12	6527	5780.43	4934.55	6163.05	20443.2	7647.48	6820.14	6871.65	7466.78	5115.09	7298.52	6119.23	9117.22
neg-M143T361	142.927	6.01743	5157.88	5995.94	4998.91	4583.58	4847.24	5267.52	6130.42	5510.08	5399.58	4769.48	4746.72	4771.83	4681.89	6504.44	6958.84	5909.6	5324.34	5400.01	4805.31	6007.47	7350.64	4633.82	4082.86	5242.48	4312.81	5636.37	5446.43	5573.32	4799.1	4730.94	4684.69	8615.68	4811.88	12553.9	5210.78	11846.8	6030.85	6131.82	7336.31	10586.7	4980.94
neg-M143T152	142.991	2.53008	2633.65	3093.11	4459.29	3640.56	3692.92	1405.19	5378.24	3930.62	3217.66	3902.75	4326.28	4379.21	4187.8	3571.59	4136.17	2488.95	3529.08	3583.96	4469.74	3845.34	3329.55	3603.65	3231.16	5594.47	3273.54	4431.24	2089.9	4261.95	1592.32	2673.75	2599.54	3673.39	3057.87	4011.16	4146.3	3388.22	4396.19	2246.95	3642.21	3015.61	3507.75
neg-M143T104	143.032	1.739	1503.49	1281.47	1441.07	895.974	1173.28	1318.31	911.4	1488.82	1305.89	1242.25	1405.8	1014.88	1539.39	1293.93	1284	1384.08	1424.02	1382.44	1045.29	1344.05	1275.72	1122.56	1171.8	1169.78	1181.88	1415.26	1196.53	862.512	1047.18	969.588	977.104	885.057	970.668	976.239	943.813	980.292	1188.19	1175.84	1233.26	1260.83	1284.42
neg-M143T137	143.033	2.28173	945.916	925.882	1117.28	921.868	975.327	877.861	795.687	1175.86	504.835	816.768	978.616	1013.44	722.277	381.403	835.87	812.161	858.14	993.75	1153.8	1189.58	1056.5	1004.12	815.082	728.547	1059.03	934.92	834.657	909.73	963.053	1213.85	978.808	572.149	818.57	525.713	1191.68	802.571	665.387	447.44	1105.06	813.28	456.844
neg-M143T135	143.053	2.25062	641.417	507.6	633.906	921.606	1331.77	637.767	336.777	575.4	643.794	1220.53	1433.68	502.473	729.794	799.917	565.398	553.629	888.904	689.033	538.549	398.32	980.265	366.792	517.529	916.405	300.384	667.325	804.339	981.655	466.142	329.63	410.528	681.447	692.857	479.335	765.242	700.414	592.468	612.575	798.918	447.373	660.145
neg-M143T149	143.07	2.47813	3963.57	2133.35	1956.5	999.6	1898.79	1150.84	1381.44	1435.6	689.954	830.853	2382.62	1837.3	2089.16	1317.46	1193.71	2430.42	1409.28	2796.37	2165.06	1193.39	1336.04	3055.43	1548.37	2016.92	1355.43	2720.69	1394.36	2004.86	3080	1791.47	1672.08	2028.05	2327.86	2532.14	2777.12	1858.78	1603.46	1456.31	1623.26	1481.57	1412.84
neg-M144T161	144.044	2.68238	6477.57	6142	6792.59	6624.9	6455.75	6908.09	7403.99	7057.29	7448.06	5413.42	6811.9	4902.14	4867.43	6063.69	5083.35	5489.68	6291.44	5426.39	4286.43	6379.93	2982.74	5833.34	5566.48	3806.7	5104.69	5516.24	4941.6	8485.96	4447.7	4893.94	5156.27	5450.25	5407.52	6688.24	7209.53	7326.01	5180.31	5069.58	5506.73	5639.1	6052.19
neg-M145T62	144.966	1.03846	1461.27	1432.85	1131.68	6606.72	1614.44	1173.35	1755.6	1452.73	1911.6	1296.58	1540.46	1703.76	1543.61	1615.18	2082.64	1140.88	2069.5	2093.03	1007.77	1861.51	1609.46	1405.57	1702.67	1664.19	1522.18	1934.58	1492.06	1987.64	2397.96	2309.92	1987.41	2411.76	1923.07	2280.77	1882.42	2336.11	1796.81	1925.59	1870.81	1890.82	1835.87
neg-M145T136	144.99	2.27225	1976.33	2347.01	2803.47	4439.98	2768.77	7153.03	2480.65	1954.12	2175.93	2066.55	4966.35	2299.08	2417.44	2102.19	2925.93	2164.1	2010.64	2481.57	1929.22	5380.04	3212.91	2596.21	5025.65	2839.07	2026.94	2117.95	1782.77	2715.09	2229.39	2131.83	2460.91	3196.07	2583.9	2605.98	1893.9	2604.92	2168.8	2502.39	2807.78	5286.89	2012.63
neg-M145T176	144.99	2.93558	2922.05	2676.96	2353.17	12112.3	2490.06	2591.03	6872.22	2505.75	3906.11	2686.22	2661.95	2531.32	6935.95	5558.9	4039.33	2330.6	3329.49	2716.29	2453.77	6358.33	2629.06	2744.67	2624.3	2823.83	2483.69	2699.77	3474.8	1983.04	3019.37	2668.46	2923.16	2570.48	2741.7	2615.03	12130.2	2921.77	3127.61	2667.29	2541.75	2803.05	2469.06
neg-M145T64	145.013	1.0659	5074.29	5154.21	5871.42	6536.92	5673.74	6061.33	5440.46	6547.53	6428.4	5784.75	7365.01	5162.77	7846.99	6651.94	5436.49	6735.56	6490.13	6477.41	9378.62	7716.38	4462.84	4328.22	8506.68	6720.01	6759.15	6679.59	5280.85	5078.7	3021.98	4755.85	6362.22	3621.02	5299.16	4001.88	5381.84	6065.76	6242.37	5607.48	5716.59	5855.09	6417.68
neg-M145T138	145.049	2.29689	2861.39	3790.54	3092.05	2545.71	2239.09	3946.02	3620.19	3338.7	1963.78	4219.96	3268.83	2434.32	3069.35	3108.04	3555.07	3778.63	3075.39	2910.44	3143.51	2775.03	2866.22	2598.12	3342.69	3192.42	2938.06	2839.58	2986.61	2775.07	1167.71	2711.31	1917.19	2328.94	3269.59	1195.24	2879.18	3041.97	4992.5	3975.57	2661.66	2948.73	2479.65
neg-M146T53	146.063	0.8856	994.256	690.053	737.644	1156.83	766.219	1319.1	850.087	1325.81	738.024	1145.84	651.346	709.327	529.581	759.813	1089.47	1034.13	1143.59	884.266	632.863	1217.77	778.373	517.191	1122.45	843.288	725.633	1126.01	630.655	868.581	786.943	781.621	573.226	780.585	778.263	465.408	856.224	873.135	916.453	669.72	856.759	944.8	1038.71
neg-M147T73	146.982	1.21265	11125.9	12844.6	13474.4	15655.8	13559.4	11150.1	13325.2	11960.8	11550.5	14779	14440.5	14325.4	14714.9	15278.5	15332.4	13856	11750	12697	13287.1	12926.8	15695	14966.7	16844.4	14820.8	15029.5	15375	16022.7	14093.8	15412.5	15341.2	14991	13595.4	15675.9	12343	15539.7	14260.8	14458.3	12011.2	14775.6	14965.9	14736.9
neg-M147T91	146.981	1.50859	3322.32	1590.51	4553.51	2205.49	3768.36	2421.97	3914.15	4301.53	2196.46	3729.27	4023.33	1151.39	3578.96	2977.47	299.63	3758.01	2354.87	4851.96	4490.56	4096.63	3953.03	4630.89	2008.82	2458.63	1930.17	3782.33	3800.97	2068.28	1645.63	4137.54	2333.15	2083.78	4093.43	3044.06	1499.13	4006.24	5934.85	2390.63	1990.77	4146.71	3707.94
neg-M147T153	146.986	2.54875	1709.82	1926.39	1836.71	2420.2	1695.66	2010	2196.37	1844.79	1820.43	1018.43	2629.21	4000.62	1953.96	3259.1	955.83	2670.65	2219.7	2869.19	1725.78	1838.42	2120.77	1897.95	1296.11	2063.19	1734.95	2412.17	2044.6	1616.68	1979	1845.35	2030.45	2100.69	2104.33	1120.9	1818.03	1996.52	952.284	2780.41	829.186	1863.95	1579.18
neg-M147T96	147.028	1.59513	2230.12	1135.23	1260.84	1233.75	1910.44	1308.17	1143.5	2684.03	1646.82	1336.65	1137.79	1395.77	1177.94	1313.17	1171.23	1386.72	1785.64	2392.97	1794.61	1307.01	1208	1353.93	2776.52	1665.29	1447.95	1354.27	1137.36	841.216	1025.7	1069.09	1945.34	1770.48	966.6	1689.23	1955.06	2064.81	1124.33	1151.55	1385.76	1192	1217.21
neg-M147T69	147.028	1.15318	4384.68	5554.78	5292.47	3852.84	4714.35	5073.47	4162.36	4783.08	5290.88	3558.14	3638.97	4304.88	4177.15	3452.44	3879.27	3124.03	3876.1	3886.14	5911.29	4942.62	4944.46	4120.5	4832.73	4854.93	5170.7	4778.96	3947.34	3975.36	3273.91	4337.13	3016.95	3783.95	3546.27	2766.98	3325.07	3663.89	4890.68	3530.49	4887.02	4101.44	4351.62
neg-M147T133	147.065	2.21213	1812.34	2968.64	2266.63	1910.58	3152.14	2296.81	2221.98	2928.07	2667.48	2593.27	2643.76	2426.56	2827.67	2556.21	2680.42	2284.12	2768.09	2836.76	2344.59	2539.15	2374.6	2149.81	2383.43	2354.87	2426.61	2321.45	1965.21	2633.4	2661.3	2160.22	2555.44	2492.39	2611.16	2522.68	2410.8	2739.43	2052.13	2268.45	2264.22	2061.85	2354.91
neg-M147T106	147.065	1.76251	616.301	1093.69	1112.15	808.725	1004.99	1022.22	983.779	1203.45	1395.42	1496.91	860.245	1016.41	968	1061.23	1021.8	993.559	1169.37	973.774	1456.34	1607.19	1100.04	1057	1213.17	957.588	958.032	1327.62	1215.35	712.228	1405.3	702.78	915.871	1210.61	1492.62	1313.75	926.636	1323.95	1200.47	1101.79	815.888	952.735	965.343
neg-M147T152	147.065	2.53472	583.596	734.765	566.876	1040.46	765.545	450.718	792.062	665.522	655.557	1032.85	308.655	772.625	657.148	1003.64	1134.6	973.256	1137.74	696.967	1036.38	1193.23	779.571	1101.86	1300.47	547.069	884.101	1427.53	1019.9	1433.88	1148.05	920.215	889.692	690.737	1102.8	1180.92	1166.95	1053.36	660.589	819.764	1027.82	549.033	681.83
neg-M148T96	148.042	1.59937	952.663	985.803	1092.39	854.857	1220.04	968.548	1018.18	1141.75	703.21	1340.61	1312.94	1182.55	1175.46	1150.31	1094.43	1287.88	1340.35	1492.62	705.942	892.095	922.942	1045.83	874.828	698.999	718.698	990.57	1126.4	1646.86	1431.63	1188.63	1336.48	1079.25	1214.47	1329.83	1210.24	1713.65	1042.95	1050.13	1018.66	896.873	1091.37
neg-M148T68	148.042	1.13242	1707.02	2052.26	1467.42	1991.3	1761.65	1836.74	1857.73	1816.01	2314.53	2379.47	1776.91	2311.37	2310.82	2435.85	2012.53	2079.25	2138.49	1960.37	1256.6	1562	1869.24	1674.84	1415.73	1409.83	1510.75	2071.87	1759.38	2709.57	1431.71	1744.96	1678.19	1806.64	1649.24	2270.39	2520.6	2497.85	1718.64	1625.42	1573.69	1622.29	1749.67
neg-M149T153	149.001	2.5494	1413.76	1664.35	1143.77	1071.51	1093.07	1304.41	1427.91	1084.24	786.104	935.112	901.526	1463.8	1088.78	1687.99	1881.27	1361.22	954.476	1170.49	1198.39	1494.22	1992.68	1649.61	1617.69	1493.39	1057.57	1141.97	1318.29	1311.84	1600.92	1138.45	608.78	1550.74	1091.13	919.7	1162.89	1044.39	1510.73	1252.65	1277.18	675.729	1391.21
neg-M149T141	149.026	2.3539	729.249	2418.42	1061.21	1023.1	1615.89	984.371	1288.38	2235.7	1407.86	663.348	843.965	1013.17	1036.88	755.38	1129.26	769.242	1189.85	1289.74	929.61	1538.93	829.8	1027.31	1262.66	732.484	911.837	774.984	1074.13	1071.77	791.62	825.674	689.605	1036.43	734.621	898.098	835.469	918.68	1187.62	1239.85	857.004	1421.29	1259.3
neg-M151T41	150.981	0.688833	1980.62	2115.93	2126.61	1971.22	1355.72	1753.58	992.412	1237	1662.33	1491.55	1152.88	1838.88	1657.74	1686.72	1352.97	1087.01	1227.52	1488.76	1808.45	1863.49	1547.16	1476.54	1966.08	1418.42	1677.37	1443.27	1655.67	1383.05	1839.08	1528.25	1806.28	1715	1479.32	594.137	1224.42	1321.14	1545.52	2293	1492.76	1444.19	1097.33
neg-M151T507	150.982	8.44212	4569.06	3583.22	6682.77	4811.54	2042.32	4376.44	2730.28	4326.52	4948.49	5218.98	3155.83	3900.45	2185.19	1606.68	4900.15	2364.3	1916.63	2549.52	4139.69	3528.73	6375.05	5477.43	6411.37	5099.53	4931.18	5533.07	5380.16	5664.88	4476.55	4259.37	3322.16	4920.71	2621.47	4813.79	4066.78	4531.24	4450.17	4090.9	2281.03	2415.54	4257.16
neg-M151T97	151.025	1.61096	22283	12879.2	23823.7	11508.2	19869.9	25637.5	18495.8	22113.9	20798.4	12158.2	2208.16	6920.52	21660.1	7550.82	8624.72	16314	5626.72	13528.3	166.896	1000.12	276.524	3574.89	580.416	201.412	1625.12	690.144	1863.31	2225.63	347.8	306.133	194.524	402.349	379.827	1208.04	1396.79	1437.8	8406.08	8209.28	8202.19	7131.82	7292.54
neg-M152T175	152.034	2.92	791.528	575.443	464.655	407.375	474.188	684.13	609.148	495.741	633.354	410.436	547.935	888.502	495.762	368.946	375.315	571.062	612.096	685.915	737.613	420.76	618.931	583.036	460.514	629.186	634.058	457.222	755.663	645.994	630.325	886.096	665.275	476.464	524.258	780.217	499.085	570.826	533.936	645.434	641.868	468.375	473.265
neg-M153T502	152.977	8.36678	8102.29	7144.61	9080.3	8284.43	2319.03	4040.86	8758.14	3760.73	9651.96	8048.46	7590.5	8569.53	8047.54	4244.52	8852.14	7998.98	3875.43	9309.85	4156.01	1476.78	9755.49	8027.85	8032.43	3138.57	8647.8	7325.55	3293.94	2233.29	4820.28	2235.5	7585.12	3151.92	7274.29	2180.78	3522.06	3266.35	8364.81	3452.57	9103.13	2659.41	6121.29
neg-M153T529	152.977	8.82125	1170.36	2266.4	848.713	1297.51	1153.21	1480.07	825.076	740.806	514.206	827.339	819.498	830.916	894.603	899.634	770.972	660.912	1462.76	794.277	1146.18	1891.58	909.008	866.291	572.82	656.015	769.057	543.509	839.01	796.541	599.76	979.935	1066.57	952.053	837.923	920.706	1193.51	581.205	778.628	1131.24	873.397	808.858	790.448
neg-M153T171	152.995	2.85692	1302.49	1644.35	2419.68	1307.29	1772.34	1004	1266.35	1197.14	1223.58	1233.67	1109.4	1589.64	1390.4	1514.64	2055.31	1205.64	898.613	1042.97	3049.68	1157.74	1220.43	1952.4	2165.81	1368.2	1355.24	1273.87	1362.59	1107.09	1144.53	1797.66	1143.61	1629.89	1286.83	2252.95	1132.17	1320.57	1349.36	1481.72	1852.44	1358.34	1539.88
neg-M153T148	153.018	2.46983	2247.31	6795.82	4608.88	5688.84	5182.96	3684.57	4037.17	5870.32	5187.33	2034.25	1167.96	1082.38	1409.5	1224.79	1536.97	1380.6	1180.88	1749.74	899.303	803.515	861.52	802.914	825.482	835.406	1055.23	824.161	932.833	944.758	857.983	800.992	983.177	957.641	943.568	745.766	452.453	1007.25	1845.54	1593.17	1704.34	1548.66	1546.9
neg-M153T155	153.091	2.57687	1299.29	1995.12	2251.47	1109.89	1979.83	1972.63	1011.92	2147.36	1799.6	1509.53	1677.04	1451.08	1810.67	1685.56	1559.01	1808.33	1509.82	1776.31	808.192	1245.51	1208.72	1267.12	997.048	903.324	894.686	1195.64	860.395	607.982	525.187	982.169	774.7	925.857	1055.09	814.766	938.729	1080.18	888.697	1072.18	1079.49	1017.26	1523.81
neg-M155T500	154.973	8.34125	2029.11	1028.55	1363.47	1149.17	921.017	1287.02	1475.29	2859.78	1361.67	918.324	1028.03	1468.2	1408.38	1520.53	765.144	945.543	1109.28	1230.97	919.325	1060.66	1610.86	1199.35	1124.3	1475.88	2858.02	1207.49	903.628	1874.49	1034.27	1365.86	1794.27	1397.47	1251.51	1836.58	1412.94	1132.16	1344.35	1393.11	1214.92	1033.72	1068.13
neg-M155T157	154.991	2.6117	1817.66	2656.05	2181.54	2565.45	2155.74	2181.02	2149.93	4190.7	1796.49	2323.57	2501.52	2048.77	1936.28	2080.68	2283.63	2906.15	2135.08	1807.81	2109.27	2084.94	1718.79	2020.67	2420.82	2048.96	2981.44	2949.14	2343.14	2390.69	2669.69	2136.94	2176.23	2266.21	2255.78	1858.47	2084.98	1910.82	2005.57	762.3	2174.99	2055.19	2028.12
neg-M155T177	154.991	2.94687	2482.51	2190.98	1564.28	2010.86	1982.93	2089.4	1337.68	1792.31	2705.55	2009.26	1886.18	1239.01	2057.46	1452.27	1390.21	2249.51	2107.38	1147.77	1937.12	1528.58	2317.06	1640.98	2065.11	2537.01	1800.38	1480.18	2480.7	1923.54	1916.57	2295.61	2233.74	2510.37	2047.69	1941.73	1068.09	1566.77	1793.72	1862.64	2231.91	1668	2012.16
neg-M155T59_2	155.008	0.983333	811.236	587.929	807.03	816.198	632.029	569.82	950.433	763.425	770.88	931.083	782.191	384.586	393.758	851.081	670.32	509.08	728.913	692.684	889.7	772.918	649.509	507.916	781.076	767.663	796.665	735.6	669.103	847.837	713.932	714.618	603.911	651.038	730.779	553.124	953.558	960.894	662.219	539.448	569.685	797.986	698.419
neg-M156T69	156.029	1.15517	1702.15	1624.86	2597.18	1766.23	1803.83	2078.17	1498.88	2748.04	2309.91	2295.19	2864.4	2338.46	2426.14	2009.86	1983.95	2278.34	2062.08	2714.03	1604.17	881.383	1546.23	701.209	1256.71	1541.62	877.382	1104.77	962.45	758.48	581.707	836.716	1185.23	842.936	409.86	1008.93	1056.26	815.76	1408.91	1461.77	1774.32	1555.65	1569.29
neg-M156T96	156.029	1.60129	710.097	641.326	1024.62	752.422	754.527	886.763	656.511	924.534	830.258	757.771	901.332	898.543	1124.54	856.332	608.92	915.649	1068.33	1026.48	473.977	448.11	468.91	200.779	520.831	579.044	410.328	433.338	326.696	426.354	188.054	305.583	382.488	411.581	211.81	269.172	343.368	379.909	669.434	505.753	623.227	473.493	625.798
neg-M156T143	156.065	2.37988	3800.94	4705.68	4376.28	2495.22	4122.33	4151.95	3217.93	5292.4	4100.25	4413.99	4617.34	4303.26	4185.09	5289.35	3834.71	3995.05	4973.99	4352.16	2093.56	3778.5	2035.72	2381.94	2469.86	2349.86	1876.43	3136.44	2622.69	2815.22	2493.73	1993.78	1804.54	1717.43	2094.05	2503.14	2676.85	2641.23	2669.09	3762.83	3133.04	4401.28	2931.47
neg-M156T162	156.102	2.69198	1814.66	2645.61	2473.15	1999.53	2377.8	2089.72	2065.24	2716.78	2629.78	1577.63	707.417	2044.13	1056.48	1312.69	1526.82	1455.95	1145.97	1445.18	847.286	1580.32	1485.35	1315.19	1310.78	1065.76	1249.87	1786.04	1473.29	1689.22	898.79	1755.2	1181.94	1378.91	1094.9	1212.66	1874.62	1737.88	1212.22	1510.88	1362.82	1399.13	1303.22
neg-M157T74	157.011	1.2338	5463.02	3259.33	4638.2	5351.57	3593.49	5665.85	3318.08	4418.27	3730.08	7143.29	5192.37	6105.15	5239.27	7408.02	7444.08	6670.83	8761.89	7942.04	3136.48	5729.52	7165.18	4102.93	4533.54	4217.72	4551.51	6534.53	6790.55	6406.97	4557.66	5854.48	6683.46	6278.32	6456.32	5582.17	4229.47	4648.54	5877.36	6782.7	6744.66	5361.19	2614.4
neg-M157T484	157.011	8.07438	1900.15	2374.28	2984.9	2795.58	2140.51	3131.43	3245.22	11150.5	2768.64	2235.54	12071.6	9148.31	12592.8	2197.86	2342.89	1471.81	4636.74	9552.41	1852.34	2141.84	4646.24	2417.03	2934.78	2304.12	2190.72	2985.58	4362.73	1845.33	2269.75	2583.46	2004.84	2164.32	4538.14	5771.57	2571.21	1788.74	1982.96	2657.5	3647.47	3300.4	2746.6
neg-M157T96	157.011	1.59995	3921.91	2301.37	3084.85	2309.68	2964.7	3072.78	3478.69	3305.64	3754.02	5075.97	3990.06	3835.38	2622.37	3781.28	4335.25	4941.63	3740.53	3873.52	1944.07	2906.36	5371.56	4080.13	2819.09	2736.16	2628.47	3765.72	3937.71	3041.79	4081.02	4402.68	4386.98	4144.37	4488.72	4263.24	2807.99	3810.32	2966.87	2940.03	2658.18	2501.23	3870.45
neg-M157T56	157.035	0.9265	9739.28	7749.44	8651.62	8875.56	9228.88	9994.21	10746.2	8936.34	8550.18	10808.4	9400.68	8771.44	5904.44	10006.4	10010.2	9337.77	10542.2	8979.6	7943.6	7255.95	6007.26	6950.63	7808.51	7037.05	7998.73	7310.43	5841.52	7729.08	8307.67	6346.82	6706.85	8395.83	9223.06	9954.79	9201.35	8026.12	7738.85	7478.95	8120.79	9420.21	8624.7
neg-M157T140	157.049	2.33214	584.183	725.851	1164.1	852.868	1118.8	759.756	1327.95	827.816	868.451	500.261	1063.8	1211.28	714	1009	1001.87	752.853	926.545	1325.11	2576.21	1262.58	1820.77	912.472	1468.34	1850.17	1947.91	2020.09	1275.08	720.865	1684.16	1018.42	1341.35	1201.39	1599.38	1128.12	829.258	1369.43	937.07	633.037	1407.8	1182.14	1283.85
neg-M157T157	157.086	2.61954	3944.47	5243.79	3706.33	5680.99	1981.53	3865.08	3648.71	4192.22	6220.53	5685.69	2158.18	6069.63	4014.12	4376.49	6030.68	3840.75	6313.44	3920.25	6716.26	5679.87	3806.75	5585.11	4108.3	3547.36	5685.67	5955.06	3442.06	3730.39	3846.13	3438.6	3171.74	3394.11	3498.9	5583.75	4076.27	5634.72	3577.26	6894.67	3590.78	3369	3827.22
neg-M157T181	157.086	3.01642	6255.89	10526.2	7126.37	8722.95	10608.5	7639.07	7964.33	9645.14	9243.77	4816.98	5934.75	6275.11	6339.98	5554.42	6106.52	5714.85	6820.18	6393.28	3398.04	4450.79	4509.26	4377.65	3641.4	4326.18	3526.35	4636.92	4923.05	3441	3977.13	4220.17	3216.24	4077.88	3644.93	3720.08	4921.62	3555.7	5097.62	4856.65	5375.2	5452.75	5002.83
neg-M158T491	157.93	8.18893	1061.28	793.712	1297.27	1402.04	1653.44	752.543	931.946	4906.42	1062.77	583.703	648.996	769.303	545.108	582.965	1402.76	1251.18	368.058	724.233	1448.23	1845.48	1103.3	1201.82	747.563	687.04	748.981	4765.66	595.392	1239.46	1380.53	864.635	788.391	658.127	1204.92	714.192	1271.77	1115.38	917.783	868.593	712.488	1054.3	4847.17
neg-M158T144	158.081	2.40152	16532.5	15370.3	17626.4	12193.9	14327	15396.6	12929.3	15457	15410.1	14685.5	14011.7	13654.1	12904.9	14829	14268.6	14095.7	15788.3	13807.2	9625.22	21899.8	12617.5	13525	16609.4	12376.2	11688.8	18360.2	12421.3	20699.3	12450.6	12009.6	9611.77	12116.6	11384.8	18292.5	18202.1	16448.1	13212	13365.5	13353.4	14585.8	14278.2
neg-M158T166	158.117	2.7661	1497.02	2072.7	1632.51	1728.54	1920.71	1548.41	1803.04	1773.2	2036.88	1387.1	1121.42	1076.4	1313.36	1279.28	1202.5	1239.21	1308.52	1286.23	795.655	773.14	901.371	783.125	868.927	848.575	817.093	831.927	683.75	754.185	761.71	726.634	917.532	1069.94	743.884	689.068	658.514	658.32	1042.84	1043.45	984.343	1173.04	999.64
neg-M159T524	158.977	8.73535	741.128	607.335	273.326	630.342	510.353	402.739	431.544	351.567	287.913	428.718	411.049	523.713	430.041	409.676	440.513	360.401	319.02	467.417	400.49	615.876	334.298	375.653	324.589	1245.04	386.13	407.238	339.061	332.508	569.46	662.694	486.794	2338.6	454.337	380.378	567.364	466.486	293.214	1888.85	501.499	454.62	359.333
neg-M159T489	158.977	8.14942	3060.15	3699.96	2913	3259.65	3086.9	4192.64	3302.09	3797.24	3829.69	2932.44	3283.21	3353.3	2966.1	3711.06	3639.39	3860.5	3237.2	3804.66	3158.21	3343.71	3864.13	4007.1	3062.34	3510.71	3221.25	3567.05	2922.8	3195.01	2911.17	3999.9	2955.48	3585.49	2855.36	3761.07	3154.23	2545.28	3254.08	3389.1	3141.06	3582.12	3754.1
neg-M159T150	158.986	2.49982	2324.97	920.629	1210.27	1918.82	980.875	512.217	2425.14	1933.91	879.106	2614.1	2497.73	2014.11	2010.45	1934.38	1900.68	1855.4	3061.66	493.925	1808.43	1119.56	1506.85	2773.63	1295.06	2318.31	1943.77	2051.14	1567.18	873.641	1295	1202.95	2407.8	2457.57	898.389	2216.34	1281.96	1494.39	2393.62	950.686	1643.49	1132.9	1148.74
neg-M159T161	159.006	2.67781	810.628	720.284	916.777	1486.77	761.813	616.788	1720.04	696.28	598.603	1720.51	1578.24	723.156	606.421	1261.15	805.727	1306.81	849.893	742.444	650.076	1726.27	1351.22	1515.64	954.597	587.53	757.761	1424.67	1346.79	490.367	1264.46	711.368	727.496	1115.23	719.968	796.346	629.502	1353.49	702.537	701.983	714.363	1583.15	1131.03
neg-M159T98	159.028	1.63993	623.382	1049.19	929.292	1240.38	893.925	917.881	1144.28	1218.89	1235.2	926.144	884.198	1167.89	1011.63	981.056	1281.16	1151.22	1273.59	1076.85	917.033	1547.61	997.913	1253.07	1078.57	1006.89	1012.75	1595.72	1148.68	1503.74	1013.39	1365.38	1258.91	1130.15	1236.67	1573.79	1713.61	1705.4	872.532	889.496	969.045	1055.97	1053.54
neg-M159T70	159.028	1.17413	1116.21	1775.52	1254.04	1525.04	1540.66	1253.85	1319.79	1371.24	1842.24	1414.79	1335.91	1158.33	1325.46	1365.03	1784.86	835	1532.66	1150.47	1457.28	2178.89	1525.78	1542.56	1152.64	1512.92	1733.26	1795.93	1454.62	2100.46	1413.7	1829.96	1628.89	1661.55	1300.83	3078.79	2014.38	1701.86	1539.5	1603.38	1339.17	1249.82	1598.89
neg-M159T143_1	159.065	2.3904	2955.64	3649.65	2645.33	1891.62	2769.8	2881.75	2263.53	4060.65	3157.53	2610.31	2986.1	3195.78	3463.53	3760.87	2571.87	2656.04	2565.29	3244.64	1984.46	1879.17	2421.28	1453.66	2253.47	1547.08	2134.32	1810.85	2030.69	1988.87	2355.27	2403.17	1825.32	2040.84	1747.47	2155.59	1656.84	2245.22	2315.37	2855.11	2394.09	2115.4	2746.01
neg-M159T143_2	159.085	2.39023	1547.2	1978.23	1244.42	1522.51	1609.23	1651.13	1542.51	1949.93	644.467	1214.89	1241.39	1420.58	1027.77	972.8	1775.79	966.33	1238.11	858.699	777.176	2136.58	1466.7	1286.63	1347.6	1266.77	1011.75	1612.87	1145.41	2063.68	1114.8	1315.64	1075.6	1324.32	1198.03	1761.88	1797.84	1459.36	1384.39	1386.85	1488.89	1492.37	1532.51
neg-M159T165	159.101	2.74798	13780.5	22380.7	19139.9	14784.1	19278.8	15732.3	15966.1	20413.6	20820.8	16547.5	15164.2	16095.5	18508.9	16370.3	16102.2	15949.4	17765.2	16717.1	19678.1	22604.1	18997.1	18423.4	23078.8	18003.4	18911.4	21033.6	16996	12350.5	15822.3	17154.8	15925	16579.4	15511.5	17934.4	14770.6	17595.5	19011.7	18041.4	16370.1	18883.8	16236.6
neg-M159T153	159.101	2.54958	4195.48	5946.49	1247.13	5276.88	5592.03	4888.22	5772.8	5437.74	5594.97	5099.71	5930.36	6234.35	1632.28	5841.62	5649.7	5426.25	5644.42	5445.6	5512.81	5220.07	5817.21	4994.03	1231.5	5711.72	5322.8	5679.73	5378	5495.9	5186.85	5439.08	5471.99	5833.84	5192.15	1355.58	5428.06	4868.87	5532.97	5957.7	5862.14	1395.59	5689.39
neg-M160T492	159.946	8.19877	1056.04	837.317	1153.45	1083.87	1061.82	3021.88	1031.53	942.984	977.016	790.902	747.579	930.174	1790.37	2809.24	1119.43	1102.96	500.033	1279.67	1142.59	994.565	1283	1176.92	2641	1580.3	725.172	2857.99	2956.98	881.309	729.625	1291.73	739.32	2532.72	1007.4	1162.97	3220.35	3136.59	1213.88	1846.94	1224.14	1118	761.583
neg-M160T43	159.978	0.72305	692.64	860.986	606.334	674.84	638.329	553.864	665.612	754.22	629.903	1031.82	807.655	783.491	1016.86	770.494	844.866	959.413	650.144	951.33	425.106	829.782	614.161	661.035	627.84	382.758	426.763	519.518	655.876	690.642	717.315	838.665	645.039	932.343	836.435	785.467	777.332	686.302	828.712	683.452	701.712	626.974	637.59
neg-M160T98	160.06	1.6286	1219.6	1495.9	1249.47	1113.74	1390.59	1399.85	1145.53	1531.17	1321.68	1643.85	1264.28	1285.16	1521.01	1532.59	1397.96	1541.16	1758.56	1729.9	1299.67	1183.06	1148.76	1230.92	1461.02	1223.72	1174.14	1372.7	1296.73	1229.83	854.447	852.969	825.384	809.015	1116.73	1059.78	1042.43	1111.3	1201.5	1122.33	1477.31	1099.72	1068.73
neg-M160T70	160.06	1.17077	2034.97	2865.53	2475.2	1944.48	2506.25	2514.87	1521.21	2719.54	2482.55	2275.48	2617.22	2215.93	2254.07	2084.44	2645.9	2215.76	2677.64	1833.69	2053.55	2244.8	1764.26	2083.02	2573.63	2634.5	2257.76	2518.87	2112.34	1395.56	1602.6	1552.26	1395.04	1187.13	1734.15	1868.75	1294.68	1639.68	2024.06	1552.94	2011.76	2215.45	1664.36
neg-M161T171	160.955	2.84282	1422.71	1356.31	1342.44	942.714	1052.49	1212.63	1296.36	1249.3	1387.92	1918.91	1352.26	1372.16	1235.03	1660.79	1630.5	1612.2	1200.48	1100.26	679.793	397.033	496.531	322.963	484.155	494.09	372.084	481.033	374.765	1154.24	989.256	735.798	554.303	910.187	863.66	1133.97	1025.44	856.003	910.173	1062.68	991.286	1046.85	845.293
neg-M161T108	160.997	1.7951	3717.61	3787.94	3932.71	3101.27	3199.2	3313.9	3168.4	3415.19	3949.41	4073.31	3738.9	3623.03	3700.69	3533.58	3435.76	3454.87	4078.48	3527.4	3229.61	3827.65	3673.91	5310.63	3619.44	3586.81	3406.5	3664.4	3485.03	3315.93	3403.41	5412.24	4294.16	3454.03	3795.18	3417.73	3111.12	3377.59	2932.57	5738.88	3236.15	4074.55	3710.48
neg-M161T125	160.997	2.08898	1793.91	1884.97	1874.37	1467.24	1901.92	1867.63	979.722	1322.67	1846.27	1737.37	1740.69	1610.46	1861.02	1946.88	1549.08	1888.71	1712.83	1660.11	1663.4	76.136	2173.46	1839.95	674.707	848.186	1689.47	1105.71	1889	1498.22	75.215	1774.8	1722.57	1708.83	694.955	901.307	1824.84	1915.23	1827.73	1622.77	2088.62	1803.17	1971.25
neg-M161T105	161.044	1.74433	3607.91	5244.86	6669.67	4363.1	5151.6	6084.57	3509.77	6700.79	4653.94	3652.94	5455.81	3694.82	4914.99	7582.99	3958.75	4616.14	4735.52	4876.45	7757.15	4357.55	3569.07	2614.37	4720.73	4632.98	3450.18	4686.75	3055.44	1687.37	3459.17	1777.36	3795.35	2150.16	2465.86	2189.53	3303.57	1868.35	3335.49	3108.6	3458.13	3228.7	3443.09
neg-M161T72	161.044	1.19332	2220.39	2851.32	3114.29	1522.22	1695.43	2324.99	1557.69	2585.07	626.639	747.632	2313.12	2396.73	2308.26	1476.04	1808.84	866.89	593.727	838.224	2421.42	1642.7	1785.97	1020.68	2515.59	1867.16	1838.91	1186.39	1796.94	1006.74	1493.27	1541.48	1389.53	1856.71	1633.88	1174.27	848.509	818.511	2281.24	2153.19	2100.42	2219.01	2152.91
neg-M161T135	161.08	2.25208	682.534	1510.32	474.65	641.062	1110.16	581.757	822.188	1332.44	675.664	706.2	504.488	630.483	615.93	390.087	617.756	538.119	480.264	773.142	482.112	839.404	298.613	615.788	628.537	435.198	504.219	663.086	545.4	805.745	568.178	759.106	550.8	812.6	882.118	644.49	706.732	626.164	584.1	692.415	1000.15	550.433	367.822
neg-M163T171	162.952	2.84282	857.981	640.248	808.786	597.925	620.142	730.47	360.209	805.795	654.439	1384.47	903.364	897.297	824.586	1104.92	891.21	1029.37	805.576	739.068	1003.02	887.595	1153.27	987.255	736.594	930.258	953.279	949.451	771.435	741.52	529.785	418.577	908.076	590.4	725.923	621.307	651.463	573.827	582.597	614.42	445.418	411.25	356.558
neg-M163T155	162.998	2.5877	7941.25	9411.63	11206.1	8587.39	7551.04	10648.3	8635.85	7283.27	7932.02	7993.58	8159.1	8158.78	9335.31	8289.55	7165.19	8043.57	7820.89	10042.9	10881.3	7674.57	10863.9	11080.9	8050.46	10684.4	10782.4	9668.96	8354.07	10295.3	9971.55	7769.84	7702.94	9489.57	8547.76	9926.48	8699.38	8731.77	8396.9	7874.61	10132.2	10075.7	10198.6
neg-M163T55	163.023	0.919017	1062.38	1063.65	919.514	593.123	1462.9	937.075	759.708	1040.44	912.91	1232.93	589.697	593.233	735.805	888.016	1299.73	1049.82	1286.49	1148.14	1363.67	1061.52	1069.32	848.54	1830.33	921.147	1516.01	1674.39	727.789	1348.03	886.308	913.629	1589.55	1027.69	1232.47	992.176	627.566	1578.66	1355.02	1413.18	1077.19	782.46	742.308
neg-M163T151	163.039	2.51908	6803.39	8413.91	7526.97	11440.3	7875.24	7027.85	10196.3	7743.67	9885.45	12497.7	5535.91	11581.2	7080.03	9289.48	12115	10109.4	8717.99	10328.1	3131.21	4591.45	3749.11	4453.74	3248.6	3538.14	3916.07	5574.48	4221.58	6637.68	4542.17	3961.3	4051.49	4926.28	4540.53	6265.34	6011.12	5823.74	6417.39	6231.19	7061.62	6255.95	6560.28
neg-M163T211	163.111	3.51545	820.367	1113.34	532.748	1192.45	801.952	818.254	1099.45	697.475	1147.94	793.603	385.56	252.463	342.228	442.99	359.452	441.549	546.935	458.678	847.029	1895.93	1239.13	2706.58	1188.79	716.095	1840.99	1597.02	2353.18	1085.78	936.656	1337.45	659.295	1119.53	1027.55	1078.65	1330.8	1035.71	757.56	678.817	856.575	821.253	1018.7
neg-M164T154	164.035	2.56753	586.042	754.32	781.064	1050.12	896.647	571.517	1685.17	1349.23	839.493	1773.22	684.721	1313.57	1182.47	1028.07	1416.95	1054.12	1011.36	914.245	747.134	487.224	786.42	946.731	1161.05	1006.73	875.239	1176.21	870.599	1003.72	782.892	634.437	1305.81	581.292	1180.63	1282.04	893.025	1218.1	578.238	692.542	863.483	657.03	660.025
neg-M164T134	164.071	2.23227	120941	127569	116732	131051	145802	128290	141497	136033	144698	135581	133610	125473	131353	142037	139295	136151	131531	142758	102172	117590	102862	123041	111471	110577	117451	114857	122113	158192	123880	123603	124319	124937	133299	144004	157240	154953	118653	120039	129099	119311	128597
neg-M165T167	164.996	2.7754	1633.73	1526.93	1705.02	1381.49	1111.09	944.7	1543.77	2421.33	567.394	976.788	1268.58	1422.73	1869.71	2633.16	1172.04	967.204	1490.59	1105.48	1318	1052	1173.17	2168.67	1464.21	1737.61	1223.74	2011.92	969.401	1548.73	1122.59	1538.89	2290.05	1403.55	1797.41	2471.92	818.38	1195.95	1168.19	1061.64	1362.76	1457.98	1204.63
neg-M165T145	165.018	2.40985	1824.58	1968.03	2141.49	2110.33	2312.48	2671.66	2679.36	1787.44	2659.82	2057.91	1900.96	1453.71	1976.73	1771.83	2352.35	2566.62	2450.84	2093.29	2040.06	1801.21	1495.7	2054.19	1909.03	1495.57	1883.72	2378.75	2294.19	2421.27	1811.8	2087.23	1816.25	2408.75	2520.65	1805.62	1877.56	2841.13	1123.63	2235.01	2463.22	2814	2103.96
neg-M165T54	165.039	0.907983	9576.82	14922.1	9457.73	9313.71	11677.9	10268.6	8459.66	12646.7	9579.1	6119.06	7275.27	5693.03	4325.5	6518.48	6339.95	4934.14	7261	6071.1	4487.69	6264.89	5537.12	6192.61	5506.31	5032.74	5843	6079.12	7223.81	8465.71	6000.82	6316.3	6214.11	5508.8	5000.34	7187.21	7988.29	6858.93	7261.72	6302.44	7266.34	7806.89	6849.23
neg-M165T154	165.054	2.5605	5347.15	5837.7	5134.4	5680.8	6086.15	4393.48	5844.61	5014.49	6593.21	4700.64	5474.98	5562.59	4256.52	5831.53	5231.12	5022.55	5179.17	5557.19	3862.87	4166.01	4446.08	4134.06	3443.1	4402.65	3855.23	3900.43	4308.44	5628.1	4174.49	3390.18	2695.42	3890.25	3310.91	5388.96	4624.63	3911.07	4298.88	3769.92	4738.47	4433.51	4721.4
neg-M165T486	165.066	8.10121	784.837	1002.15	536.079	834.045	852.99	730.735	1124.44	837.427	855.906	604.844	868.649	999.171	825.162	603.064	859.053	721.824	776.296	946.176	740.331	995.85	733.833	681.707	998.123	658.749	667.145	805.943	840.267	572.205	553.259	636.26	803.467	753.371	579.936	635.439	735.3	636.146	482.397	633.671	766.08	659.736	825.199
neg-M165T190	165.091	3.16312	987.808	1222.1	1111.67	937.573	1325.41	1445.98	1190.87	1254.11	1503.07	515.752	419.43	708.934	658.233	676.739	547.465	547.894	696.249	640.549	1166.25	1731.05	995.906	1063.45	1408.39	1345.91	1221.19	1514	1428.71	850.77	979.08	1313.22	1009.21	1243.26	1084.48	767.989	980.415	1108.4	1009.21	797.043	853.123	920.7	1016.75
neg-M166T58	166.016	0.9679	2868.42	3356.74	2370.99	3053.83	3135.42	2973.4	2617.86	3200.11	2904.68	2222.28	2675.42	2284.13	1091.21	2436.11	2467.27	1677.7	2757.83	1717.7	3170.21	3401.96	2465.93	2598.01	3041.46	2972.31	2907.29	3309.05	2844.31	1625.61	2145.04	2581.41	1935.11	2296.25	2072.67	2172.96	2419.2	1900.01	2410.47	2855.2	2228.81	2774.99	2707.43
neg-M167T146	166.995	2.43792	2574.35	1110.84	1121.76	519.222	870.588	2444.04	2577.56	2392.08	919.22	2593.72	823.899	718.875	2497.47	2377.6	2490.05	902.537	2157.37	604.607	2213.01	2701.65	2094.67	2185.57	1185.85	1875.11	1068.33	1199.84	1756.06	884.776	2032.9	1162.1	1713.29	2106.77	1887.79	1267.81	2190.85	412.493	1088.09	2276.64	1794.63	2219.69	2218.61
neg-M167T125	167.02	2.08199	15067.4	36461.6	15227.4	34100.1	17828.7	33946.5	34793.1	37175.4	14805.7	37029	20886.5	14455.2	18015.9	22321.6	17721.2	17638.6	19987.5	33631.9	33730.2	16597.6	32611.3	13349.5	16042.4	16470.1	28636.9	17204.4	28728.7	15518.3	11922.3	15357.6	25537.6	32070.3	12730	14648.2	31962.3	13909.4	14151.8	29525.8	16681.1	30056.8	29573.2
neg-M167T95	167.02	1.59082	154594	154140	144357	158958	175631	155338	159080	167702	170432	166260	155516	160037	152496	185292	165281	150027	199805	163593	142612	148352	134067	135334	153270	160586	128101	156129	140483	131601	118018	136499	112280	144326	130940	113689	148210	135918	125588	139722	131022	141056	140535
neg-M167T64	167.02	1.06542	201246	191939	199864	215972	200257	199394	205960	194567	206845	196574	204708	181918	167570	196068	206904	194673	218763	181075	172186	209419	158883	173542	183402	198381	164706	193218	189647	169473	151269	183808	147109	168089	150117	163417	196591	174748	172004	163633	173253	173519	171333
neg-M168T95	168.023	1.5914	9122.78	9801.11	8552.81	9586.56	10778.9	8945.26	9577.85	10031.6	10490.9	10878.9	9469.8	10026.7	8853.53	10990.1	9951.47	8997.28	12800.8	9217.9	8968.74	9132.03	8086.5	9019.32	10926.9	9798.09	8271	9736.61	9250.35	8534.44	6860.72	8609.16	7121.33	8679.07	7655.61	8774.24	8910.53	7995.26	7727.18	8651.05	7576.66	8254.58	8605.17
neg-M168T64	168.023	1.06542	12838	11923.6	14061	16649.4	12232.7	13296.8	12971.3	12751.7	12971.7	12014	14209.7	11724.3	9736.93	13272.2	13979.1	12972.4	13429.6	11880.2	12080.4	13730.2	10949	9899.61	13197.7	11734.7	10418.9	12580.4	12295.8	11015.7	8965.36	11549	10675.1	11250.6	11148.8	11189.3	13022.3	11586.4	11403.8	11184.3	10558.8	12166.5	10724.2
neg-M169T153	168.988	2.55127	12194.6	10967	10796.8	12029.9	11246.4	12538.7	11908.2	10958.3	10250.5	11518.6	11095.9	10975.6	10760.6	10058.9	11555.3	11535.6	11222.1	11197.3	12333.4	10827	10599.1	10771.4	10984.4	11519.7	10409.9	10520.2	11582.6	10831	12582.1	10838.7	10466.4	11163.5	10997.5	11379.3	11544.9	10030.1	10631.1	12361.9	10097.8	10944.3	11046.5
neg-M169T480	168.989	8.00577	4272.11	6196.03	7459.45	7684.85	3462.64	4891.27	6981.12	7696.15	7744.01	7555.79	10365.7	6980.43	9042.18	14579.4	7849.22	4943.71	8185.72	6911.11	7524.86	5868.05	5753.71	6388.53	7691.74	13724.6	7724.29	7662.11	10113.2	9539.19	9113.57	12985.6	14821.3	6191.56	9349.48	10381.7	6959.76	11763.9	4137.72	5256.92	5651.73	14415.3	16327.5
neg-M169T136	169.012	2.27225	609.6	745.392	832.931	605.041	941.626	625.234	899.132	808.489	784.951	370.627	953.597	637.939	1025.32	762.852	718.041	602.528	1336.46	420.636	952.41	636.107	874.05	618.965	978.406	1232.59	873.567	664.753	477.221	474.36	1133.87	610.678	914.05	844.283	1092.54	828	956.11	1047	610.383	549.6	658.765	582.33	1092.06
neg-M169T148	169.049	2.46904	810.107	1047.39	788.537	985.802	899.494	742.662	674.288	1084.99	1109.3	654.372	938.388	910.93	1116.47	785.887	964.562	523.943	800.074	951.579	7618.07	5817.27	768.145	1092.16	716.704	773.922	964.004	1185.21	801.506	7887.91	6316.35	7200.18	574.016	445.562	491.991	908.191	792.189	555.863	472.8	642.748	1010.95	837.626	696.139
neg-M169T152	169.097	2.53898	1398.1	1091.29	975.466	1047.58	919.065	938.385	1104.61	985.25	1184.24	756.188	435.245	421.903	656.196	380.966	439.453	516.06	634.254	774.784	917.298	2964.71	607.212	703.409	1658.19	1134.36	779.085	2187.27	643.249	2810.41	1727.88	501.404	844.57	1266.07	1541.67	2257.34	1686.93	1647.21	1008.55	888.086	1082.95	868.114	788.762
neg-M169T163	169.122	2.71405	1590.78	2262.5	1341.52	977.857	1725.75	1465.08	1164.36	1773.72	1109.41	1148.75	1342.57	1777.07	962.458	1169.86	1363.77	996.4	1219.91	1479.72	976.542	995.641	1021.46	934.61	1003.51	1099.26	1055.85	959.767	1006.46	1017.79	1049.01	1283.89	836.731	970.102	780.396	824.134	1015.83	956.125	1214.54	1107.41	913.354	1213.25	762.371
neg-M169T179	169.122	2.9785	823.589	2273.86	913.185	1125.25	1605.26	892.295	877.91	1860.4	1320.17	860.399	528.277	935.053	772.843	1063.33	1831.26	745.793	798.024	879.124	711.454	919.35	662.16	506.731	891.971	760.12	722.653	777.36	620.427	614.486	782.106	853.095	587.425	1417.52	1025.33	639.293	755.287	639.385	1032.49	927.023	807.072	1003.69	780.692
neg-M170T150	170.081	2.50158	6416.89	6909.51	7433.61	3957.76	7125.2	7050.85	5660.01	7339.75	7065.53	8584.21	7165.56	6505.87	6732.44	6822.92	6646.05	7339.18	7259.52	7759.8	3254.34	5227.95	4382.28	4047.24	3709.58	4331.62	3765.75	6205.9	4844.04	3184.62	2080.53	3629.72	3012.98	3785.69	3101.3	3229.92	4042.18	3772.35	5580.6	4746.27	5322.22	4932.3	5184.06
neg-M171T490_2	170.869	8.16032	2377.74	2543.46	1892.91	2942.17	2668.25	2163.68	1423.54	2573.2	2737.24	1037.5	1454.75	1659.25	1478.94	1268.86	2193.39	1806.92	2038.76	1654.6	2015.91	2439.07	2790.86	2312.6	2091.5	997.575	1330.01	2097.73	2710.78	1292.51	2342.67	2072.03	1932.69	1926.23	2678.33	2366.31	2292.65	1103.56	2637.14	2176.05	2243.03	1997.53	2217.36
neg-M171T140	171.01	2.33135	2894.96	2864.49	2853.04	1996.43	2725.34	2777.37	2330.51	2472.8	1937.32	2569.07	2761.36	3122.2	4442.41	2617.61	2688.77	3449.83	2885.03	4167.59	2300.19	2989.27	3203.2	2307.99	2974.97	2775.59	2254.07	3006.05	2657.06	2803.68	2397.44	3080.58	3288.11	2921.08	2326.66	2793.82	3179.8	2865.39	2440.37	3374.8	3709.61	3091.42	2975.14
neg-M171T151	171.065	2.51857	2746.87	2218.08	2040.47	2583.31	2260.76	2189.55	2231.21	2262.14	2397.58	1915.08	2774.79	1919.8	2402.53	2207.14	2205.74	5269.15	2558.89	2476.1	2160.13	2341.7	4211.55	2219.62	2567.23	2028.19	4581.5	3408.69	2151.38	3585.52	2176.76	2382.33	2676.24	2409.94	1932.56	2145.76	4083.77	3778.01	1898.39	2420.4	2676.07	2458.82	5025
neg-M171T150	171.084	2.50281	818.03	675.88	385.173	3251.38	559.579	802.815	338.137	955.229	588.345	652.68	740.881	1081.78	544.223	551.614	948.1	849.845	829.224	974.561	2567.09	684.592	2115.44	525.567	583.825	2596.79	2349.65	2545.68	1948.43	2340.91	1829.14	1773.37	1946.06	430.601	1760.85	2044.91	412.965	2719.73	2268.92	2515.79	714.31	691.515	2589.49
neg-M171T165	171.101	2.74353	6082.25	6486.42	11827.4	5803.07	6786.96	6344.67	6108.04	6570.29	5846.24	10834.9	4595.53	6326.64	6935.26	5597.96	5657.35	7317.92	5941.1	6117.44	6600.18	6045.89	6509.33	6230.89	6068.56	6457.71	6062.14	6279.28	6068.78	6729.61	5995.12	5984.66	11848.7	6245.58	7333.04	6643.36	6157.67	6679.06	5371.65	5942.72	6870.74	5806.76	6765.75
neg-M172T108	172.03	1.80314	803.487	1295.29	1250.75	1981.24	827.153	1026.45	999.89	1036.07	1144.61	1166.77	1428.19	2169.94	946.826	1249.07	2148.77	1246.12	1098.32	1264.35	1186.37	752.356	1089.19	1221.27	1144.64	1066.97	1059.5	1075.33	1077.78	1230.84	1166.11	1661.6	1143.02	904.564	1157.63	1161.43	1077.72	1062.83	2338.19	852.172	1439.31	815.294	2352.8
neg-M172T125	172.029	2.07713	782.496	661.86	1012.63	475.675	698.117	705.685	590.244	710.739	637.917	483.572	715.54	521.018	789.504	671.206	615.228	753.553	701.122	863.717	390.421	697.671	676.922	480.028	384.158	1933.95	915.709	648.551	1043.13	475.807	323.654	368.882	388.529	351.798	534.902	67.332	622.537	481.742	709.754	850.512	681.649	926.9	643.056
neg-M172T154	172.097	2.55862	151780	193132	168533	121819	185841	172162	139252	193298	155872	149380	143930	158511	167911	167446	158378	165922	177449	184761	63752	128837	104410	120233	99967.4	89856.3	91360.7	124935	121318	111561	56297.2	87209.4	66423.4	69575.4	61402.9	96500.3	110048	97213.1	119810	115708	126562	124591	125344
neg-M173T143	172.99	2.38057	287098	286134	264932	325012	288842	265561	321723	257026	310975	259447	380659	344118	300437	338842	323250	308428	376888	322197	161350	167621	236250	190019	180754	212676	184689	226773	210988	232567	260964	269698	224136	267447	219265	234462	254981	228967	246764	248324	242860	276706	253473
neg-M173T166	173.002	2.76613	2550.3	1096.8	1461.43	984.686	2405.55	911.753	3430.56	2552.51	1308.2	1148.47	894.28	958.961	1506	1756.69	2767.18	1596.8	3703.33	391.208	1877.91	1892.93	2628	814.827	1916.61	1384.01	1905.17	2475.71	2109.63	1929.82	760.537	613.583	1368.82	2627.96	2838.77	1020.08	2533.33	959.148	2416.12	1809.6	1150.98	2433.91	1953.08
neg-M173T70	173.008	1.16492	11608.7	12470.2	12226	10663.6	12265.2	11205.8	11165.8	14667	13006.6	6936.42	5976.46	10768.2	7947.79	6935.16	10835.3	8367.77	8084.78	9693.9	10318.4	9219.5	8272.99	9114.79	8777.27	8693.04	8906.82	7988.36	9190.15	8958.59	6743.29	9244.13	5725.27	9729.16	6230.38	9267.85	9449.17	7605.47	8458.53	8672.9	9983.18	9525	9042.97
neg-M173T97	173.008	1.61098	5077.09	5852.99	6138.98	5240.88	7673.77	6113.69	6143.58	7296.39	7856.11	5165.02	3098.31	4742.8	4924.44	4328.37	4982.78	5453.71	5243.35	5881.93	4748.31	4397.84	3824.65	4364.15	5455.61	5362.21	4504.39	4595.01	4718.67	3802.19	2772.04	4816.16	2872.67	5060.48	3336.58	3332	5711.27	3868.18	3512.16	3814.55	3883.73	3837.86	4093.06
neg-M173T61	173.055	1.01613	1426.3	1756.13	1612.45	1561.3	1931.67	1754.77	1710.74	695.787	1719.84	1565.47	509	1760.05	429.364	809.181	1481.78	473.493	273	1055.9	1462.95	756.152	1466.9	1424.05	795.773	1325	406.486	703.223	584.289	911.4	1033.02	1438.86	986.612	609.495	619.794	842.528	958.347	609.454	417.066	1703.22	377.773	416.5	411.54
neg-M173T149	173.081	2.4811	5990.91	7336.03	5970.11	5300.59	5359.54	5663.24	6755.16	6564.72	5714.35	4937.75	4961.68	6533.1	6593.09	5587.92	6111.28	6425.49	5597.89	4939.83	3739.66	6296.86	6324.88	4213.63	4566.58	4871.41	4245.27	4645.26	5584.78	5125.47	4431.87	4975.85	4560.59	4525.08	5448.68	5727.97	5163.93	5012.73	5965.34	5566.19	4338.98	4984.94	5386.11
neg-M173T105	173.092	1.75006	4753.38	5606.66	4540.9	4410.69	6732.69	5341.5	5378.48	6022.37	6533.46	5291.02	2714.38	4303.08	4192.68	4124.95	4525.14	4896.65	4383.31	6033.56	2641	4007.54	4803.03	4891.26	3300.61	4111.2	3537.65	5449.49	5183.99	4383.35	4257.16	4249.29	3448.48	4543.24	4293.5	4780.96	5357.91	4543.71	3399.26	3326.61	3676.9	3768.2	3240.67
neg-M173T72	173.103	1.1953	3565.47	1888	2393.14	2630.33	4320.44	1268.35	4040.43	2311.75	2404.49	3822.03	2957.34	3203.52	3703.01	3566.06	2052.7	2593.38	3708.61	3365.57	2797.37	6121.01	1407.14	2754.42	2881.18	2850.82	1508.03	2730.99	1876.48	3499.81	2710.68	1216.17	3664.88	2253.15	720.192	3811.11	2695.91	2639.23	2381.36	3248.26	5426.47	2046.08	2693.69
neg-M173T52	173.103	0.865175	1509.63	1036.54	2215.16	1328.87	1312.48	1682.15	1054.27	859.058	1037.23	1089	1283.9	1445.43	792.969	1796.12	1055.69	1575.51	1934.69	1237.84	592.448	1491.33	948.395	730.114	880.331	516.029	589.476	629.556	646.221	2153.02	619.274	904.644	784.129	437.355	812.991	1663.37	1338.93	1127.1	888.687	1278.98	1453.13	2096.51	1548.38
neg-M174T66	173.992	1.1023	1165.58	4419.6	1196.14	1041.48	1024.88	1078.91	921.759	3722.28	3282.87	1117.47	1191.78	1144.09	1463.4	1301.33	3704.18	1188.03	3700.94	1427.13	3047.6	1234.45	1207.29	2512.42	1105.38	3502.8	914.006	1332.32	1558.18	888.997	997.958	5247.32	2851.38	999.468	915.873	893.116	1025.51	3435.99	1039.28	3698.33	1016.16	1052.99	880.38
neg-M174T68	174.04	1.1328	3264.27	6271.46	4243.32	3651.09	5018.5	3344.44	3658.54	4684.08	4606.49	4222.45	3785.42	6405.98	5261.66	3464.11	4595.71	4241.27	5407.08	6427.66	3697.83	3002.93	3829.84	2311.25	3501.72	3725.9	3399.86	3654.3	2727.56	3719.13	2623.97	5713.07	2766.59	4649.72	2683.35	3361.98	4577.25	3688.87	3659.8	3517.69	3957.61	3978.73	4048.26
neg-M174T96	174.039	1.59169	1070.93	1127.61	905.354	1877.48	2065.42	1472.39	1020.73	1457.58	2122.57	860.238	1899.48	1389	2003.11	1741.48	1650.85	1034.52	2191.37	1942.85	1794.38	1752.68	949.178	1809.67	2029.73	816.222	712.422	1038.74	921.927	1121.35	616.427	1126.78	1585.1	1169.01	788.92	1688.56	1824.5	811.094	889.338	1019.7	936.323	1801.6	1084.22
neg-M174T154_1	174.055	2.56994	538.201	866.33	968.533	1199.38	778.485	1241.67	681.704	824.588	2910.9	2812.56	533.678	824.075	732.127	2936.02	1101.97	948.867	2933.72	2909.82	1107.85	709.202	1072.67	973.46	845.373	814.008	700.463	673.655	2064.6	885.922	732.878	979.001	942.118	959.756	980.084	1267.71	948.978	295.596	1327.3	1421.01	921.949	796.441	1352.74
neg-M175T146	175.022	2.42668	1150.41	1680.6	1283.73	1315	2145.45	900.155	1212.65	1667.52	1111.25	1542.02	1069.75	951.94	2075.95	1569.54	1121.28	1411.92	1018.04	1750.18	515.659	932.434	1438.21	1517.22	1470.28	1710.02	1757.48	1110.31	1475.19	1529.38	1515.8	1426.48	1668.98	1233.69	1369.55	1593.83	703.324	1086.49	1081.05	1463.12	1026.69	1421.85	1249.14
neg-M175T64	175.023	1.0691	6838.66	4746.25	3882.56	4199.43	7538.3	6985.43	6632.63	4754.97	4152.95	10926	4654.54	14354.5	6126.93	8971.75	14736.8	9207.93	11101.4	12864.9	2890.87	4417.36	6624.23	3526.3	3834.2	4760.61	2724.59	5309.82	5631.23	5946.88	5330.99	8701.06	2272.88	6654.82	4311.04	5690.44	8313.74	4879.73	6255.74	5352.54	5815.75	6373.42	6499.69
neg-M175T135	175.06	2.25093	1080.77	1665.76	950.894	923.032	1140.75	1078.36	878.365	941.191	1757.47	657.475	1498.47	1433.58	1157.73	1682.53	1208.96	538.644	1027.21	1617.19	1259.26	402.73	335.185	1220.54	1077.46	994.581	992.685	429	944.205	607.727	408.068	631.627	802.8	1027.22	1304.21	1528.21	1258.36	588.384	1348.35	819.844	1185.62	1521.38	1217.69
neg-M175T139	175.096	2.3113	961.11	1634.97	885.618	1513.98	559.086	500.607	746.167	653.813	618.514	763.181	1053.03	1665.08	978.397	659.439	935.254	875.034	1703.07	632.026	1301.43	1089.06	1082.44	830.349	1061.4	1020.44	912.135	643.455	694.035	1050.83	1221.29	1159.84	1449.97	1017.61	874.928	805.055	1307.41	783.52	1209.05	441.183	512.05	1220.05	1181.19
neg-M176T139	176.037	2.31103	3556.41	3626.92	2904.29	3121.75	3965.87	2448.28	2993.89	3427.02	2734.46	3339.8	2885.54	3945	2819.8	2191.91	3258.34	2642.47	3820.32	3567.51	2668.23	3470.19	1517.97	4185.83	3000.12	2928.6	2808	3352.37	2729.4	5391.35	2634.77	3117.76	2359.22	3009.46	2003.79	3626.23	4583.5	5000.86	2765.58	2868.88	3172.19	2769.64	2691.36
neg-M177T135	177.021	2.24225	650.144	770.989	793.73	693.964	711.806	835.087	784.7	752.94	735.898	621.22	432.841	862.2	835.92	758.394	651.106	714.694	456.316	882	582.217	414.118	620.585	659.45	621.13	642.39	555.119	676.338	614.4	691.326	507.733	628.448	569.92	656.04	560.083	704.907	555.505	557.026	482.063	838.207	680.133	537.387	606.165
neg-M177T61	177.039	1.02063	2635.17	1613.69	2973.52	1047.63	1936.35	2396.04	1950.67	1997.56	1669.74	1968.29	1809.43	1022.66	438.89	1958.98	1168.34	870.445	1850.16	1159.32	687.449	794.5	625.371	409.06	780.465	705.361	493.143	1034.8	634.191	433.642	425.012	706.433	365.292	634.48	515.938	1035.78	460.691	749.703	948.173	1029.88	1160.77	960.367	988.6
neg-M177T191	177.091	3.17637	834.946	761.227	595.866	605.749	512.473	775.987	687.432	770.358	627.349	685.632	549.883	826.914	891.272	1043.56	1836.56	740.054	874.582	753.949	797.951	1074.76	1383.64	793.678	783.93	726.191	929.305	726.258	1368.46	556.563	758.373	1093.49	348.705	600.798	589.021	787.398	802.206	631.296	832.991	696.492	633.184	633.173	1017.19
neg-M178T496	177.844	8.26028	640.77	690.149	651.392	936.713	658.029	845.618	673.158	1025.42	964.792	518.591	687.082	789.036	564.778	829.633	709.611	838.445	819.024	845.815	703.844	723.733	805.813	713.68	663.689	876.25	1032.65	774.969	795.258	689	649.937	790.485	898.758	657.058	940.179	824.931	962.536	944.32	743.58	825.827	759.238	849.279	808.602
neg-M178T146	178.05	2.44037	16463.9	15222.2	13763.1	14060.6	16135.2	15029.2	16293.9	15429	15880.2	17582.2	12280.3	17063.9	12719.6	14535.1	16961.1	14878.1	13853.4	15375	2565.11	9268.37	4555.35	4077.18	5667.72	4044.17	3025.13	7574.34	4498.11	2993.25	2878.27	3541.65	1945.62	3378.93	2643.15	2986.34	3065.1	3498.73	9071.24	9003.2	9677.18	8635.28	9178.04
neg-M178T66	178.063	1.09367	758.74	915.2	985.636	816.09	738.293	1086.94	978.775	753.304	840.16	821.934	779.114	699.72	1229.95	826.863	956.749	799.464	1024.38	657.861	469.546	647.745	714.678	677.91	549.893	708	654.9	730.054	653.455	323.38	584.325	1174.09	532.784	471.801	576.533	405.617	461.15	406.18	843.794	1024.8	762.005	879.934	729.17
neg-M178T180	178.123	3.00102	1093.59	1196.04	877.907	1480.31	1309.04	1315.69	1354.52	1091.25	1312.59	820.737	762.393	657.102	886.168	821.858	876.608	856.84	840.812	877.404	46.6599	210.509	104.697	150.648	164.458	119.99	184.29	140.765	196.469	89.4785	120.283	59.5072	48.8855	93.8798	47.5896	87.169	58.7578	48.1849	604.277	520.107	320.197	501.5	575.056
neg-M179T78	178.919	1.29736	9899.59	7647.4	10185.2	11681.9	15852.9	12564.5	17411.8	12828.4	12265	10665.1	10612.4	10813.9	15377	16258.9	12098.1	12017.4	17268.5	12204.2	11141.5	11986.1	12376.3	12333.1	9930.88	16739.8	17474.9	17706.5	18173.3	13463.7	12321	12361.8	17149.1	11777.7	12839.1	13693.7	12459.5	12209	11244.3	15705.6	13114.8	12785.1	11443.6
neg-M179T161	178.993	2.68358	3582.56	3801.45	3522.89	6074.24	2993.27	2972.55	3431.46	3809.83	4061.23	3494.51	2922.66	3407.61	3121.46	3525.93	3826.53	4756.64	3824.25	4290.55	3237.72	4461.83	3304.27	3021.92	4011.41	3939.59	3298.68	3813.13	3630.86	4096.55	4187.35	3285.7	7478.51	3400.06	3512.91	3184.61	3638.78	2681.8	3507.46	2985.83	3508.91	3292.4	3079.87
neg-M179T137	179.034	2.28217	2537.91	3113.47	2079.29	3664.11	3495.4	2446.15	4111.07	4368.32	3158.78	4021.18	3827.53	4162.02	3461.41	3326.09	3893.12	3251.38	3469.78	4399.28	5475.6	4157.6	5219.26	4960.54	4594.5	4377.41	4690.36	4517.69	4641.6	10341.9	7715.15	7433.46	5022.88	6672.01	5358.88	8307.66	8787.81	7570.67	4592.57	4628.47	4163.74	3774.59	3940.56
neg-M179T149	179.034	2.48914	1106.58	1279.16	851.715	1415.93	1090.94	1080.51	1285.13	1671.48	910.585	1107.06	1847.94	1777.15	1632.24	2047.06	1902.2	1055.94	1051.21	2063.26	1700.99	1591.59	1450.73	1859.6	1332.45	1090.96	1888.95	1084.35	1387.27	2428.81	1851.75	1919.77	1486.75	1522.98	1187.71	1690.4	1729.3	1543.92	1607.2	1303.01	1487.91	1433.34	1661.93
neg-M179T53	179.055	0.882017	11590.1	14164.6	11223.2	16371.7	11507.8	14532.5	14759.8	14079.9	17893	12906.1	12174.8	10981.9	10788.2	12901.3	12860.1	11996.3	16283.6	13362.7	13380.6	13157.5	11234.2	13392	15993.8	12287.6	14467.3	14082.1	12799	12941.1	15851.5	13641.1	16514.6	15095.2	13205.7	15817.4	17501.7	15164.2	13260.7	12331.6	12801.1	11788.3	12279.5
neg-M179T67	179.055	1.11075	8320.8	8742.07	7858.25	10065.2	9546.65	10363.1	13265.5	8919.12	11394.1	8509.53	7747.3	9435.72	12799.3	11803.9	13072.3	9400.45	7600.58	10449.8	10025.3	8087.49	12642.9	11375	8185.42	11759.5	11412.3	8924.51	10977.6	12493.2	16060.7	15568.6	9577.86	12792	15266.3	15507.1	13974.9	14596.5	9517.54	10469.3	12922	9155.58	11809.7
neg-M179T165	179.107	2.74623	3944.61	3806.71	3084.56	2729.18	4027.51	3389.73	3319.67	3707.26	2854.86	2714.72	2462.04	2440.5	2219.06	2376.89	2331.79	2397.58	2610.57	2448.51	2436.76	2393.2	2342.1	1288.29	2622.73	2408.36	1898.58	2863.63	1998.53	1132.82	1343.28	3980.11	2088.87	2743.92	1928.28	1157.97	2400.98	1947.69	2151.32	2232.41	2909.71	2443.29	2209.91
neg-M179T210	179.106	3.49755	881.4	830.676	765	1376.98	1259.96	701.575	1256.81	1457.26	1295.82	1372.8	1329.6	591.828	1769.2	1788.46	1595.21	761.688	1783.97	1652.74	1279.11	1059.55	1206.3	794.791	1023.31	1145.37	1325.57	1234.89	1361.32	751.378	900.033	1241.19	1174.19	1063.52	907.117	974.131	1175.45	1028.61	939.154	734.34	1349.23	1117.51	1465.76
neg-M180T66	180.059	1.0983	2404.26	1255.12	924.192	866.607	935.384	2281.7	1038.26	1124.09	1280.53	756.462	1056.48	2616.82	2997.92	3431.42	3574.03	3043.98	1373.97	466.558	745.684	618.254	860.143	4126.36	882.792	1046.87	931.634	840.261	1193.46	1629.79	924.557	1198.42	1245.37	1184.67	3327.92	3464.1	1219.99	941.694	2945.03	2992.9	960.273	3901.64	1011.28
neg-M180T99	180.066	1.64433	28154.9	26727.7	24691.5	27798.6	33190.1	32368.9	34708.4	28421.6	33719.7	44695.2	32090.2	33934.7	40159.4	46059.5	44881	43912.5	43833.6	39970	19138.7	32911.6	36300.9	41330.2	24912.9	24911.2	30472.8	42736.5	43123	66006.1	44781.2	40078.6	43183.1	42404.2	45059.1	63932.9	56781.1	61004.9	28591.4	31396.2	29165	30288	30196.7
neg-M180T128	180.065	2.12957	1103.05	996.989	995.463	1006.14	794.384	1161.52	2880.44	2544.75	2798.52	3554.76	1311.88	1470.78	1321.64	3161.34	1166.77	1426.61	1244.74	1106.56	767.613	1197.6	1178.24	1320.13	884.31	1082.65	1159.9	1171.46	1216.33	1941.11	1381.47	1351.77	1392.95	1609.78	1394.08	1684.15	2080	2059.51	1353.16	1253.16	1439.22	1469.98	1240.73
neg-M181T478	180.989	7.97258	32890.8	31109.4	5962.49	32993.8	34197.9	25982.3	34825.7	15405.4	32965.6	32510.9	31694	6922.46	34326.5	28865.8	17446.7	36617.2	8871.41	23559.6	41338.9	32485.2	16053.8	25756.4	30012.5	33205.1	33108.7	27215.1	32360.9	30776.7	29178.6	30961	23300.3	31091.3	28432.1	10365.2	18322.1	24932.4	29445.4	23834.2	14222.9	20707.1	31849.2
neg-M181T157	181.009	2.61859	1201.97	1211.09	1169.91	930.21	847.383	1128.26	1104.09	924.758	1813.68	949.712	982.189	678.154	805.772	1031.03	799.068	803.113	703.267	726.384	1375.24	882.144	886.607	646.073	723.504	1871.28	866.978	1140.84	784.922	1209.31	1503.57	750.3	879.94	870.975	562.561	874.819	1300.85	584.827	11962.5	921.378	1212.54	857.749	1146.17
neg-M181T140	181.049	2.33028	11075.2	10395.1	10497.9	9186.67	11000.4	11126.4	11284.1	11991.1	11185.5	11463.5	13270.2	13072.4	13046.9	13125.1	14729.6	13000.6	13965.8	13332	14451.7	12461.1	13365.4	14308.9	12384.3	12961.9	14292.4	12800.4	12270.6	17962.9	14047.7	15991.2	13344.6	14662.9	13186.6	17977.8	19668.1	17548.4	12183	12139.3	12041.6	11801.9	12005.2
neg-M181T153	181.085	2.55782	1392.25	691.885	1847.47	1097.4	775.523	979.561	1089.25	1292.5	621.643	602.852	1154.31	1088.92	1158.24	1003.96	957.194	1284.97	1023.46	1057.28	2041.68	978.427	1641.94	1229.16	980.831	1713.64	1457.7	1726.42	1297.92	568.144	947.463	1270.88	1075.3	1282.06	1053.23	605.93	1260.25	1044.77	914.984	1117.03	1082.32	1214.25	1134.8
neg-M182T54	181.964	0.895083	11510.9	13058.5	7808.72	11544.8	8428.59	12062.4	8675.78	8963.05	11744.9	8217.63	10034.9	8862.49	5865.23	9965.45	11790.1	6793.85	12005.7	11339.6	11433	9054.7	6854.62	8595.31	10895.1	10364.3	10402.6	9669.17	10152.5	9926.29	7886.41	11228.4	8995.56	10652.9	9257.31	9827.88	8260.94	6732.7	10102.9	10053.4	8098.4	7074.06	10489.8
neg-M182T162	181.992	2.69242	730.791	815.187	535.291	614.169	791.141	698.554	854.297	902.807	612.557	705.931	641.117	810.075	873.759	695.891	653.479	645.33	785.953	777.708	808.137	786.075	707.21	703.601	679.715	822.41	735.264	770.73	755.92	760.628	675.213	858.178	738.879	747.063	989.438	694.033	726.786	756.45	696.035	589.673	705.346	786.14	839.141
neg-M182T115	182.044	1.91387	1519.47	2277.01	1845.91	1462	2908.82	1929.22	1854.82	2112.43	2254.6	1919.54	1062.37	1460.12	1286.27	1487.57	2067.51	1527.14	1624.18	1423.83	4059.14	2165.58	3946.74	3263.66	2844.91	4197.31	3271.28	3748.28	3768.6	964.457	2959.17	2595.62	1921.4	3688.46	2698.18	2298.92	2054.77	1844.77	2142.54	1959.61	1910.64	2290.62	1659.46
neg-M182T99	182.071	1.64313	348.409	314.82	303.592	388.2	388.005	365.573	435.224	312.7	380.327	594.58	447.774	417.375	422.306	504.663	493.576	409.049	701.052	429.88	186.994	490.691	441.224	411.36	281.327	367.348	364.53	469.64	536.143	739.291	397.337	359.511	525.737	585.945	495.933	812.367	818.956	736.615	364.658	403.239	455.989	314.534	319.148
neg-M183T175	183.004	2.91271	1440.56	1226.07	2612.03	2863.52	1119.49	855.213	1025.35	918.043	1071.49	810.001	847.405	2894.83	838.061	427.68	969.567	2776.55	713.663	672.274	1115.8	935.625	1288.92	770.655	835.371	870.186	2725.1	1529.81	1148.19	677.19	2771.63	1264.83	1080.03	772.789	1220.23	3032.85	659.736	823.062	1099.33	865.549	670.016	1213.24	900.435
neg-M183T152	183.005	2.53581	922.545	2564.95	2319.66	2044.24	1644.21	854.359	494.318	1183.94	1642.12	812.63	1605.25	1549.7	1423.53	2845.03	1374.54	1119.25	1441.73	1064.41	2614.69	1403.58	1158.97	2424.77	2306.42	677.71	1309.37	999.274	1536.97	1846.79	2192.91	1350.85	1590.95	1045.97	756.998	2289.84	1794.35	2289.66	1355.33	711.123	2155.63	1368.75	946.234
neg-M183T64	183.014	1.0659	851.065	919.751	597.066	543.954	585.037	1043.12	1137.12	687.818	1059.4	930.674	1053.5	1134.21	942.461	777.63	523.34	791.1	932.204	811.171	860.484	1074.22	806.406	952.758	787.614	790.6	814.555	982.951	786.513	867.152	638.883	849.112	730.242	743.431	723.38	824.388	918.205	781.425	1140.18	1078.23	1005.36	894.758	600.687
neg-M183T138	183.026	2.292	1363.03	2358.45	2066.26	1999.11	2448.49	1927.18	1868.51	2502.39	1592.64	2128.87	2435.93	2424.64	2541.61	2056.32	2509.61	2374.93	2533.12	2221.08	2333.4	4101.34	2633.59	2963.59	3295.01	3183	2696.8	3089.49	2412.63	2950.89	3489.76	3006.4	3161.16	2853.1	2763.69	2764.74	2326.3	2708.44	2571.29	2492.54	2967.49	2203.08	2673.25
neg-M183T96	183.015	1.59381	787.136	925.521	529.17	676.617	1121.55	874.659	993.448	841.164	935.806	1157.69	966.988	813.701	785.984	999.926	924.144	765.323	886.022	947.875	1030.88	693.123	859.808	787.975	896.238	1186.69	731.28	673.276	728.339	754.97	623.323	740.105	558.839	608.174	884.559	559.261	724.606	664.785	820.959	822.032	531.082	577.731	579.496
neg-M183T103	183.063	1.71998	3111.69	2315.28	4697.93	1696.32	2254.27	3321.9	2139.3	3127.8	2581.33	3103.67	5059.08	1731.71	3657.87	3521.7	2728.2	3531.35	2929.9	2418.49	1931.34	4803.69	3188.29	3675.49	3175.72	2559.44	2724.59	3703.29	3032.26	1378.12	2485.75	1792.39	3091.53	2198.85	2940.4	1777.48	1529.4	1795.82	3383.92	3190.99	3369.62	3365.43	3624.43
neg-M183T190	183.102	3.1705	1629.94	2675.97	1347.05	1333.55	3545.35	1462.45	1423.18	3303.27	1719.27	999.864	1233.55	2397.75	1786.21	1131.05	1548.14	1385.58	1855.75	1818.43	2187	2277.36	1123.16	2379.16	2234.37	2212.19	3809.68	1906.07	2135.95	1799.17	1661.22	1905.83	1314.3	1772.66	1494.18	2675.32	1992.89	2532.89	3033.86	2170.23	2937.46	2187.96	1979.11
neg-M183T158	183.102	2.63392	1762.05	3033.95	2610.24	1952.94	2733.56	2660.91	1591.64	2048.14	2037.7	1155.67	1739.1	2093.43	2292.72	1774.45	2013.55	1973.07	2113.57	2289.45	1607.83	1676.13	1794.97	1064.84	1506.36	876.939	1522	1875.49	1590.41	1447.54	1746.38	1126.49	1358.01	1463.32	1725.3	1409.92	1343.29	1380.45	1181.47	1517.89	1230.79	1882.66	1739.4
neg-M183T168	183.138	2.80769	1242.94	1847.5	1097.95	2035.28	1678.22	1241.28	940.661	1507.36	827.08	854.446	872.691	1281.29	729.12	831.793	2078.94	994.098	708.996	797.633	540.947	1420.24	1237.12	1178.95	1308.65	1341.09	1358.45	745.19	1305.1	1169.53	1262.58	1132.03	579.002	1142.86	1344.34	1334.62	1115.05	1248.16	806.47	1096	1753.36	812.55	788.525
neg-M184T163	183.99	2.71658	370.797	386.455	349.65	342.696	300.447	399.16	470.187	506.19	597.867	376.304	437.213	340.907	570.234	426.324	426.3	406.519	463.807	433.752	517.511	442.005	529.054	387.793	483.268	357.787	565.577	558.932	370.404	453.586	477.5	560.02	360.224	401.743	379.988	529.704	422.533	474.937	388.181	378.371	452.698	343.023	515.424
neg-M184T156	184.097	2.59923	3130.75	3793.3	4051.08	2919.1	3411.3	3644.06	3317.77	3749.47	4214.7	5487.3	5242.22	3602.92	4096.34	4901.43	4664.94	4644.03	5331.86	4552.23	2013.58	4211.95	3309.79	3109.26	2627.5	3356.83	2929.13	3759.79	3122.72	2806.74	2052.93	2641.15	2669.25	2501.42	2692.67	2618.23	3368.84	3108.64	3219	3590.6	3320.64	3475.44	3101.27
neg-M185T100	185.006	1.6737	565.773	720.648	639.404	736.408	887.223	612.053	994.945	641.925	901.365	649.067	810.091	629.219	572.673	659.188	658.106	630.539	949.294	677.771	974.587	664.62	639.534	684.991	726.415	1019.71	986.645	949.316	681.223	750.607	722.95	827.309	702.389	682.799	880.399	883.113	1275	1175.01	688.717	656.635	793.759	683.156	622.819
neg-M185T56	185.02	0.935108	1527.85	1083.41	1472.74	994.519	1552.55	1773	1340.28	1089.98	1297.11	1020.21	2601.39	535.414	1040.33	2150.54	1094.25	1066.47	1606.76	759.664	1363.97	506.877	582.54	587.625	1034.81	1148.71	542.263	897.026	919.718	428.64	545.458	543.241	1003.39	628.71	859.271	1006.18	534.401	640.876	791.668	1024.13	1061.61	548.456	1017.33
neg-M185T142	185.042	2.36093	9561.34	8898.03	10530.4	8208.1	9135.74	10474.9	9070.66	10444.1	8914.02	11503.2	9681.46	9244.12	10085.7	11474.2	10519.6	10960.2	8507.73	9520.02	12588.6	13179	11214.4	13312.4	13492.7	13883.3	13526.7	12214.6	12741.6	11194.8	11879.5	11251	12372.9	12478.1	12577.2	12141.1	13717.1	12408.9	11453.5	11548.8	11214.2	12543.3	12805.6
neg-M185T153	185.081	2.5459	2170.32	2880.95	2662.31	2459.65	2457.87	1905.37	2044.57	2489.51	2481.95	2643.65	2577.22	2996.83	1797.31	2283.4	1939.83	2327.45	2486.25	2448.26	1960.04	1935.59	1923.94	935.478	2815.54	2466.7	2323.77	1288.28	1307.25	2449.36	1622.6	2099.58	1329.37	1376.41	1048.94	1473.16	1713.37	1664.47	1932.04	1968	2257.88	1895.05	2268.02
neg-M185T183	185.117	3.04784	10726.1	17177.1	10933.3	8146.39	10789.5	8543.7	8273.37	14025.1	8622.91	6865.7	9167.68	7911.27	7804.31	7052.41	9728.56	7922.27	8110.99	8756.07	15929	5654.6	4638.32	5695.21	16652.2	14736.7	15580.8	15907.3	4654.03	4394.72	4407.34	8402.14	5406.12	13876.6	5460.01	7293.77	4485.45	4605.79	5946.78	6121.53	5714.1	6912.63	8908.68
neg-M185T161	185.117	2.68333	7051.03	3777.67	6761.17	5155.32	7165.84	8049.03	5604.21	7005.77	6321.17	6142.49	6401.29	6891.05	7637.43	6469.86	5768.29	6267.05	6329.93	5920.77	6948.22	5934.66	4581.54	5695.4	6954.01	5930.23	6519.16	6681.12	5518.89	5345.41	5238.74	4946.3	5388.27	5872.77	3891.49	5413.51	5725.54	4280.73	5561.63	6710.76	6050.39	5622.4	6559.75
neg-M186T70	186.044	1.16493	1612.32	2290.07	2069.13	1673.39	2365.35	1559.22	1909.14	1978.6	1903.22	1693.12	1797.53	1964.4	1264.38	1772.16	1833.97	1958.84	1274.34	1676.14	1916.42	1398.85	1322.48	1217.91	1668.24	1431.26	1421.87	1211.66	1030.28	1437.16	1128.69	1670.99	997.347	1452.36	1273.2	1743.66	1662.88	1437.78	1159.4	1783.66	1409.86	1470.25	1578.3
neg-M186T142	186.054	2.37358	655.086	524.919	1129.35	578.38	433.68	666.7	460.2	725.274	754.897	1115.91	1070.15	546.39	788.544	1151.67	960.663	544.603	809.2	1005.11	962.652	414.778	1110.6	550.456	991.599	1408.91	896.311	884.236	858.208	920.999	1478.98	1044.74	687.485	1172.07	1483.17	1010.96	1760.85	1041.35	484.704	828.373	542.64	1170.64	731.586
neg-M186T153	186.076	2.55171	2389.86	3068.9	2119.03	2314.2	2488.92	2114.06	2185.62	2721.08	4131.67	1600.69	3068.51	1877.87	1747.57	1532.83	2086.95	1548.13	1554.89	2098.28	1393.74	3286.47	3395.29	1515.87	1372.43	1326.2	2764.04	3002.33	1871.7	2125.87	1200.42	1933.41	2018.89	2083.8	1448.67	3108.01	2082.21	1844.75	1676.69	1798.33	1655.99	3625.6	2032.33
neg-M186T389	186.112	6.48168	6526.33	4136.48	6728.45	4573.32	6011.31	6430.53	6423.6	12063.8	6494.6	6927.35	11900.9	5870.57	6201.74	6971.59	6056.47	5588.55	7160.82	6984.1	3779.08	5674.83	5722.64	4170.19	5110.23	5622.69	5632.13	4136.71	5130.74	3266.64	4178.46	3636.17	4452.44	5463.63	5060.1	3942.32	2971.3	4553.97	5027.29	3892.99	8061.3	5452.1	4914.75
neg-M186T160	186.112	2.67293	16289.9	20557.7	19527.3	15629.4	18905.5	16988.5	16507.4	20425.2	19313.3	20829.7	21060.4	18354.7	19198.9	21020.7	18377.6	20726.9	19675.8	21022.4	9932.47	15550.4	12185.7	13912.5	13426.2	12145.8	12098.2	16054	13403	14157.3	8433.51	11369.5	9502.48	10478.4	9469.39	11671.8	13155.5	12701.1	15165.6	14310.3	14630.7	14147	14598.9
neg-M186T145	186.112	2.42001	11293.4	11044.3	11060.1	11979	11429.8	11234.5	13319.5	10517.2	12235	8892.94	10850	12321.4	10417.2	12200.1	11278.2	10533	12733.6	12430.4	9751.14	11478	8970.85	11468	12492.5	10192.4	11899.8	12577.4	9442.2	13339	10287	10301.6	9958.61	12272.3	9673.48	11717.4	11324.3	12629.9	12895	10165.4	10285.2	10716.3	12990.2
neg-M187T118	186.928	1.95962	986.935	1000.38	1138.75	947.795	927.479	847.838	670.963	876.887	1170.93	973.538	1079.52	883.517	675.447	840.603	758.382	837.228	831.137	861.863	1043.16	517.104	814.232	986.989	801.906	833.327	943.656	840.995	1575.48	662.634	867.527	712.097	624.104	901.413	734.86	860.508	1608.71	867.451	906.386	942.006	1174.12	917.238	955.58
neg-M187T152	186.982	2.53925	2987.64	2268.94	3146.61	3007.07	2595.56	2706.3	3466.64	2654.06	4168.81	2825.12	2628.88	3016.84	2886.76	2991.58	2539.92	2935.84	2720.07	2971.14	1330.51	2640.75	2571.34	2303.61	1745.29	2917.3	2517.26	2950.92	2378.98	2352.74	1845.72	2804.55	2361.77	2752.72	3150.12	2547.01	2398.5	3876.45	2070.53	2985.83	2571.47	2942.76	2285.95
neg-M187T151	187.006	2.51077	143113	54829	174511	149840	106569	165095	154642	120900	187696	287167	211572	168988	141920	245276	222129	218422	199070	185053	171628	137592	153528	149094	162494	170908	164351	153374	156893	192383	159749	124916	154174	149228	171428	169780	166560	183975	168322	160394	158419	150164	163023
neg-M187T194	187.039	3.22752	1692.93	1818.36	2120.21	1803.38	1728.71	1725.08	1806.91	1884.46	2159.18	1689.27	1646.02	1603.87	1465.34	1630.91	1620.92	1675.98	1823.18	1565.65	989.902	902.389	731.733	1009.77	961.511	1003.23	1112.49	1023.03	1121.12	1033.95	1041.53	814.292	1045.93	892.102	967.2	993.935	983.265	1148.22	948.579	844.09	846.372	817.938	887.92
neg-M187T90	187.041	1.4962	714.439	4058.19	2197.33	8363.35	8958.41	3782.81	5348.24	6690.12	8113.7	5742.71	3418.8	7252.55	5112.67	6171.23	6864.24	3066.14	5495.02	4282.71	8419.37	4475.06	5425.11	4543.44	1041.62	2562.14	5658.53	5602.35	5343.09	2482.56	5436.69	6318.38	1979.61	4655.39	4277.6	4342.83	5125.41	4727.91	1722.29	5705.22	2962.97	5024.93	5037.46
neg-M187T70	187.041	1.17055	7213.51	6624.52	6776.06	6116.82	7870.06	6354.16	6175.83	6774.07	6966.66	5844.71	5860.97	6274.32	3654.21	4584	6367.38	4677.49	5824.04	6728.79	7984.96	4280.43	4842.19	7211.9	7843.57	5814.45	7163.68	4452.67	5161.18	5596.8	3898.35	5976.09	3811.43	4974.05	4146.06	5921.35	5511.81	5125.36	4583.52	5094.45	6627.18	5492.17	6886
neg-M187T137	187.06	2.28175	2474.18	2759.43	2711.25	1713.9	2524.5	2626.3	1787.93	2924.12	2670.47	2211.06	2236.38	1880.91	2111.64	2169.72	2480.39	2128.71	2197.36	2346.14	1589.55	1782.12	1551.18	1474.67	1648.79	1814.87	1863.79	2206.92	1694.87	1094.93	708.559	490.349	1188.07	1399.89	1564.31	1216.78	1245.87	1653.37	1706.84	1549.28	1910.03	1986.47	1481.37
neg-M187T64	187.071	1.07337	1453.64	1553.44	1701.9	1594.14	1870.72	1506.04	1724.47	1685.04	1673.77	1337.18	1206.15	1331.63	1210.82	1233.14	1329.81	1763.36	1530.95	1374.94	991.494	1241.03	1400.26	1286.41	1559.62	1448.31	1227.16	1447.46	1556.18	1396.5	1227.53	1366.14	1376.2	1051.24	1293.19	1520.79	1549.23	1547.32	1213.18	1214.68	1104.99	1511.46	1432.98
neg-M187T155	187.096	2.58745	19464.4	22120.3	16100.3	15155.5	20844.3	19452.8	17923.4	18546.3	15900.5	14709.4	15637.7	19054.3	18174.7	14778	16719.4	17004.3	16973.5	18721.7	14110.9	12685.9	13260	9310.4	14703.3	14604.9	12999.7	12829.1	12219.3	13680.2	10695.1	12208.1	12056.1	11721.5	10720.8	14001	16442.8	15395.7	14761.8	14954.2	15315.8	14245.5	14380.4
neg-M187T135	187.108	2.25117	837.577	1263.85	1176.88	932.99	1261.4	1174.94	1271.57	1244.14	1132.4	729.47	798.928	943.093	752.006	1475.01	748.573	636.6	560.835	891.655	1135.93	540.184	690.894	1259.96	424.23	774.032	1132.35	773.414	1173.55	670.83	632.594	1041.32	641.94	746.4	1009.19	958.227	1157.03	587.701	910.333	733.133	739.867	985.925	975.695
neg-M187T185	187.133	3.08688	21449.9	46765.2	25324.1	21438.7	31345.1	26295.7	22702.1	34413.8	26417.1	28818.2	24916.2	28488.9	25587.2	27706.9	29614.1	28687.1	27988.4	28318.3	27217.1	32816.2	22016.1	25441.2	29343.6	24614.8	24332.9	34229.8	25655.3	15267.6	26346.8	21261.8	19849.8	27600.8	21291.2	20277.2	18522	19677	28208.5	23795.3	23764.7	23921.5	24376.5
neg-M187T166	187.133	2.7696	11522.2	1218.42	12015.4	6906.23	5266.03	11869.6	12752.7	1419.39	12233.7	12449.8	11712.1	11906.6	12922	13466.9	12173.4	7441.43	6239.75	11618.4	12231.9	6953.55	24155.9	12455.8	12562.4	12287.7	12897	11898.1	22981.8	12368.9	11834.9	12307.8	12968.2	22209.8	10752.3	12730.2	12896.3	12518.4	12208	12389.9	7194	12265.2	11989.2
neg-M188T389	187.94	6.48918	2296.08	1817.87	1360.98	1864.3	1653.05	2233.74	1570.48	1873.05	1001.83	2207.62	3009.69	1424.11	2119.31	1283.49	1700.45	1909.76	1337.4	2224.84	1889.42	1157.34	1735.15	1358.18	2446.57	2228.42	864.179	1379.52	1507	930.501	1743.74	1215.48	1816.49	2949.42	1444	1679.53	1708.82	2947.5	2001.15	2284.36	1489.14	1673.68	2021.27
neg-M188T139	188.034	2.32031	1125.51	1064.01	525.271	605.265	752.152	820.445	591.699	829.881	337.986	465.05	541.537	1026.38	947.898	793.427	714.266	658.597	735.151	683.709	441.922	1084.84	829.544	1137.21	1101.08	1006.89	944.249	805.943	1259.52	953.694	1277.22	1034.04	583.695	1086.42	527.288	869.197	923.307	967.38	675.03	666.108	715.858	549.055	720.805
neg-M188T70_2	188.055	1.17415	1119.64	2103.64	1570.4	1113.27	1450.32	1411.32	1127.13	1721.04	1314.46	1093.68	1075.28	1007.84	1099.75	1002.13	1074.23	1023	831.682	779.458	1505.2	1687.71	1556.62	1696.7	1353.21	2287.52	1837.05	1957.94	1092.87	1951.72	1199.55	1422.06	1754.3	1435.16	738.353	1817.47	1682.1	1530.48	1528.45	1119.79	1441.5	1718.39	1314.3
neg-M188T98	188.055	1.63572	746.475	1485.8	1257.18	1018.45	1491.08	1219.47	1209.6	1138.65	1550.74	847.243	957.221	788.375	1028.43	1048.91	900.883	1028.46	1203.02	1056.99	892.513	1316.27	1301.4	1001.04	1348.47	1288.23	1271.65	1456.96	1453.13	1520.25	721.333	997.851	1029.17	961.478	1276.49	1513.49	1341.94	1719.74	1016.24	1315.97	1116.45	854.326	891.39
neg-M188T166	188.071	2.76498	1469.4	1194.76	1603.35	1118.35	1461.25	1795.62	1576.27	1518.83	1620.53	1211.79	1689.49	818.229	1209.31	1303.9	967.518	1416.24	1544.72	1282.17	2151.74	2285.94	3437.49	2081.58	2375.22	2791.25	2187.98	2995.12	2809.25	706.224	502.434	464.141	923.21	594.544	864.129	615.403	562.686	790.944	1707.86	1607.17	1347.26	1305.5	1514.14
neg-M188T207	188.092	3.45065	1491.26	7075.47	1740.76	1494.09	7392.26	7172.53	2108.71	6629.84	2354.14	1906.21	3273.41	1365.57	1269.68	2899.06	2707.63	1667.69	1397.12	1184.25	1319.86	1955.34	2565.04	1467.43	4028.98	2546.19	2225.11	2680.68	3182.06	2529.22	824.425	1507.3	1241.01	2085.5	1080.92	2003.33	2159.09	1116.3	1476.64	4344.44	1478.56	2245.29	1381.36
neg-M188T133	188.092	2.2232	5293.93	6005.28	7351.69	5082.14	5187.59	7567.44	5836.8	5876.4	5866.44	8476.18	10086.5	6891.45	7168.66	9138.12	6482.78	8679.23	7628.57	10136.8	2690.71	3124.02	3310.89	2692.65	4085.85	3440.9	3026.08	6151.01	5339.92	3457.22	2246.39	2621.85	2561.06	3706.31	2584.47	3457.43	4665.2	3376.2	3924.63	6332.51	4988.24	5405.85	4790.35
neg-M188T93	188.128	1.54719	1597.73	2245.33	819.063	926.413	1097.87	842.475	1867.34	1375.16	1457.1	920.247	856.785	881.035	934.253	1451.71	746.434	1119.12	1724.98	1089.12	1093.82	950.73	927.352	843.123	1090.01	696.177	438.932	892.083	707.369	745.985	919.227	668.337	1017.39	673.717	1246.66	1209.75	1161.79	1120.82	559.419	1016.55	750.328	1057.05	983.09
neg-M189T141_1	188.985	2.3558	12209.6	18212.2	18422.3	13018.6	16322.8	14151.1	13354.1	18437.2	17924.3	10410.6	9438.96	10204.6	6685.98	9179.59	10443.9	9930.66	10400.2	9646.36	2293.44	6637.88	3841.75	4920.81	4815.01	3396.41	3829.16	5507.65	4888.12	2296.82	1933.24	3012.58	2382.11	1542.99	2388.22	2169.46	2255.77	2218.83	7590.7	8254	6704.08	8173.71	5867.51
neg-M189T162	189.016	2.69895	2903.71	2448.19	1037.87	924.416	974.386	1112.35	999.147	790.614	1282.59	1130.2	1076.5	887.588	1097.77	974.249	3016.02	1161.01	1817.67	1091.45	898.4	2791.84	2901.02	1659.21	756.417	2911.68	2802.72	1541.77	1233.01	2781.35	2024.83	557.35	2862.48	963.101	2411.75	3103.13	1011.13	3051.2	1347.69	931.72	1494.74	3004.53	2822.81
neg-M189T100	189.039	1.66013	3256.43	3464.21	2831.21	3051.99	3532.56	3257.91	2946.07	3205.53	3394.03	2853.25	2544.95	2861.89	2168.48	3247.77	3150.31	2780.78	2893.44	2496.19	3819.52	3303.52	3142.71	3386.14	3067.26	3268.62	3636.28	3422.4	3548.79	3673.7	3659.63	3819.76	2920.3	4021.89	3673.97	4346.54	4187.38	3952.46	3199.2	3063.79	2588.87	2800.45	2775.5
neg-M189T130	189.066	2.16388	4805.45	5892.15	4560.91	4752.91	5196.28	4585.15	4744.09	4671.41	5196	5095.01	5028.79	5126.16	4503.26	4763.21	4917.8	5027.59	5262.43	5220.61	3137.7	3471.75	4080.78	3897.98	2994.96	3439.7	3094.41	3835.7	3997.5	4242.78	3336.15	4205.82	3506.1	3776.09	3493.93	3485.54	4202.92	4018.71	3984.56	4401.87	3775.13	3780.16	4111.1
neg-M190T61	190.016	1.01318	1392.61	1755.08	1491.88	570.507	959.111	1077.54	1083.64	1564.61	1047.65	667.41	818.196	755.573	442.719	779.25	571.909	412.216	869.094	515.971	1805.35	686.536	600.954	730.9	1028.16	1070.5	956.774	651.844	574.922	1419.22	1055.08	982.793	1196.99	1006.71	949.137	1545.08	1022.96	1144.37	468.458	752.971	754.864	623.414	719.868
neg-M190T142	190.051	2.37053	4577.77	5284.82	2020.66	3543.45	2582.11	2513.07	3861.59	6067.05	3080.39	4741.51	2346.22	1912.78	2816.66	1714.38	2682.98	2226.77	1949.77	2070.68	4746.87	3774.4	3022.18	2854.5	5716.12	4097.87	4105.57	3130.24	3481.6	7390.53	2228.48	3343.62	4097.8	3103.5	2630.95	4005.92	4251.1	3627.5	2805.29	4552.05	2770.56	2710.64	3180.28
neg-M190T163	190.086	2.71527	421.875	680.006	799.8	603.585	823.156	721.197	655.419	693.282	897.929	590.005	337.797	778.287	396.708	375.688	640.066	530.865	590.176	631.572	415.17	317.327	525.695	362.81	388.972	449.978	376.542	548.969	407.943	516.847	358.766	448.983	406.998	575.46	386.88	418.318	589.25	525.963	631.631	488.483	462.096	477.349	596.455
neg-M191T68	191.018	1.12545	52462.6	64718.1	56376	39211.9	60802.2	59248.9	48462.5	60518.8	57524.4	46724.2	46597.1	48946.7	58282.8	48510.6	44439.4	50258.2	48719.9	53147.8	62825.2	47599.7	41621.2	38367.5	57436.5	52975.2	49087.2	41147.3	41481.9	44000.1	36035	36423.2	36161.1	43308.6	36593.9	35171.5	41605.4	41827.7	42721.7	43506.5	48750.3	46701.5	46630.2
neg-M191T96	191.018	1.60147	15163.4	17441.7	19200.5	15858.5	21731.8	19051.3	17688.8	23127	25107.9	16908.6	22140.8	16079.6	21850	19028.9	22269.9	26542.6	25491.9	25068	20405	16995.5	13656.9	14190.3	24681.8	20094.8	17142.4	16321.8	13594.2	12746.3	11883.6	14202.1	12430.2	16526.1	13785.8	13167.8	16030	15091.7	13756.5	17732.6	14554.9	13806.1	17869.1
neg-M191T146	191.017	2.43182	3747.52	496.547	3727.75	4296.37	4181.29	4594.56	4477.97	5915.49	4025.1	4181.59	803.325	4011.82	2361.34	4040.88	1020.23	3843.43	6113.21	4128.24	444.43	3708.84	517.314	3638.35	611.727	1453.18	1616.98	865.2	3467.64	3655.68	1169.65	3534.93	4710.62	1112.61	3661.12	3093.74	2067.69	1407.31	712.734	594.077	1647.96	4130.37	3940.35
neg-M192T51	191.993	0.843667	523.208	744.94	570.912	512.477	595.972	604.2	691.392	691.06	546.768	504.56	653.48	659.88	396.766	381.163	456.122	400.688	565.44	548.307	425.784	351.936	314.161	351.913	533.456	438.396	402.546	487.176	419.12	231.299	412.02	477.504	310.089	505.248	297.672	432.96	620.256	239.625	353.819	453.024	476.606	401.426	340.683
neg-M192T149	192.066	2.48877	33215.3	27969.3	24064.6	38533.6	35741.5	35209.5	39802	28172.8	33622	31905	36110.8	38962.9	36483.1	34303.5	34881.2	34340.8	42243.4	40486	14319	24079.1	24882.8	22406.1	19552.5	20701.4	18939.2	26110.1	24316.9	27526.1	22145.1	27696	29200.8	26819.7	26687.3	24742.2	29654.4	28527.2	30256.2	27181.5	28366.8	27095.6	29034.7
neg-M193T107	192.935	1.79123	1526.59	2480	3153.44	2559.56	1949.73	2855.89	1652.5	3001.66	1735.82	1601.52	2125.71	1802.41	3037.74	2781.15	2435.79	1979.57	1958.99	1788.98	1953.1	1373.93	1375.4	1779.62	3358.51	2816.42	1821.48	2425.12	2695.29	1152.97	1781.19	1905.67	2735.78	2782.47	2799.25	1615.55	1225.38	2694.35	1894.45	3096.49	1402.61	2217.36	2544.48
neg-M193T164_2	193.008	2.74022	2828.81	2749.13	2925.27	2691.37	2790.38	3091.18	2724.32	1640.79	2892.1	2013.3	2433.97	3653.17	2622.2	4393.21	2744.99	1988.97	3338	2946.32	2129.04	2432.19	2496.86	3429.89	2186.33	1692.46	2131.25	3268.77	2421.68	1761.82	2020.12	2539.21	3025.96	1872.65	3336.62	2296.08	3504.8	2986.56	3033.26	1916.3	3044.06	2926.01	2679.43
neg-M193T103	193.008	1.72385	1396.65	1129.94	1457.83	1365.53	957	1420.01	1008.12	1321.4	1169.62	1249.35	1789.18	1488.48	1426.03	1159.05	1207.82	1049.69	1270.02	1098.33	900.978	1419.11	1656.14	1392.75	964.67	1066.68	1024.48	1156.99	1235.18	1081.45	1550.9	991.63	1382.86	1342.58	1378.37	1127.57	1022.74	1206.81	1603.75	1658.86	1454.62	1597.73	1177.38
neg-M193T56_2	193.012	0.932917	1251.79	1286.42	1301.49	1509.89	1572.76	1247.44	1119.64	1465.88	1408.08	1712.85	1397.83	1110.96	1067.86	1092.67	1579.84	1600.83	1459.55	1362.26	1026.33	698.786	1007.09	921.884	1311.04	1179.25	1247.32	986.877	1004.42	1282.56	1235.91	854.231	803.264	1217.12	987.814	1174.9	922.1	1577.2	1172.55	1163.87	1263.01	1463.18	1739.35
neg-M193T55	193.034	0.908892	1089.69	625.827	2174.51	2949.4	1211.43	997.628	554.629	1149.7	821.827	2152.02	822.313	2090.86	1838	1392.25	1120.87	900.464	1062.49	912.6	1240.76	556.11	1715.46	1072.37	2944.77	1539.29	1177.96	893.582	1980.06	405.252	1521.77	1279.63	2524.08	851.4	296.962	2262.52	1277.7	1058.41	826.676	982.1	1038.61	2771.01	1264.67
neg-M193T153	193.049	2.55303	1377.15	2747.95	1825.51	2132.62	1656.07	1332.25	1513.17	1540.58	2808.71	2763.13	1145.93	2321.95	699.474	1196.63	2565.51	2329.65	2130.38	891.77	960.544	1673.58	976.332	892.15	601.16	9597.41	8779.65	403.655	10467	544.2	556.396	915.747	10065.6	763.711	1319.75	1589.85	876.718	782.72	1105.74	757.841	821.577	845.128	1181.03
neg-M193T186	193.086	3.10288	4851.18	5021.31	4298.7	4945.9	4033.73	4240.2	4257.76	3985.62	4262.62	3904.92	4163.81	4476.87	5002.67	4506.65	4745.7	4058.88	4126.87	4149	5211.87	4426.76	5140.75	4797.98	5113.1	5208.4	5032.36	4427.22	5199.86	4749.9	4505.98	4608.52	4732.92	4755.98	4496.18	4334.78	4852.64	4561.34	5544.14	5201.22	4449.34	5089.92	4637.95
neg-M194T210	194.081	3.49768	6524.78	5405.4	5188.48	5259.72	4796.86	6448.39	7116.6	4904.12	4994.5	4278.32	4543.89	5822.12	5366.35	5380.83	5578.6	5774.84	5712.98	6777.88	5000.76	5372.69	4792.02	5241.33	5258.99	4772.65	5894.5	5436.03	5422.18	5298.56	6054.15	5474.96	5645.61	5664.1	6187.31	5646.35	5739.82	5879.86	4447.7	5643.15	5480.97	5724.24	7035.94
neg-M195T148_1	194.987	2.46677	13863.4	17896.4	17843.3	16389	16240.2	13877.1	11667	12743.6	12140.3	13121.3	11826.5	15026.7	18519	17534.3	13812.7	13712	19002.2	12992.5	11846.6	17085.9	12072.1	12695.3	13701.2	12934.6	15857.7	12483.3	15475	12879	12611.8	15479	12157.2	18031.1	12390.5	16533	12875.1	12020.2	19447.5	13027.3	13347.7	13701.2	14472.6
neg-M195T478	194.988	7.96048	43677.4	20300.8	14782.5	39379.8	35076.2	22278.6	37889.8	36472.1	45544.9	38006.3	32937.1	37998.9	35768.5	23629.3	12333.2	13366.2	37647.7	41574.3	34331.9	48855.3	41306.8	43255.4	41858.9	37254.7	16302.9	17636.9	42869.9	11858.1	23471.6	11414.9	14411.2	34877.5	41617.2	34724	14142.2	32948.8	38293.6	12033.1	14526	74791.9	36872.2
neg-M195T177	194.987	2.94468	3013.05	2720.89	3269.12	2637.52	2917.15	5991.45	3550.77	3683.5	3205.86	3507.51	3246.76	8183.18	3138.54	3412.17	6766.92	3278.69	3067.19	6473.02	2969.07	3093.05	2935.35	5980.49	3050.27	3183.08	2889.85	3001.15	3140.9	3308.93	3139.31	3138.14	2948.72	3099.78	6059.44	2984.82	2579.91	2965.74	2877.9	3395.62	6362.45	2978.1	3063.52
neg-M195T160	195.004	2.6719	5787.29	6387.9	5888.81	4658.96	4728.37	5733.06	2905.8	2735.1	5666.68	5805.34	1991.36	5641.76	5841.11	8708.82	5882.1	5139.8	1661.63	8207.56	5040.27	5334.99	5072.33	3529.15	2674.62	10188.6	5817.84	2449.86	3051.56	3354.19	3822.34	3065.67	1582.55	9282.16	3945.08	2341.78	4364	2749.51	4194.09	4430.63	9324.05	5625.43	5605.57
neg-M195T54	195.05	0.899	8162.29	9734.27	7733.89	6716.93	8509.08	9139.41	6844.32	10331.7	9433.2	6062.29	6728.95	6496.78	5895.08	7090.46	7124.57	5719.55	8421.17	6840.8	6136.47	7308.57	5807.07	7090.33	7589.39	7152.31	7403.72	7908.3	6715.69	5947.22	5264.84	6010.71	5170.5	6289.28	5037.89	6559.18	5804.24	4435.59	7724.18	6021.62	6874.56	7427.29	6374.74
neg-M195T149	195.063	2.4874	1332.62	1880.43	2185	1997.07	1617.85	1604.54	1153.59	1718.03	1915.79	1483.56	1735.18	1180.88	1092.77	1532.35	1574.11	1223.79	1104.66	1375.93	898.249	767.88	1272.36	1417.13	1295.48	910.831	1126.71	1589.28	1143.36	1097.18	1445.75	1289.63	781.499	1226.63	761.357	1553.52	1035.94	844.705	1643.62	977.517	1404.46	768.651	744.6
neg-M195T138	195.112	2.30248	964.654	941.538	537.445	518.02	919.242	764.965	708.211	1018.73	604.267	587.613	553.693	501.797	612.431	860.938	814.417	577.493	913.701	495.442	611.497	527.352	700.652	725.09	762.42	431.398	590.035	607.825	931.533	542.133	388.813	460.944	717.711	621.727	567.738	669.523	674.4	658.746	310.046	415.554	388.352	304.06	568.951
neg-M195T235	195.138	3.9186	1422.16	2521.93	2405.81	1098.59	2211.88	1992.67	1461.61	1849.69	1512.98	2692.71	2700.53	621.953	1795.45	1541.78	2436.53	2249.17	1612.33	1570.2	830.769	2426.09	822.505	2142.86	2560.23	2050.16	1001.82	1866.26	1363.87	425.75	1511.95	1115.16	1388.73	1198.41	1180.26	1010.7	1465.82	1369.81	1712.15	1510.95	1360.68	1576.61	1058.34
neg-M196T513	195.912	8.55669	3843.62	2793.58	1331.32	4001.08	1115.5	2998.36	823.52	2955.19	498.692	3019.26	2125.61	2292.48	2010.82	3483.28	4257.89	2863.84	2025.95	3576	590.268	2662.55	1528.91	4207.68	4101	3715.1	2770.06	3290.96	4288.73	1870.48	3190.17	4447.37	2694.45	4517.31	4231.65	2866.06	4170.17	3367.28	4104.96	2993.28	3324.46	3256.27	4070.73
neg-M196T168	196.024	2.79923	672.777	715.503	705.627	555.481	837.884	630.928	1045.19	598.621	511.567	765.202	880.036	749.683	538.576	557.984	591.748	606.268	565.262	638.579	615.616	802.241	488.841	802.361	733.132	562.881	750.182	791.138	827.771	935.217	1060.45	575.111	762.572	913.833	690.645	1058.81	721.838	810.121	819.23	823.453	709.88	736.645	604.495
neg-M196T140	196.052	2.34114	809.006	444.657	840.152	673.496	377.836	918.541	675.55	583.668	637.156	496.974	738.764	838.347	526.337	499.56	630.677	586.625	341.775	723.613	1066.15	1111.66	848.297	923.65	643.137	803.888	844.48	481.44	513.112	897.556	612.88	682.988	986.38	598.26	552.497	657.335	504.6	858.303	856.627	725.468	474.615	731.906	645.239
neg-M196T57	196.072	0.952642	763.412	528.08	623.802	1080.6	987.463	644.13	743.543	599.623	1308.24	1118.03	1037.72	1146.71	568.227	1085.39	571.042	1006.72	1249.06	566.014	586.971	785.375	594.328	935.086	401.152	1143.45	309.878	939.724	886.512	1208.05	713.421	878.331	911.577	875.395	1067.44	944.578	1179.98	806.229	233.625	780.711	448	757.265	872.494
neg-M196T158	196.097	2.63852	869.5	1130.32	683.497	688.253	841.345	978.006	849.467	1252.83	1080.16	633.825	765.161	812.4	935.676	909.128	692.523	857.64	938.525	905.109	425.705	471.393	430.035	563.537	494.399	582.3	464.582	689.089	542.732	441.188	484.195	552.498	537.85	542.567	524.121	549.92	615.443	438.35	757.434	574.19	705.024	508.553	694.675
neg-M197T166	196.983	2.75957	4578.21	4323.19	4881.51	4958.75	4587.82	5015.85	4898.35	5739.49	4622.88	5265.58	4934.85	4401.88	4515.15	4602.56	4636.47	4753.97	4902.7	4357.87	4743.12	4538.46	6188.81	4669.95	4477.51	4661.9	5051.69	4819.72	4395.98	6540.39	5103.56	5118.12	5786.52	6557.32	4758.1	4767.7	4650.38	4409.56	4662.66	7194.9	4671.62	4613.86	4655.61
neg-M197T152_1	196.984	2.53152	2483.28	2522.62	2461.66	2322.23	2428.25	2374	19580.1	19036	2469.09	22494.7	19728.9	22412.8	20132.3	2167.58	22195.5	1963.86	2470.64	1925.41	2907.57	2581.59	25049.3	2534.71	2437.41	25229.7	2371.51	3360.78	2531.25	28215.1	26524.6	2430.55	28184	25402.1	2392.83	2427.66	29617.4	2640.64	23344.8	25038.9	2488.21	2510.39	2652.64
neg-M197T169	197.003	2.82442	4025.27	1338.12	1393.26	1035.26	1546.83	1141.87	1813.93	1841.68	1919.45	1265.84	1314.41	1052.48	2026.23	1434.82	2500.96	1903.46	1035.69	903.787	1743.06	1020.63	1478.62	1180.44	1313.76	3350.66	2157.37	1397.79	1235.64	1211.28	1299.63	1611.53	1541.35	1379.7	1783.63	1865.44	1477.77	1606.12	1329.21	1261.73	1138.17	1572.99	2740.78
neg-M197T194	197.02	3.23347	575.265	830.003	637.547	590.24	677.632	625.059	825.455	688.823	1227.42	656.654	722.339	903.544	868.596	684.79	665.967	781.211	615.818	637.826	639.738	826.815	736.992	584.574	625.276	397.835	682.258	415.446	494.397	558.432	663.015	357.05	693.663	672.247	296.501	614.118	565.382	577.7	573.533	832.312	504.909	464.044	462.783
neg-M197T153	197.081	2.54745	8712.49	7092.24	8313.29	5004.68	7552.33	8515.46	6640.69	8695.59	11643.7	10482.3	7339.13	5188.32	6659.01	8311.67	6557.53	7673.88	6926.34	6850.78	5392.2	6194.32	5588.78	3985.32	5051.56	5089.01	3772.49	6425.09	5506.3	3791.82	3677.28	4761.94	5261.35	4995.45	5233.6	3347.69	4961.68	4484.14	5782.84	5739.58	5384.62	5243.8	5592.55
neg-M197T182	197.154	3.02723	625.786	408.835	611.882	375.795	479.121	593.858	560.592	408.127	629.821	446.278	681.722	437.961	273.31	455.176	312.876	488.259	257.446	341.148	1098.49	725.261	1039.38	619.99	821.188	917.802	757.849	767.796	736.412	791.275	736.015	867.221	679.104	691.28	637.274	853.991	749.359	543.685	782.249	703.519	636.103	348.215	632.186
neg-M198T164	198.112	2.72787	15101	16225.4	15296.2	14830.7	16859.7	15921.2	15497.2	16901.2	17396.6	15085.1	12265.3	12894.6	12202.4	13732.4	13663.2	13373.3	12402	13249.1	9324.89	16766.6	12663.3	16749.4	13065	11248.1	13679.1	16003.2	14825.1	13531.1	11620.9	13352.5	9725.74	12838.5	10662.1	13095.5	13802.4	12926.4	12775.7	12480	12340.3	13736.1	13457.6
neg-M199T135	199.006	2.2521	4464.93	4045.73	4395.61	4691.61	4590.36	4112.18	5152.07	3611.53	3749.6	3915.53	3979.83	3718.99	3883.21	4243.41	4158.23	3967.07	4495.19	4548.57	4480.2	4159.04	3628.01	3709.61	5148.1	3890.23	3588.97	4023.92	4174.7	3948.41	3642.73	4006.63	3928.31	4001.97	3572.32	3939.09	4366.94	3753.46	3622.88	4029.21	4052.44	3901.68	3710.25
neg-M199T74	199.021	1.23663	2126.2	2536.48	2221.08	2588.66	2434.44	2142.17	2455.71	2382.18	2553.93	2757.57	2587.97	2559.81	2544.33	2779.56	2952.92	2932.52	2783.56	2298.59	2635.45	2192.68	2247.49	2990.12	2129.22	2451.15	2715.18	2213.14	3036.62	2635	3929.28	2816.77	3075.94	3486.61	3484.28	2852.6	2591.96	2094.1	2734.32	2822.47	2594.38	2357.74	2687.82
neg-M199T57	199.037	0.94945	4667.81	5325.79	4243.5	5269.73	5808.04	5466.18	5057.51	5457.99	4459.16	4117.25	3944.12	4361.81	4136.41	4015.32	4560.5	4103.05	5095.72	4206.57	5843.16	5866.23	4689.33	6621.61	7425.48	6790.9	6579.96	6667.68	6193.03	6734.35	5841.5	5777.65	5180.39	6642.46	5571.59	6537.24	6717.18	7217.94	5034.57	4686.76	5015.56	5684.47	5673.15
neg-M199T112	199.077	1.87462	1172.16	1407.21	1237.2	1472.97	1527.74	1360.44	1407.86	1545.8	1477.53	1320.56	1118.57	1342.1	1021.29	1368.35	1268.21	1237	1232.53	1225.42	1373.1	1242.86	1346.17	1558.11	1308.13	1248.68	1371.22	1477	1349.38	2282.41	1471.53	1409.86	1209.04	1521.08	1223.81	1989.42	1655.3	1512.91	1646.29	1351.27	1468.52	1387.65	1163.12
neg-M199T167	199.133	2.77872	9693.7	5180.41	4357.28	4149.46	6368.26	4296.42	4128.53	4541	4176.81	11548.6	4628.2	4424.97	6463.23	4215.7	5791.99	5554.84	4732.62	6616.43	5583.01	3976.4	5015.77	3892.13	3811.11	4300.93	3912.27	6110.9	3600.23	5075.44	5720.3	3956.92	3956.29	5230.52	5194.61	5087.24	5891.74	5706.32	3651.13	5822.56	6161.28	5182.58	5382.5
neg-M199T182	199.133	3.03907	3679.67	5022.08	3770	2839.35	3307.46	2433.15	4321.05	4510.01	3068.75	4123.46	4335.65	4364.09	3431.82	4099.44	3848.19	3820.32	2912.72	3040.66	5235.04	2874.87	4378.23	3517.23	3166.05	4439.4	2815.22	4031.44	4291.83	3691.2	2777.8	4043.83	3288.14	3574.61	4277.48	3758.56	3225.27	3823.89	3138	2890.07	2809.43	4095.58	3427.91
neg-M199T281	199.169	4.68119	1016.36	963.09	811.72	289.93	1094.53	884.368	742.606	1031.22	717.206	914.667	1035.17	465.972	958.093	998.855	701.715	935.9	991.86	874.129	388.303	903.729	515.343	614.483	672.22	317.616	420.736	684.188	561.72	251.138	328.218	524.465	293.451	527.506	362.6	416.059	287.133	294.633	645.308	408.401	539.724	508.738	445.359
neg-M200T136	200.012	2.27229	1072.79	938.839	727.453	923.031	1029.12	1117.58	614.21	1096.65	904.805	608.76	1064.88	515.758	569.37	565.921	475.11	937.513	794.313	781.783	374.736	1126.17	854.026	621.18	594.125	555.313	876.497	978.029	610.898	1097.99	1003.23	839.664	728.461	1423.85	1374.03	1033.09	370.2	447.338	620.909	687.957	523.314	552.662	564.14
neg-M200T131	200.055	2.18208	342.123	439.796	416.271	435.734	550.756	480.813	331.54	462.716	352.934	301.115	418.386	326.494	331.864	493.353	361.91	402.69	304.09	515.275	724.492	620.4	1018.96	838.169	1033.1	639.556	847.511	758.719	856.527	717.914	500.64	640.574	477.825	463.547	517.518	489.089	611.815	596.366	436.697	505.344	524.735	729.666	589.116
neg-M200T162	200.092	2.69352	3672.85	4993.19	5065.74	3848.52	4741.7	4457.66	4208.52	6643.89	4863.34	3397.57	2017.52	3265.64	2553.12	2720.61	3579.38	3276.46	2884.93	3454.63	1973.48	3277.95	3504.04	2850.08	2702.71	2745.01	2158.12	3473.35	3143.92	3252.3	2218.98	3367.55	2442.21	2790.54	2590.58	2814.31	3914.79	3295.79	3012.72	3074.87	3051.12	3095.67	3098.59
neg-M200T167	200.129	2.77737	43524.5	63293.6	49382.8	48627.6	54746	49547.7	49596.3	60392.9	53404.3	37263.1	32814.5	33735.1	37582.8	35951.1	37710.8	37382.5	34480.4	36037.8	20090.5	26984.3	25055.9	25452.5	23553.6	22869	22294.4	29167.5	26451.8	22100.9	18206.5	20558.7	17143.6	18575.7	17419.5	19519.1	23744	20665.8	32272.5	30820.4	31701.2	31224.8	30504.1
neg-M201T101	200.97	1.67987	1039.25	1090.18	3171.35	1126.3	1356.18	884.001	1392.6	1050.06	1812.6	1075.69	857.684	1030.42	871.302	1044.96	1038.14	1149.64	1520.87	1297.33	1917.82	1056.65	1015.35	1368.05	1396.12	1880.24	1472.86	1503.81	1489.63	1305.51	1082.85	1316.72	1197	1454.85	1445.72	1521.64	1807.2	1875	911.553	936.6	996.314	871.698	801.231
neg-M201T497	200.986	8.28562	643.152	829.063	763.002	953.345	642.513	696.862	1015.53	736.814	1051.37	810.218	859.952	861.031	823.175	995.819	771.467	888.34	614.092	517.44	913.271	1086.52	829.633	820.013	1039.1	944.33	1072.36	853.754	874.611	607.021	856.971	786.548	823.03	666.047	925.515	949.013	956.672	914.684	949.514	876.904	875.773	731.077	969.44
neg-M201T97	200.985	1.62	15534	16666.3	910.286	621.444	16349.8	938.155	518.888	14519.9	630.85	18110.3	660.337	794.357	800.839	826.98	664.221	724.217	18781.6	1060.11	17632	672.774	18070.3	11448.8	739.951	1035.72	754.609	596.2	14966.7	823.314	530.904	19322.7	741.785	21910.6	1024.57	727.117	605.527	10365	15763	881.631	1034.04	612.945	732.036
neg-M201T443	200.997	7.38437	2953.57	3718.93	5784.84	5646.5	7832.41	8641.4	5695.48	7844.04	3589.23	5708.61	6315.6	5586.03	5139.09	5996.25	3172.09	4830.83	5730.44	5928.94	5346.1	3788.34	7614.23	5443.18	5102.96	5226.27	1190.62	5621.78	6065.78	5315.13	3761.51	7156.94	4606.92	5554.01	5127.37	5720.97	5636.48	5277.47	9951.23	5807.09	3767.56	9506.54	5862.44
neg-M201T397	200.985	6.61757	1843.41	1347.96	5257.04	1142.14	2480.06	4747.62	1135.63	1311.94	2919.89	4909.88	1955.81	3609.77	1018.51	2578.32	2548.47	4816.6	4112.73	4878.08	3869	1129.62	3320.06	2237.24	6423.87	3653.83	820.148	1603.57	1367.76	1153.92	4474.96	3963.15	1707.13	5043.39	1839.63	3460.11	1936.71	1468.24	2569.97	1410.16	4082.36	1290.54	2051.61
neg-M201T145	200.997	2.40923	2169.86	2947.03	4373.48	3627.25	5830.92	4234.04	4119.65	3195.74	3796.66	2559.82	2654.85	1489.48	3583.77	6956.69	3179.07	2450.29	4204.11	3866.73	2214.65	2920.94	2624.12	3029.84	2793.44	2784.06	2419.56	3137.28	1915.36	1818.43	3546.65	4711.04	2244.35	2194.55	2485.35	3102.56	4350.87	3336.53	4359.5	3411.2	3659.24	3343.4	3529.64
neg-M201T140	201.075	2.32711	925.893	830.582	975.87	1264.02	678.055	923.219	821.995	1416.1	1560.1	1086.26	652.202	871.159	1216.08	787.078	1041.8	953.796	887.036	672.011	764.566	1308.03	881.07	411.284	801.398	746.127	1022.47	1335.9	1128.81	1287.46	672.971	1027.05	604.159	1189.34	782.989	930.737	863.359	1118.72	814.878	713.654	783.687	985.687	1011.02
neg-M201T161	201.112	2.67722	40602.2	81230.5	40742.9	22673	64459.5	42369.6	33125.5	68128	37672.7	26519.4	32157.1	33020.7	32201.3	30818.2	29671	29915.4	33934.5	33759.1	18074.5	15066.1	8518.23	8053.42	16382.5	13229.5	12994.4	12402.6	9130.83	8145.55	6495.67	8267.46	7399.06	7387.94	7137.56	7113.18	9232.49	9058.99	22827.1	23053.4	23001.2	22337.5	21960.9
neg-M201T146	201.112	2.44148	7177.52	8249.94	7092.58	4923.02	7767.34	8121.31	6647.86	8466.21	6119.43	6865.08	7743.96	6669.07	7421.38	7424.26	6834.07	7422.05	6476.17	7172.27	2965.64	4635.7	3749.2	3580.01	3818.95	3209.66	3767.13	4427.05	3729.38	3622.28	3330.17	3636.64	3255.55	3904.36	2810.66	3895.43	3922.51	3306.79	4940.11	5414.09	4948.85	5375.22	5019.42
neg-M202T138	202.017	2.30138	1570.43	3018.49	1289.97	2378.69	2532.94	1684.54	2246.77	2384.28	2334.36	1185.43	1794.68	2345.53	834.649	1369.31	2165.88	1294.79	2162.8	1479.76	1106.16	1721.84	1407.74	1224.36	1161.94	1052.19	1282.68	1440.72	1966.52	1804.66	1104.79	2308.98	1083.9	1643.22	1236.63	1254.93	2229.5	1302.89	1776.13	1406.55	1621.16	1534.57	1447.99
neg-M202T142	202.032	2.36058	848.268	961.4	413.426	775.839	815.577	1101.56	474.192	1448.38	915.24	685.201	1114.26	615.244	819	445.885	1219.95	694.73	371.748	627.647	1726.27	1242.43	1191.5	1481.27	1255.72	1386.14	1347.83	520.38	1420.69	528.572	1375.28	749.97	1212.94	1374.93	1358.22	850.929	1091.53	1053.74	1525.5	1005.95	624.6	937.482	1194.46
neg-M202T87	202.04	1.4472	18677.6	8332.12	10015.8	20026.1	19162.3	17939	7899.71	19083.7	19760	19435.9	7579.73	20082.2	12280	8414.02	18638.7	18833.9	14517.1	18908.3	9591.32	15976.5	18205.1	17568	18338.7	19690.8	19205	17561.3	17694.9	16550.1	17052.8	14363.2	15846.4	18996	17277.7	18518.9	6583.64	7074.78	17812.9	13840.4	17760.9	7104.63	8865.81
neg-M202T155	202.05	2.57908	3278.62	4542.69	2575.31	3596.26	3547.44	2907.59	3360.75	2893.1	2930.94	4550.45	2471.72	5558.31	4973.49	3433.35	4574.91	4555.74	3536	6541.29	12225.5	5297.39	12221.9	8243.83	8882.91	12416.6	10565.8	9593.31	9299.74	6007.84	12931.5	7692.1	4403.67	8551.76	8597.67	8697.69	6614.49	5491.76	6349.83	6270.52	5494.24	5209.4	5262.2
neg-M202T133	202.071	2.22038	2283.39	2185.25	3224.4	1783.72	2708.22	2703.92	1785.8	3251.95	2252.81	2690.58	3386.53	2749.11	3420.55	3103	2909.88	2806.1	3759.9	3518.06	1358.27	1501.69	1940.1	1048.4	1471.76	1422.58	1249.36	1306.34	1088.97	597.29	640.667	1298.36	1144.69	1252.97	1024.18	883.633	833.572	1345.89	1914.65	2016.64	1665.91	1893.85	2219.05
neg-M202T150	202.108	2.49195	2002.13	3454.29	2241.12	2424.29	3093.21	2392.17	2402.59	3097.8	1923.21	2541.72	2367.15	2150.21	1930.12	2397.95	2430.49	2288.06	2747.39	2055.81	3955.69	1766.04	1621.97	1961.6	3002.37	2489.87	2709.56	2351.53	1741.81	3252.94	2164.52	2105.13	1769.95	2393.66	1983.65	2504.91	2929.44	3127.6	2123.49	2218.89	2371.07	2004.6	2154.53
neg-M203T150	203.001	2.50152	905.492	1256.82	2140.49	1747.84	1462.8	1886.12	2768.71	2406.56	372.48	2870.54	2383.6	2012.52	1407.38	2322.78	2634.73	2673.11	1868.63	1827.72	2074.49	1519.94	1582.79	2055.81	1391.51	2446.1	2053.73	1582.87	2021.01	1994.75	1307.4	1696.75	1744.41	1808.68	1653.49	1709.52	2096.82	2188.26	1540.52	1928.44	1675.71	1712.88	2133.61
neg-M203T86	203.013	1.4288	747.244	10972.4	10394.1	17889.4	6138.54	5900.51	4539.53	7533.46	1858.81	15141.2	13072.7	11478.4	6486.73	8020.64	6122.86	13546.7	8695.02	13318.5	7014.04	15275.2	2022.58	5339.89	5983.2	3738.49	6753.53	12931.6	13679.2	12726.5	16450.9	7137.67	14468.7	14824.9	11819	12930.4	6831.01	14081.6	14555	17298.8	13413	12873	5711.71
neg-M203T53	203.019	0.876433	3774.3	3434.81	3616.8	3433.33	3147.77	3583.67	4208.98	4092.09	3799.55	3720.55	3385.49	3331.88	2983.51	3950.59	4125.73	2949.28	4345.87	2953.22	2847.48	4665.65	4700.28	3373.43	4684.28	4019.86	3162.58	4223.86	3654.79	3043.75	2920.24	4095.26	3370.65	3557.53	3913.87	3109.77	3129.02	3956.95	3586.43	3531.15	3479.45	2958.83	3323.78
neg-M203T163	203.032	2.71214	736.805	665.091	690.285	2092.51	522.04	1958.76	723.335	2065.33	580.693	551.351	610.112	691.758	613.008	685.771	2168.83	590.27	661.491	736.241	1875.65	1804.9	546.528	1839.15	1973.77	1724.41	1937.46	448.2	381.119	1867.75	2035.99	505.984	2104.46	353.78	516.272	1689.73	439.571	1871.05	565.8	1988.56	457.549	464.488	1903.39
neg-M203T87	203.041	1.44622	4016.31	1225.35	4892.99	970.124	1455.9	14000.8	883.686	4344.38	14047	1879.94	4035.83	2828.29	2564.3	2904.34	1816.59	4331.28	4588.79	4233.1	4383.22	3729.74	1730.24	1316.21	2008.49	936.951	4373.7	3931.83	1230.93	12316.5	3900.46	4312.27	3845.75	4430.86	3619.88	1009.36	4412.81	12391.5	4217.32	1652.97	1361.05	4222.31	1714.61
neg-M203T138	203.056	2.301	1541.28	1274.97	1587.3	438.578	1374.02	186169	1371.15	1342.26	196833	1651.73	1006.43	3257.4	1927.1	1118.75	2004.47	2028.42	2209.43	2523.21	176607	177328	2147.36	1085.14	1344.56	1412.86	187007	1289.22	1329.22	2052.99	193741	1539.41	788.954	967.6	188840	1325.79	1414.07	215418	186138	1243.06	817.374	1102.14	166427
neg-M203T57	203.066	0.9424	856.524	1429.38	793	939.182	838.256	1291.6	1024.23	874.772	1167.18	624.401	491.268	546.828	617.741	715.388	1159.72	494.711	669.388	499.788	244.547	618.888	680.336	712.239	468.302	610.859	621.872	471.084	923.281	770.189	547.062	824.67	421.163	453.349	563.299	658.795	965.473	628.086	456.794	657.455	654.259	807.749	687.705
neg-M203T137	203.081	2.28298	185700	178551	167352	203774	176963	185563	192467	186294	197441	175771	177114	152196	155226	168741	165001	156100	162054	162764	184666	189131	205342	190294	180278	181496	189353	184800	183504	211875	200400	187931	209002	202271	185867	203048	209587	215880	188556	189745	180979	170628	166309
neg-M203T158	203.128	2.63398	1157.87	2262.77	1008.67	1483.54	1067.72	1206.59	1158.28	1278.69	1237	913.844	1943.39	1158.12	1005.2	947.624	1201.95	4074.87	1514.27	1029.49	1065.94	1106.31	1823.34	1720.68	974.643	1103.83	905.2	1099.2	2023.56	2015.93	950.804	783.16	1583.24	1225.01	1540.51	919.6	837.704	752.626	1018.97	1335.24	924.783	1664.92	658.339
neg-M204T154	204.066	2.56783	31078.6	40278.3	35020.2	31536.2	39642.2	34180.7	32852.1	38678.9	35284.8	34888	36623.9	31181.9	32549.8	36841.9	32756.1	35441.2	35988.7	36033	36315.5	32403.8	29036.2	25523.6	34670.6	33137.2	30199.6	33800.9	28783.5	17136.8	21750.2	18674.6	14957.8	20955.5	19109.7	22044.6	19421.7	18423.9	27338.3	28230.5	29754.4	28186.3	28492
neg-M205T8	204.966	0.128058	856.974	1042.78	1159.49	1012.6	788.571	953.734	961.131	945.596	1506.88	522.029	580.956	1047.19	580.195	821.841	688.846	1017.68	561.253	852.395	943.757	1508.03	755.549	346.079	758.514	632.884	448.578	133.734	618.126	1347.79	1241.8	982.757	501.998	1410.04	875.113	1006.02	681.262	1457.9	353.224	1227.82	639.353	897.328	932.114
neg-M205T35	204.966	0.581508	3254.34	2668.04	2176.68	2475.47	1533.54	4498.94	2466.54	1924.15	4136.92	1688.45	1792.24	2413.62	2858.85	4368.81	1400.08	2413.75	2641.59	3838.29	2568.05	2230.24	2232.92	1436.78	2558.49	4661.8	4653.51	595.512	3355.71	3311.81	2234.3	2509.23	2511.82	780.83	2798.62	2396.96	3169.67	2434.02	3963.1	4636.74	586.055	2137.17	2418.65
neg-M205T500	204.966	8.33662	10337.1	4733.55	4485.5	4625.02	10650.3	10577.8	10429.1	4740.85	4886.47	4332.66	10472.7	7596.5	10758.1	6433.08	4378.86	10674	4791.66	10182.7	3985.32	5574.13	4700.53	5921.21	4051.72	4671.79	7231.53	9785.69	4372.98	4882.38	5383.17	4897.03	4521.06	5912.38	7373.12	9862.34	3976.65	4964.38	9801.72	10762.7	4352.87	11288.1	4403.64
neg-M205T172	204.988	2.87193	6919.65	8708.84	6734.88	8512.92	8401.99	9514.07	8893.81	6434.61	8656.32	9392.05	10024	7552.24	10198.2	9145.27	6371.44	6329.51	8775.69	9368.43	9051.24	7169.51	8986.64	8337.58	9346.53	8653.73	9770.72	10367.2	9022.57	7089.08	6999.46	6358.94	9979.39	7250.05	8170.67	6690.61	8142.58	9027.49	8762.08	9696.8	9671.88	8372.3	8433.44
neg-M205T65	204.993	1.0758	781.633	665.151	869.02	851.727	841.34	493.972	1069.57	685.558	734.674	654.863	836.775	1056.3	816.24	675.293	546.592	1191.69	747.516	927.078	684.258	891.261	815.817	813.138	788.299	649.7	818.317	747.999	636.243	866.765	522.245	316.89	640.618	615.95	743.876	581.164	754.82	651.36	1390.31	845.041	855.855	748.418	596.725
neg-M205T443	204.99	7.38337	5025.31	7437.04	4899.42	4260.81	5009.48	6075.09	4720.45	6275.98	3872.59	2657.34	3992.6	4759.46	4879.1	8310	5167.07	3079.27	6375.24	3307.59	6774.64	4360.17	3655.32	9500.7	8027.22	3906.16	5665.05	3903.32	5680	4042.96	4634.08	9303.48	4897.47	5208.46	3533.82	7004.18	3886.78	4999.96	7390.6	4894.44	11500.2	5131.09	3321.43
neg-M205T168	205.008	2.80408	2972.76	1617.75	6520.06	3520.71	3179.42	3262.3	2374.28	3457.04	6210.88	1870	6548.1	3531.11	1957.43	5435.7	2776.83	3366.9	3010.82	2016.23	3051.21	1669.55	6703.59	4141.79	2795.4	2019.26	4741.45	1907.76	1731.88	1788.65	1955.3	4496.37	2060.92	2028.06	3280.18	6434.95	2088.06	3745.16	6318.2	2885.72	6033.6	3652.92	6437.71
neg-M205T53	205.016	0.885283	1454.21	1107.41	1409.12	855.957	823.525	1083.2	1044.43	1515.52	1361.83	1259.9	1373.21	1260.36	1113.59	795.389	615.576	1047.03	1163.41	952.798	840.672	1207.73	1081	967.016	1695.36	1599.01	777.066	660.54	1536.66	1287.7	1014.65	1307.25	1161.87	1223.85	1282.26	925.513	1293.71	1463.84	736.636	815.576	1620.21	1098.25	1238.09
neg-M205T154	205.069	2.56513	4478.04	5477.03	4431.71	4008.11	5424.26	4480.73	4216.49	4934.21	4326.93	4431.94	4322.26	3736.29	4650.28	4528.93	4075.4	4945.64	4932.97	5335.93	4644.69	4099	3548.57	3141.49	4476.89	4351.26	4303.06	3940.92	3775.12	2536.53	3010.97	2288.89	2000.01	2496.29	2314.99	2831.45	2682.31	2529.95	3438.63	3774.67	3687.84	3528.79	3724.02
neg-M205T137	205.087	2.28242	2288.64	2144.38	2143.39	2512	2075.47	2143.63	2623.88	2144.49	2585.24	1928.66	1915.78	2216.5	1849.94	1964.94	2193.73	1812.89	2291.41	2300.89	2472.1	2619.76	2885.64	2706.58	2324.08	2730.23	2332.97	2460.55	2837.3	2667.77	2497.38	2044.35	2403.07	1992.62	2643.68	2464.99	2681.5	2696.82	2099.39	2302.56	2372.61	2006.8	2271.41
neg-M205T173	205.123	2.88105	1129.87	1884.53	1102.9	588.75	1785.83	1238.56	1023.48	1513.42	1090.51	1990.63	1227.19	1415.15	1277.76	1162.43	1579.24	1574.16	1630.96	1481.42	382.655	654.109	419.458	311.861	599.542	444.568	391.179	647.9	424.63	304.022	244.561	307.146	270.957	303.373	212.621	283.094	397.714	290.146	639.455	638.842	637.931	650.014	782.409
neg-M206T67	206.001	1.12432	608.616	495.742	429.406	480.384	569.135	491.028	871.598	561.68	609.6	710.606	717.97	581.315	716.652	613.83	595.51	803.157	827.072	577.198	464.919	472.917	563.86	648.522	338.959	518.811	403.771	614.463	593.503	827.306	465.042	408.443	522.627	509.249	582.676	694.732	767.374	810.923	628.429	715.686	471.777	649.482	561.878
neg-M206T141	206.045	2.34175	2979.16	2831.19	1600.84	2642.14	2956.49	2334.35	3455.18	2151.06	2347.28	2830.93	3377.19	2619.51	2640.21	2576.84	3115.31	3300.45	2731.17	3609.74	548.345	687.184	563.99	671.554	793.87	701.658	741.669	985.13	686.032	497.402	481.477	648.27	423.557	639.253	553.154	693.766	997.113	853.986	1645.31	1544.42	1505.73	1200.92	1471.94
neg-M206T152	206.081	2.53703	12204	10402.6	9539.28	12483.8	11754.9	11109.9	12651	11057.6	13683.2	18855.3	9989.14	11833.7	10245.3	12843.6	15213.7	13642.7	12022.3	10983	12711	10539.9	10793.4	9533.28	10628.8	12688.3	11166	10908	10863.9	24226.3	10988	12565	12078.9	13108.7	11075.7	17946.8	18617.8	17547.5	12920.4	11350.4	11497.2	11576.3	12527.1
neg-M207T157	206.951	2.62113	477.179	668.36	645.518	481.033	560.48	567.942	648.429	398.057	801.66	949.782	679.383	508.69	519.726	702.711	720.44	611.243	582.918	553.491	324.214	298.639	1645.37	1664.01	358.339	1516.38	1493.82	1624.11	1423.16	572.472	1397.36	1620.2	1540.85	1563.03	1526.98	562.763	398.848	290.08	417.118	480.541	422.271	449.565	476.481
neg-M207T43	206.972	0.721483	1984.24	2173.8	2175.46	2181.25	1463.58	1764.59	920.795	1084.5	1548.88	1627.98	1254.39	2307.93	1748.7	1578.4	1604.75	1116.34	1375.58	1511.8	1863.38	2307.02	1586.63	1843.41	2251.54	1450.95	1607.89	1486.22	1805.87	1382.67	2294.21	1644.49	2354.62	2012.64	1874.42	1314.56	1291.85	1291.07	1674.29	2385.69	1420.12	1441.51	1181.79
neg-M207T507	206.972	8.44515	5029.84	5223.67	6056.93	7116.82	2160.41	1873.02	1398.68	4748.8	4669.69	2360.59	4519.89	7487.27	7028.32	5409.1	4600.72	4606.36	4883.51	6462.49	7025.68	5719.84	5003.03	4885.65	1383.12	4685.39	4636.88	6419.38	6397.91	6295.9	5294.25	6169.26	2809.25	5001.03	4474.04	4443.71	5993.1	4841.09	5069.01	5259.66	2139.69	4082.99	4309.05
neg-M207T164	206.988	2.74135	11324.7	5420.32	7150.72	11394	6216.91	4705.47	4387.27	5919.19	6725.68	4737.11	4811.01	4579.5	4723.4	7332.92	4238.66	10774.5	5774.97	6454.15	7118.86	5206.6	4112.64	11269	4927.05	4308.88	5216.76	5122.86	6404.46	11465.3	10434.1	4245.56	4975.92	4642.75	5917.54	7228.32	4960.77	11000.9	7018.02	10820.9	6398.24	6236.45	4447.5
neg-M207T101	206.988	1.6871	646.765	1099.85	698.244	1095.73	1432.08	964.85	1169.21	1149.59	1562.4	1175.77	811.086	817.401	829.028	1131.47	990.079	931.388	1433.57	1295.39	1605.85	1184.76	1285.61	1394.41	1469.97	1569.72	1579.88	1630.63	1368.7	1231.14	1047.76	1285.22	1071.25	1411.94	1124.28	1457.56	1844.19	1872.13	860.045	793.271	769.949	813.641	872.983
neg-M207T166	207.004	2.76727	4080.88	4370	6792.66	6609.95	6385.68	6276.53	6222.9	7948.76	4646.63	1616.64	6391.98	6456.3	5194.31	3090.72	5326.78	6224.23	6706.06	2608.84	4090.11	3558.04	6081.82	7114.66	3778.34	4193.99	6399.05	3105.86	6531.07	6446.17	4215.26	6393.54	4258.6	3625.93	3503.97	3403.49	6118.59	2982.06	6656.15	6346.73	3110.53	6566.36	6214.9
neg-M207T60	207.05	1.00297	5290.16	3869.05	3200.85	3916.42	4357.44	4411.64	4581.02	4644.04	3955.22	3782.8	1973.31	5589.42	2354.12	3288.59	5227.36	2226.73	3943.11	3169.1	2336.7	3938.37	2488.27	2485.31	2908.3	2299.36	2592.07	3676.9	2424.5	5189.42	4235.82	6344.82	2102.68	4997.54	3022.53	4689.21	6178.9	3648.54	3836.55	3802.32	3510.49	3623.24	3317.21
neg-M207T152_1	207.065	2.53703	635.055	2224.98	1231.45	432.389	1871.21	626.509	764.899	936.346	487.87	3428.65	564.072	673.378	705.097	800.88	810.486	2186.34	773.194	635.25	984.878	738.072	944.208	554.066	674.678	726	792.477	2487.4	717.422	482.305	700.346	609.956	779.08	2359.36	734.447	3450.44	933.946	3159.33	593.349	503.997	500.94	803.862	2453.02
neg-M207T133	207.077	2.2222	1150.12	1382.9	1253.03	1402.76	1694.21	1305.31	1487.85	1287.6	1527.45	1443.78	1407.29	1383.01	1073.4	1123.84	889.58	881.779	1239.29	1109.95	1326.18	1085.63	1311.35	949.22	1107.19	1260.41	1126.81	1272.87	1096.09	972.279	1544.64	1049.38	1014.14	1343.37	1525.78	1392.76	1014.97	824.591	1029.12	1224.57	1056.73	1217.86	1272.24
neg-M207T107	207.086	1.7883	1039.46	893.839	1097.45	525.084	1051.57	1275.58	977.226	1195.05	1224.6	1252.73	1169.18	839.498	940.125	1083.41	968.679	1208.33	1032	966.763	1001.19	1286.76	1201.57	819.746	1269.09	1074.23	1202.6	1325.24	982.288	480.225	513.314	708.66	693.536	745.202	929.533	578.049	641.23	841.846	675.967	688.951	762.324	820.37	789.476
neg-M207T183	207.102	3.05219	2515.24	2311.44	2218.84	2096.62	2153.11	1942.89	1934.44	2276.88	1860.64	2008.76	1973.51	2189.17	2168.1	1829.62	2016.3	2165.66	1926.91	2058.63	2379.19	2951.03	1874.62	2115.5	2030.93	1952.59	2119.26	2150.97	2047.91	2099.01	1833.05	2312.53	1893.86	2213.93	2056.4	1882.34	2106.31	1796.76	2779.49	2085.09	2222.99	2408.16	2277.54
neg-M208T60	207.836	1.00382	1538.14	1671.66	822.198	1580.1	641.19	1794.55	791.374	1510.74	1893.38	1781.67	1627.66	1604.35	1366.11	1766.2	968.643	1556.43	1271.21	1431.75	1204.88	1200.61	1453.83	1859.47	1772.82	1960.53	1023.7	999.9	1730.93	1639.38	885.663	1876.61	1819.27	1603.16	1002.28	1473.84	1519.79	741.999	1664.01	866.74	1187.63	1590.45	1661.1
neg-M208T137	208.062	2.28258	649.751	437.636	690.536	469.308	641.345	596.436	648.208	453.71	607.405	652.335	586.513	584.881	497.525	666.105	449.57	439.661	387.345	559.8	535.2	1377.35	609.947	933.646	1485.16	528.696	553.784	1230.42	781.096	2215.77	1846.37	490.11	669.6	407.068	1494.7	1388.96	878.4	1563.9	882.235	866.267	650.335	1009.79	905.85
neg-M209T514	208.933	8.57232	5651.45	2627.37	2258.46	2580.76	2929.67	807.608	2063.1	2732.57	2060	2569.75	3770.04	4127.69	1002.98	2138.06	2327.54	732.643	4883.8	1882.87	1604.18	4841.04	1129.67	2439.97	2823.38	2845.06	6116.29	5940.95	5715.21	2199.06	778.815	395.675	2809.75	795.506	5582.64	2100.3	4696.51	2837.41	636.168	1284.57	2682.03	1002.12	5791.51
neg-M209T74	208.953	1.23717	1029.43	748.042	559.444	10060.5	565.308	778.414	698.851	489.193	452.626	680.028	1210.27	8649.14	851.212	1290.34	646.23	641.7	768.88	9000.12	377.01	1189.04	1382.03	1295.96	583.894	635.811	967.118	796.558	768.22	1021.86	1231.11	1042.02	1712.63	985.291	1355.4	1209.42	703.381	1107.61	962.071	1085.1	1268.94	1185.83	624.24
neg-M209T443	209.003	7.38278	11271.7	6121.35	6409.84	5849.15	6732.89	5153.43	6356.48	6395.06	4892.53	5727	10285.2	5784.33	4927.78	3986.42	9876.82	16864.5	6933.62	6792.52	19886.8	6608.99	6422.83	6520.3	12495.9	6615.62	5661.23	7043.24	7240.43	16909.1	6297.33	4545.65	6178.37	6598.99	12448.6	11279.1	6343.31	6966.47	11378.4	6291.97	5610.58	6378.06	9464.1
neg-M209T58	209.065	0.959217	609.874	485.538	633.356	692.193	539.222	648.305	752	823.544	497.648	448.663	666.288	513.919	471.276	486.123	656.058	446.681	866.392	640.09	927.34	804.395	1196.84	543.432	1133.6	708.615	1100.14	655.264	766.29	739.227	876.665	825.809	484.191	624.794	1003.22	1214.84	639.644	796.076	417.611	666.092	896.625	895.286	706.329
neg-M209T155	209.079	2.58817	3942.78	4165.15	3681.58	4099.32	3884.7	4082.94	4325.57	4027.23	3419.45	2709.65	2988.95	4168.81	3427.27	2953.65	3567.41	3271.83	3655.54	3658.35	3574.06	3063.65	2472.09	2449.36	3261.9	3027.75	2812.66	2712.25	2620.32	3070.52	2341.75	2613.35	2741.12	2704.14	2583.18	2551.1	2956.15	2932.72	2899.87	3218.28	3065.56	3258.76	3370.31
neg-M209T165	209.117	2.74822	1621.76	2619.88	2157	1460.85	2202.87	1927.99	1972.78	2640.62	2081.03	1182.67	1383.09	1781.84	1399.42	2118.19	1217.61	1338.19	963.262	965.811	2123.54	2494.3	1609.93	1513.09	2359.07	3062.74	1811.02	3689.81	2250.27	1145.15	972.308	1239.62	1207.17	1476.98	1381.82	1321.92	1466.46	1353.6	1644.43	1876.65	1640.26	1608.94	1766.26
neg-M209T190	209.154	3.17428	1999.31	1804.58	1927.75	2292.93	1871.08	2205.26	2142.14	2040.42	2006.57	1995.27	1654.31	2929.29	2187.56	2241.07	1703.65	2102.47	2178.57	2165.81	2268.99	2202.16	1766.19	1967.92	1841.83	1991.54	1843.52	2081.79	1858.41	2020.68	1844.82	1932.63	1918.44	1950.35	1915.34	1889.82	2000.09	1917.78	2235.76	2085.5	1986.5	1932.61	2144.06
neg-M210T496	209.833	8.26025	2542.75	2323.85	2899.16	2796.35	2983.39	3189.8	2866.33	3604.66	3387.7	2156.04	2260.54	2486.3	2352.82	2682.1	2676.76	2522.94	2806.12	2671.34	2124.42	3005.48	2990.69	2126.66	2548.89	3442.99	2790.81	3181.54	2973.79	2391.26	3224.52	2706.51	2629.14	3137.39	2783.32	2892.21	3157.7	3102.2	2149.1	3001.9	2893.79	2119.59	3057.13
neg-M210T135	210.037	2.25192	970.099	1127.11	1127.38	603.022	1011.99	965.65	650.494	1110.76	873.407	1127.93	984.469	775.548	1009.53	1518.38	938.448	1148.81	875.96	887.918	694.324	1284.64	580.383	677.627	863.582	766.573	442.259	842.341	713.841	608.149	680.868	420.096	566.909	571.531	555.871	374.294	493.482	664.465	800.094	919.97	667.8	631.905	611.34
neg-M210T155	210.082	2.58617	521.95	578.373	561.957	380.03	527.65	714.453	387.233	324.525	528.969	304.763	354.327	467.04	633.487	457.366	407.68	575.266	418.331	526.553	372.6	344.473	342.831	372.759	442.38	356.57	391.767	523.611	309.672	353.874	308.253	284.955	233.051	265.57	411.277	286.938	466.747	328.992	382.163	414.933	459.272	305.011	532.169
neg-M211T503	210.949	8.39103	856.868	2022.15	835.791	1699.56	1481.9	2079.39	1750.76	1903.81	1863.42	2521.02	1910.41	1316.16	1755.86	667.13	2228.02	1840.68	1537.73	1998.09	2106.28	2416.62	2172.19	1655.86	2198.92	2002.3	2080.99	1112.77	2041.9	1859.43	1950.49	625.805	1197.79	2015.31	660.823	1890.72	824.966	2007.04	1943.79	1640.74	2038.42	1374.48	1758.93
neg-M211T74	210.949	1.22721	803.328	1240.01	1295.34	781.747	1107.79	1040.95	1146.87	911.758	1108.33	871.638	1031.88	981.369	870.288	1023.9	949.252	876.622	736.408	938.251	973.981	952.435	919.534	902.338	1042.83	1032.11	1031.96	555.67	1154.48	920.803	807.576	818.628	1047.6	1005.91	767.912	622.354	1065.1	846.92	899.19	1334.07	1219.16	1224.64	1007.8
neg-M211T165	210.999	2.74242	8405.59	6244.78	8825.71	6421.64	9460.33	8850.69	8962.27	9000.8	6554.58	6791.33	8333.31	7154.32	6098.51	9479.11	7261.07	6913.43	7297.22	6057.82	8188.73	6166.79	9043.43	8583.06	6480.62	8754.49	9182.53	8658.73	9246.05	6289.32	8965.71	9226.33	6657.99	9388.32	7539.31	9356.72	8885.1	6352.45	7078.78	8862.49	8406.97	8870.83	8805.75
neg-M211T148	211.06	2.47002	2649.92	1741.65	2515.44	2074.72	2511.9	2394.98	2398.04	1945.79	1449.86	1758.5	2177.84	2471.51	1940.75	1688.47	1839.46	1925.12	1993.53	2941.68	1450.86	1541.47	1510.65	1363.96	1789.2	2381.6	1788.68	2749.7	1579.31	1338.06	1867.4	2750.61	2045.15	1576.86	1232.5	1629.22	1121.73	1568.16	2029.19	2552.95	2032.52	2229.17	1181.45
neg-M211T161	211.097	2.68304	2015.6	2805.58	1957.37	1429.12	2394.03	1676.93	1785.49	2601.58	1691.64	1948.05	1955.09	1793.87	1492.43	1599.45	1603.79	1753.2	2140.82	1854.76	964.873	1099.9	1340.38	781.237	1338.46	861.376	1234.71	1309.33	846.8	818.704	787.15	672.81	877.8	674.039	830.06	888.013	864.139	954.812	1259.76	2063.6	1351.67	1389.23	1301.4
neg-M211T186	211.133	3.09437	3336.4	5204.21	4785.39	2885.22	3630.28	4228.71	3187.64	4043.59	3439.78	3644.88	3333.67	3061.49	3108.21	3376.6	3450.36	3547.01	3394.42	3589.15	1911.65	5090.14	1935.29	4262.72	4669.24	2501.98	4046.07	3089.78	2597.43	3242.52	2097.62	2092.53	1961.06	2069.4	1905.33	5476.39	2232.79	3762.55	2653.79	2740.26	2901.93	2919.62	2719.93
neg-M211T168	211.133	2.80735	2276.01	1898.36	2165.75	1602.78	1761.49	1986.12	1336.07	2410.47	1764.07	1938.39	1467.65	1889.92	1796.67	1826.17	1827.9	1693.64	994.696	1953.5	1192.86	1738.5	1631.23	973.861	1397.49	1541.64	1659.45	1747.67	1560.37	1184.23	1519.37	1554.47	1064.21	1544.59	1191.76	1427.33	1511.19	1553.87	1372.05	1653.92	1422.46	1845.94	1739.39
neg-M212T144	212.002	2.39972	224034	206901	201551	213777	211114	225190	234306	209566	247793	174873	279985	231169	214937	228192	195687	197096	263255	237312	69574.6	117694	133159	97446.2	90072	109425	88900.4	144603	124981	98129.3	91275.1	119935	112587	110016	102898	98093.7	120999	116474	161841	158259	156388	165680	158244
neg-M212T199	212.001	3.32318	6732.77	5225.93	4943.25	7325.63	36630.3	4766.69	7830.1	5045.13	8758.69	1756.21	5934.93	6732.88	6868.43	1585.4	6018.68	6727.75	10466.3	8299.54	1985.52	2037.44	23371.8	3120.5	1805.87	2184.66	2598.57	2647.93	3749.26	3016.28	2572.17	1944.3	3967.96	3090.02	2892.73	3232.26	3429.66	3391.7	4463.64	4196.24	4369.37	3853.37	3525.38
neg-M212T157	212.019	2.61032	1537.13	1309.17	1361.91	1071.31	10236.4	1335.86	1186.36	1303.91	1248.78	1142.11	13230.5	1015.29	9984.63	1312.78	8875.19	1226.67	11806.7	1247.65	1393.7	1362.46	1524.59	1199.41	1807.84	1239.55	1747.16	1633.37	1527.25	1319.58	1694.13	1750.06	1398.34	1357.8	1787.24	1538.31	1551.64	1699.62	1545.12	1415.1	1438.15	1541.6	1565.2
neg-M212T137	212.053	2.2819	1982.11	1724.55	1359.45	847.8	1178.7	1744.94	1677.55	1769.96	1505.16	1428.17	1607.78	1273.2	1080.91	1586.2	1367.76	1528.25	1544.29	1843.45	1351.44	1626.99	1230	1139.12	1191.09	1355.79	1612.34	1183.63	1206.21	702.605	1091.79	630.725	748.853	1261.4	427.478	1258.39	974.025	992.849	1932.78	1219.21	1519.93	1378.37	1310.94
neg-M212T172	212.128	2.87463	2022.67	2221.71	1977.18	2160.53	2194.38	2498.03	2043.86	2368.91	2396.48	2963.1	2279.85	2009.3	1414.04	2114.97	2755.11	2692.21	2801.33	2272.96	1271.41	2598.48	1943.34	2322.43	1892.21	1749.37	1774.71	2403.18	2343.45	2108.89	1413.29	1809.92	1798.6	1767.41	1809.87	1865.69	1938.05	2188.32	1984.81	1811.93	1733.57	1611.26	1706.98
neg-M213T61	212.954	1.02252	1347.47	1451.42	1569.45	1460.02	1454.78	1525.78	1300.26	1361.57	1470.47	1479.56	1001.13	1999.92	1408.89	1175.01	1365.77	1162.56	1611.37	1161.68	1326.95	1550.63	789.363	959.075	1691.14	1743.27	1764.8	1275.46	1106.17	1051.51	829.638	708.589	1113.11	890.136	932.841	1125.33	1126.05	1208.78	1174.76	1385.28	1220.59	1232.77	1117.97
neg-M213T153	212.978	2.54793	4293.74	3442.76	3773.04	3958.09	3364.48	3644.91	4366.89	3823.69	3982.59	3566.46	3828.45	3278.26	3768.79	3513.89	3965.27	3948.15	3996.68	3862.93	3843.37	3466.72	3632.88	3447.4	3934.33	3921.35	3591.9	4060.01	3557.52	3681.88	3313.94	3382.34	3472.87	3076.82	3346.32	3882.42	3705.11	4041.57	3642.42	3982.96	3677.37	3739.2	3920.53
neg-M213T480	212.979	8.00628	2831.05	5205.22	5176.36	5504.51	6667.14	5670.87	5073.43	6355.28	2730.22	2155.9	5248.39	5363.84	5214.79	5160.34	4925.46	5404.1	5586.84	1701.56	4696.18	8363	3059.46	5313.74	5473.6	5405.81	2809.42	5317.96	5163.45	4311.01	3661.96	4098.76	2902.22	5809.09	5612.67	2257.86	2401.62	5379.57	4172.01	4254.56	3194.8	6837.14	3159.11
neg-M213T176	213.014	2.94082	5714.58	6518.6	6135.73	5968.34	5913	6058.62	6186.25	6774.38	5766.17	5627.01	6282.72	6141.97	5656.88	6032.74	6869.44	5852.51	5669.93	6409.01	6191.93	6433.83	6549.06	6571.69	6166.11	6134.75	6743.12	6661.85	6815.66	5866.33	6200.97	6796.32	6356.12	6298.29	6178.48	5972.88	5838.09	6332.3	6344.57	7150.64	5837.95	6018.4	6644.76
neg-M213T163	213.015	2.72288	1798.62	5838.71	1541.92	7012.67	1449.58	1652.28	1232.45	1042.53	1564.37	6088.13	6259.12	6258.8	6017.55	1593.8	1209.6	1420.81	1177.5	5791.17	1758.58	6361.1	1746.56	2264.45	1570.49	1662.29	2169.65	1504.22	1380.12	1879	1991.53	6031.5	2016.16	6766.14	2299.4	5967.13	6662.81	2183.72	1397.53	6831.76	1761.38	1600.88	1942.91
neg-M213T130	213.037	2.16318	1186.12	918.391	1540.17	713.446	1300.63	1335.16	879.239	1396.4	1061.52	2305	903.888	1579.57	1485.61	1405.92	1789.07	1772.91	1228.85	1923.88	668.382	1510.05	2285.69	1285.39	809.305	1101.15	833.959	1707.58	1751.14	687.609	726.75	871.624	921.409	831.26	603.583	709.078	640.093	592.648	1160.2	1207.53	1007.64	1320.35	1021.93
neg-M213T211	213.066	3.51787	3018.7	3069.44	2754.49	2663.25	2715.3	3479.96	3213.18	3676.02	2709.46	1938.58	3962.95	3008.65	3406.09	3790.15	3430.47	3225.6	3533.12	3342.6	3484.69	2696.23	3298.59	2947.42	3146.12	3193.06	2935.88	3268.77	2770.83	2632.29	3336.09	2857.43	3189.04	2684.78	3405.25	3952.68	3308.88	3085.77	2906.5	2908.93	3014.26	3347.18	2938.09
neg-M213T144_2	213.075	2.39568	927.106	2504.49	3704.97	1005.78	1426.35	1953.26	631.89	3060.36	2576.11	1840.81	2521.98	941.6	2338.83	2537.31	1893.18	2795.76	3242.41	949.75	1770.26	3068.23	1753.63	2052.48	1884.94	1357.05	1975.19	2152.55	2269.06	1973.34	1716.49	1600.98	1989.28	2298.56	1581.72	796.062	2034.69	1845.13	1717.19	2302.54	1718.83	1057.61	1447.49
neg-M213T46	213.085	0.77245	4818.65	4720.9	3754.67	4691.98	4847.06	4550.75	4559.28	4465.54	4687.7	4409.21	3773.75	4228.93	3819.99	3189.35	4367.33	4152.82	4627.54	4254.24	3162.05	4401.59	3749.1	4420.14	3867.45	3706.6	4206.62	4501.33	3584.97	5685.14	3252.02	3428.21	4059.87	3431.76	3641.44	4544.81	4915.14	4707.02	4210.6	3930.79	4227.25	3928.54	4011.17
neg-M213T179	213.112	2.9812	3131.73	10845.9	5011.5	6752.76	7907.32	4094.35	5490.61	8292.01	6478.11	4824.57	5169.85	4850.26	3632.74	4117.36	5605.02	4274.96	4666.93	4845.2	3918.79	4295.64	3834.07	3556.25	4474.08	4196.16	6037.75	5256.68	4009.5	3527.85	5413.64	4213.95	3591.37	4825.78	5025.17	4289.19	3665.72	3713.46	4320.19	4189.02	4440.74	4332.04	4308.37
neg-M213T162	213.112	2.70759	8291.81	17877	9204.11	6472.69	14133.1	8797.02	7422.2	14037.8	8124.04	6725.18	8193.1	7987.89	7874.84	7337.71	7107.48	7789.67	8921.37	8260.38	3664.96	5325.86	3149.14	3001.74	4851.25	3586.49	3413.77	4514.09	3293.34	2844.82	2764.12	3102.81	3465.23	3218.89	3484.04	3193.69	3392.81	4047.63	5615.83	5729.32	5275.38	5764.07	6094.62
neg-M213T174	213.149	2.89955	3869.28	3754.58	3483.47	3233.23	4082.59	8797.25	3647.49	3452.25	8827.39	4551.57	3836.18	7858.15	8648.48	3588.73	3946.24	3072.49	7978.4	8179.74	7401.82	3619.23	4552.33	3775.85	8127.46	7867.06	3894.19	4637.86	4195.12	3175.77	7175.78	7750.03	5067.53	3596.78	4761.4	3578.39	7460.95	3070.64	3794.74	7989.1	4083.19	4246.74	8122.57
neg-M213T199	213.149	3.32385	61420.7	90745.8	75201.2	48602.6	85348.5	71185.6	59701.2	90796.8	70918.5	82059.4	68856.4	64566.9	67593.3	73909	73567.2	80944.1	75980.4	74391	42494.7	63091.6	36825.2	43327.8	54582	40924.8	43277.5	58573.1	42631.9	27716.3	37708.6	38607.2	35575.3	39434.5	39549.4	35013.8	36076.6	32874.4	51522.2	52882.4	55239.4	51016.9	50016.7
neg-M214T153	214.032	2.54745	2250.36	2664.95	2308.98	2465.85	2516.92	2447.78	3147.2	2272.23	2283.08	2971.93	2314.76	2973.88	2586.31	2372.33	2409.36	2743.61	2944.25	2766.95	3932.18	3760.53	3078.48	3724.76	3389.98	3082.69	3141.73	3247.55	3438.29	3224.91	3728.36	3187.31	3140.82	3714.35	3058.21	3640	3719.06	3512.63	3253.81	2987.23	3509.89	2687.43	3327.57
neg-M214T135	214.071	2.25208	1782.6	1814.92	2445.72	1731.78	1860.97	1824.33	1871.56	2366.18	2241.47	1686.04	1829.68	1628.71	1948.55	1850.29	1922.54	1900.98	1842.24	2187.73	1600.66	2188.54	2074.39	2145.14	2044.31	1962.46	1967.81	2069.14	2084.15	2070.69	1081.91	1783.98	1572.21	1651.42	1820.43	1617.6	1861.04	1541.64	1855.52	1899.08	1342.8	1566.65	1678.39
neg-M214T145	214.108	2.42275	2412.07	2157.75	2348.1	1843.87	3746.28	2840.03	2441.79	2903.77	2767.41	3159.31	3461.02	2071.59	3319.29	3142.07	3001.6	3167.59	5193.92	3311.7	1508.59	1288.35	1754.75	1479.66	2081.75	1999.69	961.817	1554.81	2614.61	1941.21	1018.56	1590.48	1291.88	1140.29	969.548	1408.81	2333.03	1270.67	1032.02	1770.14	2816.97	1911.42	1843.33
neg-M214T156	214.144	2.60405	1244.06	1061.61	1338.52	1218.48	1384.37	1331.47	1652.48	1289.03	1514.39	1438.82	1894.56	1429.34	1523.77	1292.83	1116.82	1404.11	1424.96	1847.94	1696.77	1472.08	1711.37	1228.23	1237.96	1640.48	1729.66	1621.94	1521.87	1397.38	1102.74	1669.06	1410.26	1276.8	1151.07	1228.99	1372.08	1284.87	1244.36	1642.42	1553.25	2024.19	1268.89
neg-M215T143	214.978	2.37862	1790.95	1410.06	1437.85	2001.6	1599.17	1262.17	1757.58	429.381	1419.26	894.598	1420.69	1457.88	1485.85	1726.74	1395.53	1771.25	348.96	519.823	713.379	729.036	640.65	730.499	750.835	513.156	849.488	644.189	464.718	478.767	803.845	975.757	931.61	473.623	684.749	703.434	1348.85	805.428	1311.76	1326.57	492.538	1184.42	397.386
neg-M215T166	214.993	2.76498	3500.51	4040.25	4271.88	4556.03	3268.6	3490.79	3556.47	3429.17	3625.24	2203.7	3948.22	5167.14	3369.85	4206.3	3621.11	3622.04	3145.43	3646.31	3101.43	3286.87	3691.81	4310.34	3444.62	3325.95	4049.95	4372.32	3954.25	4176.32	3703.85	3195.68	3382.35	4197.5	5479.16	3658.45	3461.1	5134.27	3158.73	3549.9	3783.57	3222.35	3466.95
neg-M215T154	215.011	2.5705	2787.26	2895.05	2408.81	2027.71	932.222	932.274	2821.41	2516.55	2710.1	2445.31	2360.63	951	2316.82	2385.12	2567.85	1530.63	2453.16	2038.02	1711.02	2205.9	909.634	3585.4	1819.2	1153.76	1576.66	2346.06	1998.89	2148.21	2042.77	1494.28	1369.12	1794.57	1723.26	3762.37	2495.81	1758.94	1217.33	2475.66	1553.49	2059.05	897.05
neg-M215T54	215.032	0.899067	365003	354609	371502	456869	343806	414078	389891	391224	421374	422515	350108	381198	303268	422346	444774	393105	436306	371382	400062	404472	387758	430088	441085	467270	443404	449555	426416	466821	458582	505419	489551	502064	501951	558891	484087	472270	397830	397409	405321	457038	409545
neg-M215T142	215.052	2.3627	3263.73	4319.83	651.372	3011.58	4480.26	997.334	995.054	832.886	3485.86	3562.92	3808.08	2998.45	989.338	1453.45	1566	3883.01	3963.88	707.388	1450.84	715.368	1735.08	1210.15	1504.11	1806.59	1482.34	1253.71	2126.8	1464.71	1811.09	1191.67	1790.65	1368.16	1240.9	1000.69	1237.06	893.777	2565.63	1073.93	2506.32	2525.17	2466.59
neg-M215T107_2	215.066	1.78599	1292.96	676.682	1228.75	1937.27	519.353	1571.89	929.391	1130.85	1224.6	1635.82	1777.52	1972.14	1549.5	352.436	763.695	1502.41	617.372	1541.93	735.962	656.4	965.296	523.115	905.818	1893.51	1724.83	934.834	1958.74	2250.58	1706.95	1372.18	1032.41	1840.75	1495.93	2430.96	1508.64	2728.85	1562.91	1691.48	1825.27	708.509	1549.38
neg-M215T145	215.091	2.40962	3960.03	4752.67	3825.27	2395.36	5110.57	4223.85	2906.33	5135.79	3364.86	3725.81	4370.47	3208.28	4396.81	4322.84	2824.57	4564.1	4447.43	3696.64	2264.22	1784.22	1383.18	1780.69	2269.48	1888.49	1917.89	1863.38	1362.39	1598.4	1294.52	1594.61	1288.11	1406.62	1443.43	1352.98	1591.55	1738.35	2819.92	2573.24	3125.33	2464.83	2444.9
neg-M215T214	215.165	3.56626	23608	36024.5	27177	16899.2	32160	26235.4	21994.1	36374.1	25725.6	30740.3	27639.7	28103.1	27750.3	32000	30641.5	30013.3	30999.9	28043.9	25472.9	41778.4	23667.8	31252	35388.4	25919.7	27911.3	36479.7	27763.5	17734.2	23955.9	26188.5	22353.4	25886.4	25184.6	23036.9	24463.8	23150.2	25856.4	25500.5	28840.6	25678	28052.2
neg-M215T181	215.164	3.01483	10415.8	16864.5	16699.7	15967.9	17206.5	11156.8	11365	10378.3	8335.38	18057	9725.12	10109.5	18011.4	17618.9	17980.3	10765.2	11289.8	17192.9	11108.2	7711.17	9707.24	10043.4	12185.9	9607.88	9233.03	15769.1	4318.86	8238.42	16383.6	9503.35	12914.3	16700.8	5584.5	7630.95	15116	16096.2	8372.28	7170.69	16769	16778	16910.6
neg-M216T54	216.035	0.898667	28084.2	24767.2	29276.7	29195.6	29433.9	31613.2	28310.3	29103.8	31132.8	32256	24489.6	30552.6	21681.8	34300.5	31107.5	27190.6	32638.1	30133.4	30258.2	29272.6	27729.1	33360	33103.7	35747	32114.1	33214.3	32003.7	34231.2	35149.3	36221.5	40060	36809.9	37925.6	44527.3	34287.6	35750.7	31038.1	29052.1	30988.1	34404.8	29763.1
neg-M216T138	216.087	2.29208	3211.99	3931.8	3046.58	2814.6	4029.08	4037.53	3198.37	4359.55	4420.96	3532.87	4192.29	3814.2	3929.7	3971.04	3143.24	3613.51	3772.01	3613.97	3310.31	3428.43	2568.39	2858.18	3071.47	2733.47	2964.98	3755.64	3330.22	3686.08	3512.8	3583.99	3065.49	3821.93	2867.19	3575.94	3871.69	3245.53	2786.46	3217.79	2844.68	2885.15	3150.86
neg-M216T70	216.098	1.16347	258.779	478.372	458.542	286.551	286.929	262.002	492.808	311.392	312.11	267.157	341.754	369.745	371.13	493.377	454.485	309.093	450.576	505.378	475.779	435.318	442.727	423.916	592.95	490.886	362.52	572.715	571.394	710.306	364.635	331.6	380.445	519.4	415.835	704.217	668.259	556.167	454.524	418.183	648.577	576.84	468.397
neg-M216T153	216.123	2.55782	4618.58	3830.08	3928.38	3191.34	5222.88	5061.73	3570.72	4640.06	5500.81	3049.74	2493.11	2760.8	2941.22	3053.99	3114.98	4231.36	2997.67	3545.28	2999.93	4562.68	4103.74	5857.21	4088.38	3997.33	5164.74	4741	5529	3788.44	2586.18	2691.94	2007.46	3095.34	3210.82	3624.25	3876.05	4247.34	4193.8	4485.48	3184.5	3204.04	3392.24
neg-M217T76	216.893	1.27233	2073.95	2296.77	2061.92	2448.31	2855.42	2076.82	1982.49	3076.22	2049.84	1536.19	1761.84	1704.79	1151.18	541.606	2560.36	2260.1	2325.28	2269.6	2165.56	2199.94	2493.16	2956.7	3307.54	2237.43	2009.33	1927.8	2389.03	1738.53	2582.81	2169.29	2188.24	2925.43	1814.63	2379.66	2106.84	2417.67	729.554	1907.92	2382.49	1714.54	2461.98
neg-M217T101	216.943	1.67993	430.554	641.967	451.038	706.764	916.185	563.564	730.322	526.521	1021.73	551.679	477.823	527.212	513.627	540.231	699.231	612.539	869.933	774.423	1164.54	505.152	728.223	778.818	921.491	1085.53	984.019	1070.84	930.976	682.283	578.597	814.096	670.839	754.953	823.051	978.003	1219.16	1092.58	500.98	474.403	447.86	461.044	581.873
neg-M217T142	216.979	2.36105	2361.84	1391.98	1100.42	1621.78	1290.64	1536.82	3564.59	1330.87	3031.04	1782.75	1929.79	1715.95	1224.99	2126.8	1022	1583.98	1493.67	2097.06	1675.23	1104.46	1730.39	1835.08	2050.56	1386.03	1591.61	2104.53	1558.27	2374.25	1515.8	1865.72	887.36	1494.21	2307.62	1316.9	2244.62	1616.62	2022.01	1241.3	1301.9	2118.39	2068.62
neg-M217T165	217.06	2.74242	459.942	442.523	791.884	720.784	446.187	342.5	747.383	896.004	1198.14	463.278	470.996	548.54	897.241	344.588	411.115	440.697	380.162	515.511	512.074	718.011	460.869	519.375	574.233	683.066	531.828	467.368	480.414	348.793	478.975	495.88	420.09	849.731	841.705	781.037	539.196	430.747	698.138	819.811	607.511	490.436	742.645
neg-M217T145	217.071	2.42033	1414.45	1728	1002.65	1050.2	1904.84	1690.82	6030.23	1171.22	1350.8	3645.23	1568.03	4138.1	2381.7	2562.21	3973.38	2447.17	3527.6	3161.34	953.093	1790.6	2651.65	1468.15	1388.21	1709.7	1017.84	2298.46	1712.14	2812.33	1383.71	2099.15	887.979	2120.15	996.883	1729.56	2451.96	2130.1	1738.08	2045.54	1624.61	1841.29	1753.91
neg-M217T61	217.082	1.02398	485.119	562.184	548.988	521.102	485.625	583.293	421.624	715.777	721.6	686.146	596.012	426.782	627.508	418.676	632.641	365.572	769.111	321.165	758.417	332.491	432.531	706.752	625.472	714.416	627.911	646.964	284.723	674.745	698.617	456.86	597.073	632.161	383.834	600.532	511.808	662.788	677.534	685.812	628.778	466.287	399.51
neg-M217T135	217.118	2.24197	1356.77	2421.98	1628.43	1554.29	2317.74	1756.63	1964.6	2977.29	2042.11	1328.47	954.876	2297.51	1758.6	673.321	2026.2	1439.38	1814.75	2880.55	489.453	1250.26	1121.36	1690.83	780.825	782.183	1067.63	1162.91	1899.95	1476.44	1703.64	1972.99	711.191	1906.56	1085.53	1473.78	2254.55	1093.75	1510.05	1499.42	1689.1	1371.05	1418.21
neg-M218T54	218.032	0.899767	9617.78	8917.56	9812.21	10272.3	8996.54	11405.1	12537.8	11357.9	11343.7	11699.9	8697.26	9192.48	7567.42	11345.5	10653.4	9446.14	11677.5	8892.57	10670.3	10153	10525	12305.1	11226.1	11425.8	11773.8	12222.4	11431.7	12613.4	11457.7	12684.8	13191.4	12197.1	12383	15015.2	12516.1	12617.7	10148.5	9179	9787.07	11965.6	10241.2
neg-M218T138	218.045	2.30158	1989.39	2109.93	1852.84	1410.65	1603.76	3205.43	1577.06	1602.79	2021.87	982.677	2124.51	910.2	1301.87	1256.07	938.96	1527.74	1540.38	1365.22	1588.4	971.075	1219.64	1580.76	1465.02	1078.07	1253.54	1305.79	1782.35	1071.41	906.392	2028.87	1274.43	1169.53	1281	1070.04	1092.03	904.046	884.343	1238.35	1219.96	1273.16	901.208
neg-M218T152	218.048	2.5305	1365.54	2681.96	1689.19	1139.07	984.373	1373.71	1017.48	972.337	1411.68	983.25	1283.61	688.248	510.112	1241.8	929.916	869.721	980.282	883.128	1374.28	1265.1	1073.57	1291.87	603.362	473.751	1015.56	1050.16	1151.13	641.172	926.072	631.35	573.274	746.028	1017.99	619.739	539.255	1057.71	1336.22	1055.21	1501.44	1224.22	909.981
neg-M218T70	218.066	1.1726	1955.55	1838.94	2829.88	1635.13	1782.79	2539.85	1830.38	2375.1	1908.84	1323.49	2016.3	1839.33	2378.44	2052.81	2583.52	2125.94	1544.81	2183.79	1405.57	1369.1	1071.32	1097.9	1236.53	1207.98	1295.63	1294.98	1475.79	1077.9	1130.46	1083.08	576.378	888.942	815.08	1075.51	656.88	736.972	1801.71	1375.83	1426.72	1618.08	1277.58
neg-M218T98	218.066	1.62962	1018.3	1019.58	1775.93	1225.15	1781.85	1397.05	1372.33	1613.57	1594.5	1349.95	1203.09	974.091	1453.54	1394.09	1416.8	1617.34	1272.17	1414.46	748.2	855.21	745.653	931.342	865.209	849.63	630.158	873.548	877.454	598.765	484.58	448.354	457.557	444.507	659.333	579.982	522.231	510.265	911.912	897.099	1059.41	775.667	941.809
neg-M218T135	218.102	2.24332	13801.4	20385.3	15358.1	20809.2	20084.4	15813.9	19143.4	19505.2	20569.9	23138.8	19013.1	21431.5	17719.5	22281.9	23485.7	20964.5	21285.9	22735.8	24990.1	15000.2	24510.6	16147.8	21433.5	25730.8	21121.8	20974	22045.8	27521.1	25940.5	26068.2	19441.7	26975	23531.8	25367	28915.4	25348.1	20410.8	20256	19617.8	19221.1	19398
neg-M218T146	218.121	2.43993	579.18	1075.6	677.91	504.132	872.877	479.619	790.32	821.002	498.686	682.587	943.368	933.001	887.95	851.456	535.194	1200.51	403.82	754.568	647.489	853.034	524.052	521.043	604.432	486.824	571.22	509.83	652.719	477.9	427.836	575.874	509.587	685.8	628.625	504.057	490.86	496.54	627.725	705.837	530.933	705	560.158
neg-M219T75	218.981	1.24778	2681.76	1460.72	2485.99	1639.38	1387.25	2234.44	1414.07	1954.71	1435.45	2284.24	2998.18	1442.11	2690.16	3439	2277.51	2488.49	2259.99	1857.5	1532.94	2445.64	3195.64	2909.35	1568.36	2255.26	2384.34	2424.02	2869.64	3508.22	3503.82	2284.01	4190.09	3104.57	3949.41	3599.62	2784.82	2583.39	2854.88	2598.77	2491.86	3226.97	2073.56
neg-M219T96	218.981	1.60115	1807.13	959.327	1936.24	1806.49	1252.48	1819.06	1968.65	1811.45	1627.38	2191.96	1790.55	1333.43	2277.91	2005.05	1854.17	1912.1	1799.96	1758.18	1291.79	1630.58	2481.59	2795.23	1948.52	1932.55	2219.92	1864.12	2383.37	2185.12	2329.13	1789.97	2779.02	2716.87	2455.08	2834.26	2307.15	2735.09	2502.56	2592.95	2040.79	2459.42	931.922
neg-M219T480	218.988	7.99473	15441.7	40599.9	23602.9	44953.5	25636.9	28470.9	45866.6	28029.7	17991.8	11845.5	24983.2	27671.8	21687.4	18158.8	13404.5	14009.2	25039.2	11317.2	14866.4	74089.6	39735.1	16750.5	38454.2	24256.1	80187.4	24943.4	41021.7	29162.1	74258.4	12614.2	43370.6	42074.9	29221.9	29722.1	51840.4	40314.1	16479	15382.5	41651.5	14764.7	43691.3
neg-M219T165	218.986	2.74567	11160.1	9950.31	11624.5	10885.2	10684	20210.6	11501.3	9666.54	10166.6	10518	10579.8	11555.8	12401.7	10273.3	11081	10052.8	11483.4	11061.4	10371.1	9989.95	11805.2	10130.7	11537.8	11529.7	12244.3	10701.7	9888.5	9914.15	11880.6	10854.3	10075.5	13294.5	10985.1	10317.9	10973.3	10597.3	11355.1	12740.5	19774	20743.9	11065.3
neg-M219T54	219.033	0.903317	2356.22	2105.51	2494.09	2885.74	1989.05	2237.81	2351.56	2710.51	2507.92	2210.19	2242.75	2629.35	1922.3	2464.66	2358.44	2757.53	2996.94	2476.82	2999.61	2224.19	2449.51	2552.66	3204.65	3141.73	2612.5	2791.8	3041.94	2863.76	3350.94	3721.39	2770.32	3506.17	2569.22	3917.19	3056.39	2099.19	2679.32	2146.26	2804.77	3070.08	3206.63
neg-M219T153	219.063	2.55208	2238.91	1871.7	2032.24	1301.47	2272.4	2090.09	2086.1	2201.1	2398.38	2012.95	2440.5	1640.3	1980.71	2074.47	2097.67	1117.97	2017.46	2161.67	1394.27	1690.61	1399.23	1001.1	1272	1045.45	871.69	1801.22	1503.21	767.705	1107.47	1153.85	1065.63	1796.95	1803.2	1380.18	820.973	1173.55	1456.45	1625.38	1363.87	1623.8	1450.96
neg-M220T135_1	220.064	2.24228	1618.3	1545.73	923.338	678.015	1836.93	901.723	1388.23	1755.83	1354.68	1051.93	1412.5	2066.45	1162.59	1153.47	1314.48	1452.79	2092.32	2066.32	1584.41	2057.1	817.26	2100.26	1115.53	1094.14	1907.82	1958.67	1883.62	3061.55	691.104	1359.56	1114.48	1471.78	743.888	1180.36	1398.22	2502.77	1040.42	1272.55	1699.17	1028.76	1967.13
neg-M220T135_2	220.107	2.2421	944.545	1313.86	984.829	521.536	317.627	747.409	474.449	1342.02	1108.71	447.967	924.54	431.398	1072.08	1131.65	473.2	353.428	1354.72	1303.86	1049.21	1571.3	273.6	1338.54	1086.56	529.309	1420.21	431.756	1235.87	452.823	459.607	299.97	558.15	460.275	368.4	436.8	647.397	1255.73	393.9	318.92	338.372	1009.88	966.562
neg-M221T168	221.004	2.79469	3461.33	6344.19	2595.82	6159.7	2297.41	2865.24	2740.37	5974.84	3096.06	2036.97	6430.66	4123.04	5735.43	2579.02	6954.68	6441.07	8286.37	2267.98	2577.43	6152.07	5664.08	2347.16	3129.9	3119.75	2373.53	6000.34	5408.53	6049.15	5399.78	5711.99	2439.38	4554.83	5627.11	5149.36	3252.45	6832.28	6278.13	4607.7	5018.25	2733.42	2676.04
neg-M221T94	221.011	1.56343	2344.95	3261.96	1851.17	5357.04	3636.24	3085.63	3157.4	4334.17	3953.69	2616.32	1773.88	2568.54	2378.41	2219.48	1916.53	2218.63	3045.36	1594.04	7338.62	1969.84	1730.74	2213.28	1925.11	3308.65	1891.58	1472.18	1974.87	1680.75	1204.96	1833.56	1143.41	2018.72	1653.69	1427.71	1669.53	1968.08	2503.74	2027.67	1622.8	1652.21	1823.84
neg-M221T70	221.011	1.16643	1172.49	1418.95	923.393	1229.58	970.305	1156.82	1239.87	1318.7	1204.89	1428.11	704.37	1123.18	848.83	1093.83	1444.77	777.655	944.314	857.105	1063.91	859.337	945.6	919.462	1038.02	795.479	1464.13	693.349	938.071	2121.01	1241.72	1098.69	861.988	1200.65	1010.84	1695.12	1233.41	1199.88	1086.78	949.958	1260.53	1015.74	1003.4
neg-M221T100	221.065	1.6698	758.264	519.546	598.549	521.956	506.818	626.618	744.451	474.658	639.71	288.191	375.839	276.337	184.377	329.598	389.904	263.434	297.69	220.121	212.17	1358.67	1822.46	1947.43	1004.08	1124.16	964.633	1847	2014.19	901.579	1049.02	236.28	272.294	227.625	792.585	986.466	645.316	685.978	558.006	563.424	592.473	637.852	526.107
neg-M221T157	221.079	2.62325	4710.55	7870.91	5995.78	3236.37	6587.66	6531.9	4684.17	8249.37	5075.92	6313.22	7238.31	6097.47	5315.33	5293.78	4869.65	5209.96	5265.41	5214.67	3090.1	2743.03	2414.71	2174.76	3623.95	3812.97	3539.65	2855.81	2266.1	1905.37	1487.79	2019.54	1845.68	1774.33	1964.88	2670.78	2442.99	2801.82	4138.12	3244.16	3787.28	3855.2	4040.89
neg-M221T182	221.081	3.03189	3529.64	4343.78	3298.12	2623.72	2296.64	2985.97	3610.94	3361.44	3320.38	2846.44	3190.83	2829.11	3435.67	3074.16	3126.5	2711.38	3300.86	3164.05	4546.59	4656.52	3354.7	3552.24	4789.22	4208.46	4181.24	4150.9	3851.13	3720.56	3539.01	3838.7	3899.58	3857.76	3498.47	3697.3	4722.7	3590.61	3541.15	2507.49	3558.72	3583.09	3187.05
neg-M221T136	221.092	2.27207	1677.9	2399.44	1953.47	2548.8	2365.29	2377.62	2161.62	2240.05	2510.2	1427.63	389.1	1192.8	1852.01	1078.11	1598.41	1572.32	722.544	1491.26	347.47	836.365	1421.2	1196.83	588.344	572.123	719.027	776.903	1016.53	1694.24	638.109	1298.62	367.777	1219.17	816.56	1056.9	1308.03	1244.83	1499.09	1255.13	1289.99	1363.48	1206.47
neg-M221T253	221.154	4.21965	3518.88	3844.1	3472.62	4492.17	4909.28	5219.37	4283.73	5238.25	2912.2	3323.08	4137.47	4176.47	3399.62	4283.75	4205.81	4038.09	3389.17	4339.95	3823.94	4056.19	3377.34	4190.47	3911.4	4914.58	3242.78	5883.52	4687.47	4009.29	4403.2	4268.85	3001.97	4224.36	6638.22	4852.41	4259.8	5514.64	3442.5	3598.01	4123.48	4098.83	4371.91
neg-M221T195	221.154	3.25542	719.618	691.076	604.623	799.365	966.688	611.94	650.926	598.484	482.484	845.373	973.009	757.994	945.679	854.7	801.524	713.032	696.88	647.643	789.488	831.286	883.067	827.803	816.352	742.5	762.713	668.445	707.34	590.28	843.663	701.092	756.989	727.12	786.339	690.17	697.175	961.35	935.447	824.101	682.55	932.838	666.573
neg-M222T147	222.025	2.45387	1238.64	6901.24	1247.78	1699.32	5118.96	1755.53	2118.1	4352.1	1542.64	1367.73	1440.19	10967.1	2453.25	1279.06	6316.35	1987.25	6530.68	5794.8	1912.52	6526.68	2383.36	9465.95	4741.4	2175.31	5224.91	4622.29	6158.05	15110.6	2030.29	2843.4	897.072	2702.99	1250.71	8818.84	9827.06	8230.12	4437.6	4135.52	3943.79	4348.2	4533.34
neg-M222T134	222.029	2.23225	3119.77	1828.76	1725.6	2441.59	2205.57	2321.11	2434.07	1832.12	2003.52	2038.2	2373.32	2206.39	2157.05	2138.33	2323.48	1912.84	2138.17	1828.29	2004.87	2362.97	2077.3	2174.14	2121.65	2152.93	2135.93	2284.8	2314.17	2361.36	1866.42	2290.97	2200.69	2103.9	2136.49	2147.48	2122.25	2378.65	2130.94	2106.37	2396.8	2130.94	2135.75
neg-M222T48	222.048	0.802942	688.793	495.976	733.59	800.151	735.835	818.405	578.708	938.24	740.869	725.211	629.468	964.535	799.709	662.164	970.9	835.147	841.445	803.6	762.691	739.137	824.301	677.1	860.518	805.433	458.357	744.467	1090.97	561.381	838.892	744.699	642.33	736.002	508.572	903.66	732.51	977.591	729.782	782.142	803.779	715.635	736.837
neg-M222T140	222.077	2.33147	2897.93	3163.31	3632.49	2368.53	3222.37	3092.69	2963.28	1874.72	1897.24	4140.78	2870.01	3084.21	2014.67	4556.3	3664.62	4129.54	2699.2	2381.67	1115.29	4319.25	3218.96	3908.06	2884.63	3425.85	3511.03	3826.42	2823.24	9642.36	5884.17	4804.68	3339.23	3873.93	4610.51	7715.64	8220.85	7586.14	3076.49	3501.39	3423.69	3275.17	3993.74
neg-M222T171	222.113	2.84896	3845.35	3754.97	3397.5	4298.88	4040.09	3748.06	4033.96	3588.91	4029.98	2955.4	1783.29	2577.96	2136.55	2549.72	1981.38	2534.82	2577.23	1913.46	3596.54	4253.41	4032.5	4633.96	4191.04	3636.94	4716.22	4443.27	4498.44	4406.03	3387.34	3725.71	3285.92	4017.06	3638.71	4274.2	4116.27	3922.59	3422.85	3500.43	3551.5	3467.6	2978.12
neg-M223T145	222.982	2.41008	4211.85	4129.3	4146.52	4123.04	2684.34	2967.02	4320.91	3919.9	4239.21	3242.05	4292.33	5283.33	4327.36	4081.47	4319.57	3574.94	5137.34	2523.34	4566.2	2616.12	3312.04	4865.79	3184.61	4676.33	4888.29	3537.07	2788.96	1639.93	3082.88	4085.8	3492.01	4229.06	4528.79	4333.94	3734.88	4272.38	4101.62	5021.91	3309.74	4024.83	4027.83
neg-M223T443	222.983	7.38432	5943.55	5624.54	6494.81	2658.26	3702.13	6068.24	2871.72	3136.17	6893.77	2458.3	7313.92	4703.23	3188.61	7004.57	2760.19	6677.27	3288.3	5465.49	6673.97	5102.48	3412.88	3929.9	6850.52	7342.33	4046.59	3833.18	3816.87	5407.17	4472.27	2894.73	7618.99	7572.9	7356.78	7545.01	3699.13	4741.9	2741.35	3950.29	3362.67	7539.34	3506.39
neg-M223T167	223.019	2.78395	6350	3885.66	1651.25	1991.03	3090.84	2303.62	6457.14	1666.57	2038.89	6656.26	6163.78	1795.28	6244.29	2014.49	1730.68	1961.06	2018.97	2561.76	7026.89	1896.18	8793.22	6934.33	2443.46	3227.18	2882.12	1156.12	1458.43	5722.09	2297.88	6453.12	3417.51	4745.7	5898.23	1830.81	4715.11	2106.39	6610.63	2198.41	1933.62	2045.19	2503.61
neg-M223T154	223.019	2.56718	2618.79	4394.5	2422.41	848.415	4355.16	4060.95	3338.74	2424.17	2544.04	1450.41	3162.12	2045.32	2851.02	2739.19	1856.12	2651.41	2059.13	3874.6	4546.6	2168.27	4671.4	4050.95	3688.01	4018.7	3679.9	2029.23	1684.52	2169.08	2214.56	2434.95	3244.99	4240.93	2626.92	4154.06	4076.74	4296.59	4426.13	2428.22	2177.46	1571.53	1033.41
neg-M223T191	223.027	3.18583	3508.87	2867.98	3011.51	3052.29	2745.5	3133.75	3160.17	2969.95	3149.32	3331.67	2339.52	3081.15	3184.92	3251.6	2785.14	3834.62	3414.05	3021.43	1857.29	2571.21	2111.69	2515.38	2287.18	3355.48	2850.72	2191.04	2364.06	2446.7	1664.59	2263.84	2457.17	2135.17	1903.23	2589.08	2195.33	2217.53	1744.35	2113.33	1704.55	2204.38	2335.29
neg-M223T389	223.038	6.48977	2921.38	1172.49	708.82	704.511	857.68	500.29	3491.77	1122.99	3559.64	3213.54	1446.9	3080.72	1156.05	3098.3	3681.15	3712.16	3239.48	637.024	3621.42	1255.64	814.194	3270.94	1007.96	907.095	3159.63	462.754	3517.52	2773.14	956.352	3829.49	1332.9	3843.99	945.541	860.451	704.733	735.684	4103.58	3063.72	813.273	3929.7	1252.28
neg-M223T161	223.095	2.68167	12760.2	19401.7	12027	7731.04	16986.6	12363.4	10713.6	18358.5	10105.4	9095.72	9293.79	10131.1	9916.39	10030.8	8835.17	9623.63	10246.5	10316.4	6553.8	6281.74	3905.76	3313.93	6160.94	5148.7	4955.89	4303.65	3628.95	3381.66	2836.63	4470.81	4141.4	3821.58	3340.05	2968.14	4309.41	3963.96	8235.7	7508.38	7665.34	7538.45	7367.38
neg-M223T194	223.133	3.24083	700.113	1196.6	690.41	813.339	634.118	386.256	893.098	529.915	590.797	712.518	681.628	524.131	691.175	1041.5	404.4	510.861	451.299	670.383	997.04	817.681	973.473	669.079	885.154	646.371	647.987	1467.66	656.688	521.435	536.366	534.184	606.101	757.486	724.967	564.88	587.364	635.04	458.544	754.659	640.979	664.836	530.746
neg-M223T271	223.169	4.50947	5895.7	8744.83	8058.95	3321.21	7225.05	7422.49	5654.63	9952.91	7894.02	8266.14	7368.59	5757.04	6249.49	6996.85	6435.66	8942	6471.06	6801.87	3976.72	7513.36	4847.05	7210.34	6262.22	4532.5	6992.89	8310.47	6295.8	2984.13	6036.37	5569.29	5172.02	5241.86	5255.06	5596.36	4980.25	4594.16	7550.32	5897.8	6487.05	5458.48	7052.58
neg-M223T169	223.169	2.81975	673.134	747.985	710.833	666.343	631.604	762.946	880.405	915.533	890.743	702.814	855.141	740.02	338.912	900.59	911.579	681.937	611.743	656.316	753.024	958.539	974.948	1077.31	833.23	741.122	799.92	1078.18	1082.03	836.615	857.66	1126.47	1072.66	1004.45	888.101	1016.99	1208.19	966.567	810.809	671.453	781.2	868.261	851.746
neg-M224T147	224.021	2.45075	283.427	830.289	269.639	440.634	654.613	254.382	349.225	509.715	357.223	329.848	307.666	1015.51	321.597	242.449	928.95	429.726	620.352	636.286	341.478	990.6	727.807	1033.81	591.085	424.941	559.625	553.075	747.097	1505.05	448.76	412.464	441.297	375.261	313.622	927.878	1114.61	982.935	455.93	527.823	669.348	451.527	669.502
neg-M224T134	224.026	2.23172	966.62	739.733	760.507	825.831	816.612	757.714	981.107	883.89	755.771	986.512	808.142	787.311	702.393	866.306	768.041	824.494	788.331	938.241	800.685	787.345	679.066	938.282	758.017	755.541	1003.8	760.645	734.812	1018.57	766.229	1059.67	780.45	771.02	771.789	754.793	879.929	873.108	686.464	952.547	781.8	916.994	926.385
neg-M224T191	224.027	3.18488	692.697	503.213	446.6	575.532	629.748	847.222	514.892	568.669	500.175	657.85	460.712	418.875	718.05	555.882	518.955	815.3	626.07	454.488	281.504	355.317	481	346.804	405.9	413.811	416.054	505.696	463.932	365.27	273.168	297.417	343.344	346.245	297.78	507.628	372.545	452.852	276.251	295.212	325.879	375.232	430.155
neg-M224T143	224.054	2.39028	443.318	2124.01	1348.93	444.982	1336.5	1051.73	1345.34	1987.06	1787.07	1680.65	1574.23	1247.15	932.493	1251.12	1067.13	1092.78	870.1	1140.6	940.383	1497.06	888.654	1039.68	1693.01	976.675	889.917	1103.04	1363.6	1998.6	784.626	1449.15	1075.06	1045.47	861.024	1609.08	1179.06	1617.68	594.647	576.141	1074.21	1381.67	836.03
neg-M224T160	224.098	2.67332	1523.85	2528.11	1251.35	783.439	2043.94	1311.3	1285.31	2152.2	1009.86	808.153	1013.14	1225.95	978.433	1177.71	990.14	937.32	1295.49	1295.26	681.6	463.191	556.704	420.154	487.447	576.375	528.619	478.464	362.076	386.347	389.445	606.716	467.58	563.847	418.357	503.479	530.685	497.263	904.16	856.909	921.233	991.405	786.083
neg-M224T174	224.128	2.90488	3185.24	3122.15	2821.07	3073.2	3489.6	3018.89	3299.12	3241.54	3560.44	3242.35	3256.75	2957.23	3153.69	2947.46	2852.82	3227.78	2793.14	3134.8	2310.87	3217.67	3168.16	3524.24	2594.82	2734.37	3097.92	3272.2	3339.32	2605.38	2742.19	2646.65	2621.63	3089.03	2957.1	2731.69	2935.32	2922.67	2972.25	2938.76	3276.33	2697.38	2672.31
neg-M225T162	224.978	2.70142	1966.24	1753.24	1468.51	1809.43	1646.11	2466.12	1584.84	1636.21	1678.73	6231.87	2229.48	1253	1529.39	2312.02	2019.82	2079.92	1845.43	2200.94	1722.69	1371.38	1583.24	1428.51	2517.67	6333	2122.32	1823.83	1831.26	2038.41	1355.18	1834.43	1080.04	1768.62	3170.01	1618.92	1571.09	1682.75	1776.81	2222.81	1489.82	1850.11	1572.4
neg-M225T177_1	224.979	2.94678	7771.39	8174.56	1135.78	1459.4	1335.64	7888.95	1278.98	1376.35	1175.88	1363.43	8701.84	8206.98	1631.58	8683.35	8906.97	7748.6	8921.4	1324.64	8106.34	1814.71	1338.31	681.813	1157.38	8608.15	7694.49	858.308	1154.12	983.252	1224.91	8711.76	1450.61	7827.19	7400.49	1504.43	1241.2	1509.19	1409.06	8340.56	1317.15	826.542	7661.26
neg-M225T172	224.995	2.8725	22766.5	19024.7	14788.3	15850.9	14911.1	16836.5	15019.5	17431.8	13979.2	17459.5	15645.9	15058.3	18969.7	12028.5	18337.1	12207.8	17075.8	23678.6	15332.2	16647.9	15108.1	15613.3	14655.9	16552.6	14844.2	17317.3	14869.9	11157.2	11205.6	16628.1	12590.4	16958.5	14418.9	15293.3	16001.6	11571.6	16080.6	15194.4	16852.1	11317.4	13280.7
neg-M225T53_2	225.06	0.875267	3612.9	3245.9	3428.11	3841.02	3398.15	2870.08	4136.59	3612.14	4966.22	3525.91	2966.64	3145.93	3092.39	3712.65	4125.65	4613.49	3883.61	3294.25	3035.63	3291.96	3425.33	3576.52	2887.59	3593.95	2742.59	3893.68	3628.5	3352.09	4445.68	3556.66	4507.69	4321.3	4574.7	4071.07	3934.09	4666.68	3896.02	3691.56	3431.55	6546.21	3918.46
neg-M225T65	225.061	1.0876	1550.98	1820.78	1449.13	2652.19	2066.7	3154.01	2773.85	1925.22	2886.85	2691.04	2275.28	2287.65	2835.14	2569.56	2085.21	2935.81	2393.25	2340.34	1405.54	2168.01	2890.27	2542.07	2575.13	2748.06	2560.29	2485.95	3402.33	3491.31	3590.91	3462.97	3135.91	3780.95	3636.71	3442.53	2865.68	3132.3	2572.69	2596.84	2153.82	2689.79	2068.15
neg-M225T137	225.063	2.28688	2302.56	1792.86	1874.7	3022.03	2343.88	2065.8	2476.27	2558.45	2473.39	1915.88	1755.93	3130.21	1809.74	2325.01	2391.03	2138.45	1890.6	3171.63	2320.36	2534.85	2300.61	2518.63	1976.98	2887.48	2164.6	2460.84	2442.6	2262.63	2421.65	2583.19	2940.64	2651.02	3253.35	2245.55	3627.51	2561.75	2452.57	2451.49	2177.77	2270.26	2369.51
neg-M225T157	225.075	2.61988	1746.24	2140.03	1664.69	2157.51	2024.44	2030.12	1873.23	1931.02	1978.44	1407.34	1982.4	1657.87	2166.13	1480.18	1300.64	1608.16	2665.6	1966.04	1145.52	976.572	1007.09	1047.33	825.576	828.096	945.5	1124	1329.99	853.745	1025.4	729.446	1109.7	1678.48	1402.78	900.268	928.149	986.494	1153.29	1461.47	1154.32	1264.48	1174.67
neg-M225T134	225.087	2.23259	768.858	804.516	612.547	596.312	760.265	613.263	517.655	661.662	676.8	685.424	562.902	1351.55	401.108	730.513	748.022	542.4	493.346	480.937	439.862	624.662	585.966	548.275	614.46	647.241	604.951	567.715	521.25	450.933	680.292	412.8	595.2	655.306	423.711	616.345	490.726	668.314	551.287	560.896	1141.52	1729.28	644.13
neg-M225T165	225.112	2.75022	6241.34	9687.56	7269.18	4775.53	9110.52	7058.26	4868.64	8251.2	6838.67	5189.18	5099.57	4124.59	5088.77	5404.03	4724.15	5500.67	4757.75	4793.08	3246.81	4103.33	2644.92	2576.1	3533.93	3034.13	2828.9	3727.49	2935.18	1839.36	1738.92	2721.76	2980.33	2310.48	2772.42	1962.83	2783.54	2231.07	3913.75	4013.43	3764.6	3995.78	3839.74
neg-M225T168	225.149	2.80083	2774.25	7222.44	2610.39	1902.85	4434.39	2865.65	2317.53	4953.69	3216.81	2258.99	2727	2353.67	3083.6	2208.4	2103.45	2160.7	2095.14	2394.42	1220.19	1970.71	993.785	1584.12	1786.38	1996.09	2023.13	1276.45	1811.06	779.205	1027.72	833.133	781.199	999.198	888.633	1059.52	1332.23	931.298	2492.35	2532.88	2026.81	2200.91	1803.62
neg-M225T302	225.185	5.03897	4844.17	8325.24	6029.36	1876.04	13238	5991.2	3886.72	8054.24	5719.49	7129.67	7302.66	4383.39	12513.6	6064.14	4682.05	5960.7	5916.87	6560.95	7010.95	11196.6	7872.84	10355	10672.5	6920.31	7789.73	7150.98	8782.13	4110.82	7091.42	8257.76	9609.2	8836.6	6650.18	5709.33	7433.37	6073.32	7096.32	7330.12	8689.7	5878.39	6892.46
neg-M226T145	226.069	2.40908	2014.15	2070.62	1583.23	2233.56	2059.69	2118.41	2541.85	2095.02	2221.12	2659.45	1976.97	3207.8	2133.21	1949.15	2656.78	1728.95	2042.08	2880.72	1745.23	4472.91	2258.64	2448.5	2351.63	2212.27	1838.14	2986.8	2200.54	3908.55	2140.46	2231.4	1553.82	1960.98	1854.51	2837.96	2484.63	3042.85	3049.73	1895.49	2222.35	3164.6	2722.29
neg-M226T112	226.074	1.86768	476.146	632.541	507.65	511.955	713.593	575.947	645.841	584.4	613.743	750.44	477.529	512.199	425.774	692.117	689.226	568.401	587.218	460.877	441.722	471.334	554.993	470.703	462.517	477.526	524.824	515.226	557.474	976.972	441.339	490.687	467.161	641.389	425.404	657.165	844.776	730.418	459.492	505.904	511.853	428.903	483.677
neg-M226T184	226.144	3.07116	11937	9712.55	12403.3	12019	10018.9	12840	9271.5	14726.9	13773	9370.76	10938.8	11300.1	9657.99	9183.47	10123.6	11014	11578.6	9425.4	4271.2	8851.88	10739.6	13638.3	6834.61	6605.23	7536.72	12507.1	12808.2	7994.92	11486.7	10969.8	10155.3	10843.8	10736	11256.4	9003.27	8381.88	7922.36	8099.97	8538.75	11235.6	10744
neg-M227T501	226.917	8.34708	2887.02	2941.98	1426.8	4269.7	3369.07	2547.6	1444.2	671.708	3305.39	3146.56	1598.38	3494.93	4040.03	1232.4	979.705	3302.26	3058.84	4635.32	1203.21	4177.66	1932.78	5196.34	2792.92	2243	3561.91	1240.76	1322.25	2425.85	1461.25	2844.74	3245.9	3302.69	1401.22	3200.46	5228.7	941.913	2582.63	2612.8	3670.84	1170.73	748.2
neg-M227T64	226.976	1.06458	4536.13	4461.28	5251.95	5906.62	4033.48	4448.38	5309.74	4151.13	4236.41	4709.88	4697.25	4702.16	5551.24	4941.5	4628.56	4958.83	5765.79	3882.36	3645.48	4438.4	5292.86	5037.06	4387.44	4794.82	4473.74	5485.98	5225.87	4505.07	4179.52	4971.79	5106.31	4044.52	4781.81	4876.62	4653.67	4159.02	5538.18	5167.76	4506.96	5030.68	4786.39
neg-M227T153_1	226.994	2.55033	27349.8	23996	26207.1	25689.5	25675.6	27510.3	24977.9	25157.8	25229.1	25776.9	27650.1	26011.4	25739.3	25187	24251.8	26148.2	25972.3	25228.7	24521.2	25287.3	24013.3	23541.4	27700.4	25125.8	23893.9	25847.6	25360.9	25530.9	23051.1	23727.8	24309.2	24365.9	24439	30669.7	26032.9	23357.1	24083.9	23945.2	24303.1	24669.5	25575.9
neg-M227T166	227.011	2.76853	4209.58	3367.69	3335.27	4043.38	4111.23	5781.76	3306.71	3600.97	3287.76	2436.94	4410.89	3328.92	4025.4	3749.47	5975.83	3613.9	5133.61	3332.08	3804.45	3729.52	3714.56	2505.33	6018.69	3969.46	4561.06	3575.49	5595.99	2428.03	3385.21	4070.45	4477.75	4101.29	4085.22	3667.34	3655.18	3791.96	4286.69	5973.69	6469.33	3453.06	4093.93
neg-M227T73	227.016	1.21888	640.811	1353.71	1117.12	935.151	1526.89	1012.3	1243.62	1358.37	1664.68	1584.16	1284.23	1072.67	1120.61	1244.44	1236.75	1415.65	1573.89	1777.97	1574.51	996.908	714.814	746.251	1368.58	1053.49	1175.98	1050.67	910.365	1173.93	583.426	703.308	884.57	828.932	905.821	946.3	1192.54	1082.72	1067	1380.3	1031.48	773.49	1147.47
neg-M227T153_2	227.053	2.54178	1981.63	2079.68	2050.78	2028.34	1776.15	1637.82	2406.02	2179.35	2913.86	1514.24	1923.1	2065.06	1970.07	2065.37	2155.26	1977.81	1897.58	2602	3072.35	2330.04	2100.06	2727.31	3474.54	2631.34	2794.27	2499.14	2558.34	2493.8	2634.3	2291.7	2543.32	2951.97	3609.1	2972.38	2464.69	2925.43	2183.19	2440.81	2362.05	2529.19	3178.8
neg-M227T104	227.066	1.72998	1593.28	1377.04	1513.08	1435.94	1695.33	1530.34	1681.46	1741.46	2040.01	1657.47	1681.29	1311	1488.28	1651.05	1593.36	1589.98	1874.23	1637.14	822.273	1312.4	1480.8	1536.98	1157.26	1100.7	1216.36	1746.98	1706.37	1523.71	1674.27	1299.49	1452.82	1515.86	1643.22	1707.4	1598.21	1634.83	1274.58	1308.11	1326.34	1437.35	1290.12
neg-M227T165	227.089	2.74481	5104.77	8091.92	5816.96	8773.03	9396.03	5554.91	5595.55	7303.26	5855.78	6102.2	5960.82	6834.96	5427.65	6271.88	6814.89	5451.31	6756.48	7489.48	8310.2	7895.17	6243.47	6328.64	7320.46	6680.68	6831.65	7729.85	6284.57	4828.9	5848.28	7053.88	4997.64	5624.48	9320.14	5997.51	6126.88	5392.48	6347.06	5875.8	5671.2	5770.3	5317.5
neg-M227T136	227.102	2.2724	1059	1617.28	1241.66	1452.1	748.472	1376.28	1230.51	1335.76	1367.15	727.112	791.648	627.403	1166.27	682.843	1104.4	948.633	649.412	1163.41	558.842	944.946	1303.23	734.861	1031.9	1060.9	867.589	798.289	571.712	1283.37	1210.53	546.633	854.805	380.4	736.883	1297.2	1488	756.237	1163.19	1081.36	824.889	567.951	1223.3
neg-M227T169	227.128	2.80855	16541.4	30988.4	16119.4	9836.72	26921.8	18103.8	14952.9	25596.8	15110.4	10572.6	11494.2	11015.2	12070.8	12304.4	9516.41	10467	10722.2	11248.4	6464.71	7253.46	5177.96	5047.19	7799.47	5640.02	5907.65	6852.4	5336.26	5830.31	9423.58	4308.26	5146.67	5243.12	4808.63	4995.54	5191.94	5156.97	14492.1	9202.44	9617.05	9945.33	14160.1
neg-M227T153_3	227.128	2.55127	3147.54	2693.13	2890.61	1915.05	2827.08	578.715	354.382	3896.86	2697.37	2553.54	2520.88	3641.57	2768.2	2570.56	2684.42	2522.14	3450.96	2498.87	4445.23	3809.19	1913.66	4041.31	2423.74	4372.1	2212.57	2449.08	2022.68	3665.24	4169.3	3696.89	3730.62	3927.69	4252.29	1378.19	3944.91	1525.26	3491.29	2444.56	2192.65	1984.19	3834.6
neg-M227T216	227.164	3.6071	2754.27	3003.86	1672.87	1920.62	1620.4	3523.92	1771.61	2327.07	3112.12	4411.3	2771.1	2253.01	3036.99	3344.67	2126.28	3296.94	6710.25	4758.47	2776.95	4967.68	2155.52	2809.27	5867.24	1608.72	2940.72	2709.06	5819.83	2510.6	2051.79	2850.06	4720.49	2416.3	3246.63	4461.38	5137.97	1889.8	1931.27	1939.72	2454.07	3046.43	2499.71
neg-M227T335	227.201	5.58793	20460.9	21814.5	17251.2	9012.14	25398.6	19914.2	14064.7	22741.4	19332	27697.6	22107.6	16887.2	26944.8	22189	20981.7	29241.2	23620.9	23288.7	4694.78	9973.32	7833.76	8654.95	7339.66	6426.17	6436.27	10647.1	8528.85	2632.3	7003.03	6168.05	5354.58	7442.7	6861.3	4970.22	4839.22	3846.9	12941.9	11490.6	13880.1	12818.3	12186.2
neg-M227T185	227.201	3.08708	533.482	780.6	886.05	1304.37	722.233	651.994	533.777	670	793.951	552.633	699.936	579.04	653.48	680.344	501.628	534.375	743.013	763.209	1508.18	370.308	424.496	1575.5	620.842	1782.92	511.114	1125.52	505.347	1340.59	1456.85	474.154	1448.61	425.093	1244.87	415.182	1138.54	1475.26	448.917	1657.35	469.821	498.625	448.125
neg-M228T87	227.972	1.45017	2219.55	848.871	1131.97	2311.24	2547.47	504.975	446.458	2454.37	2484.86	2492.82	2389.48	2263.29	2357.15	1626.65	2414	2262.04	2759.05	783.279	1083.17	514.487	2451.35	2004.64	2019.35	2267.23	430.069	472.992	920.629	2207.41	1485.29	2407.11	1489.42	804.755	1330.86	1038.61	920.449	608.4	1916.99	874.79	1787.3	2563.56	429.207
neg-M228T153	227.997	2.54954	1504.13	1528.58	1248.46	1794.92	1601.38	1705.14	2379.14	1471.09	1450.01	1696.99	2404.55	1848.27	1820.23	1939.76	1950.81	1837.14	1853.66	1388.58	2086.84	1613.36	1707.64	2441.93	1508.35	779.48	2587.39	2441.64	1398.82	1642.89	932.339	1602.39	1545.84	1932.8	620.871	1315.36	1800.64	1781.62	1451.81	1436.17	1604.07	1559.96	1648.86
neg-M228T139	228.087	2.32092	6120.07	6490.7	7838.81	5111.99	8003.98	7791.71	5633.59	8346.1	7341.43	8300.3	6992.85	6765.28	7730.93	7539.6	7335.83	7352.24	8049.22	7479.91	4155.48	4185.42	4688.8	3244.15	3896.06	4007.63	3149.95	4214.34	4310.32	2594.23	2423.25	3936.4	3774.49	3338.55	3391.31	2484.72	4035.87	2817.34	4691.25	5181.45	4043.86	4392.79	4651.69
neg-M228T112	228.084	1.86908	1286.71	1327.37	1238.78	1215.57	1466.19	1236.83	1445.95	1280.26	1366.36	1443.7	1034.75	1128.58	1023.4	1014.02	1125.88	984.509	1043.67	1143.41	1038.77	938.793	958.455	1204.76	972.411	1264.38	1199	1176.51	1260.25	1359.52	1094.89	1234.23	1121.75	1358.95	1035.07	1538.75	1511.76	1560.52	1084.76	1319.68	1356.72	1089.38	1208.37
neg-M228T165	228.093	2.74589	404.24	676.06	551.521	593.519	3746.99	484.718	621.685	567.775	718.629	637.274	573.749	734.678	591.459	566.446	695.29	1584.72	2113.73	1879.5	1219.56	1484.21	516.339	580.263	615.6	683.557	621.515	786.314	577.423	539.549	644.074	527.25	589.573	1072.62	741.559	653.767	595.751	964.122	1506.06	655.425	1278.73	487.267	568.75
neg-M228T191	228.16	3.17605	2449.37	3035.37	3049.21	2310.06	3249.45	3614.12	2400.01	3700.25	3177.77	2778.83	2343.84	2996.32	2567.6	2715.43	2292.52	2505.09	2626.51	2798.94	1086.25	2724.15	1829.57	2899.7	1996.46	2048.08	1254.51	2449.86	2295.89	1898.83	2080.69	2012.68	1852.95	2196.7	2125.61	1740.1	1645.71	1936.9	2594.54	2218.16	2297.09	2236.35	2120.15
neg-M228T162	228.16	2.69375	1501.64	1130.74	1233.11	1261.91	1358.01	1190.94	1214.74	1027.68	1216.18	1176.49	1384.8	1221.45	1383.85	1369.66	1207.82	1419.46	1355.3	1433.93	1080.66	1122.5	1235.52	1080.92	1136.61	1171.28	1175.51	1525.9	1150.05	1352.78	1010.03	1179.48	1019.26	1101.2	1192.88	1306.52	1418.59	1197.95	1272.06	1197.65	1580.42	1149.89	1238.34
neg-M229T164	229.01	2.73665	2631.1	3969.25	2411.05	1974.32	2588.62	2627.94	2912	4032.09	7667.89	1892.08	2439.35	2668.39	1867.8	2422.89	2671.24	1621.62	2100.64	2388.93	2233.71	3757.93	2062.53	2459.68	2408.87	2188.21	2787.51	3435.92	2470.32	2203.84	5392.96	2286.92	2363.26	2405.48	5460.76	2435.72	2082.44	4755.07	2289.17	2496.72	2911.7	2202.66	2406.25
neg-M229T62	229.011	1.0402	2549.64	2861.54	4931.57	1524.83	4892.19	3773.22	1411.98	3029.2	4441.48	897.518	2911.42	3892.02	3846.66	590.769	1502.78	1060.56	875.03	1168.79	1103.93	1369.27	1634.43	3820.06	1185.59	1855.72	1680.64	1767.65	1475.14	1372.1	1299.7	990.15	1394.64	2979.63	914.151	841.686	3049.61	2267.98	2818.62	1123.68	1764.63	1122.56	2131.26
neg-M229T96	229.032	1.59377	593.187	2240.86	1005.24	1581.32	2359.38	3671.83	2965.69	1520.74	2200.48	1218.15	1327.85	1335.24	3658.04	1620.61	1767.17	1339.74	1698.18	1688.6	10648.2	5950.34	4970.8	1662.23	2543.02	2802.6	3544.34	1660.44	2333.7	5935.83	1450.71	1633.51	4629.95	2798.91	1840.44	2794.3	2376.36	1594.63	1831.38	1172.08	1863.48	1658.28	3142.06
neg-M229T61	229.047	1.02367	2034.09	2022.09	1638.92	1294.94	2143.66	2333.82	1832.78	2404.69	2035	1716.52	1727.57	1803.45	1864.07	2214.5	1861.07	1631.94	2479.09	1528.32	459.934	1517.95	1262.21	1560.16	812.464	873.928	890.566	1336.57	1506.41	884.863	677.085	1303.04	544.175	1122.35	639.049	862.472	1365.89	872.236	755.332	749.493	989.949	768.823	1065.53
neg-M229T166	229.061	2.76287	2421.94	706.819	685.016	2387.55	3079.93	447.062	2598.55	750.234	456.132	487.866	881.093	2462.91	557.273	878.111	2076.01	656.579	910.35	2390.33	1669.74	566.152	1734.81	1639.24	1521.02	1504.48	1639.82	1865.57	629.319	556.8	1696.68	761.577	1145.7	464.761	830.56	1700.85	494.067	870.569	2025.8	509.65	1948.16	2024.7	625.434
neg-M229T139	229.09	2.3212	935.711	755.695	1364.47	406.89	730.312	1086.89	1113.92	920.82	981.426	660.38	1062.52	697.34	1049.53	876.48	1211.38	949.074	1380.6	697.671	624.632	704.571	556.37	517.156	773.381	538.463	503.118	876.908	688.145	915.485	294.65	1117.25	975.695	510.86	774.016	793.971	1087.47	949.286	395.322	726.613	762.167	967.415	833.449
neg-M229T133	229.118	2.22206	1335.81	1514.85	1302.09	1855.16	1524.29	1605	1519.38	1598.62	1570.58	1541.58	1315.5	1023.6	1537.25	1644.83	1170.38	1609.11	1322.43	1461.6	977.468	1384.02	1142.28	1163.46	1373.85	1056.94	1123.95	1439.08	1086.21	1222.55	1120.87	959.375	860.687	1131.42	973.8	1174.04	1099.08	1246.15	1274.12	1498.84	1072.06	1368.47	1196.65
neg-M229T174_2	229.144	2.90623	5707.93	7361.9	5365.15	6036.34	6714.85	6201.49	5714.85	6342.17	5601.52	11365.4	5527.96	5260.58	4946.86	4561.36	8472.44	5013.33	5024.04	5508.41	6386.38	7234.76	6947.85	5399.52	6695.91	6650.38	5999.94	7297.56	5774.78	5131.4	5501.43	5243.92	5572.9	5749	5961.32	5618.98	5860.16	6020.08	5606.92	5326.9	5534.63	5536.55	5571.56
neg-M229T156	229.144	2.59769	4354.56	2587.67	4985.18	3697.83	4884.73	4838.42	3807.42	3392.56	4515.12	3636.75	2782.49	1819.32	4594.45	3827.61	3107.04	2381.19	1989.61	2163.41	3128.4	735.572	2317.79	3407.82	2339.56	2968.98	2545.36	3433.88	3682.17	2697.29	3059.73	2184.41	2069.35	2018.1	3475.54	2283.17	3233.68	2677.88	2180.95	2271.23	2449.11	2279.93	2471.47
neg-M229T136	229.155	2.27232	1684.15	2009.13	1284.92	2157.28	1954.32	1519.04	1507.06	1940.51	1726.43	1043.16	247.772	1683.34	1249.74	837.475	1268.55	1177.2	1072.01	1650.94	285.156	1459.61	1331.63	1542.82	837.011	830.573	881.061	1093.81	1161.38	1782.01	951.817	1018.47	289.99	1277.46	828.985	1219.98	1779.58	1323.96	1368.45	1093.51	1328.64	1200.04	1542.85
neg-M229T344	229.195	5.73097	3792.91	4616.29	3193.28	2789.99	3998.55	3422.68	4137.37	3383.42	3249.39	4996.07	5892.74	3582.12	4079.16	4469.44	3376.63	4275.99	4652.77	2485.89	3694.88	2466.93	2580.66	2016.17	3669.94	2283.79	2459.51	3324.2	2665.1	1998.43	2719.83	1839.99	2512.43	2020.42	3109.65	2052.53	2822.22	2116.01	1967.75	2127.24	2740.12	2848	3739.91
neg-M230T130	230.027	2.1624	516.26	371.765	607.922	370.173	468.947	511.48	333.171	548.672	441.012	797.004	304.376	524.104	583.108	565.864	760.085	625.14	498.168	636.272	186.467	679.955	589.847	554.75	419.687	434.713	339.171	709.371	790.523	341.189	283.047	323.913	330.287	318.068	341.998	306.971	283.155	314.452	486.491	432.862	470.96	442.717	390.962
neg-M230T107	230.072	1.78882	10391.3	8850.94	10935.5	6471.73	8357.18	10339.7	7607.76	10625.3	9124.82	9083.47	9825.31	8173.48	10812.7	10577.8	9646.93	8933.9	8838.53	9245.14	11182	11499.7	10684.9	9046	11376.7	10193.4	10435.1	10553.5	9001.12	4426.6	6589.9	7780.61	8769.32	8365.28	7600.49	6377.13	5199.54	6383.33	8611.37	10217.9	8785.83	8902.24	9334.81
neg-M231T49	230.899	0.824817	5336.32	5714.36	4881.88	5602.71	5741.2	5630.74	5638.28	5505.24	5657.85	5755.81	5364.03	5224.35	6009.12	5769.75	5493.56	5918.85	5716.73	5883.84	5537.84	6064.36	5403.22	5837.82	5154.41	6123.56	5607.24	5022.81	5769.38	5795.99	5830.39	5328.31	5811.96	5908.54	5980.91	6135.69	5640.07	5766.99	5151.34	5273.23	5175.36	5263.83	5802.5
neg-M231T484	230.899	8.064	3375.19	4024.89	3314.94	3321.93	3581.03	3665.17	4055.21	3680.93	3883.26	3506.53	2806.83	3156.1	2979.46	3312.88	3351.61	3082.61	3637.72	3971.4	3207.56	2733.93	2857.21	3055.22	2394.39	3268.39	3777.84	3102.28	3234.12	2543.03	2962.35	2584.18	3014.19	3318.1	3453.52	2758.61	3328.49	1721.1	3416.42	3113.4	3233.89	2975.29	2427.48
neg-M231T88	230.979	1.46093	3217.06	1739.03	3753.86	4412.27	1000.95	1799.1	1755.1	913.292	2810.42	3476.39	1281.49	899.754	3733.98	3707.08	1668.47	1722.13	1072.3	2243.39	4717.54	1284.34	3911.41	1471.55	1310.48	1054.83	4522.28	3765.58	3809.49	1048.94	1792.58	2368.01	3276.24	3689.71	3082.03	903.474	4231.12	1490.73	1615.58	783.756	1110	3848.62	2094.57
neg-M231T154	231.027	2.56995	981.101	956.546	3846.77	1391.57	1227.57	3932.85	1438.47	3457.39	2624.19	1674.8	1224	2152.5	1679.87	1578.1	1424.22	1781.74	1679.73	1610.06	1771.42	1313.52	1272.15	1424.23	775.734	1261.63	1429.35	954.651	1104.01	1817.11	2088.68	1358.07	1754.43	1841.13	1725.18	1863.27	1764.79	2244.23	1742.97	1326.41	1200.87	1464.48	1174.76
neg-M231T107_1	231.045	1.77982	5998.63	5745.04	8412	5006.66	5120.13	5575.76	4119.01	5474.6	5269.8	5750.88	6007.03	5228.57	6183.29	5764.1	5692.51	4985.31	4884.14	4811.6	5774.35	7654.86	5745.58	5332.76	6738.26	5218.94	5120.64	5042.93	5505.09	2739.64	4898.5	4613.67	5317.8	4418.53	4063.23	3004.93	3074.29	3854.38	5517.84	7080.4	6227.13	5715.03	4742.32
neg-M231T150	231.076	2.50077	3305.9	2596.06	2815.72	5046.14	3403.98	3083.43	4241.06	2566.38	3931.2	4288.31	3246.42	3643.12	2710.15	4133.74	3511.25	3731.46	3572.41	3861.91	1572.86	5167.74	1526.51	1590.13	3023.48	1710.07	1905.37	3634.63	1219.39	3634.38	4422.74	1546.71	1910.11	3072.96	4009.14	4302.98	2831.45	3325.04	3197.31	2463.12	2794.82	3262.3	2596.24
neg-M231T107_2	231.073	1.79048	1584.12	1623.84	1815.65	1142.66	1628.13	1662.41	1475.45	1806.17	1709.89	1907.71	2046.84	1555.43	1991	1807.12	1642.36	1833.97	1554.57	1493.53	1943.65	2021.89	1980.56	1905.46	1985.55	1752.74	1874.3	2091.08	1633.95	790.391	1290.1	1485.39	1668.17	1308.72	1264.18	1182.49	966.355	1235.51	1721.58	1629.09	1816.05	1915.07	1874.73
neg-M231T136	231.086	2.2618	1817.16	2421.46	2840.26	1376.33	2417.26	2149.72	1675.55	2289.36	2031.33	2091.12	1869.93	1533.6	2034.34	1977.31	1752.14	1580.45	2226.18	1911	794.82	941.35	853.14	579.87	1030.36	463.184	630.458	831.48	429.346	1132.5	574.629	331.376	690.296	943.409	1181.9	886.261	612.072	1116.27	1572.79	1238.48	1332.5	1506.53	1461.94
neg-M231T152	231.123	2.52505	1894.35	2812.66	2109.95	6394.58	1909.57	1902.78	1422.82	3240.57	973.783	2352.82	3053.12	2283.95	1701.29	1283.93	2277.22	2407.29	2425.99	1526.4	1864.23	2465.17	1591.31	1308.15	4672.07	1664.84	2069.49	539.596	1490.42	1427.37	1282.82	1464.7	3027	1892.32	1398	1719.04	1103.67	4479.01	1184.9	1528.55	2067.17	1862.6	2226.57
neg-M232T88	231.967	1.46118	30087.9	38949.5	33517.3	36681.3	34494.1	24387.4	33892.9	36331.8	36103.2	30811.6	31770.1	34585.7	27654.8	23400.5	27569.5	30160.9	30837	32346	36602.1	30319.8	13055.2	31328.5	32883.4	28508	24518.6	29866.8	23391.2	28275	29871.2	32545.9	28347.5	30751.5	28741.6	31840.5	23429.7	24647.8	27333.5	24104.4	31323.2	23468	32625.8
neg-M232T54	232.046	0.904083	928.003	735.894	496.189	878.971	523.95	480.391	1179.86	381.643	847.156	722.92	481.18	347.633	505.954	1101.27	629.975	486.356	1188.44	459.973	450.913	1114.06	833.95	1034.61	1007.32	693.872	594.648	1022.51	1067.22	1469.41	636.239	538.826	672.256	1244.01	938.878	535.057	1327.96	655.516	539.384	683.206	615.37	636.789	608.074
neg-M232T107	232.048	1.77982	1157.86	961.507	1109.96	831.151	865.509	937.298	853.461	767.981	870.396	1013.8	988.267	826.375	880.465	1033.79	742.441	761.822	813.603	984.086	861.592	848.907	1026.52	885.076	814.57	799.079	882.919	849.175	815.479	909.81	975.541	754.296	791.288	912.663	944.457	904.63	938.805	923.294	937.231	738.616	1040.82	822.147	996.951
neg-M232T154	232.052	2.55875	917.545	1248.81	717.383	1304.71	917.194	922.607	1220.78	1135.6	827.378	556.633	1598.6	1073.07	885.123	987.7	849.211	1214.09	719.623	755.04	521.006	466.805	814.773	668.377	509.412	453.6	575.168	706.129	624.015	984.132	999.556	557.332	482.203	534.388	583.414	450.414	896.696	268.716	1177.52	743.545	597.256	664.257	651.6
neg-M232T134	232.058	2.23225	24731.3	24864.8	24333	25137.2	24444.5	22912	25512.8	22814.6	23643.1	25440.4	24655.8	25034.3	24483.3	26027.4	25878.3	25441.7	24539.1	23655.5	23711.2	25544.3	24214	24572.9	24392.7	24813.5	24537.2	24274.8	25664.7	27154.4	26009.3	24790.5	27211.4	26343.6	26368.5	26193.1	29481.4	27137	25564.3	25143.9	24846.1	24487.5	24949.4
neg-M233T87	232.974	1.45305	43574.8	54512.6	49060.7	53404.3	50690.4	50087.2	54192.6	53099.7	57184.4	44715.4	45757.4	53634.2	43917	44053.2	49979.7	55476.9	50854.2	51737.8	50281.5	44373.1	27629.9	48257.3	23773	53325.2	56675.8	49078.8	49748.2	41395.3	45323.3	49914.7	44466.3	49297.3	47101.3	49007.5	51702	50461.9	41459.9	9950.54	51106.1	51182.5	2656.9
neg-M233T174	232.984	2.89418	5621.25	5311.96	8340.37	5788.12	5275.7	5237.07	5940.08	5829.92	8251.25	4623.83	8580.39	8546.9	5871.16	5542.16	5937.18	5472.16	6199.3	6428.16	5879.29	6207.7	5846.4	5419.19	5837.89	5705.5	9453.82	6158.03	6817.28	9357.29	8478.44	5169.1	5172.98	9278.52	7486.34	5591.3	8182.18	6696.54	5720.28	5332.32	5551.91	5523.09	5887.23
neg-M233T155	233.003	2.57907	7460.02	9034.45	10241	6740.91	6704.96	3421.37	7508.28	4873.82	4679.92	4189.31	12033.7	9981.97	5156.76	11424.6	5675.78	7912.19	5967.62	7808.54	4107.04	7936.07	4320.66	9861.47	6424.37	8065.45	6650.83	5077.79	6783.56	4573.04	6919.74	6282.99	4117.35	3575.3	7056.76	7195.88	4152.43	9335.15	4594.07	6355.11	9161.96	3462.31	4334.94
neg-M233T136	233.012	2.2618	1574.32	2024.81	1438.8	2136.94	2138.73	2259.33	1443.67	1714.74	1265.19	1344.32	2706.84	1975.55	2062.06	2082.53	1746.19	1382.15	2455.93	1923.32	1075.12	1402.9	2291.45	1906.1	1432.71	1901.32	1210.41	1939.88	2269.55	1521.56	840.854	1826.83	1598.96	1053.45	1157.96	1215.6	1682.18	1960.22	1704.79	1144.57	1437.21	1425.68	1341.66
neg-M233T154	233.042	2.55925	1249.55	1144.62	1221.26	1688.69	1045.54	1386.24	1335.37	1033.39	1219.82	4225.56	878.737	942.999	1042.19	907.2	622.655	1032.17	1050.28	4162.73	750.325	540.386	1033.56	1004.14	4139.39	645.25	976.613	4366.84	4043.52	726.893	4002.5	739.058	747.618	1071.01	520.562	814.166	725.673	677.595	485.745	512.145	1077.49	705.464	967.842
neg-M233T134	233.061	2.23225	3430.8	2971.29	2888.99	3120.75	3018.53	2785.26	3227.41	3018.94	3292.08	3164.43	3091.83	3087.75	2957.11	3343.84	3250.37	3149.4	3163.16	3253.81	3068.67	3677.79	2714.77	3014.87	3216.63	3142.04	3267.56	3095.84	3267.89	3467.21	3089.28	2811.92	3383.16	3233.17	2893.75	2920.39	3373.86	3289.12	3037.62	3172.77	3505.45	2993.66	3502.22
neg-M233T190	233.079	3.16913	1757.69	1716.36	1514.34	1672.69	1789.02	1572.36	1643.23	1600.48	1566.61	786.825	888.006	1100.02	971.52	967.241	554.314	1018.79	1096.55	1114.66	1501.88	1841.07	1580.28	1993.07	1740.53	1664.78	1670.65	1603.92	1692.85	883.755	1471.08	1445.25	1343.36	1590.43	1712.16	1596.53	1744.04	1159.43	1300.28	1178.87	1205.26	1566.76	1556.31
neg-M233T137	233.101	2.28285	1384.86	1764.35	1760.73	1067.66	1570.61	1379.12	1002.71	1657.73	1295.63	1241.5	1432.95	996	1382.79	1235.78	978.683	1139.98	1639.19	1422.72	758.051	1524.77	3670.51	3360.34	1042.24	541.535	472.754	811.665	501.722	698.362	645.722	3159.64	3714.67	648.837	578.638	1181.44	449.731	680.02	1076.37	1019.46	904.615	762.71	1090.33
neg-M233T170	233.12	2.83298	1111.66	1222.58	1088.56	600.166	709.555	702.8	1030.98	1058.48	1032.49	404.447	997.7	953.843	1290.29	574.589	936.304	802.037	994.787	629.64	1418.58	826.318	651.25	762.036	384.399	825.876	800.485	911.192	875.497	685.348	963.305	782.527	542.64	922.041	997.247	1014.28	801.668	932.869	944.711	961.826	791.74	410.44	997.55
neg-M233T153	233.138	2.54276	1413.67	1414.17	1178.15	1278.06	1648.64	1202.01	1522.23	895.303	897.033	1674.39	1099.89	1107.73	982.03	1553.46	1095.52	1349.74	1139.23	1596.89	333.786	933.058	888.509	646.379	1530.55	1502.15	633.908	1047.49	1315.89	936.36	1355.44	1264.57	830.83	1439.51	519.083	1370.15	1241.29	1545.41	1236.25	495.036	682.546	961.714	904.722
neg-M233T260	233.154	4.32959	14139.7	10605	10636.8	12637.9	11586.7	10687.8	9949.6	10761.9	13387.6	15459.2	14938.7	10434.8	12110	18569.4	11736.1	10633	11220.8	9646.06	12300.8	10694.8	11522.2	10927	13713.5	10127	14897.3	11378.4	12722.2	16577.6	11586.2	9601.29	12424.4	11363.1	12551.9	13007.9	8777.67	15102.4	12596.8	10821.2	13265.5	8247.37	15915.2
neg-M234T141	234.034	2.35093	444.955	752.943	826.14	433.311	400.416	542.22	695.499	472.378	658.378	377.162	577.729	503.866	583.422	565.2	708.967	408.088	461.674	658.072	433.366	582.326	592.307	467.4	720.866	728.531	618.4	631.41	474.21	613.045	628.57	464.43	743.324	829.548	639.819	488.857	607.143	612.72	537.159	386.155	512.705	507.411	385.447
neg-M234T134	234.063	2.23192	459.241	468	327.373	405.341	582.614	517.75	537.845	488.4	488.565	456.536	499.893	481.2	550.467	399.244	359.83	625.668	369.867	541.249	488.206	506.236	369.429	409.134	551.577	507.485	417.191	511.636	252.096	573.718	330.278	414.811	531.405	436.018	519.514	505.648	647.546	595.959	564.117	375.136	300.576	614.78	475.486
neg-M234T163	234.076	2.71507	1637.79	2366.45	2684.28	1908.27	2231.12	2120.52	2079.56	2250.96	2731.73	1622.97	874.503	1857.75	1328.1	1324.05	1663.17	1622.75	1405.41	1825.61	925.378	1204.91	1310.07	1211.95	1068.91	1327.78	1130.66	1212.85	1439.76	1323.92	921.206	1585.76	1299.84	1388.65	1147.74	1284.13	1899.21	1603.08	1665.05	1582.7	1613.02	1236.89	1482.35
neg-M234T260	234.157	4.32878	2487.02	1332.93	1232.4	2081.79	1366.86	2722.31	2651.87	2730.59	1112.35	1354.56	2420.29	2330.89	1151.71	2531.13	1485.38	1746.6	2527.62	2746.77	2499.78	1372.24	2164.56	2052.19	1177.4	2159.97	2258.48	2437.9	1932	2108.85	290.4	2351.92	579.049	2652.13	1571.02	3415.83	730.509	1384.63	2383.8	2507.33	1742.16	3172.69	1748.97
neg-M235T181	234.983	3.019	3005.53	2077.76	2626.1	2481.27	2429.16	2501.33	2070.35	2292.53	1826.68	4194.02	4855.6	1885.58	3103.79	3145.45	2274.76	2051.21	1953.56	2031.41	3642.62	3686.56	2081.88	4018.4	2351.95	1685.73	2102.1	3981.32	2257.79	2286.43	3722.35	3843.54	2063.37	1815.29	3374.96	3996.2	2434.77	3868.39	2509.2	1982	2431.32	4160.11	2889.19
neg-M235T398	235	6.62713	6085.26	5668.54	6247.15	5915.29	18371.2	5928.08	5238.86	5105.41	7401.79	6519.73	21451.2	5896.26	5940.48	6498.92	6264.85	4906.89	6304.26	6327.51	6253.48	6411.25	5294.37	5921.31	21931.7	9749.89	5945.34	5885.58	5658.5	11160.9	17165.5	5500.66	6110.26	5265.38	11380.8	5859.1	14656.6	4645.42	4571.77	10152.2	3618.39	6245.29	5233.27
neg-M235T163	235.094	2.70872	2283.31	5203.75	3070.72	1561.55	4203.61	2639.56	2180.89	4267.91	2462.96	1986.46	2412.9	2407.65	2476.44	2392.76	2317.99	2486.4	2656.98	2668.36	1436.15	1570.02	620.84	1098.84	1313.84	962.661	872.66	1197.98	968.033	568.985	717.314	677.328	719.662	745.05	452.527	730.528	631.615	910.448	1866.83	1667.24	1868.31	1546.98	1565.78
neg-M235T273	235.169	4.55227	925.367	904.147	1141.03	1365.03	1347.05	1084.19	1433.35	989.18	1314.76	1047.05	939.296	668.772	1138.96	1154.63	1049.66	1456.72	1247.17	1531.56	856.128	1206.03	1229.23	1076.4	994.682	1269.73	1025.15	1638.7	1541.56	750.42	999.922	936.292	1308.24	1231.06	1841.53	866.454	1109.9	1103.24	829.793	1061.29	901.228	926.537	1105.75
neg-M236T135	236.055	2.25217	727.866	1265.83	906.952	592.2	1330.67	1372.03	911.764	898.175	1243.91	885.195	701.227	660.6	1380.7	581.208	634.108	723.608	740.838	769.576	613.569	960.307	839.299	1294.82	696.703	738.293	996.013	1198.25	965.588	1389.56	530.723	707.647	486	359.4	1057.47	753.38	1477.47	970.328	725.487	783.838	802.9	1202.52	665.477
neg-M236T152	236.092	2.52858	2705.77	2570.98	1634.4	2240.1	3384.74	2144.29	1919.6	2030.02	3636.59	2871.72	2030.46	2368.44	1896.27	2596.54	1980.8	1958.03	2690.44	2547.36	4324.37	1826.84	1563.92	1882.29	2603.69	3868.19	2686.18	1522.6	1860.16	3485.27	2262	2326.68	2267.15	2027.99	2583.6	3743.55	3071.72	2482.84	2442.18	1891.61	2580.39	2282.75	2309.91
neg-M236T133	236.086	2.22229	1241.92	870.525	854.345	659.017	1301.63	834.479	699.746	1124.24	863.469	1071.55	926.135	878.642	956.116	940.505	718.435	604.577	981.03	1200.64	947.526	1189.03	854.734	670.593	1002.91	863.211	910.455	977.852	580.557	1299.7	679.586	429.774	462.72	573	841.149	930.78	560.04	1022.52	735.337	720.146	783.083	696.79	1078.47
neg-M236T195	236.105	3.25555	1632.67	1606.7	1794.56	1571.81	1453.21	1589.57	1714.84	1751.4	1581.44	1687.87	1683.65	1633.92	1661.39	1796.76	1598.4	1618.4	1766.24	1350.79	1574.45	1518.17	1670.74	1722.4	1349.56	1851.95	1566.12	2060.88	1744.68	1624.77	1617.25	1430.04	1654.32	1487.72	1207.95	1617.96	1636.38	1630.32	1466.63	1631.63	1741.72	1673.2	1647.04
neg-M237T513	236.928	8.55347	690.616	2201.73	2720.62	3999.87	1377.68	1370.25	3365.27	2638.27	4008.27	1064.81	2297.86	664.872	4278.91	3603.18	3770.34	1430.46	520.707	590.671	3928.69	4098.48	2790.11	3147.67	2881.46	2424.89	1120.51	3686.81	4277.84	3034.57	1173.25	2467.06	4006.87	4101.27	3959.66	3732.09	4355.83	1207.75	176.881	4101.65	2887.44	103.531	2225.46
neg-M237T179	236.995	2.98337	7302.82	13591.9	13986	11450.9	13861.6	9339.89	12038.9	14065.3	3757.75	13660.7	11294.6	13713.5	9014.7	12213.7	6017.99	20958.3	11106	9478.43	11362.5	12955.3	12480.8	14263.3	13795	12248.3	7907.98	8877.7	8511.37	8698.03	13606.4	8862.58	9665.48	13726.3	15167.3	11945.4	14320.2	13518.5	12896.4	12344.3	12745.3	14151	14894.2
neg-M237T169	237.035	2.81413	6903.76	1783.85	1487.92	7762.02	6986	1196.06	7257.39	1550.95	1686.15	7214.04	7401.79	1350.22	1065.5	7193.07	826.52	576.875	7660.79	1067.21	1570.2	837.572	727.39	798.821	6954.1	6823.75	7451.61	985.1	7160.27	6596.61	1617.56	7108.76	7615.49	954.998	6727.12	873.447	1047.16	7444.89	7628.22	901.389	1163.06	7450.44	2132.87
neg-M237T145	237.075	2.4186	2297.45	1790.58	1535.66	1614.6	1886.69	1007.65	1688.93	2444.35	1041.78	2330.78	1435.85	993.179	1887.06	1839.96	1245.47	1475.65	1878.12	1715.59	1105.94	2182.73	1933.75	1415.55	1729.02	1680.05	1716.01	881.089	939.644	1070.72	1646.16	1020.51	429.325	1807.57	1502.97	1205.66	1566.85	2136.27	1571.68	1168.5	981.157	1787.23	1425.14
neg-M237T199	237.149	3.31812	8338.78	11251.6	9217.4	7809.9	10724.9	9129.82	8223.6	11032.8	10858.3	9758.65	8562.18	9372.81	10393.2	9340.04	10007.6	8622.88	8701.74	9933.75	5474.16	9182.42	5856.87	7127.31	7760.84	5422.62	6170.98	8250.87	6358.94	4439.2	5027.85	5274.8	4513.61	5119.83	5739.71	4790.23	5000.63	4676.92	7163.17	7311.08	7444.33	6408.01	6952.81
neg-M237T181	237.148	3.01626	2342.16	2983.96	2004.55	1507.1	2593.68	1996.49	1902	2242.42	4219.53	2102.52	1915.01	1482.53	1519.27	3805.74	1884.95	1531.45	2131.49	1714.68	1187.64	1121.93	1092.47	1154.32	1197.25	2025.51	2121.36	2517.62	1208.76	1564.99	1766.64	1064.53	977.583	1528.53	1176.88	872.195	1210.57	923.196	2409.32	920.493	1541.77	2022.72	1555.93
neg-M237T280	237.185	4.66543	2214.77	7622.18	2003.24	1220.68	5487.19	2127.23	1843.16	4556.16	1654.32	1449.89	1577.96	2224.06	2233.66	1681.47	2341.17	1831.22	2071.15	2887.74	2222.44	1614.26	624.695	1369.24	1635.84	1733.93	1587.68	1356.35	1027.71	1554.85	568.7	969.855	1013.92	1119.92	957.06	1233.34	1180.35	1279.54	1761.34	1570.44	1744.93	1751.23	1601.64
neg-M237T196	237.185	3.26902	379.44	515.507	399.168	388.473	403.491	527.917	418.907	437.269	365.65	386.467	204.017	215.215	1110.82	355.28	371.103	417.035	185.113	1084.83	810.367	1067.71	1542.03	1070.12	1217.17	1243.8	1118.06	1583.79	1718.09	1134.54	1128.8	1245.29	1537.66	1157.55	1067.7	1535.16	1319.78	1351.58	656.52	845.127	1106.88	777.404	889.267
neg-M238T99	238.024	1.6441	812.717	821.156	796.621	1035.76	902.049	786.247	1066.09	898.942	778.542	1230.46	1253.13	977.117	1014.6	1404.87	1255.07	1044.83	1230.98	1196.41	737.153	990.61	955.124	1106.4	764.019	726.95	902.327	1387.73	1269.09	1776.12	1259.38	1236.7	1352.39	1473.11	1550.17	1846.17	1348.03	1605.17	1075.36	1109.28	1041.12	1141.35	957.255
neg-M238T70	238.024	1.17404	1085.1	892.825	1056.61	927.557	1325.88	1061.52	872.715	937.86	964.129	1571.44	1963.16	1533.33	957	1446.18	1888.52	1482.21	1428.76	1170.69	886.395	1502.16	1449.35	1652.09	1144.43	1417.64	1410.89	1362.33	1426.68	3222.33	2065.54	1299.81	2033.51	1597.09	1669.29	2934.58	2311.5	1823.12	1325.7	1666.14	1358.26	1687.76	1682.93
neg-M238T149	238.069	2.49019	1419.84	1569.17	2486.4	1376.88	1314.58	2081.58	1240.1	1172.21	1170.8	1476.8	1916	1454.11	1421.91	1739.53	1562.47	1981.59	1657	1340.4	602.25	1144.93	932.767	1126.82	644.523	910.002	794.282	573.295	854.953	744.887	457.036	627.566	537.142	359.19	489.815	955.46	618.163	1018.62	1153.9	980.026	949.004	1057.21	772.836
neg-M238T137	238.073	2.28307	941.231	1114.02	992.472	787.8	844.049	1000.66	755.295	977.114	706.348	982.841	800.411	710.123	1093.42	841.504	880.603	857.546	1014.38	796.868	1096.06	1142.16	1090.13	1319.88	790.591	793.598	965.503	924.992	1465.81	1392.78	931.871	1175.58	707.05	912.347	580.938	1049.41	1395.6	970.554	742.188	1144.04	761.288	916.795	1035.51
neg-M238T66	238.084	1.09327	2535.08	2769.95	2632.39	2395.49	2830.86	2532.85	2802.28	2268.89	2412.72	2432.88	1907.83	2046.2	2913.17	2375.33	2086.79	2232.01	2295.43	2011.71	1427.92	1477.41	1886.07	1829.59	1445.97	1501.55	1761.86	1894.56	2087.94	1005.38	1462.76	2223.49	1607.35	1309.87	1639.23	1221.17	1277.82	1557.71	2114.05	1684.43	2086.77	2105.15	2161.04
neg-M239T73	238.891	1.2244	1132.26	820.21	905.444	710.613	628.474	808.542	1050.48	733.525	590.988	948.854	1108.21	717.501	1129.01	837.518	1041.07	1135.03	1074.22	632.564	1452.48	403.825	928.802	1045.85	973.243	1254.92	1277.94	967.741	821.814	1171.73	924.865	1086.55	798.406	854.783	939.488	751.611	908.746	912.895	1098.32	788.76	840.574	870.736	1207.65
neg-M239T122	239.014	2.03552	8377.32	3016.4	3143.16	8077.36	3375.7	2918.67	3688.36	6899.88	8823.84	3476.59	2729.72	7907.57	6417.52	6437.21	5859.81	2759.55	6027.35	6046.89	9852.58	3534.63	9502.48	10249.6	9560.79	9745.12	4117.28	9783.84	9308.18	6359.1	4071.99	6346.32	6492.48	9461.32	9538.45	4237.5	8627.09	9030.96	9746.22	9003.2	9372.42	6396.19	9304.25
neg-M239T191	239.059	3.18495	7520.19	6978.15	8383.16	7590.67	7242.79	8584.9	7490.55	9127.92	7982.41	7452.24	6251.41	7424.17	7503.4	6895.4	6050.94	9588.06	6740.03	6739.83	4691.83	5597.55	6649.07	6273.28	6105.86	5754.31	4852.93	5913.11	6616.48	4860.65	4605.32	4832.67	5473.55	5687.96	5313.29	6042.45	5593.52	5839.31	3744.96	4267.27	4546.87	5006.77	6071.96
neg-M239T137	239.057	2.28295	1290.59	789.602	1452.52	1433.4	1322.09	1409.51	1611.9	901.953	1416.24	1099.01	796.138	812.594	1057.88	1302.93	930.855	1156.99	927.606	1849.84	1043.62	916.527	1411.87	1665.15	1413.86	1042.15	1490.49	685.141	1537.52	1957.38	1025.82	1772.16	1158.93	1547.91	2117.22	1107.44	1774.28	1683.67	1336.37	811.153	946.947	962.627	1008.83
neg-M239T155	239.09	2.59155	2104.58	4629.46	3324.4	2450.19	8341.34	2614.45	1418.03	4591.45	2297.15	1779.9	2910.05	2633.07	3371.49	6071.72	3231.72	3134.38	6871.65	3667.46	2405.91	3430.44	2173.77	2272.66	7011.93	2952.78	6586.65	3438.53	3118.02	1798.46	3339.71	1457.77	1777.53	2602.18	1614.6	1865.85	2058.13	1546.97	7084.42	3053.71	2935.32	3167.95	2573.4
neg-M239T170	239.128	2.8368	3648.09	3203.39	5607.84	2848.13	3164.59	5031.81	3691.53	3554.64	3489.7	3329.83	3681.31	2705.46	3045.31	3449.07	3391.59	3105.13	3381.2	2942.59	1876.88	2311.67	1952.19	1552.41	1794	1931.27	1534	3314.77	1577.54	1511.3	1449.57	2867.66	1883.63	2724.84	1685.52	1721.27	1556.56	2317.7	2279.42	2296.34	2311.35	2064.89	2338.04
neg-M239T209	239.128	3.48608	1639.12	1469.25	2549.82	1391.54	1692.54	1936.86	3031.38	1794.97	3285.48	2713.82	1371.13	1584.89	1752.88	1746.18	2316.89	2438.9	1844.93	2303.95	1305.83	1544.8	1493.64	1017.12	1426.08	1437.76	1484.04	1435.02	1507.34	1278.68	894.174	1350.58	1718.71	1361.03	1488.44	1373.03	1412.78	1581.19	1522.2	1510.35	1316.1	1618.77	1849.04
neg-M239T216	239.164	3.59677	83976.7	131591	105812	76332.4	128423	100321	86677.2	132082	113012	152608	125028	102018	110467	118698	135252	125601	122460	117342	58810.5	114203	65083.9	80115.8	85848.7	69500.8	69208.5	94163.9	90566.6	65316.5	77800.1	72853.9	67306.1	81043.4	75887.9	72072.4	80405.8	63337.3	88340	104635	93765.9	107543	97680
neg-M239T188	239.164	3.13842	6524.68	29088.4	9290.77	8188.19	23368.4	13913.8	9169.33	16852.6	9261.13	8345.62	14419.8	12913.2	7514.86	6766.03	7266.72	16042.8	11495.7	11998.2	5059.75	9317.22	3983.53	7015.33	10127.9	7953.61	5742.1	11506.5	6673.36	4541.5	4278.67	6133.32	5160.2	5305.78	4188.79	4829.01	6044.45	5440.07	8288.33	8538.75	9527.81	8940.9	12453.7
neg-M240T99	240.021	1.6441	2729.23	2897.79	2511.65	1248.78	3148.87	1700.06	375.094	405.33	2635.85	480.744	1492.92	506.952	393.917	603.642	376.8	497.247	478.068	472.611	1365.94	404.74	402.136	514.447	2410.81	694.711	381.942	443.248	471.033	535.654	673.935	2800.76	571.657	533.105	659.822	712.8	513.968	697.336	2701.8	729.919	451.392	769.171	2202.12
neg-M240T70_1	240.021	1.17056	471.914	4664.17	3814.91	4837.49	4975.66	3788.07	5359.86	4536.29	6457.37	473.452	4920.89	514.133	4408.47	621.516	392.992	5363.17	4283.57	494.749	5544.03	474	662.91	753.828	424.853	5469.56	3438.64	707.4	4585.29	1397.17	820.364	527.261	701.008	776.985	688.622	1077.78	844.642	1209.1	515.274	417.49	3733.38	507.358	616.765
neg-M240T97	240.048	1.61082	3410.07	3897.45	3399.04	4347.32	4096.64	3674.04	3939.09	4015.14	3664.74	3580.28	3162.97	3443.72	3604.36	3402.32	3341.43	2907.78	3308.48	3252.2	3446.99	3732.88	3202.64	3384.86	3656.04	3864.98	3772.69	3386.28	3618.95	3468.52	3177.88	3594.36	3656.91	3612.06	3101.22	2973.19	2890.22	3032.07	3690.47	3473.45	3938.08	3690.38	3059.51
neg-M240T66	240.081	1.09462	1026.17	1156.92	1095.1	855.312	1045.14	1134.8	1002.03	1080.46	1069.26	786.806	991.647	771.281	1150.31	1065.22	872.287	771.639	954.473	869.272	672.144	674.527	650.781	703.722	512.64	664.107	565.81	619.827	658.86	398.573	482.064	868.736	496.86	442.758	564.691	514.458	741.688	397.8	907.53	803.719	800.383	804.701	686.79
neg-M240T148	240.123	2.47444	797.146	834.405	738.941	15334.2	638.351	942.826	1267.61	1155	944.911	1195.28	645.535	1422.99	989.882	1734.76	1403.53	1057.34	1700.98	1913.52	9310.62	11803.9	12813.5	1090.29	928.972	848.976	11296.1	13848.9	504.434	11650.3	637.247	944.398	8028.44	772.879	8448.56	906.053	12173.7	10545.1	15770.7	779.582	691.641	852.298	15055.7
neg-M240T191_2	240.16	3.18572	4276.35	3706.04	4167.68	3803.33	3754.26	3051.02	4094.81	3485.95	3798.15	3454.68	3418.46	3313.39	3753.54	3026.92	4052.43	2749.35	4851.12	3727.62	1458.29	3153.84	2828.03	3236.32	2146.31	2341.17	2441.24	3026.55	3105.96	3448.82	4024.81	3308.7	4148.29	3814.36	4455.78	4176.38	3327.68	4073.5	3428.93	2994.6	3220.28	2912.01	3477.68
neg-M241T49	240.927	0.821867	3725.04	3719.02	3825.14	4089.45	3352.4	4017.98	4261.31	4116.61	4112.49	3967.2	4502.72	3620.62	4343.43	3762.91	3895.8	4006.04	4105.33	3822	3567.95	4271.59	3766.53	4352.74	4326.08	4796.69	3634.39	4142.5	3932.39	3745.4	3816.95	4408.53	3940.52	4852.81	3858.07	4072.01	4009.79	3997.46	3892.68	4202.25	3832.18	4062.69	3822.97
neg-M241T171	241.01	2.85678	8024.26	9512.08	9024.06	9378.03	13268.2	8618.81	8013.17	9323.51	8768.1	7369.79	8756.28	13886.1	9425.65	12664.7	10071.8	8712.49	8685.33	13855.6	12239.3	12309.7	12493.8	9174.94	9142.24	12163.2	8269.95	9042.1	8186.71	12164.7	8969.12	8158.57	14563.3	12816.8	9222.22	8802.4	8061.02	12756.5	12039.5	13544.5	9184.02	12980.1	8863.99
neg-M241T154_1	241.01	2.57352	13674.3	12191.4	11470	12830.8	13825.1	12244.7	13511.8	12505.2	12713.3	11677.9	13148.5	21985.3	12121	13857.4	11749.3	13074.2	12200	14252.9	14339.7	12610.5	12174.7	11410.6	11675.9	14741	12038.7	13549.5	12698.2	20255.3	11662.5	11123.9	12661.7	12835	12963.7	11317.3	11750.6	13265.3	12276.9	21250.1	12245.8	12076.7	13520.8
neg-M241T101	241.032	1.68407	1338.24	1499.13	1554.27	1333.38	728.659	727.56	812.584	1037.15	623.4	558.824	1111.35	1564.63	1267.64	631.154	902.008	565.425	501.433	647.33	1158.23	1241.04	743.804	544.364	1215.5	666.748	899.776	548.299	587.385	947.091	759.562	832.521	889.451	723.926	488.809	592.246	696.21	589.844	1936.91	1691.71	1637.61	1665.94	1658.02
neg-M241T141	241.05	2.35095	1697.34	1620.66	2331.74	1810.89	1528.55	1969.14	1353.33	1820.84	1175.58	1455.77	2052.72	1686.69	2188.05	2144.91	1818.93	1377.08	2243.09	1496.22	1992.85	1754.27	489.912	2073.48	1708.05	1477.66	1911.4	2474.5	1489.83	1417.32	3002.14	1373.86	1750.25	1259.07	1655.84	1581.97	1362.61	1289.18	1734.77	1383.38	1695.62	1634.19	1939.98
neg-M241T70	241.051	1.1726	843.561	855.954	642.164	632.347	697.051	724.712	815.042	609.58	854.89	583.192	661.969	505.011	787.2	525.106	718.457	564.252	634.197	766.144	762.162	638.932	653.486	739.705	602.525	724.288	627.256	890.094	922.774	397.958	546.301	658.249	417.355	401.925	593.196	594.334	601.56	527.572	778.774	570.699	884.672	735.316	612.647
neg-M241T168	241.05	2.80747	841.614	7359.87	7377.22	7643.69	654.969	1091.22	657.149	7327.85	659.146	834.127	778.44	750.079	641.614	688.723	680.582	563.314	604.215	1115.95	1080.39	7574.51	806.156	7795.87	7422.75	707.945	655.246	814.465	6974.78	6783	787.318	7427.8	1351.25	7148	875.142	7310.84	889.1	7108.79	1056.14	712.079	736.492	789.26	724.356
neg-M241T191_1	241.056	3.18596	986.949	1065.19	980.337	1008.25	982.995	1119.13	975.704	1129.85	899.467	1138.36	885.055	1567.29	1340.94	1087.48	853.902	890.645	1185.11	1251.86	623.75	697.08	834.454	827.068	981.498	710.772	669.248	694.569	752.987	598.233	543.611	1357.93	634.159	580.985	604.656	808.725	684.403	334.723	1221.55	1462.05	818.942	573.5	815.217
neg-M241T133	241.082	2.21128	6130.73	6623.27	4962.96	5121.91	6142.73	4978.95	6384.01	5609.85	5283.89	5222.49	5283.22	6764.49	5788.04	5395.42	5395.05	5355.95	5931.05	5627.11	4810.6	4964.92	9168.36	4766.53	5399.33	5847.48	5709.52	5952.02	5902.51	5818.55	6204.99	6465.88	5273.49	5975.75	5447.13	6288.23	6285.12	6170.96	5370.94	5509.27	5529.55	5755.92	5478.41
neg-M241T154_2	241.088	2.55908	2021.56	3687.41	3602	1782.93	2316.02	2202.68	1748.05	2429.53	2111.17	2166.16	1827.67	3613.86	2210.47	2254.71	2483.08	2320.78	1989.67	2119.15	606.927	1228.47	1542.92	1536.5	1218.61	1425.27	1220.43	1979.4	1464.65	1471.69	2353.96	1159.79	779.422	2505.65	2952.54	1286.07	1747.85	1335.46	3127.85	3027.99	1716.61	1815.75	1880.7
neg-M241T158	241.106	2.63411	6939.61	5585.6	8148.98	6969.48	3993.61	3969.77	9536.53	9714.55	3774.89	9442.8	7875.05	5670.52	6337.59	3557.32	7958.81	7951.32	8269.7	6202.35	3284.73	4731.1	4150.8	4687.99	4873.78	4130.04	7687.08	3582.2	4962.97	5470.11	4007.77	3049.83	4990.08	2898.57	4856.42	5075.81	4512.52	4011.88	4465.32	5230.08	5642.64	5645.28	8101.16
neg-M241T173	241.107	2.88401	2002.99	2456.26	3212.18	4007.95	2637.89	2220.72	4158.39	3785.45	2518.1	3380.28	3177.08	2633.33	2599.85	1336.38	3069.51	2961.64	3206.34	1759.61	3584.82	2457.04	2311.32	1904.59	2478.78	2636.38	3781.96	2339.88	2406.81	3220	1860.47	2127	2543.48	2288.62	1978.32	2031.54	1876.63	3864.36	1818.86	1810.88	1773.96	2203.7	3433.47
neg-M241T137	241.118	2.28224	873	1207.94	1429.16	848.64	1085.24	1234.03	1504.69	1516.38	1108.42	1869.14	1395.06	953.438	1354.09	921.893	1091.98	1398.47	1117.91	792.395	1561.9	1062.72	1037.22	1090.08	503.328	1155.95	1479.75	1717.31	1154.23	1385.09	941.857	846.118	589.713	769.763	1061.61	1192.7	1165.83	781.667	906.139	897.98	1578.06	636.992	1385.82
neg-M241T181	241.144	3.01923	5004.94	4114.1	4818.39	3492.74	4808.92	5151.6	4954.1	5021.57	5044.21	2305.97	6855.62	3266.3	7648.04	8564.23	7442.26	4051.89	4033.83	8026.53	8007.35	8272.81	8060.75	6377.46	8532.41	7585.75	7429	8312.56	7112.27	6383.85	7050.45	5101.77	7522.01	6994.19	7437.53	6952.63	6432.28	7351.53	5497	5372.92	5426.25	5338.81	5527.26
neg-M241T191_2	241.163	3.17857	697.029	471.476	7692.87	502.211	6977	580.944	516.06	551.826	529.48	6198.41	821.589	745.008	501.162	5781.35	4729.87	5854	5285.7	422.839	2007.76	3000.37	336.405	556.163	3069.99	2083.82	3587.58	440.277	3161.68	2115.69	705.76	2777.32	2171.73	639.977	678.7	664.815	587.505	493.52	580.32	4131.85	3027.07	379.392	3593.34
neg-M241T238	241.18	3.95955	100814	115273	110239	83358.2	109096	106719	92664.4	126306	111885	126046	114030	102780	102646	110503	111022	116729	103596	105974	103287	154471	127519	126331	138406	106788	113792	165523	133729	94736.9	107869	111790	105857	125854	108041	112870	107010	101240	102220	105172	108419	111324	108967
neg-M241T204	241.18	3.39558	11768.1	17277.7	3247.06	8492.57	15828.9	3087.39	11768.2	16239.8	14430.3	12545.1	10683.3	10396.6	10585.1	11588.3	22590.3	13087.9	21926.5	11427.2	16980	13821.7	10134.4	22097.3	13770.1	20892.1	10114.6	23918.9	20128.7	9769.05	9390.53	11873.7	10118.2	11141.4	9527.93	8972.25	20494.2	18833.9	11598.5	23254.5	21750.5	10838	11152.7
neg-M241T192	241.18	3.19889	22531.2	11675.9	14461.6	6452.75	11670.5	13288.2	22372	13066.3	26112.6	22850.9	8390.38	19948.8	9755.04	22513.5	7910.96	24559.1	8589.52	21349.2	4245.18	7015.61	5064.52	6237.06	5314.54	5118.69	5475.38	7006.6	5607.11	4677.43	4953.14	5185.08	4694.88	4957.22	4633.27	4850.77	5155.13	5073.64	7344.86	7204.24	6519.76	7066.75	6478.28
neg-M242T64	241.756	1.06547	959.553	585.923	922.955	617.887	687.948	976.165	805.183	912.601	379.015	835.483	1075.31	550.127	714.66	735.485	1065.11	593.928	760.536	809.082	765.025	822.766	630.11	796.693	794.658	517.335	388.914	812.485	795.357	293.895	451.297	399.03	715.137	629.749	535.059	526.211	663.671	444.644	585.072	838.118	276.36	544.682	692.74
neg-M242T160	242.043	2.67095	1151.72	428.198	684.427	905.367	979.222	467.021	770.88	940.628	815.475	862.372	853.65	649.912	778.24	930.93	1071.07	838.288	889.7	1073.22	646.641	710.174	612.444	718.884	792.558	824.179	782.999	295.173	767.273	644.798	265.912	643.892	982.586	845.149	337.58	745.886	302.494	621.307	727.158	957.375	347.568	440.779	686.987
neg-M242T140	242.048	2.33152	2033.24	2128.4	2327.29	2051.75	1967.69	2627.54	1853.19	1943.03	2539.47	1873.4	2407.78	1682.13	1723.19	2198.59	1885.43	1951.63	2107.17	1806.11	1205.57	1908.72	1770.02	1690.33	1232.94	1541.43	1189.19	1244.83	1486.61	1161.44	1252.21	1193.45	1321.54	1575.16	1269.72	1250.77	1308.72	1319.95	1610.26	1473.96	1376.16	1450.43	1587.34
neg-M242T54_1	242.05	0.906333	2572.39	1649.02	3126.01	1819.43	2872.06	3059.77	2408.78	3009.4	2898.23	2082.45	2847.56	2909.95	1825.9	2898.85	2175.56	1961.79	3816.03	2071.77	617.579	813.545	366.95	4930.59	1139.45	594.4	8109.67	544.44	828.872	780.03	4628.63	566.877	354.22	2833.76	3068.68	3928.83	594.057	911.441	2061.68	1705.72	1836.18	1938.04	1761.56
neg-M242T54_2	242.079	0.905025	5915.66	4684.39	6009.12	6178.36	3764.43	3855.37	3211.75	3774.54	5930.21	6813.28	12384.4	3004.76	6791.56	10444	4023.94	3709.44	6195.71	5386.37	10349.2	4241.54	4254.62	4229.06	9709.53	10738.7	5983.36	6188	6496.05	3749.56	4221.54	6804.53	5640	5513.13	3961.38	5442.28	3741.26	6130.41	6323.91	4700.15	4176.97	7459.02	5231.43
neg-M242T191	242.118	3.18458	1379.16	338.916	710.094	325.853	812.053	1336.23	1192.2	577.078	662.2	586.751	483.401	440.55	312.151	414.283	555.975	545.246	506.145	577.738	21589.9	8895.65	5727.5	2408.79	15895.5	14479.2	13377.1	7717.33	4138.5	453.289	604.133	832.859	403.808	693.36	653.606	547.128	593.34	387.194	3090.5	2719.45	2873.57	3178.27	3387.05
neg-M242T149	242.139	2.48845	1983.98	2389.98	2119.13	1383.07	2715.84	1552.48	1601.77	2253.79	1161.95	1327.15	1694.54	1818.2	1983.36	1962.1	1492.25	2048.4	1907.82	2242.15	1368.61	1812.02	1220.98	1611.94	1423.39	1582.05	1488.81	1480.56	1615.61	1092.9	1409.19	1376.93	1459.36	1397.71	1888.56	1206.2	1476.69	1647.47	1575.5	1901.49	1238.91	1982.83	1664.06
neg-M242T167	242.14	2.7769	1449.59	1634.34	1407.33	901.963	1916.19	1304.54	1371.66	1226.72	1482.31	1688.7	1586.79	1574.1	544.517	1727.24	1335.34	1512.83	1569.71	1718.25	1238.42	1404.67	1295.39	1436.36	987.017	1136.23	1245.13	1567.94	1473.18	1249.01	1316.97	1154.79	1409.74	945.438	1725.45	1086.64	1004.3	1462.26	1756.24	1333.61	1160.06	1386.52	1554.31
neg-M243T140_1	242.996	2.33107	1648.68	3037.3	1613.38	2312.5	2368.59	2151.79	3469.24	2294.81	2638.29	3375.36	833.804	3200.14	2315.04	2345.92	2726.3	2528.22	2597.76	1618.08	1268.94	1988.02	1563.5	1560.61	1613.48	794.698	1512.67	1424.31	1102.17	1122.57	1481.01	1620.08	1555.74	1656.24	685.187	1546.1	1419.9	1670.56	1365.11	1056.33	1746.88	1635.2	993.908
neg-M243T69	243.061	1.14597	7203.62	8394.99	6705.88	7484.2	8441.98	8200.36	8712.67	7911.42	7654.84	7033.15	6326.52	7326.88	6468.72	6050.86	7894.37	6975.86	6834.45	6822.31	5411.21	7031.23	6652.21	6647.74	6734.09	6089.54	5312.88	6608.33	6877.9	7355.04	5371.74	7660.8	6389.4	6189.83	5690.72	7117.48	7926.91	6974.68	6725.36	5725.6	6697.45	7412.03	6991.05
neg-M243T97	243.061	1.61957	6739.82	7206.35	6496.35	7673.63	8587.38	7526.53	7582.52	7168.52	8912.96	8066.1	5756.31	6577.32	8242.52	6806.1	6927.31	7321.79	7326.29	6855.59	4013.62	6975.92	6343.48	6566.65	6072.64	5827.71	4831.34	7481.06	7327.32	7751.59	4843.76	7253.73	6147.65	7471.73	5451.31	6112.77	7909.1	8096.94	6780.05	7148.31	7048.83	5437.5	6079.97
neg-M243T85	243.061	1.41803	2647.22	2306.71	2069.56	2257.7	1895.44	1122.39	2408.81	2339.98	1113.07	2684.62	2273.36	564.917	1559.67	1917.03	2116.52	2339.86	3346.31	2363.62	755.699	1137.78	2100.87	2242.54	2439.39	1648.8	2145.62	2798.97	2637.08	2614.15	2357.15	2085.62	1755.89	2257.92	991.966	2230.59	1620.27	2209.3	1484.42	707.35	1905.4	2151.66	1064.26
neg-M243T155	243.123	2.57797	6836.74	13134.4	6390.89	5768.98	11101	7665.12	5478.68	10448.7	6131.71	5179.28	5582.45	4312.7	5726.84	7897.68	4922.97	5624.74	5086.83	4741.18	4404.48	4697.53	3484.24	2854.69	4387.22	3213.01	4208.66	4030.39	2517.85	3067.6	2534.54	2071.6	2651.32	3048.45	2865.38	3038.63	3096.64	2628.63	3959.19	4946.04	4274.59	4275.18	5074.23
neg-M243T131	243.134	2.1816	1380.42	1912.06	1580.3	1163.06	2003.08	1677.04	1634.11	1880.34	1547.11	1290.3	814.716	2115.55	1243.93	1111.75	1579.65	1540.74	1547.17	1924.91	1082.18	1036.59	1495.25	1328.96	1090.51	1148.87	1386.02	1233.42	1337.8	1429.68	1371.09	1367.95	985.486	1322.68	1260.43	1605.42	1486.05	1353.89	1364.63	1181.94	1271.59	1367.34	1119.08
neg-M243T166	243.159	2.77188	1421.47	2828.23	3718.38	3802.6	207.09	3936.97	8424.4	1387.01	2731.21	2387.39	2741.88	3035.28	2788.47	3068.63	3091.35	2278.26	3211.15	3043.75	8574.54	3206.3	7643.26	7708.38	8217.56	2835.62	2955.96	9353.29	2662.56	8740.96	2759.38	8714.87	2992.2	8377.85	8353.95	2912.49	8528.27	8879.52	7801.86	2485.68	8187.1	2747.8	7870.92
neg-M243T140_2	243.17	2.33117	661.98	807.976	584.339	1031.32	1068.22	889.879	820.642	835.203	1275.97	608.466	187.999	1027.62	705.6	194.232	751.482	1012.01	795.749	543.4	206.111	734.997	848.589	1208.05	424.71	384.914	462.87	626.272	870.347	856.488	808.313	907.147	309.324	723.34	638.13	1054.65	897	638.368	509.667	488.4	493.99	644.884	806.736
neg-M243T202	243.196	3.36932	12262.1	17012.4	15372.7	9067.91	15536.3	12675.8	11917	18258.1	12471	14589.5	13200	14606.3	14698.6	13761.8	13649.1	16275.7	15530.7	19802.3	9729.41	12231.5	10568.3	10873.6	11158.3	9100.58	10036.5	12757.4	11244.2	7957.87	9855.67	10666.1	8093.41	8992.39	9256	9582.62	13497.7	9900.66	11760.1	13231.2	11688	11750.2	11516.3
neg-M243T257	243.196	4.28403	9812.17	16867	14515.3	8227.02	18073.4	13920.7	9173.56	18158.4	10782.6	18150.9	10543.2	15605.8	17432.9	12904.7	16649.8	14425.7	12852.6	14344.7	9698.08	20300.3	9314.22	14823.6	17049.1	14944.7	13153.9	13884	11464.4	12876.4	12695.8	13226.8	10267.3	11767.5	10853.5	11473.8	14227.3	10173.8	12031.6	13128.4	14382.7	12330.6	10802.5
neg-M243T215	243.195	3.57608	7626.31	9301.94	6414.81	5677.91	5959.24	7634.85	6722.35	5756.94	8888.33	6369.21	6068.09	7520.8	7794.66	7355.8	6426.51	7880.54	6477.72	6640.17	999.21	7404.8	7064.22	5410.44	8262.52	5879.46	5997.7	7283.8	5335.73	5998.84	6775.83	6429.52	6902.37	6790.71	6295.18	7737.91	6396.28	5730.2	7454.27	6988.76	5285.76	6657.86	6127.57
neg-M244T170_1	243.913	2.84068	1354.23	1362.69	1553.76	1182.03	1467.09	1924.13	1651.61	1586.35	1632.79	2460.52	2242.79	1549.16	1422.9	2036.23	2355.79	1798.76	1766.13	1523.35	811.683	473.914	611.899	429.178	799.8	511.298	625.809	620.588	437.623	1140.68	1611.16	1002.46	805.278	1113.96	943.81	1572.98	1263.38	1099.89	1228.32	1132.17	1158.16	1249.07	1161.6
neg-M244T135	244.027	2.24242	1618.01	2118.55	1302.45	2093.32	1318.94	1666.52	2209.71	2035	1748.28	1225.47	1507.4	2256	929.873	954.083	1526.35	1270.43	1570.55	1750.49	568.1	1624.86	1047.4	1488.07	1479.95	577.887	1364.79	1113.51	1107.7	2237.52	1424.77	1513.94	989.4	1247.95	755.961	1516.05	1576.48	1909.8	1743.78	1646.11	722.277	1434.42	1434.04
neg-M244T102	244.051	1.69965	864.199	947.242	741.997	779.16	713.175	559.535	766.38	766.663	638.126	496.839	552.767	771.604	495.957	594.83	438.333	453.355	663.965	363.842	1338.99	814.956	725.768	772.673	1064.76	965.02	1110.84	651.158	732.35	733.177	676.194	808.228	890.791	687.873	623.047	710.402	620.076	387.595	801.887	867.237	806.857	916.401	761.915
neg-M244T134	244.082	2.23225	2217.44	2265.63	2835.22	1807.7	2204.03	2418.39	2005.16	2393.53	2577.07	1961.65	2187.54	1450.22	2423.3	1974.28	1959.15	2133.43	2235.08	1938.6	1026.33	2021.16	1290	1287.62	1558.92	1242.75	1337.4	1493.89	1270.88	861.215	605.954	697.675	414.986	676.719	591.224	912.095	833.195	816.723	1334.93	1465.42	1389.03	1614.38	1500.6
neg-M244T164	244.078	2.73687	447.766	852.614	522.668	596.511	533.677	635.188	581.269	778.419	678.978	831.623	618.65	606.502	428.42	695.897	399.9	719.172	548.814	505.723	437.155	502.82	515.137	571.116	529.936	603.655	569.536	350.28	544.74	401.416	430.022	607.753	611.202	439.809	515.757	526.668	446.263	505.156	650.027	569.176	409.868	514.876	311.472
neg-M244T139	244.108	2.32033	287.785	458.191	403.383	483.21	246.458	331.247	380.112	447.647	468.008	466.996	456.614	475.791	303.104	513.458	398.803	425.65	399.6	366.35	602.707	725.262	632.97	818.33	535.011	737.369	693.154	711.212	1009.15	1020.68	704.932	708.171	1245.64	752.675	859.956	762.87	687.92	1025.91	413.029	445.2	781.473	497.481	467.738
neg-M244T170_2	244.155	2.82568	2239.61	2426.38	2503.96	1985.97	2841.23	2764.11	2499.66	2617.08	2594.84	2203.81	2642.51	2215.75	2037.13	2468.57	2070.71	2437.72	2187.91	2208.2	1750.1	2414.22	1677	1619.21	1908.31	1773.28	1635.31	1984.53	1875.47	1117.96	1612.46	1266.1	1538.56	1429.13	1910.92	1507.74	1268.48	1297.5	2138.87	2208.77	2099.53	1909.89	1714.07
neg-M245T107	244.97	1.78912	1766.29	2117.54	1785.25	1160.74	1901.31	1360.31	1047.6	1863.09	1562.25	1807.59	1969.98	1367.44	1653.03	1685.79	1237.7	1847.58	1322.26	1273.61	2004.94	1581.18	1466.7	1649.01	1444.01	1662.34	1557.03	1360.26	1588.59	995.712	1501.56	1144.74	1691.77	1926.6	1305.83	1114.58	1213.43	1146.95	1550.17	1715.03	1504.52	1529.62	1679.93
neg-M245T173_1	245.002	2.88143	13600.7	20958.6	20128.2	21129.7	22410.7	22431.1	17078.7	16941.8	18618.5	13219.7	13916.3	16313.2	19151.4	14457.2	22946.8	14460.7	15156.3	17235.4	13900.9	16710.5	20782	20074.8	14824.8	13734.5	17069.7	20845.5	20497.1	17597.5	21616.7	13707.1	22913.1	14488.1	23133.9	13442.2	21925.8	21703.5	14099.5	15005.1	14205.5	20259	23085
neg-M245T72	245.027	1.19768	842.582	826.565	1327.61	1041.49	1707.68	1128.23	681.517	1197.22	1835.61	1025.03	972.127	1090.85	733.133	951.989	2128.61	1409.19	842.547	990.09	1248.65	945.34	677.691	713.684	1564.07	1037.93	1865.88	775.774	680.05	706.601	737.841	813.571	934.136	429.665	571.911	730.141	885.608	773.313	1080.32	749.768	1067.15	966.241	319.096
neg-M245T104	245.033	1.72998	2284.92	1412.88	3280.55	1453.36	1815.6	2401.47	1657.86	2140.8	1770.25	2498.54	3029.8	755.931	2962.13	2559.53	2132.4	2715.72	1879.66	1882.66	1052.28	2938.95	2537.21	2288.1	1964.93	1749.95	1626.78	2587.34	2135.63	849	1812.59	1714.53	2144.48	1325.08	1616.45	1129.66	896.066	1399.88	2516.6	2210.2	2323.58	2150	2173.23
neg-M245T55	245.043	0.909817	904.006	697.223	813.846	558.108	1143.15	737.851	854.861	451.323	972.355	571.135	1546.07	973.063	360.928	1187.12	902.646	977.123	1543.54	1248.11	1908	662.446	678.069	720.871	880.732	1601.26	846.582	1127.68	382.027	505.964	1166.37	785.539	1382.63	743.332	683.255	451.869	763.866	983.071	993.138	563.014	868.175	988.182	996.19
neg-M245T160	245.048	2.6614	25118.6	658.031	267.746	25471.3	284.745	25183	25211	26682.1	740.653	22840.3	24876.2	25095.8	24433.6	616.539	24954.6	25852.8	24886.8	25078.6	597.412	1694.88	1526.31	1978.87	978.686	754.569	1223.97	1217.75	1012.49	875.996	481.25	1031.17	1346.22	916.472	1512.87	1834.75	857.476	726.93	929.953	406.449	644.425	569.151	536.537
neg-M245T165	245.079	2.74488	2908.18	3028.73	2080.15	1630.19	2986.23	2292.73	2282.12	2676.89	2257.36	1966.17	1709.99	1722.06	1556.64	1789.42	1597.66	1741.74	2237.46	1777.34	2079.93	1784.56	2054.98	1000.92	2107.61	1956.19	1523.43	1980.91	1720.92	1084.96	1032.82	2598.01	1554.59	2478.94	1125.04	956.112	1911.02	1626.75	1689.56	1647.52	2043.67	1585.38	1762.34
neg-M245T198	245.079	3.29703	888.615	1180.41	1107.87	897.564	843.044	861.239	825.641	658.034	672.955	956.549	729.486	912.87	905.022	861.695	842.8	847.872	800.33	913.056	898.125	868.334	713.458	822.938	799.728	721.6	867.814	782.814	756.9	748.859	947.972	787.792	828.023	686.173	887.35	949.524	819.64	1015.5	1051	943.706	787.4	715.695	725.444
neg-M245T152	245.092	2.53127	17786.7	18711.4	17217	21339.6	18952.5	18413.2	20885.6	20501	27353.3	22074.2	15342.5	14747.9	15241.8	18501.7	17408.5	17861.7	16230	17656.6	43040.5	33972.6	34390.9	38530.7	37513.5	42031.8	38092.5	36354.4	38097.5	53427.4	27721.2	34398.8	28038.6	34007.5	31208.6	43975.1	47647.9	42071	24867.3	26197.7	28064.6	25326.5	28355.1
neg-M245T133	245.113	2.2122	4175.74	4575.07	4248.2	3524.55	4769.5	4443.3	4800.5	4795.89	4479.87	5087.73	4401.93	4343.83	4641.97	4615.42	4863.89	4927.53	4650.33	4996.61	2380.19	3561.79	4400	4020.75	3576.31	3215.48	2956.93	3784.4	3721.29	4642.04	4475.96	3548.91	3846	4006.24	4211.52	4675.48	4843.43	4854.87	3712.49	3749.75	3853.18	3627.15	4153.89
neg-M245T185	245.117	3.09087	3647.39	3755.62	4803.09	4572.83	4107.31	4426.69	3964.29	4124.3	4491.18	5820.05	1874.5	1599.2	3270.57	4307.16	3495.89	4370.81	1679.15	2593.3	1076.39	2939.87	1260.91	769.833	1767.4	886.239	836.567	2336.46	966.741	458.92	416.225	935.54	1475.62	473.763	924.516	854.019	504.016	844.955	2113.23	2167.24	2355.76	2069.73	2071.66
neg-M245T155	245.138	2.58287	3425.31	4994.54	3254.66	4229.45	3545.47	3418.63	4921.27	3257.61	3241.03	2549.31	1921.49	2507.89	2647.52	2185.83	2718.48	2705.84	2587.08	2409.56	2348.29	2521.6	1335.73	1833.76	2719.84	2128.17	2202.68	2793.73	1422.44	2761	2421.81	1854.89	1895.76	966.898	2028.28	2059.66	2437.61	1653.97	217.16	2886.06	2486.4	3573.16	2439.84
neg-M246T146	246.038	2.43952	2658.29	2665.31	2132.26	2450.28	2642.11	2825.76	3441.5	2537.08	2319.18	3250.69	2173.88	3393.29	2051.05	2503.99	3328.51	2579.89	2313.85	2839.8	361.483	1776.39	925.445	872.722	1361.44	711.539	540.986	1380.5	691.337	697.32	687.246	755.887	461.217	893.386	540.216	904.399	685.201	445.91	2433.26	1782.12	1773.13	1749.89	1811.16
neg-M246T134	246.079	2.23214	3593.44	2959.86	1325.58	775.587	821.649	679.543	1022.76	3809.54	3506.01	616.8	3941.36	2491.94	917.835	904.284	2858.94	898.675	3180.96	1022.48	1087.81	678.642	1730.03	591.456	960.986	964.552	1445.83	827.75	1955.64	369.138	1556.97	1774.49	822.469	991.715	796.337	597	779.299	668.723	2103.6	729.107	719.91	608.886	735.367
neg-M246T138	246.097	2.30308	3606.77	7401	5806.72	3755.2	5701.82	5923.28	4864.38	3607.25	5521.69	4835.79	5702.17	2816.47	5824.31	5154.94	7297.01	3139.62	2973.89	5414.93	4601.41	4085.36	3413.82	2929.54	4300.45	4323.66	4059.03	4229.09	2846.67	3815.05	2813.29	4563.48	2903.59	3431.66	2364	3947.19	4619.89	3166.16	3866.82	3895.76	5022.15	3704.96	5375.08
neg-M246T132	246.117	2.20185	3287.56	539.235	3750.34	2295.97	380.328	3308.66	423.255	3485.48	3293.88	2996.6	3634.54	508.831	3534.93	485.815	525.349	407.888	494.683	3127.65	1397.84	1507.67	1496.62	459.137	518.878	373.517	1190.63	634.119	425.126	525.449	1148.49	387.04	480.009	1206.03	1063.93	481.992	475.8	1032.35	618.262	388.43	1753.36	638.427	314.381
neg-M246T155	246.152	2.5799	1715.5	1527.59	1986.67	1340.88	1597.79	1455.85	1539.68	2103.51	1838.88	1759.74	1993.15	1757.71	1764.4	2324.18	1813.03	1621.3	2017.65	2044.3	1775.56	1988.33	2607.52	1868.67	2187.18	1946.21	2426.01	2515.59	2310.79	1125.78	2475.41	1752.67	1873.03	2326.5	2352.49	2048.65	2016.03	1967.21	1768.88	1734.06	1665.3	1819.24	1692.14
neg-M247T142	247.013	2.36463	3993.71	3257.86	3538.6	3455.06	3933.61	3508.42	3556.77	3323.94	4414.19	3997.31	2973.43	3876.98	3776.51	3178.8	4110.93	3350.61	3500.75	3938	5318.77	4349.7	4112.38	4562.04	5920.78	4751.85	4791.74	4622.64	5108.48	3861.87	4843.64	4653.85	4520.41	4695.24	4417.68	4975.68	4757	5234.5	4387.68	4453.92	4280.94	5039.09	4404.51
neg-M247T165	247.095	2.74546	2297.28	3327.38	2173.35	1646.19	3034.14	2316.09	1979.04	2561.24	2334.05	1780.65	1732.64	1460.36	1796.3	1798.85	1691.95	2260.37	1853.19	1549.61	1213.72	1512.08	1717.6	1236.9	1233.21	1100.28	903.002	1266.06	1099.71	1100.47	885.317	1009.49	762	1032.02	1402.72	1031.15	1031.79	1644.81	1358.61	1250.96	1046.2	1390.84	1550.7
neg-M247T59	247.092	0.980408	561.69	507.037	695.144	557.24	939.342	471.942	611.105	628.298	504.2	738.478	744.43	711.131	507.502	667.736	513.032	712.594	439.532	745.677	497.013	544.99	545.938	351.43	694.744	319.929	504.291	483.652	472.342	813.439	601.078	500.907	558.751	326.123	470.733	657.672	786.648	765.837	362.358	470.653	458.485	623.738	412.255
neg-M247T155	247.154	2.57903	1644.3	1879.68	1616.34	1721.42	1911.79	1513.86	2066.85	1561.75	2018.13	1814.15	1757.5	1745.02	1611.43	1332.02	1788.37	1443.2	1667.37	1385.95	1506.09	1667.86	1438.88	1715.52	1787.96	1470.29	1386.97	2103.37	1887.48	1458.07	1428.36	1568.12	1370.72	1487.63	1775.73	1999.79	1211.43	1226.4	1645.66	1693.04	1531.99	1693.13	1992.62
neg-M247T265	247.17	4.42197	4889.33	7818.97	5463.7	4122.32	5557.94	5238.46	4397.95	6578.32	6035.32	6663.6	6035.93	5003.89	7928.21	6767.85	5390.22	8160.25	7071.2	7847	2734.11	2190.74	1921.22	2888.1	1927.79	1603.24	2559.61	1841.6	1869.23	2045.9	1244.74	886.46	1802.08	858.01	1157.48	2232.45	725.472	1610.43	3004.28	2724.41	2360.47	3934.79	1698.61
neg-M247T195	247.17	3.24182	53.8203	97.7906	92.6506	116.475	52.7539	176.715	139.775	101.892	151.848	65.6198	24.1892	0	12.3075	66.255	11.7636	39.2377	26.0909	24.1323	2400.28	1851.18	1999.12	2582.79	2143.14	2070.11	2140.88	2738.84	2541.45	3067.27	1770.05	2127.99	2195.37	1880.6	2158.26	2249.2	2623.08	2276.48	1117.68	1230.41	963.964	1520.26	989.1
neg-M248T170	248.004	2.82613	1266.03	985.628	1234.27	1374.06	978.439	1161.36	1438.64	1376.43	1321.09	1164.73	1500	1603.75	1533.74	1409.52	1029.31	1163.39	1012.27	1213.69	1290.1	1052.21	1194.75	1242.46	1197.84	1395.65	1473.36	1275.37	1532.13	1544.13	1241.67	1636.86	1257.33	1110.96	1420.59	1490.14	1373.72	1187.62	1222.27	1308.5	1170.33	1325.13	1333.66
neg-M248T99	248.053	1.64902	5061.35	5321.31	4366.24	5675.56	6282.37	6638.17	6900.35	5515.53	6340.47	7997.85	7396.3	6710.19	7512.18	8239.65	8406.24	7547.49	8077.85	7531.5	4453.18	6591.02	7591.85	8042.74	5508.05	5162.06	6551.93	8243.84	8624.49	9762.33	9401.62	7528.64	9180.67	8966.79	9802.97	11126.1	8965.2	10321.2	4055.58	4880.94	4707.23	5010.74	5083.17
neg-M248T138	248.056	2.292	2433.6	2666.01	2404.81	1722.3	2300.52	1987.9	2196.28	2140.97	2081.25	1222.5	1349.93	2039.59	2238.08	1897.46	2288.93	1875.11	1895.69	3055.34	1579.56	3356.61	3187.02	2309.48	3028.56	2023.99	4374	2695.14	2187.7	2728.84	1901.12	2604.84	1952.98	2147.36	1841.35	1935.73	4132.59	2864.33	2282.62	2056.66	1903.69	2657.62	2185.71
neg-M248T156	248.079	2.59856	2844.27	9467.86	687.99	1197.46	1952.06	1576.84	1220.31	2706.55	5357.79	4175.99	3765.52	798.659	2766.46	2768.23	5819.14	4535.91	2570.56	2591.17	4642.47	3409.11	3242.07	5235.36	998.236	2629.09	5079.82	3129.03	3061.05	1472.23	3516.43	722.875	1277.68	2666.93	1491.84	946.651	2773.67	619.873	734.478	5532.34	3770.88	1528.46	4763.04
neg-M248T174	248.129	2.90558	784.452	543.278	616.476	492.194	776.004	617.979	626.063	1106.22	1265.07	2223.06	1173.68	529.341	886.854	1482.69	1552.15	1461.64	1181.5	1103.6	1208.45	833.397	1123.44	827.61	1162.33	1119.78	771.828	814.06	1076.13	1073.7	498.478	835.849	584.631	981.172	1230.59	390.525	1341.84	434.534	811.358	456.244	1133.29	823.141	518.994
neg-M249T61	248.931	1.01832	444.291	350.064	373.463	500.045	638.943	509.629	616.285	505.838	434.469	530.525	412.652	508.13	433.62	468.097	607.429	448.494	446.682	496.035	624.881	459.658	583.67	477.442	668.637	380.978	612.375	470.689	394.67	515.502	281.21	479.364	488.862	493.605	385.233	359.203	432.574	365.33	428.794	494.145	556.87	421.995	410.26
neg-M249T30	248.96	0.504167	2542.44	2764.72	5144.78	2471.22	2364.63	1909.97	2356.55	2260.22	2290	7220.19	5948.29	5151.36	1597.1	2590.47	2382.13	1481.41	2173.29	1776.29	2590.32	2339	7606.08	2355.21	1455.97	1853.73	2340.27	4369.55	1551.26	1786.59	2347.57	1531.09	1861.23	1155.55	1758.55	1417.18	2716.04	7429.94	2565.56	1474.84	1572.23	2315.37	2275.97
neg-M249T361	248.959	6.01243	14826.6	30912.3	10787.8	8436.87	9904.67	8761.86	10076.2	10592.5	21694.7	20144.1	12116.7	10745.8	11183.4	12801.1	10945.3	9508.66	10099.3	20447	8142.44	6493.32	9396.98	8341.47	8828.37	11979.8	11864	7033.33	5877.34	6984.12	6528.58	4826.4	3364.74	5201.12	5974.79	6521.54	5505.59	5352.52	12719.4	6893.41	7630.01	8328.53	6832.29
neg-M249T131	248.959	2.18231	7083.27	5861.61	4669.63	4744.07	4355.01	4099.96	5932.76	5687.77	7840.88	4934.1	5908.82	6394.56	4570.59	5471.22	5260.37	6061.55	5783.89	5710.35	4908.14	4497.25	6403.17	4295.03	8973.55	4227.08	5049.83	4660.2	4443.67	5415.11	5643.79	9805.55	5305.41	5340.44	5201.03	4442.85	4642.62	4714.3	6579.05	4687.28	4852.94	4850.54	5129.33
neg-M249T158	248.96	2.64163	6706.33	6003.68	6102.4	6672.14	5691.56	6026.55	6567.71	6322.12	5900.7	6682.74	5753.51	8186.17	6575.88	6591.07	5843.44	6808.78	6556.81	7119.52	6970.54	6419.92	5959.7	7050.95	7298.1	7047.77	6672.33	7011.95	6711.82	7203.11	7695.81	6849.98	9038.28	6997.92	7481.63	9121.79	8226.73	8151.76	7804.35	8967.11	7380.52	7521.61	6967.68
neg-M249T15	248.96	0.2473	2422.92	2155.68	1684.51	2471.8	2449.93	2252.71	2449.61	2974.54	1369.24	2575.39	1885.34	4585.6	2433.56	1558.14	2434.32	3538.18	2414.08	2298.85	2437.83	2423.25	2796.3	2584.07	2697.86	2103.04	7652.98	1877.63	2318.7	2483.79	2094.02	1795.14	1519.65	2586.15	1533.41	1583.6	1798.24	2578.77	5174.38	2215.85	2152.84	3258.1	2132.18
neg-M249T1	248.96	0.0189333	2515.64	4801.17	2092.16	1985.27	4461.87	2233.33	1971.36	1451.03	3012.94	2597.75	1592.28	2110.68	3418.47	2117.77	2002.06	4093.92	2179.38	4400.88	5864.94	1262.55	2031.9	1942.58	1420.46	1356.02	4039.85	2380.44	1542.34	4048.5	2709.07	1486.48	1541.4	648.993	1134.19	2767.07	4715.15	1502.49	2713.84	2318.6	4712.92	648.648	2561.71
neg-M249T500	248.96	8.33251	9700.02	10059.6	8941.3	9023.07	9227.29	9075.62	9147.87	8679.97	8748.61	9180.35	9886.77	8882.83	8982.6	9736.19	8474.65	9305.5	8736.57	8495.43	9721.26	9902.45	9244.89	9153.38	9080.76	8629.71	9645.48	9076.66	8780.04	9569.3	9105.66	8928.48	8742.67	8271.97	8526.08	8241.62	9058.26	8638.98	9981.69	8970.65	9418.88	7994.89	7496.3
neg-M249T176_1	248.978	2.9317	6873.24	7487.66	5720.41	5293.02	6931.06	4876.21	6570.53	5099.59	5055.29	7280.82	6118.54	6244.24	5862.92	6379.05	6723.8	5369.4	6987.78	5508.36	5297.38	6873.01	6374.83	6898.09	5611	5368.6	5371.45	7131.49	4563.49	5739.36	5381.16	5957.69	5428.62	5056.42	6187.95	4670.41	5082.22	5629.73	7427.04	6604.76	6754.9	5968.5	5098.98
neg-M249T67	248.977	1.12039	2550.82	2829.8	2630.08	2588.83	2626.51	3124.82	2665.31	3518.86	2980.68	3126.86	2904.31	2760.51	3567.97	2671.05	2477.03	3151.39	2778.67	2543.08	3389.61	3262.24	2918.93	2471.43	3166.89	3798.05	2858.05	3005.05	2840.03	2847.51	2375.18	2482.89	2772.68	2912.99	2934.5	2601.72	2777.62	2899.23	2916.88	2739.79	2991.61	2660.29	2468.4
neg-M249T139	249.037	2.3221	2115.8	2158.98	2098.31	2050.1	1874.85	2225.59	1876.2	2732.65	2322.39	2366.38	2696.85	2663.42	2529	2652.56	2552.31	2738.89	3191.31	2502.78	2882.26	2564.92	2306.91	2746.54	2319.26	2616.74	3025.16	2729.31	2782.54	3445.68	3242.64	3540.59	3246.14	3199.31	2646.96	3580.5	2825.83	3180.1	2851.98	2620.73	2537.75	2443.37	2525.28
neg-M249T99	249.056	1.64522	581.744	738.335	647.571	807.913	869.977	742.56	1068.76	768.768	747.6	1013.6	982.409	1004.39	1082.45	1186.27	1025.25	1029.53	981.666	1025.15	602.878	853.889	863.233	1110.75	721.399	613.967	722.257	987.388	1191.3	1466.7	1051.35	1057.85	1186.79	1065.78	1166.14	1580.83	1166.41	1281.03	572.961	572.865	464.526	614.098	659.006
neg-M249T184	249.076	3.07012	608.436	594.606	1097.67	1751.27	685.799	681.956	699.135	666.985	931.691	643.817	748.952	1910.59	1898.28	2336.79	612.165	833.553	492.453	775.695	842.543	949.084	2113.37	667.089	544.341	2136.56	685.004	830.599	1985.77	866.086	713.79	1793.55	2084.53	1718.7	885.974	951.501	585.473	611.862	667.576	955.376	708.682	1933.67	954.536
neg-M249T148	249.087	2.46075	2515.48	2718.16	2581	2539.04	2583.98	3000.54	2981.25	2948.93	3017.97	2658.13	2515.64	2393.54	2020.98	2597.18	2635.11	2655.46	2793.54	2330.79	3653.29	2203.82	1935.11	2289.79	2930.01	2980.8	2571.82	2529.79	2342.01	2059.18	3443.71	1929.81	1718.52	3262.23	2808.76	2589.97	2412.84	1722.39	2453.4	2250.72	2178.83	2407.47	2497.02
neg-M249T140	249.097	2.33038	1734.73	1722.55	1470.12	1568.01	2262.78	1583.53	2030.95	1506.9	1343.9	1156.39	1056.66	2052.28	1378.14	1182.2	1661.49	1249.86	1428.6	1576.01	1560.19	2470.55	1915.83	2120.35	1643.77	1670.44	2010.48	1964.2	1752.68	2915.67	2011.25	2626.73	1499.52	2410.83	1259.25	2644.03	2597.62	2064.8	1397.4	1620.82	2009.17	1369.75	1392.15
neg-M249T183	249.113	3.04253	1715.27	2193.82	1713.81	1578.88	2305.1	1995.17	1601.78	2147.45	2400.19	2729.66	1924.53	1452.63	2098.99	1997.9	1549.81	1156.06	2172.19	1565.96	3411.11	2404.45	2253.65	2680.57	1904.54	2158.48	1655.92	924.807	1878.35	2286.25	2041.09	1936.71	3186.66	1837.28	1960.77	1849.9	1971.46	2420.02	1793.53	1982.28	2100.89	1813.77	1817.57
neg-M249T213	249.149	3.54388	1261.18	2030.18	2159.3	1717.62	1706.03	2508.17	1272.8	1743.82	2240.2	1342.97	1095.94	1634.44	996.8	784.625	1207.66	1109.68	1438.98	1005.99	3249.42	3499.21	5014.44	3541.28	3208.74	2597.56	2154.28	5805.85	5657.27	2647.71	1458.91	5574.31	1410.53	2392.79	2383.98	1656.73	1859.58	4421.39	2029.48	1468.27	2052.76	1930.65	1951.83
neg-M249T294	249.185	4.89845	12261.6	16527.4	15253.9	7276.05	15232.3	14099.9	10935.4	17297.4	13762.2	18950.2	16841.3	10587	17607.5	17270.7	14292.2	18190.1	15048.4	15060.5	14985.1	20016.8	12158.8	12376.9	14659.5	14171.1	15602.4	16962.9	15841.5	5401.41	8764.05	8899.65	9068.83	9547.08	11264.9	9335.06	8073.89	9358.27	12024.1	11824.2	11776.2	13072.2	12500.7
neg-M249T201	249.185	3.34495	2858.52	3033.35	2912.37	2279.37	3151.83	2694.64	2794.21	3205.26	3132.66	1470.4	1765.59	1396.48	1609.56	1839.62	1577.39	1893.72	2130.29	1514.52	33811.3	30579.9	31684.4	31847.4	32896	32067.8	32499.3	34835.2	31714.4	30417.3	28129.5	31211.9	29132.1	29938.6	30193.2	30315	34199	31510.5	16448.4	15773.4	16603.5	16267.8	15580.5
neg-M250T149_1	250.024	2.48058	976.516	745.631	596.304	893.559	788.438	923.68	1039.21	564.803	877.2	744.38	974.997	1002.32	991.668	329.22	786.5	828.99	1165.4	866.12	317.49	801.013	603.9	663.201	478.514	578.28	668.18	445.664	700.146	719.123	642.274	1050.57	649.632	699.67	536.256	701.308	718.442	669.33	973.8	917.072	608.024	716.577	599.657
neg-M250T112	250.036	1.86353	1292.23	1652.59	1934.9	1996.03	1647.4	1576.42	1626.94	2338.86	2130.81	1486.89	1621.5	1255.54	1650.71	1560.54	1353.27	1920.73	1849.89	1354.85	1573.27	1262.25	1379.74	1624.92	1951.02	1771.46	2311.95	2017.39	1574.87	1886.64	2044.13	1395.09	1885.91	1581.7	1749.32	1789.11	2112.04	2346.75	1997.15	1393.52	1400.28	1406.26	1532.49
neg-M250T139	250.069	2.32308	1674.42	1787.15	2295.71	1525.98	1646.4	1905.48	1748	2586.36	1326.77	1690.71	2376.57	1726.47	1812.14	2356.73	1631.1	2217.62	1942.73	1714.65	1332.64	1608.82	881.01	729.719	1036.66	921.391	978	833.914	992.603	1057.66	1094.15	1303.96	1013.01	998.861	949.493	837.715	2218.97	939.504	1287.24	1438.69	1503.29	1440.38	1480.13
neg-M250T149_2	250.108	2.48128	636.044	468.562	678.189	463.559	674.396	752.856	551.32	1778.58	756.15	1654.6	1559.31	1714.28	610.088	818.555	564.756	956.312	962.841	441.03	854.824	801	758.889	596.85	1519.38	1023.15	487.63	664.429	682.863	312.732	468.806	955.938	1154.64	499.56	575.612	517.089	304.027	775.587	744.371	732.564	417.587	1207.89	671.154
neg-M250T181	250.144	3.02215	4844.13	5367.34	4435.07	4001.3	4788.88	4587.2	4505.47	4914.36	4560.61	2842.99	3580.98	3810.95	3527.48	3327.34	3263.3	3203.82	3838.41	3502.27	4519.67	5879.39	6469.94	5868.44	5913.86	5828.62	5666.85	5916.69	6223.73	5744.55	6923.84	6343.05	6370.23	7270.55	6745.43	8089.17	6720.3	6598.6	4717.49	5041.71	5056.06	4909.78	5003.9
neg-M250T291	250.144	4.8476	11060.1	12402.6	17580.7	12563.3	10722.9	11906.1	11118.6	14407.7	10024.9	11822.9	16037.6	10656.5	9949.43	11651.3	11214.9	9724.5	12721.9	11018.6	11509.3	8666.61	11293.6	10811.4	11813.4	12571	10728.5	12742.1	11321.1	12986.5	11811.2	12486.4	11553.7	14194.2	11508.8	11766.4	10325.3	10397	11984.9	11316	10299.1	11819.9	10529
neg-M251T104	251.05	1.74147	3330.32	2639.52	4203.06	2081.55	2486.17	3655.66	2294.99	3093.62	2495.95	3556.62	4213.5	2386.22	3679.69	3521.59	2729.16	3070.36	2858.68	2550.67	2274.39	4076.1	3420.14	3395.14	3065.79	2765.58	2974.5	3452.36	3395.74	1375.19	2826.71	2150.43	3414.3	2411.79	2893.75	1855.02	1853.26	2298.83	3724.45	3485.65	3402.03	3407.2	3416.35
neg-M251T183	251.092	3.0427	4802.6	5063.8	5016.09	4526.32	5160.59	4843.8	6487.47	4988.75	4606.18	4729.74	4786.15	4430.18	4630.39	5458.76	5103.85	5133.76	4725.91	5081.3	4701.21	4818.65	4444.8	4857.01	4974.67	4894.17	4646.53	4861.98	5555.61	4636.43	5080.54	4719.47	5177.34	4918.33	4874.41	4877.11	5623.69	4407.56	5235.21	4696.83	4693.85	5140.37	4540.22
neg-M251T174	251.127	2.9057	4114.76	5094.18	3399.8	3104.26	4828.64	4239.11	3476.11	4410.51	3174.03	4256.72	3798.54	3652.59	3345.23	3667.62	3907.68	4291.21	4356.46	4182.89	3029.03	3155.65	3282.17	2695.73	3453.97	3275.48	2843.55	3545.32	4953.3	2327.81	2404.13	4839.04	2831.19	4905.14	2622.64	2714.45	2555.89	2662.72	3277.65	3028.81	3247.59	3259.88	4663.7
neg-M251T188	251.164	3.13542	2810.62	3821.18	2776.04	3240.8	3564.26	2335.42	3224.14	2781.47	3310.31	3598.38	1825.65	1886.25	2374.97	1666.95	1873.78	1420.36	2410	1527.78	1237.06	1549.1	1029.16	1283.65	1800.33	1208.46	1487.68	2744.3	1211.85	1037.88	1011.2	957.94	1234.45	732.204	981.349	1666.57	1088.72	900.682	2732	1621.77	1643.58	1720.11	2438.59
neg-M251T313	251.201	5.21743	7649.86	10761.7	10082	5500.06	11272.7	10050.9	7872.86	10515.1	8784.4	9161.5	13804.8	7782.66	8593.32	12468.1	9566.45	10788.6	10759.6	9731.02	4760.37	6264.78	5600.4	5770.96	6869.23	7460.08	4642.19	6510.49	4893.03	2658.1	4619.21	3742.8	3990.81	3854.01	3831.5	3419.81	3628.96	3614.69	5807.19	5600.01	7282.2	6788.81	6142.09
neg-M251T330	251.201	5.49392	4533.24	5686.78	5618.21	2163.06	5031.28	4919.05	3568.23	6004.67	4372.04	6411.3	4236.33	3704.02	4806.82	5009.66	4498.73	5539.45	4403.39	4072.34	3670.57	8155.96	4946.08	5750.19	5592.25	4537.25	4660.44	6833.27	4631.67	2702.97	4402.76	4809.42	3358.29	4760.7	4166.73	3900.55	3940.3	3445.56	4376.89	4146.69	5301.06	4766.32	4278.44
neg-M252T95	251.997	1.58385	706.658	528.857	646.022	790.427	1263.23	1245.5	821.326	763.685	447.507	631.389	744.47	770.059	763.803	1318.94	1052.89	739.058	911.454	762.779	775.959	756.616	707.514	440.714	763.402	930.107	642.6	782.657	744.7	726.329	812.26	786.899	655.932	725.648	681.453	651.825	720.708	765.28	890.774	726.378	634.697	654.248	612.137
neg-M252T157	252.084	2.61408	1137.37	1285.23	1310.47	882.942	1123.98	1057.31	1279.87	1224.46	1291.21	1658.82	1795.7	1119.25	1335.94	1603.02	1283.42	1633.5	1332.06	1327.5	853.303	996.947	864.836	963.798	1156.91	1017.19	822.855	1799.55	795.223	911.519	721.812	903.473	713.908	751.229	414.315	855.579	999.017	1132.03	1024.84	1169.27	1001.67	994.705	1087.12
neg-M252T140	252.086	2.34122	1297.79	1545.34	2919.36	1041.32	1200.13	1907.22	1376.07	2011.31	1972.54	1881.06	2155.15	1544.54	1452	1752.63	1310.14	1647.4	1672.48	1403.95	1501.63	1635.44	914.328	891.071	1181.01	1000.23	810.334	732.692	1029.43	1694.62	1147.42	1270.61	1662.6	1262.84	794.335	1293.02	1365.22	1254.91	1127.49	1108.18	1412.93	1483.22	2116.17
neg-M253T54	253.007	0.905358	1416.56	1201.69	1251.49	508.956	600.394	1154.54	851.304	1371.45	626.51	893.667	1245.08	1075.02	1110.85	1192.74	991.894	1011.6	1373.98	1047.48	641.987	321.566	756.883	1107.52	1102.53	1164.27	1140.41	1021.88	1127.51	337.666	1067.54	1083.33	880.59	761.75	1029.7	385.476	790.868	867.788	1114.65	463.667	763.373	1211.45	1417.08
neg-M253T151	253.011	2.51973	1158.05	2357.11	1694.98	1844.48	2039.8	2248.74	2288.1	1856.96	2051.52	780.133	2020.83	2347.91	2155.78	2481.05	2096.66	1195.2	1618.3	1995.44	1551.31	2694.27	1739.53	1862.19	3080.9	2222.94	1147.07	2298.1	1975.92	2390.3	1761.62	1815.7	895.176	2308.14	1785.59	429.494	1746.06	1698.32	2011.23	2177.47	1900.7	2929.62	1872.8
neg-M253T137	253.069	2.29112	1742.2	2368.76	2056.11	1379.24	1897.19	2562.7	1442.86	1703.28	1922.25	2532.96	2053.44	2055	2298.59	2260.19	2738.3	2269.07	1789.54	2227.62	2226.16	4375.49	2390.62	2635.8	3286.68	2748.76	2710.1	3354.03	2768.95	3080.51	3279.73	2550.27	3888.88	3076.21	3577.72	3287.62	2899.99	3427.59	2754.54	2248.22	2503.97	2272.03	2451.03
neg-M253T183	253.106	3.05222	3170.21	3698.26	2472.58	3581.02	4856.97	3164.05	2954.16	3808.18	4048.99	2575.33	13704.6	2592.13	2691.02	2148.55	4299.37	2815.57	2428.48	2275.48	2848.76	3218.32	1484.63	981.604	4827.37	1753.9	1393.32	2231.46	1672.03	1485.42	2696.52	4205.09	1151.21	5084.69	2599.61	1469.09	1357.34	5223.53	1879.91	2976.83	3692.2	1969.7	1672.9
neg-M253T166	253.107	2.75953	4320.45	5249.9	3984.98	2459.43	5199.07	3550.43	3054.74	4504.87	3671.28	2331.64	4161.5	2974.88	4141.35	2632.5	5647.93	2869.76	4428.02	2524.86	5037.94	4685.24	4536.85	4308.45	2145.83	5017.65	469.96	1427.36	4885.26	1376.98	1845.37	1985.17	3481.78	4536	1615.15	1853.82	1481.46	4350.4	2224.44	1678.82	1520.82	2277.46	2779.66
neg-M253T191_1	253.144	3.18377	18705	17591.8	18610.1	18535.6	19370.8	18836.4	17698.7	18130.8	18978.4	16272.3	15957.1	18531.3	17126.4	17496.6	16993.6	17556.8	17866.4	16750.7	15938.7	19345.8	16860.3	17266.4	17381.7	17480	17368.5	16742.5	16734.7	14488.7	16317.6	15500.5	16380.7	15439.4	15888.5	16580.8	16230.8	15818.5	16861.7	18661.3	18203.2	17906.6	19364.5
neg-M253T178	253.144	2.96803	19661.8	29100.7	21358.2	13404.9	29130.3	23003.3	18558.8	45895	19151.7	13917.9	17352.7	15019.6	18445.4	18324.1	16147.3	16248.8	16122.3	17053.9	9256.84	10430.6	10157.2	8470.69	10559.4	10048.7	9225.58	11054.8	8778.85	7313.56	7531.12	8317.92	9015.4	7910.62	9350.92	7966.71	8589.48	7866.24	13477.4	1347.82	13467.7	13440.6	12626.1
neg-M253T235	253.18	3.9186	13750.9	25023.9	10103.8	9539.44	24353	12563	12339.8	20600.8	13250.8	11722.5	9656.8	12106.7	17003.8	12661.5	13157.7	11152.6	14687.9	16302.8	10765	14908	7920.96	13577.5	11769.5	8894.88	13804.9	12386.2	12128.1	13456.6	7876.97	13213.6	9484.9	13359.2	9947.77	10747.7	14098.6	10839.1	13018	13207.6	11351.7	11927.5	14595.4
neg-M253T193	253.18	3.21758	5603.65	11536.7	5041.87	4214.94	8994.4	5389.2	4215.64	8158.82	4759.74	4236.82	3366.59	3704.82	4725.31	3518.74	3727.65	4006.79	4039.47	4426.53	2181.93	3216.78	2129.78	2415.42	2089.39	2052.69	2387.09	2783.41	2269	1802.99	731.874	1486.3	2121.88	1021.26	1856.6	1715.45	2030.95	1916.84	2989.81	3041.41	3073.96	2984.66	2540.07
neg-M253T318	253.18	5.29823	314.684	378.686	372.084	522.963	421.4	327.83	435.588	500.95	304.683	671.185	380.656	1301.13	540.36	623.814	672.644	718.926	588.93	853.526	86.9189	355.971	510.499	156.918	302.713	599.227	402.199	417.745	623.182	651.347	681.835	403.985	104.526	444.632	485.663	448.014	461.186	315.895	651.871	545.068	259.311	392.793	406.937
neg-M253T348	253.217	5.79373	239080	220043	217408	112743	201752	221465	173616	200932	189326	231974	191806	125805	195033	206871	175117	205160	173124	188108	53335.8	94390.7	69257.3	70891.6	83924.8	62713.1	66802.3	86680.2	70203.3	33196	51282.3	48236.4	56787	54528.8	56786.8	43995.8	40634.2	44886.8	120342	119186	121356	114178	109285
neg-M253T191_2	253.217	3.17567	1790.84	2012.4	2304.2	1188.95	2199.83	2242.96	2062.09	2074.03	2278.24	2191.42	1696.01	1837.64	2205.36	2042.97	1851.51	1903.95	1996.53	2169.79	862.092	1532.17	1112.73	1044.73	1102.29	1105.54	1013.73	1266.9	1687.97	593.583	657.435	1145.71	860.214	700.085	704.95	809.014	740.727	670.131	1523.99	1089.77	1249.09	1120.76	1287.82
neg-M254T496	253.826	8.26432	458.148	605.765	499.101	421.959	536.171	466.738	458.913	430.043	672.154	420.761	505.141	442.196	443.021	552.59	488.352	388.899	552.671	658.931	381.392	516.849	621.824	505.44	433.847	477.576	520.632	548.384	569.935	682.834	578.55	423.43	459.298	577.004	504.069	505.738	490.786	627.732	450.767	451.266	515.131	611.561	705.612
neg-M254T70_1	253.906	1.17273	199.221	571.703	350.119	585.355	545.25	431.434	499.197	323.353	607.175	368.64	439.686	221.768	309.093	569.257	413.48	437.157	427.023	446.419	479.699	597	535.834	619.459	385.205	711.843	565.686	592.613	496.65	366.979	395.2	532.129	580.233	330.614	737.893	471.808	417.92	383.955	316.266	381.727	461.39	412.419	321.5
neg-M254T139	254.011	2.32121	458.705	522.028	314.269	590.574	461.364	270.588	474.112	597.254	520.075	404.361	656.7	470.549	438.477	561.875	459.636	299.903	361.746	508.358	632.894	518.224	363.375	199.229	671.904	432.236	483.494	659.565	385.249	446.545	459.53	1418.04	482.973	925.303	462.417	520.38	748.242	556.058	545.353	511.712	525.17	561.987	434.264
neg-M254T149	254.046	2.4903	504.785	447.281	569.577	576.565	620.206	692.99	590.824	590.767	638.447	968.994	844.035	749.042	966.85	1067.19	694.2	814.929	838.134	1023.04	597.83	542.191	696.739	616.416	759.893	902.4	534.723	551.936	658.771	731.217	830.142	487.94	499.972	818.393	635.096	886.698	651.78	713.901	562.336	771.592	745.284	739.5	771.68
neg-M255T48	254.916	0.792333	14110.9	15809.5	14671.7	12399.8	15766.8	15578.5	14464.2	15336.9	15890.8	15067.9	13905.4	12743	14661.8	13920.8	14256.1	14689.7	15626.2	15070.7	12363.2	9170.53	13032.9	13838.4	12561.9	12112.2	15453	13728.6	14276.4	15127	14838.6	12917	11843.6	14713.4	14048.8	13318.4	14821.7	13335.8	12895.8	13401	13435.6	12646.2	13658.8
neg-M255T63	254.981	1.0555	14548.5	15605	12624.3	17140.9	13838.2	14975.2	11871.7	15108.3	15215.6	16366.1	13820.9	12232.6	9934.52	14265.2	14119.5	12855.5	15201.4	12711.3	22331.1	14371.6	10728	12360.2	16678.2	19899.5	16825	15299.2	13690.7	15652.2	12749.8	14186.2	12403.5	14836.3	12338.7	16500	18133.2	14909.8	13940.5	13150.2	11878.2	12197.2	11829.6
neg-M255T186	254.986	3.10288	18448.9	14543	9792.97	15626.8	17792.7	15619.4	14744.9	13016	9977.37	14955.6	10601.4	15219.9	15523.8	15427	15827.3	14974.3	12922.4	14641.1	14367.4	12722.2	14295.4	14947	14632	13676	14945.8	14751.5	15251.6	14687.2	11641.5	14285.8	11546.4	15168.6	15147.7	14480.8	15000	10507.3	17133.6	11983.8	14737.1	30620	13395.6
neg-M255T150	254.991	2.50792	7206.73	5049.53	7177.25	7375.86	12460.6	7242.35	7841.23	6530.25	13767.6	9487.64	7363.37	7373.05	6262.59	15018	13686.8	7106.16	11004.1	8220.28	6136.7	7572.68	13225	6694.32	6206.69	12960.4	11728.9	12401.2	11741.2	5929.25	6960.24	12259.7	6256.22	12530	14056.9	7071.05	6442.74	13954.4	7257.43	13377.5	7350.21	7593.12	6530.81
neg-M255T167	255.025	2.78744	7065.37	3799.41	7201.54	3011.06	2565.62	3027.96	2782.34	7279.62	2733.34	2196.27	6848.86	7579.26	7299.47	4000.24	8939.8	3046.68	1462.94	3678.7	6531.29	3062.49	6427.01	3429.71	3079.42	4475.31	3098.31	2799.08	7718.83	2415.7	2408.85	3176.13	6480.96	3583.45	4120.54	4587.24	5858.84	7570.69	3044.6	2123.34	6966.04	7643.54	7361.32
neg-M255T194	255.026	3.22671	1682.12	1926.96	2002.85	1890.63	1922.29	2148.07	2124.12	2252.69	1938.69	1922.35	1894.08	1731.79	1790.43	1958.65	1982.97	2133.88	2058.67	1847.83	6797.49	6844.78	6122.72	6171.57	5958.15	6674.81	6678.28	6638.44	6509.37	6360.64	6251.83	6805.35	6930.4	6783.47	6791.86	6278.22	6190.72	6971.77	1184.27	1525.4	1472.73	1376.6	6676.17
neg-M255T139	255.085	2.32184	4062.62	3060.44	2343.79	1626.43	1840.6	1830.03	1693.08	2418.53	1804.66	1405.72	1828.32	1403.04	1911.55	1885.27	2202.37	2119.53	4340.57	2169.46	1898.33	1658.8	1348.06	1421.66	1904.97	1552.69	1531.8	2730.64	1787.42	1265.29	1850.16	1987.84	1637.96	1022.06	1708.67	1415.53	2086.35	1381.64	1574.12	1939.53	1291.99	1611.6	2182.79
neg-M255T160	255.103	2.6707	1166.36	1084.9	970.289	438.667	473.025	588.513	957.943	625.058	622.151	717.466	1077.01	488.125	522.032	938.893	616.875	651.42	978.384	583.81	1013.58	511.875	460.625	1055.98	1105.9	931.599	933.588	1248.82	968.029	542.093	821.501	408.371	912.255	994.927	834.247	845.443	1048.29	365.496	1066.24	414.336	384.4	396.125	463.156
neg-M255T185	255.121	3.08228	8433.13	11767.5	9435.65	8550.32	10796.2	8956.06	8754.67	10463.8	9133.84	10097	9579.61	10479.5	10209.8	9813.09	10576.3	11044.7	10357.8	10821	10118.7	12557.1	9018.07	10968.7	10961.8	10522.6	10202.8	11470.7	9493.34	7469.71	8760.26	8600.36	9299.07	10023.8	9107.12	8931.29	7590.88	8111.32	11417.9	10070	10074.9	10051.6	9262.38
neg-M255T163	255.121	2.72447	5565.75	5355.54	5329.95	5821.85	3376.09	5529.48	1016.82	5727.66	1521.45	2208.57	2993.67	2526.58	3914.01	5415.68	5181.57	5797.39	2870.7	917.868	5986.92	4940.99	6038.63	2410.61	3651.52	935.467	3155.4	5887.63	5662.88	2173.62	5909.72	1078.34	5834.28	5631.4	2365.86	4894.74	5863.39	5060.95	5410.97	2761.5	2445.57	5780.2	5134.77
neg-M255T183	255.16	3.05298	13560.5	21102.3	14049.1	9945.64	18773.2	13951.4	11534.5	18055.6	27486.8	10017.2	22252.5	8554.02	23265.5	10518.9	8698.27	22719.8	10509.7	9917.97	8059.95	9934.57	17303.3	7544.39	22709.2	7381.71	7289.75	19079.4	7181.32	5847.44	5785.46	6746.55	7768.6	5422.48	15284.2	6575.34	6497.11	7304.29	21674.1	9201.49	14580.5	9915.82	22707.5
neg-M255T161	255.159	2.6875	9539.78	11192.1	8336.07	8320.56	12989.3	10365.5	9868.89	11132	8787.59	7963.51	8101.39	5707.67	8815.36	8639.53	6461.63	8419.81	7899.83	8945.1	4413.77	4295.58	4642.48	4507.61	5315.84	4361.08	4572.92	4982.84	4888.72	4415.07	4287.11	3397.06	4386.22	4104.96	4519.44	3179.63	4528.92	4796.13	6261.15	5729.1	2702.6	7527.24	6512.38
neg-M255T389	255.232	6.47527	143341	127243	160227	91868.7	154777	160277	118524	135748	147663	129426	203476	109724	144648	179767	132273	141165	168668	147526	153107	97965.4	102859	89575.2	123326	129107	115663	99366.5	82815.1	48840.2	74559.4	73124	96558.2	74805.3	82706.8	66448.7	58564.4	81503	100257	97630.8	114082	117872	116308
neg-M255T205	255.232	3.42468	2183	3118.77	3233.61	4001.16	4085.25	2550.71	3018.62	3718.39	3360.92	2692.44	3345.48	2948.02	3505.5	2742.58	2412.35	2774.29	2958.08	2730.17	3099.5	2224.15	2695.45	2855.93	3127.42	2950.4	3281.55	3138.69	2885.78	2343.47	2232.02	3076.77	2286.91	2221.18	2282.99	1989.34	2127.99	2669.22	3023.81	2681.82	2999.95	2639.54	2267.96
neg-M255T237	255.232	3.94679	2255.71	4898.16	6149.06	4036.37	3954.24	2126.62	2089.26	2133.09	3447.6	2725.88	5571.67	3334.18	7046.06	3004.4	3396.39	4095.35	6742.95	3363.23	4482.34	3005.41	3574.29	2434.35	4685.46	4548.74	2455.48	3320.85	3196.27	1431.81	3448.1	3636.12	3619.75	5578.12	3739.52	2274.95	2247.54	4005.35	3314.56	2788.97	2788.33	3341.23	5054.92
neg-M256T48	255.919	0.7918	666.735	509.875	432.911	405.517	422.236	544.357	583.423	642.356	556.437	412.27	493.176	482.366	553.35	505.8	398.866	418.919	320.296	510.169	501.835	486.13	510.378	394.2	407.55	463.066	516.732	472.677	599.287	487.743	511.8	471.315	507.792	486.306	582.052	440.251	444.438	469.485	458.246	465.433	495.97	414.6	359.975
neg-M256T150	255.995	2.50135	707.556	504.594	858.519	475.326	703.326	990.393	865.436	795.387	863.912	1039.21	1054.3	797.36	647.781	957.266	1717.3	756.374	725.029	749.589	631.899	676.833	787.331	488.349	731.282	361.782	717.93	468.812	361.73	473.4	744.678	757.127	797.308	1201.73	734.724	737.076	802.436	1152.09	695.951	1046.66	548.356	1094.44	871.977
neg-M256T56	256.058	0.938167	3190.81	3589.51	2996.01	3127.43	3795.69	3529.54	3202.5	2846.04	3489.87	2883.32	2775.91	3185.71	1493.29	2634.5	3358.38	2553.53	3485.49	2401.51	4096.76	3210.38	2491.44	2895.43	3740.52	4066.24	3176.29	3177.7	2607.42	2665.13	2236.82	2813.53	2539.69	2473.45	2356.74	2061.47	3516.27	2630.82	2570.67	2704.9	2433.35	2387.73	3123.1
neg-M256T166	256.059	2.76401	1874.8	1281.51	1706.55	1590.31	1752.5	1749.89	1820.55	1767.79	2023.4	1521.94	2132	1065.14	1477.87	1641.45	1049.29	1257.36	1506.03	1535.23	2756.54	2382.04	3851.25	2222	2363.35	3171.49	2342.02	3268.05	2979.32	888.738	769.046	813.544	1310.81	634.93	1001.41	801.3	714.983	940.016	1692.91	1603.95	1564.65	1694.52	1523.73
neg-M256T185	256.124	3.081	924.383	1646.31	1231.72	1019.88	1790.27	1089.56	988.693	1358.19	1106.44	1383.63	1464.71	1545.85	1168.64	1308.46	1583.92	1319.13	1297.29	1252.94	1360.01	1552.22	1330.97	1449.34	1483.33	1147.62	1254.09	1420.06	1162.81	853.857	1224.21	1149.65	1343.22	1279.94	1393.85	1005.48	923.4	1215.87	1410.02	995	1034.72	1183.16	1818.8
neg-M257T177	257.002	2.95317	4820.05	15783.5	5774.16	5330.61	9317.4	4580.32	9968.67	9717.55	17209.3	16233.8	16984	17344.1	6326	7676.05	17348.2	5464.83	18522.3	5535.58	5275.53	7892.4	8610.68	9524.48	7036.36	18206.3	5533.11	5770.73	18718.4	8685.77	17920.4	8980.76	17545.1	18764.1	18838.9	17980.9	8577.27	5214.73	16949.4	17843.9	4885.66	5267.71	5885.02
neg-M257T101	257.027	1.68713	2418.19	6548.21	2764.84	5352.47	5783.84	3262.39	4859.49	5356.42	6062.87	2917.92	2094.81	4100.47	2706.51	2713.21	3679.65	3092.8	4969.43	4609.25	19134.5	4276.99	4593.96	4923.34	11549.7	12460.9	11267.2	6671.27	5030.42	5800.51	2902.43	6552.87	3832.99	4895.64	3824.03	4618.58	8475.07	7103.45	3679.4	3665.85	3539.27	4050.51	3930.01
neg-M257T71	257.075	1.18266	897.007	1311.45	1166.57	883.804	1135.46	1208.93	788.925	1032.21	1087.5	1127.12	631.317	878.443	799.714	683.56	923.346	1099.04	910.233	840.476	1126.63	985.597	1064.45	1058.18	747.836	948.358	1247.17	1183.77	937.745	844.992	857.575	681.178	616.417	1055.89	896.525	487.561	1320.18	833.371	1026.25	783.118	1299.88	582.96	1023.61
neg-M257T142	257.1	2.36374	15135.7	12441.4	14087.7	9206.46	12716	14563.4	11751	13196.9	14767.9	16873.3	15607.5	11826	16886.9	17150.2	15157.9	18735.5	14989.1	14327.6	36036.6	35626.3	21385.1	29449.7	34757.2	30265	33618.7	31352.1	26862.8	22214.4	19924.1	19538.9	18711.6	20716.3	19521.3	20740.1	22427.2	20665.3	18748.5	18369.5	18041.2	18796.7	17766.2
neg-M257T111	257.119	1.84507	3868.62	3767.29	3425.27	3765.27	3688.39	3901.36	3816.74	3808.39	3963.8	4198.2	3729.6	3500.93	3523.03	4064.78	3904.51	3940.87	3628.38	3909.04	2950.19	3640.5	3891.77	3832.8	2610.8	3496.58	3147.97	3720.85	3790.75	4191.93	2252.99	1941	3103.66	3274.87	3369.09	4010.93	4187.74	4491.18	3215.25	3302.24	3071.01	2354.56	3231.12
neg-M257T154_2	257.138	2.55842	1946.05	2181.8	1155.75	1270.51	4201.28	809.547	1384.1	1091.71	4492.77	3646.28	1899.76	879.089	3806.23	4140.26	2213.8	3968.55	3518.68	1240.45	1417.93	2002.23	639.616	1309.13	1565.47	2948.26	2753.78	3481.44	3022.23	2778.83	2229.3	1565.6	2467.94	2508.24	1181.09	2718.29	1272.98	1602	938.422	1631.06	3296.9	3551.73	648.47
neg-M257T191	257.175	3.1883	13504.4	15893.2	17439.9	11511.5	16015.8	14940	12703.8	16948.5	14607.2	14676.6	11938.8	11693.5	12314.6	12789.3	12408.5	13534.1	13061.6	13200.6	18954.8	26546	19714.6	16909.2	20693.2	20900.9	17620.7	23075.5	18847.6	16403.2	13630	15089.9	14624.7	14187	14788.4	15152.8	15655	14629.7	14169.5	18203.5	14458.2	17831.4	14956.3
neg-M257T165	257.175	2.75463	23881.8	47282.5	26715.7	16818.8	39782.4	22177.6	23067.3	30100.9	15361.7	11325.3	16438.3	20924	18613.8	12554.5	12519.4	14652.9	22701.6	23737.3	9822.94	11991.8	8733.44	10087.1	10538.5	9663.23	10781.4	13856.1	10731.6	5241.81	5757.08	8721.13	7998.19	4884.16	4156.09	8922.71	9237.69	8687.32	12048.4	14859.7	11588.4	16092.2	11419.6
neg-M258T101	258.03	1.68978	592.902	785.719	583.915	562.324	563.774	737.57	516.746	525.935	827.4	752.769	687.301	511.225	584.815	356.572	613.845	652.155	523.8	351.118	2018.14	571.666	417.136	527.917	1035.12	1493.99	1234.88	740.423	603.185	689.765	544.305	735.352	503.198	564.964	402.346	492.635	884.302	737.624	561.579	607.005	688.475	663.847	745.033
neg-M258T143	258.038	2.38014	664.592	1163.4	2809.14	3562.63	2271.19	495.26	833.342	1209.63	321.714	2707.29	2045.44	2174.77	452.691	2459.74	435.141	576.567	457.884	1947.01	1398.46	1030.38	552.616	819.241	2281.4	691.233	532.538	1147.7	681.541	1211.36	934.74	2470.62	933.135	524.035	2401.25	876.725	444.306	627.102	2627.05	2683.74	998.135	2660.99	895.34
neg-M258T56	258.055	0.941133	1204.13	1246.05	1161.7	1222.77	1301.19	1365.35	934.226	840.625	1110.19	1368.63	1340.5	1119.77	342.782	1179.52	1504.89	686.301	1007.28	758.992	1352.78	948.065	989.447	886.511	1402.16	1572.8	1350.5	1260.43	1104.3	1068.11	961.124	935.008	557.236	764.925	753.942	779.044	912.419	1170.52	594.916	865.688	1476.64	1842.08	1126.4
neg-M258T105	258.07	1.75053	536.095	594.064	552.952	460.951	634.212	675.315	547.244	652.2	621	648.202	609.953	461.354	384.123	568.73	492.864	504.828	601.74	577.198	316.942	455.745	549.423	512.018	453.853	505.171	422.12	500.531	599.824	552.6	628.452	490.056	644.526	531.552	375.753	476.739	547.198	560.857	453.477	510.89	573.338	577.858	491.552
neg-M258T58	258.074	0.963633	607.881	694.804	1194.58	1126.7	626.062	377.117	671.724	1196.2	442.896	1081.6	624.579	595.133	284.133	614.738	478.615	695.809	502.304	671.714	760.953	648.158	865.196	831.933	555.328	1366.49	729.166	308.039	599.112	443.36	349.887	618.168	580.794	630.148	555.804	467.05	363.977	643.007	581.804	900.911	369.544	1295.24	545.284
neg-M258T108	258.091	1.79688	815.311	535.008	538.159	960.97	952.722	611.454	527.971	695.815	988.327	955.35	374.4	1077.23	412.503	1137.36	478.925	958.756	962.82	1120.74	590.706	561.527	921.661	632.229	531.733	874.008	404.328	951.481	1114.58	856.411	870.626	418.06	845.491	724.481	857.839	491.394	954.217	923.424	784.132	846.294	856.24	852.627	778.241
neg-M258T167	258.087	2.77679	991.34	1637.87	1453.95	1061.44	1371.04	1317.09	1143.59	1691.88	1421.63	1165.69	695.963	1100.38	874.692	693.923	1028.54	892.368	820.359	841.737	499.609	813.16	624.375	909.477	564.2	734.278	670.787	902.608	471.875	427.049	753.553	481.396	647.718	540.321	559.121	735.86	650.115	713.494	595.82	981.343	838.322	695.64	651.368
neg-M258T149	258.134	2.48803	559.32	810.69	568.7	715.474	1159.09	935.038	1023.57	1109.45	666	1227.81	724.952	959.567	1581.27	737.586	551.04	977.4	490.36	1446.74	578.27	416.548	519.249	493.357	566.758	580.96	465.742	657.569	626.165	374.197	276.553	517.555	421.962	249.267	530.096	450.099	658.999	345.932	633.929	547.282	711.288	446.752	428.167
neg-M259T494	258.839	8.2398	1162.43	1489.26	1266.11	1294.65	1206.36	1480.21	1068.33	958.323	1357	1400.17	1067.24	1179.4	484.008	820.08	770.436	1219.82	1426.36	1337.68	1137.7	1335	1726.73	946.594	560.723	606.35	1330.07	1244.87	1080.22	656.087	669.18	621.265	873.421	980.321	1291.64	1083.95	1464.25	999.056	1294.32	965.422	1518.5	837.37	1324.49
neg-M259T443	259	7.38315	14294.7	18460.6	15745.9	20793.1	16369.8	19432.8	15324	19998.2	30925.6	15126.1	19824.1	19384	19789.6	21387.5	15258.5	18847.3	18687.6	21277.1	18661.6	18019.2	18172.2	64634.5	21356.7	59018.2	34875	20324.5	29586.5	17303.5	19058.8	19070.7	57380.3	21487.3	20766.8	42814.2	19543.2	19719.3	16999.3	33316.5	33984.6	47576.3	19706.8
neg-M259T102	259.012	1.7007	1952.72	2822.82	2725.75	1887.67	2128.8	2665.66	1974.53	2929.62	1961.51	1636.59	1720.31	2324.26	1639.32	1904.16	2397.6	1853.78	1811.57	1975.46	3755.2	3191.35	2457.13	2558.55	3575.69	2981.93	3055.85	2493.89	2520.01	1830.83	1824.02	2381.97	2582.55	2147.82	1965.52	1803.56	1494.19	1550.05	2386.49	2347.47	2936.28	2868.23	2354.52
neg-M259T69	259.043	1.15358	1599.73	786.659	822.46	648.239	534.997	548.647	877.449	551.833	776.746	2453.94	2013.22	507.214	508.725	486.242	2015.25	489.818	599.492	426.542	1114.99	634.746	576.024	2035.01	630.85	713.942	859.346	661.342	2282.43	359.994	479.96	524.803	397.255	2105.74	451.01	2221.8	2023.26	267.288	2350.12	2466.96	2517.33	444.31	432.777
neg-M259T140	259.074	2.33598	898.409	1024.85	339.431	16578.8	462.062	20421.4	691.011	945.344	552.582	775.713	618.917	682.943	1509.49	745.336	973.346	20554.3	435.6	20651.3	12425.4	1777.02	17098.6	1081.53	492.855	16677.8	1504.01	1402.99	826.408	731.737	537.116	848.021	1027.06	683.016	954.506	21644.4	20625.2	581.484	16089.2	1104.88	18137.6	838.893	871.43
neg-M259T160_2	259.097	2.66122	886.83	1400.84	1134.01	1733.71	1541.07	1027.64	1331.93	1317.04	1408.02	1264.69	905.998	671.25	821.144	935.412	872	1091.78	840.377	966.918	572.685	880.25	714.851	714.445	667.774	693.709	624.007	974.747	632.989	615.73	731.691	633.725	407.02	645.666	727.135	621.577	939.637	652.619	784.71	879.172	730.234	858.91	907.625
neg-M259T137	259.129	2.28173	18228.2	18061.9	15575.6	15079	16285	17675.6	16639.1	18219	17941.8	19305.3	17360.2	15416.8	16162	18160.2	17408.6	18102.1	16529.2	17920.8	10780.8	15438.3	15968.9	15934.1	12967.2	15411.7	14041.7	16955.3	15823.3	21288.2	15273.9	14293.1	13355.1	14822.2	17024.5	20248.2	19146.6	21348.1	14565.9	15327.7	16181.1	16319.2	15221.9
neg-M259T161	259.154	2.68757	1761.43	2260.95	1987.74	2138.07	2449.39	2162.02	1138.76	3089.74	2064.58	2729.75	1733.47	599.057	2419.86	2404.12	2198.47	1699.31	1166.15	2129.21	2150.49	2170.07	2018.96	2787.43	1998.2	726.14	2330.81	1765.66	1949.68	2042.81	1138.15	1274.54	1305.29	2024.39	1528	1961.38	995.781	2436.15	2286.55	1268.52	1973.41	1673.07	1740.55
neg-M259T353	259.242	5.89133	6950.46	5814	6261.74	5691.84	6379.43	7184.75	8110.34	6095.44	6673.66	5037.99	9952.36	5559.53	6530.41	8340.28	5763.26	5085.81	7813.56	5988.91	12033.4	6105.6	5143.79	6569.4	10051.3	9512.53	10001.1	6321.88	5569.48	5251.86	7121.91	6260.98	7978.41	6362.78	8860.11	6737.36	5444.27	8111.79	6985.1	6775.2	8045.83	7752.39	6529.61
neg-M260T496	259.816	8.26003	3145.56	3204.48	3756.47	3569.67	3476.06	3437.72	3909.6	4176.14	4119.67	2647.3	3280.89	3947.48	3670.92	2902.39	3906.58	3909.68	3758.17	3853.61	3449.62	3195.33	3387.99	3841.52	3738.06	3981.99	3585.15	3845.76	3878.11	3485.66	3585.87	3920.17	3469.04	3906.23	3603.81	3777.77	4254.4	3342.67	3391.6	3985.4	3780.68	3628.02	3699.16
neg-M260T72	259.815	1.20115	903.672	504.504	659.138	740.157	676.266	813.292	709.735	796.117	774.95	699.62	1121.45	627.226	822.803	956.641	693.883	896.525	701.158	333.7	944.977	748.922	830.404	880.833	1009.85	692.665	823.972	922.681	853.056	379.429	1059.12	632.959	893.765	531.271	766.958	570.307	881.242	917.049	1148.84	985.238	889.806	556.104	868.494
neg-M260T160	260.004	2.66522	3058.72	2974.02	2821.88	3069.16	4011.93	3172.09	2848.31	2749.84	4056.1	3211.95	2323.76	2647.72	2714.61	3025.09	3485.22	3807.91	3357.52	3130.83	2912.55	3018.2	3330.63	2904.29	3196.55	3813.94	1614.73	2773.18	3955.55	2412.25	1783.94	1718.3	2409.03	2958.15	3324.96	4132.2	2588.81	3739.66	3374.51	3957.1	3811.11	2661.89	3542.8
neg-M260T113	260.044	1.88299	7117.37	7915.47	7330.63	8224.46	7686.07	7444.78	7989.34	7189.91	7717.38	6940.75	6181.53	7008.34	6518.43	6747.05	7460.27	6912.71	6476.75	7111.38	7829.92	6372.14	7069.01	7839.27	7105.22	7753.43	7991.17	7410.07	8004.31	9351.87	8921.02	8148.98	7495.61	8153.09	7389.21	10156.4	10516.9	9015.59	7863.77	7897.52	7951.27	7368.05	7265.37
neg-M260T149	260.053	2.48115	10549.6	7158.96	6359.01	9542.63	8718.26	8660.35	10439.9	6143.66	7845.26	6677.7	8776.06	10399.8	8358.14	7788.18	8176.53	8603.92	10024.1	9931.9	3337.87	5585.38	6755.08	6065.64	5240.78	5652.26	5128.98	5626.78	5839.78	6688.5	6982.92	7630.8	7106.89	7204.2	6198.02	5962.58	6995.21	5873.78	8281.02	7818.29	7416.89	7070.09	7191.34
neg-M260T134	260.059	2.23225	1155	894.902	810	1163.41	1008.44	876.107	966.108	835.787	1186.6	1089.02	1023.93	1813.91	832.745	1006.12	1057.06	855.446	1079.11	2719.54	1255.56	1082.09	805.747	889.172	794.541	833.552	955.861	1023.26	959.696	1077.5	787.105	949.333	879.844	1333.99	908.514	1060.02	1028.4	1020.84	958.523	1557.54	964.459	621.27	923.472
neg-M260T93	260.056	1.55074	1627.33	1646.04	748.337	1269.26	1348.53	1420.86	1333.45	1665.38	1369.23	1578.5	638.047	1402.37	1529.37	1614.46	1555.03	1034.6	1435.42	2282.21	868.382	1274.53	1140.1	1650.54	686.9	1738.55	1168.64	1309.49	1070.85	3218.86	1709.3	1453.1	1546.74	1007.89	1434.01	1797.03	1941.11	1473.24	1482.86	1452.54	1066.4	1417.13	1183.58
neg-M260T144	260.113	2.39942	447.266	987.001	729.505	816.578	688.415	1007.47	981.763	763.771	605.299	718.496	788.506	982.209	1401.7	1520.86	823.813	1342.74	1003.23	978.862	2002.28	1482.82	1028.6	1265.34	726.62	1050.64	744.682	1270.38	1081.63	838.015	1062	1171.69	529.317	1315.57	985.674	1264.97	1013.66	1717.53	489.142	841.842	1312.4	709.942	521.756
neg-M260T353	260.245	5.89135	1637.41	1996.67	1448.67	1480.69	1801.44	1277.78	1329.65	1551.08	939.425	1594.12	3691.16	1255.52	996.7	2170.73	1220.38	1287.65	1408.26	1999.3	2417.94	2536.82	2434.47	1351.39	1824.97	2475.19	2247.33	1277.78	1757.9	934.814	1111.22	1866.59	1636.89	1328.72	2060.83	1473.02	1164.52	1035.14	1849.6	1169.95	2041.01	462.101	1114.5
neg-M261T177_1	260.996	2.95513	10880.8	11778.4	8535	13508.6	7518.01	11521	17995.4	11045.8	16084	21631.6	10286.9	7685.52	13065.2	13323	8496.69	7999.46	7403.79	12518.8	10701.6	11663.5	12625.4	7856.01	8152.83	8091.62	6640.47	12800	8027.14	10379.1	12653.2	7968.18	6843.11	8769.22	8143.86	10876.9	7535.4	11579.7	11907.1	7469.29	11402.6	8828.85	10757.1
neg-M261T73_3	260.993	1.22372	2336.32	2002.47	1936.3	2481.7	2174.01	1836.02	2528.58	4583	2081.49	1248.81	2391	2460.1	2084.19	2203.27	2330.97	4266.61	2273.34	2127.59	2324.45	3570	2324.16	1656.01	2880.19	2080.54	2116.88	1764.45	1262.71	1648.41	1835.97	2029.88	1552.21	363.115	2032.59	4508.82	2575.6	3607.66	1873.12	2361.13	2048.8	2339.24	1457.48
neg-M261T151	261.029	2.51883	1423.61	1624.05	836.458	1828.92	1066.03	1663.39	1554.89	1012.58	1754.34	1413.47	1452.31	1837.89	1733.95	1580.27	1238.99	1138.11	754.967	2101.44	2127.04	1923.67	1415.98	1231.14	1308.01	1978.62	1025.7	967.01	1790.11	734.497	1823.11	1197.3	1297.56	391.058	1925.99	1613.92	1122.53	1960.08	1432.98	1295.62	1134.27	1919.45	1616.76
neg-M261T137_2	261.04	2.28217	4120.28	3804.08	3862.42	3931.25	3599.94	3541.46	4203.06	3842.43	4045.11	3991.55	2772.17	3419.1	3355.04	3417.64	3408.39	3131.46	3166.35	3310.59	3243.34	3586.31	3969.52	4383.6	3716.83	3736.4	4381.95	3933.64	4117.6	3548.54	4817.66	4375.29	4265.07	3515.11	4992.87	3633.63	3895.2	4595.81	4596.97	4094.3	4230.2	3630.26	3254.36
neg-M261T65	261.071	1.07543	673.379	650.183	586.339	696.242	773.53	800.956	785.904	741.906	908.517	598.091	721.06	460.86	451.457	573.046	302.348	829.474	393.419	653.182	378.925	406.08	482.5	311.46	490.601	472.882	358.102	586.426	429.878	398.152	479.107	440.594	617.653	533.008	490.183	390.282	529.585	617.815	474.688	322.14	477.73	469.569	634.501
neg-M261T142	261.088	2.3711	319.945	1716.86	1225.61	1241.81	2079.14	1653.01	1426.36	2093.42	1227.57	2982.54	1194.46	1557.34	782.167	957.623	1211.67	1428.71	461.538	1327.97	1869.87	2342.14	713.175	754.569	323.4	715.087	1289.86	2444.71	2111.61	2010.63	1388.81	1841.64	643.504	789.12	841.748	1313.03	1905.25	1371.52	1031.14	1005.84	998.863	2436.53	1008.9
neg-M261T177_2	261.112	2.95586	1827.3	2122.6	3809.53	2372.09	2512.62	2138.51	1906.13	4507.95	2693.39	5185.52	2774.24	1509.58	1952.89	4563.29	2073.19	3899.25	2013.55	1933.52	418.836	2021.58	1454.46	1714.03	1147.81	1779.89	1342.32	2374.31	1639.22	1273.74	1264.26	1078.91	1849.67	1487.41	1589.61	1318.25	1209.33	1639.79	2129.64	1041.38	2479.19	1815.64	2681.21
neg-M261T202	261.113	3.36208	326.617	195.872	358.171	272.523	288.479	570.781	306.089	305.379	311.551	46.127	131.796	110.18	105.319	149.187	133.409	194.655	232.962	203.646	1893.43	4079.24	2010.53	2475.25	2865.47	2276.73	2297.42	3254.9	2499.95	1285.93	1039.35	1438.33	1041.63	1191.09	1738.25	1062.66	1582.17	1056.37	898.346	973.875	894.63	1016.93	881.64
neg-M261T149_2	261.133	2.49072	2008.77	2002.61	1129.69	2271.43	1294.93	1532.18	1469.92	2578.55	3401.4	1546.59	1028.35	975.247	1794.73	2260.93	2482.37	1398.65	1653.2	1782.87	1395.98	1712.43	1675.1	1364.4	1248.6	936.096	1108.74	1757.34	1449.33	1758.88	1310.84	1067.33	1740.23	1668.5	953.411	1665.74	2457.7	1780.74	1670.31	1242.52	1522.39	1829.01	2373.61
neg-M261T160	261.17	2.67253	1298.45	1204.98	701.155	997.8	1063.75	859.424	864.957	1371.29	1345.5	1121.05	954.383	925.045	1347.75	1128.09	647.067	1205.83	1014.25	1354.09	1344.4	1003.06	1411.48	1553.71	1372.38	905.339	1655.2	1078.12	866.875	886.406	1569.95	1304.9	987.642	696.688	683.124	1002.15	1164.12	1457.76	1230.25	945.513	1165.59	1090.57	713.83
neg-M262T70	262.018	1.17435	1229.02	1634.21	1596.44	1399.27	1720.24	1430.76	1204.14	1556.2	1358.42	1161	807.719	1521.03	1088.75	1126.53	879.35	1154.88	1208.24	1140.04	483.72	852.629	1033.85	1237.39	781.326	1210.1	813.568	760.289	1431.59	1158.48	1246.83	1601.85	677.891	1236.09	1102.35	1367.06	1153.06	896.07	1318.93	1292.27	1251.97	1228.57	1041.04
neg-M262T154	262.024	2.56491	937.227	1185.83	1311.13	1468.89	1208.92	1050.48	970.847	1513.66	1134.77	1347.37	1320.05	877.013	928.534	1078.87	1126	943.873	1090.65	1459.29	990.838	861.718	925.419	720.356	1267.58	928.76	1035.44	952.841	916.49	873.292	435.513	682.176	388.57	734.968	440.094	912.909	695.863	868.313	784.376	836.92	724.422	883.08	725.691
neg-M262T133	262.039	2.22038	1656.28	1286.85	1648.62	1335.34	2017.08	1869.23	1111.58	1679.96	1335.44	908.519	631.78	627	1433.55	767.629	807.953	779.162	734.988	1504.13	688.32	1108.82	817.441	1016.24	670.601	1043.89	715.546	1212.78	445.683	697.475	763.372	564.154	815.708	987.267	1042.03	712	1202.52	602.634	824.687	512.649	533.927	664.3	1130.33
neg-M262T170	262.046	2.83862	934.809	1039.48	839.677	746.568	1150.46	930.424	1008.06	1036.3	1161.68	851.051	1066.79	757.51	940.398	675.588	705.536	900.174	915.642	698.06	359.499	471.342	410.895	381.625	441.44	447.07	465.248	437.603	430.028	357.228	487.224	300.556	381.425	429.007	357.05	367.044	372.553	274.251	616.818	626.667	398.825	639.375	551.541
neg-M262T134	262.069	2.23225	1395.18	1616.72	1655.2	1983.59	1748.59	1441.39	1573.85	1415.13	1632.33	1485.66	1949.65	1409.46	1489.33	1725.1	1825.09	1697.33	1311.07	1456.65	1752.67	1740.05	1472.03	1511.68	2100.6	2141.68	1782.6	2285.08	2080.67	1476.29	1808.29	1647.28	2472.25	1568.4	1515	1654.71	1673.28	1886.34	1715.99	1696.59	1737.24	1426.54	1780.66
neg-M263T54	262.975	0.899925	1855.1	1865.75	1902.63	1653.8	2029.53	1991.71	1243.25	2185.21	1654.74	1689.23	1654.09	1363.57	2263.53	1709.02	1808.86	1717.3	1625.59	1976.63	1402.84	1240.42	2240.08	2394.4	1857.43	1965.91	1139.54	2293.82	2320.93	1639.45	2048.43	1862.43	1761.63	1643.5	1093.95	1723.04	1342.69	1106.49	1352.64	1130.08	1652.38	1400.21	2040.06
neg-M263T166	262.976	2.7695	3027.91	3309.2	3420.14	3722.51	2879	3068.06	3452.95	3068.57	3285.46	2589.12	3391.99	3911.22	3239.05	3147.45	2730.36	3101.27	3690.38	3109.39	2962.02	3678.12	3308.32	2913.73	2412.6	3549.06	2842.52	3140.81	5927.99	3639.24	3570.41	3783.92	3775.67	2791.83	4253.55	3382.77	2841.96	3379.77	2790	3082.48	3026.53	3049.86	4249.26
neg-M263T70	263.042	1.17247	3324.23	2921.27	2329.49	2459.79	3261.99	3085.88	2578.18	1939.67	3198.19	2541.8	2195.22	1444.98	2749.49	2211.49	2630.16	2450.64	2132.17	2258.93	1447.89	1755.79	1869.7	1799.16	1427.69	1540.08	1889.18	1621.33	2061.45	1552.29	2339.14	1781.91	1856.84	1870.55	1788.14	2285.08	1503.76	1616.37	2388.36	1309.82	2219.3	2117.59	2153.31
neg-M263T103	263.043	1.71962	1255.98	1909.14	2593.93	1188.32	1514.39	2442.56	1541.8	2091.73	1411.84	1822.78	1260.82	1205.47	2323.32	1466.15	1291.02	1875.13	1438.81	1506.11	896.047	1294.77	1387.69	1601.04	1215.74	1060.18	1022.98	1488.53	1244.59	1237.25	1374.47	1197.57	1281.6	1291.34	1381.54	1183.68	1263.58	1061.33	1202.75	1060.7	1081.9	1083.23	1147.96
neg-M263T182	263.059	3.02665	1823.32	2199.37	1236.28	2114.43	2334.55	1768.68	1715.6	1726.35	1893.36	2036.21	1380.46	1748.31	1883.08	1608.79	1556.63	1981.22	1544.75	1424.41	685.698	960.584	663.012	545.046	719.739	524.908	577.862	392.912	750.241	587.051	763.955	2005.84	1579.13	535.702	1853.71	1861.57	519.584	519.4	1201.36	1112.83	1084.68	1084.12	1061.29
neg-M263T112	263.076	1.87062	862.491	804.983	1257.69	1005.7	1465.17	1182.24	799.549	1491.22	1682.39	1610.39	2428.91	1051.45	2092.81	2692.97	1292.84	1758.63	1347.11	1201.8	1115.16	922.425	1045.61	839.02	1352.17	1596.51	939.156	1520.96	1628.05	1513.68	1441.28	1098.25	1281.78	1711.1	1704.85	1338.98	2320.52	1155.25	1091.32	960.127	1441.68	773.345	1550.22
neg-M263T132	263.075	2.19199	1025.07	520.574	934.814	1623.01	883.118	680.642	761.929	829.289	1087.38	1005.13	1424.72	657.931	1394.56	1201.67	841.425	1641.07	1575.83	953.878	1063.78	1028.23	808.372	816.368	625.906	1048.87	1179.86	820.456	1020.99	1621.29	1479.3	1195.1	1050.61	1282.93	828.498	1248.34	1101.38	1472.55	576.623	967.728	871.666	829.436	1031.73
neg-M263T181	263.127	3.01402	2518.12	1375.4	3144.92	877.607	1363.95	1155.19	2004.39	3855.36	2032.58	3018.23	2136.29	2059.39	2188.37	3871.72	3435.68	3287.74	3489.19	2064.13	2437.53	2904.22	3328.57	2309.27	3096.24	2738.51	2202.66	3250.6	2484.84	1970.69	1859.05	2895.9	1755.84	1902.82	2048.34	1854.69	2481.73	2555.88	1728.4	1626.26	1736.11	2910.48	2121.04
neg-M263T157	263.128	2.61285	1583.66	2358.37	1684.2	2228.3	2264.93	2163.78	1840.9	2234.19	2660.7	1626.04	714.943	854.028	1322.01	1389.26	1302.54	1652.81	933.716	1159	856.607	1588.54	599.321	752.918	1145.15	841.057	753.03	1392.95	886.159	769.689	526.965	934.658	463.493	650.989	696.244	719.124	656.809	735.816	1121.99	1027.24	1359.1	981.813	1258.07
neg-M263T139	263.139	2.32123	3240.09	2723.5	3073.51	3462.9	3154.75	3885.61	3450.31	3436.93	3781.78	2752.64	498.461	4911.13	3946.75	1511.04	3252.16	3268.84	2963.7	4772.54	393.295	2802.8	1554.42	1730.39	1170.38	868.428	1091.78	1941.62	1648.28	2086.24	527.075	1483.22	366.087	818.8	577.573	1593.42	1602.84	1379.77	2327.67	2065.69	2590.41	1718.52	1960.15
neg-M263T222	263.164	3.70562	1751.92	1960	2429.39	2757.46	2748.64	786.985	2187.09	2218.54	2083.31	2227.78	1374.02	2217.22	1776.19	2576.36	2135.58	2339.41	2192.17	2345.58	1528.41	1946.55	1592.51	2100.76	1246.09	1284.82	1284.62	1531.3	1966.55	1505.28	1610.4	1454.72	1546.8	1453.58	2855.01	1270.5	2988.54	1730.44	391.568	2463.45	511.29	2581.54	1842.57
neg-M263T207	263.201	3.4454	1122.37	1116.54	776.219	983.8	1311.89	1067.48	876.153	1009.46	741.82	732.377	704.375	642.781	616.342	987.134	771.758	616.214	536.97	1043.38	7361.08	6686.36	7442.46	6080.19	7966.44	7615.17	6580.45	7530.3	6335.34	7242.01	6474.54	7793.34	8428.6	7953.85	7468.15	6605.65	8122.2	6720.82	3753.01	3032.88	4185.77	4296.61	2945.83
neg-M264T133	263.998	2.22203	695.479	468.3	447.985	490.86	465.335	604.378	382.438	593.891	596.617	732.425	463.67	587.342	435.68	624.143	552.35	492.502	609.97	664.565	1021.37	1126.79	1472	831.895	1137.12	922.646	1000.8	1272.7	996.034	1400.25	1079.32	1885.74	1168.73	1345.39	909.6	1241.75	1437.38	1123.27	709.459	822.682	819.062	921.856	885.928
neg-M264T180	263.996	2.99553	1933.09	1012.93	1852.13	772.5	1811.39	2023.73	1540.99	1587.04	619.585	1057.29	1991.33	878.033	1530.2	991.76	1374.59	583.893	1551.2	1363.94	1368.54	644.67	2071.01	789.862	1972.16	1427.82	1515.81	1156.77	1210.05	1591.26	1154.78	1122.88	1785.89	835.973	1306.05	1578.3	2322.99	1854.78	1383.39	1606.68	1860.65	1933.87	1639.41
neg-M264T151	264.087	2.5103	767.985	1190.26	777.499	607.13	1161.39	729.297	721.204	1628.12	1074.69	778.252	1157.9	1158.53	948.165	604.621	750.48	469.8	868.985	542.09	1142.89	840.346	796.694	827.736	908.954	1364.89	603.234	1114.02	874.466	979.906	914.14	698.989	740.938	1104.51	843.24	1059.56	713.861	914.582	748.718	783.614	919.924	843.814	541.705
neg-M264T188	264.124	3.129	746.579	722.75	440.406	922.897	561.922	495.807	734.517	448.778	565.44	430.807	349.317	374.098	424.196	251.632	473.096	351.422	425.105	611.678	256.873	1577.07	798.749	2535	776.435	667.066	1567.14	1147.13	1521.1	2633.23	1480.05	1107.96	597.017	1305.36	1045.08	1882.52	1746.18	1657.69	881.807	722.602	818.478	984.155	809.488
neg-M264T139	264.142	2.32073	496.229	645.544	931.048	509.32	495.433	650.242	797.916	787.836	700.27	429.2	194.648	911.634	524.79	243.159	627.303	576.258	1013.38	875.777	101.123	423.092	403.544	373.342	192.781	209.793	283.683	418.941	308.008	384.067	242.612	420.114	183.757	298.678	100.864	417.648	349.647	268.453	290.946	342.345	372.613	434.54	443.258
neg-M265T169	265.009	2.81423	4735.46	4930.94	4179.17	3700.27	3862.19	6736.5	3184.4	2547.41	2969.5	3376.5	7112.51	4874.79	4034.66	3275.7	4004.81	3668.58	3612.85	2999.2	4823.95	6388.22	2903.12	6808.17	3627.19	2000.88	4730.34	3759.61	7521	3353.59	6528.31	4639.42	7110.71	7118.75	6899.58	2669.55	3333.88	7259.69	3263.4	4594.94	3608.68	4120.29	3675.95
neg-M265T60	265.009	1.00157	649.482	447.984	640.478	502.86	526.403	749.991	619.577	457.47	606.044	357.943	1116.98	822.948	819.9	393.933	611.283	537.821	599.267	644.583	630.457	512.511	368.9	1125.05	410.614	403.117	432.306	447.192	784.096	742.669	804.543	1267.19	370.641	866.999	627.249	846.317	748.88	524.645	866.983	771.355	442.233	2705.47	694.886
neg-M265T102	265.03	1.70365	1840.85	3595.61	2572.02	2814.47	2175.26	2205.46	2376.19	2968.19	1300.8	964.434	2257.2	2604.56	2038.59	1836.51	2429.83	1222.88	1391.49	1273.52	4461.34	3534.18	3041.86	3002.43	4632.04	3821.71	4237.93	2361.27	2613.54	2498.45	2552.76	3521.4	2783.99	2776.97	2343.99	2433.11	2038.75	2018.28	3381.73	3083.76	3339.14	2980.34	2934.81
neg-M265T155	265.106	2.5827	1932.66	3345.8	2994.8	1269.57	3055.35	1820.83	1685.61	2901.76	1826.18	2652.38	1349.29	1390.04	1575.32	1461.46	1600.26	1628.01	1986.27	1831.86	891.78	3157.68	686.684	905.893	2338.33	1101.62	1066.7	1294.73	1717.32	688.029	752.604	657.76	1344	575.008	2318.43	1749.55	765.394	660.484	1479.13	2779.6	1221.71	2021.81	1150.87
neg-M265T187	265.144	3.1119	13283.2	27976.4	23068.4	10814.9	14812.3	13424.8	13216.7	13961.7	11588.2	8683.68	9671.99	8520.89	10828.3	8563.24	8226.4	7874.1	8840.87	9209.3	21714.2	21970.3	22702.1	19595.2	23156.6	21833.7	20585	23333.4	21245.1	14214	14001	17598.5	14806.1	17561.1	14996.9	15158.6	16975	14593.7	13614.2	14734.3	14243.9	15133.9	13065.5
neg-M265T361	265.147	6.01788	5910.24	3934.84	6701.69	4504.93	4934.53	4273.3	5392.41	5087.02	5292.06	4790.29	4537.88	5662.43	4566.78	6406.08	4400.34	5266.24	4680.21	4944.68	7143.18	10281	4105.38	5731.14	4057.23	8622.14	3816.99	3643.94	4598.38	6247.88	3494.13	12545.1	5478.59	3192.59	4072.43	9724.86	4092.66	4020.51	5548.24	4359.28	5628.89	6067.69	3710.29
neg-M265T310	265.147	5.16433	69315.9	16785	17380.8	50151.8	30162.7	27604.7	54965.7	38507.3	48427.2	20864	20244.4	47449.7	65123	19316.8	16603.3	46106.4	47278.3	52529.3	16197.9	17600.1	38272.2	13240.4	13853.1	37902.8	11593.3	38721.7	15350.2	220023	32222.8	40015	40918.9	35922.9	38430	67604.7	132336	128090	27841.9	48527.1	49719.8	50959.9	48447.7
neg-M265T182	265.18	3.03304	1414.02	1674.01	1348.8	1120.9	1517.55	1733.91	1122.71	1566.22	1482	1169.56	1264.35	1702.62	1440.87	1184.04	1388.9	1096.87	1337.01	1602.09	1351.61	1141.92	1125.12	902.019	1440.36	766.94	1236.15	1010.69	1400.51	852.803	850.692	604.585	1443.1	1007.41	713.954	1308.45	904.02	958.492	964.025	1105.61	1083.98	886.314	885.638
neg-M265T337	265.217	5.61053	2494.27	2581.06	1863.27	1279.05	3256.95	2187.05	2022.98	2658.53	2088.3	2453.26	3284.45	1637.47	2091.62	2685.36	1664.82	2725.04	2638.36	1795.66	679.25	935.044	827.424	836.817	915	1021.94	816.019	837.097	860.664	364.456	594.004	383.858	744.501	680.383	710.825	559.414	236.578	488.722	1175.62	1306.45	1307.22	1117.63	1015.47
neg-M266T113	265.988	1.87572	1159.53	1601.53	1470.46	1178.01	1116.1	1555.48	1196.69	1711.82	1789.04	1355.23	1124.28	1054.21	1291.57	1610.27	1638.15	1196.56	1962.01	1221.04	1082.99	892.57	1681.91	1207.44	1801.03	1184.17	1648.8	1098.63	1789.29	1847.87	1505.4	1142.43	1176.11	1191.35	1425.53	1929.53	1971.28	1996.04	929.517	1592.15	1200.08	1655.71	1224.34
neg-M266T64	265.99	1.06563	799.326	673.14	636.611	861.02	919.277	774.256	570.419	706.785	821.503	638.846	742.511	555.343	596.421	348	839.361	819.26	606.319	751.634	1015.08	568.057	387.332	659.569	706.744	562.029	711.902	774.484	597.314	664.577	692.887	730.921	648.006	776.11	629.673	570.732	846.194	555.934	668.004	670.666	669.976	717.324	683.979
neg-M266T147	266.046	2.45831	967.934	1023.63	494.913	630.266	1013.14	923.355	695.369	1092.55	1044.51	930.321	899.828	627.154	913.475	680.745	769.067	641.905	1033.61	1010.2	573.139	1040.95	693.833	423.764	676.223	803.008	952.199	502.216	708.487	877.023	445.474	810.13	528.09	1086.03	768.79	649.407	705.917	506.655	1070.48	790.545	557.992	925.3	478.259
neg-M266T112	266.061	1.87098	3871.1	3715.86	3605.79	4031.12	4448.17	3970.09	4102.26	3916.68	4043.7	3868.14	3465.63	3143.04	3214.7	3903.97	4337.41	3661.56	3455.34	3862.86	3329.58	2985.29	3263.25	4477.32	2955.28	4146.98	4046.17	3896.09	3683.67	5098.96	3249.75	3592.23	3428.86	4141.84	3530.87	4758.05	4185.97	4442.11	4082.64	4171.8	3914.28	3437.95	3292.57
neg-M266T164	266.1	2.72938	4357.4	4538.99	4578.78	4463.23	4513.16	4813.5	4451.95	4769.05	4708.74	4609.82	3545.64	3710.62	4014.82	4121.77	4249.15	4329.33	4083.76	4003.42	3075.47	5011.25	4031.52	5285.04	4166.76	3632.62	3964.63	5025.23	4965.91	4369.09	3449.25	3972.24	3489.83	3775.12	3533.26	4688.85	4296.51	3844.79	4493.83	3853.1	3917.27	3600.77	4342.87
neg-M266T213	266.103	3.55556	922.1	945.264	1082.73	790.636	694.532	1014.12	692.82	818.187	783.544	1399.33	569.425	804.59	962.675	957	1118.5	835.332	1000.01	851.358	927.797	1221.85	1065.25	805.691	1206.46	997.725	822.002	893.65	1195.63	793.08	776.833	898.149	1069.82	937.654	845.323	925.559	772.132	1133.1	1105.44	1049.25	1192.57	807.473	586.962
neg-M266T182	266.14	3.03575	7430.74	5199.44	6060.04	7056.4	7064.9	6976.53	6791.48	6193.69	7167.2	4954	6567.25	6546.11	6380.26	5490.1	6033.89	6308.09	7024.37	6969.88	3295.97	3923.78	3098.3	2945.77	3638.76	3720.75	3344.02	3904.17	3162.56	2710.22	2537.27	2999.33	2296.3	2687.85	2154.15	3350.35	2721.59	2414.11	3310.42	3333.74	3322.79	3519.07	3304.21
neg-M266T311	266.15	5.17577	6062.09	2895.67	4205.8	3034.71	5062	6625.77	5498.75	5155.16	3894.89	1942.01	4053.8	6374	5765.76	5870.65	6159.64	4321.27	5445.49	7426.03	5216.06	5369.78	6951.34	1689.92	2937.39	2881.44	4562.59	3767.54	2829.17	17601.2	3078.06	5153.95	5537.9	3678.1	3810.72	9817.02	21273.3	21719.7	5035.89	7138.63	6155.04	3431.11	6961.09
neg-M266T481_2	266.151	8.01923	851.876	1190.14	734.083	1245.04	1175.72	697.32	1133.66	1861.09	1315.31	1329.09	1035.19	645.349	956.524	1341.52	1113.89	1659.49	1149.47	1578.92	1553	1261.16	2269.31	1158.4	1320.66	1126.48	1032.19	1281.9	1488.74	938.545	1349.23	736.02	1556.27	963.704	1473.11	1183.35	1191.95	1135.4	1173.93	1290.42	1460.57	530.009	2008.83
neg-M267T69	266.978	1.1419	798.514	576.421	794.867	321.496	802.63	846.609	531.622	619.041	442.313	688.962	586.056	422.18	608.516	339.147	857.831	335.168	622.602	455.394	1323.08	739.873	408.344	939.431	514.477	682.668	491.653	382.527	540.816	413.45	492.868	348.949	388.767	670.607	538.796	618.536	635.116	481.353	520.829	702.744	329.986	579.295	547.235
neg-M267T397_1	267.006	6.60968	6144.09	6880.77	7580.82	7073.64	5730.13	6540.74	8415.7	15810.6	16024.8	18028.2	7117.04	15416.9	18980.9	8124.09	6755.31	10275.8	6120.17	7974.08	16953.6	7055.95	23354.7	16132.4	8257.17	19697	5882.32	6429.04	14713.2	13561	15505.3	6461.81	15921.4	13406.2	15238.9	13842.3	14007.9	6667.72	15957.1	16855.4	7555.64	5686.95	7088.86
neg-M267T163	267.028	2.71758	2373.53	2408.41	2914.08	1981.34	2493.53	2081.92	2221.61	2084.3	3536.92	2257.83	2006.67	2807.32	1992.98	2174.51	1938.02	2354.05	2253.06	1817.72	3804.87	2608.71	2103.52	1778.42	2391.15	2764.16	2168.51	2239.47	3346.4	2514.52	2436.93	2494.18	2859.46	3052.97	2719.69	4066.86	2272.24	2491.04	2928.24	1900.25	2652.84	2869.16	2135.09
neg-M267T361	267.028	6.01427	3764.03	5132.93	5342.75	6489.19	3706.84	3515.84	5068.8	7042.5	4410.21	8285.3	9526.91	6213.99	3978.65	4582.35	6667.23	6186.6	4331.98	4582.45	4070.01	3598.28	3109.92	3711.26	8426.32	5131.3	6089.72	4083.33	3518.66	5105.78	4351.32	2732.23	4038.86	4628.52	6018.53	2241.89	4172.32	2784.64	3412.42	5561.35	5084.55	4645.79	3604.43
neg-M267T443	267.028	7.37934	2812.11	2584.08	3541.28	1995	6730.93	2522.38	6886.08	1921.47	2382.49	6351.33	3513.42	6687.74	6301.25	5494.41	4247.93	6836.93	2720.02	4977.96	4932.93	9811.99	2564.34	2483.32	3377.08	2684.41	3843.96	8964.41	7011.31	6572.83	3253.47	2304.48	3269.69	6126.34	2992.92	6924.22	6508.72	5241.84	2454.85	6312.06	2696.06	3730.85	2669.33
neg-M267T151	267.045	2.51475	1162.24	904.666	590.48	1182.45	1147.31	1203.43	679.698	1251.51	3889.46	3332.28	3782.53	1231.07	1178.54	798.49	3307.26	1522.99	3560.59	1231.86	674.375	1442.83	1398.1	1032.15	1177.15	1315.85	1575.36	1349.22	1202.18	3173.48	1132.03	1228.77	1052.71	3337.84	751.206	3120.96	1151.42	3676.28	798.23	3335.27	3086.09	1105.31	1228.5
neg-M267T136	267.05	2.27138	3486.58	476.752	2900.78	3511.99	3811.9	703.861	3349.01	675.963	3551.55	1112.57	415.208	783.714	3232.42	860.396	1178.25	691.241	1379.6	3566.43	2146.44	403.892	540.372	3256.97	398.65	661.365	711.994	537.241	3096.19	1324.13	2737.5	967.182	2578.83	522.729	351.253	1564.19	3204.62	706.265	2904.01	454.429	487.527	573.009	3095.43
neg-M267T70	267.072	1.17033	31824.2	11446.2	23172.2	13500.6	20407.5	28461.6	24651.7	16819.3	19499.8	23269.9	4511.49	13181.7	49002.3	15144.5	19768.1	36975.5	9040.9	29299.9	1655.79	3079.4	1040.25	6114.65	2276.09	1680.51	3451.73	2409.29	3506.92	4190.4	2261.95	1265.69	1129.47	1043.11	915.2	3097.1	2819.98	2653.5	12053.2	12039.8	12450.1	12589.9	11762.1
neg-M267T102	267.073	1.70747	48745.7	16285.9	38700.1	19168.9	34439.2	46985.3	37515.1	28360.9	34022.9	34959.1	5501.45	17413.2	70736.7	21191.8	26750.6	54527.5	14012.3	46488.4	334.048	4245.88	1000.82	6321.37	1898.04	678.707	2963.14	2742.07	3739.75	4230.54	527.56	904.1	491.032	692.829	428.703	2653.29	2937.52	2809.56	14983.5	14582.2	15445.6	14430.2	15284.8
neg-M267T133	267.095	2.21225	2191.49	2315.55	1614.64	1602.36	1861.03	1822.12	1799.82	2370.09	1966.09	1919.02	1670.85	2017.74	1977.03	2018.79	1968.19	2091.07	1916.38	1833.98	1210.07	1867.36	2121.27	1833.41	1494.48	1485.68	1403.67	1827.22	1660.03	1946.75	2154.34	1730.81	1470.72	1655.26	2096.03	1886.16	2210.27	2060.57	1643.73	1589.05	2018.92	1830.99	1789.37
neg-M267T183	267.113	3.04212	487.39	2885.21	4727.12	1168.9	2500.72	281.344	2275.57	3152.45	380.783	578.158	3121.91	757.46	879.564	3556.41	2176.45	2160.59	2105.98	2628.84	1957.74	611.8	1331.68	1190.67	2052.95	2064.95	2510.18	1194.51	1325.28	2242.68	591.452	2294.81	4452.05	1379.04	3057.99	2025.16	3596.35	2612.68	2176.72	1396.83	1645.03	2551.41	2375.25
neg-M267T201	267.114	3.34867	1496.87	2635.41	7043.07	1592.87	1840.67	3655.26	1522.78	5568.34	4009.95	1399.8	3670.84	954.24	1244.68	4243.87	1453.69	1311.92	3002.44	972.562	4572.65	1535.12	995.246	1754.73	2651.64	2510.9	2892.42	768.983	611.16	2480.99	1716.86	2674.6	4796.96	1749.7	2749.32	1738.91	2825.05	3516.85	1482.28	1102.11	1818.98	3371.14	2460.79
neg-M267T170	267.122	2.84127	2272.13	2060.3	2177.26	1733.05	4712.43	4393.3	2014.7	2507.48	1815.58	2196.39	2463.91	2365.66	2792.98	6160.85	4503.5	2154.5	2389.63	2331.41	1560.3	1585.78	1761.93	1613.7	2442.69	1766.23	1729.23	3140.43	1768.88	1039.11	1999.47	1445.85	1706.43	1741.75	3238.11	1942.85	1678.39	1741.59	2189.92	1851.74	1983.38	1820.43	1929.78
neg-M267T373	267.232	6.21815	7257.47	6381.85	5526.6	4124.08	7175.6	6714.55	5234.35	7362.06	6212.78	6942.53	8942.1	3472.27	5983.15	8399.54	6326.29	8220.21	8380.75	5434.7	3162.39	3067.23	3546.72	3227.66	3573.1	3446.41	3470.4	3235.09	3929.44	1050.5	1834.06	1816.71	2529.1	2413.42	3089.27	2000.59	2221.45	2038.52	4796.78	4199.27	4760.99	4796.94	3935.65
neg-M268T498	267.847	8.30387	1409.7	1021.35	943.045	1907.9	1241.45	1102.7	1396.3	2104.88	1043.96	1021.54	1928.71	1246.08	780.397	1324.53	1395.01	747.033	1586.13	2196.51	1190.76	1384.87	1765.69	2152.44	1022.42	1690.34	1046.75	2218.51	1119.07	1202.55	766.158	945.531	1643.94	2280.93	2459.79	1519.35	1411.1	2252.08	957.519	874.29	1418.39	1355.62	2567.47
neg-M268T142	267.991	2.36062	2184.84	2121.59	847.4	1795.44	1702.17	1552.23	1898.92	2077.85	1714.09	3904.39	2052.29	1190.08	2251.25	2964.31	2591.43	2395.15	1751.25	1384.58	883.886	5023.12	3863.7	4189.87	2539.38	2501.76	2490.05	4307.75	4015.03	2383.76	1661.88	1229.48	3045.88	1475.94	1989.73	1594.69	1645.39	3053.74	2784.75	2180.38	2323.97	2434.82	2492.68
neg-M268T98	268.043	1.62933	532.569	683.929	486.987	451.935	969.665	679.966	630.882	620.591	930.399	724.158	464.901	464.792	458.707	812.867	672.651	685.434	1004.11	719.551	1111.17	666.059	666.346	740.74	1220.67	1141.03	762.88	1064.59	829.662	473.785	500.939	496.329	634.385	656.227	713.98	743.056	945.438	990.703	585.052	470.745	493	256.65	352.401
neg-M268T146	268.064	2.42819	2120.29	1916.91	1365.44	1432.06	1860.34	1672.91	1660.28	1787.4	1808.82	1290.61	688.086	1986.45	1412.73	1463.97	1216.51	1376.5	1214.3	1267.94	473.747	660.407	407.451	414.733	613.592	356.416	624.498	557.608	463.29	659.013	395.566	314.688	305.255	358.923	263.512	618.842	407.744	382.369	905.559	761.645	556.523	489.631	1298.1
neg-M268T161	268.08	2.69131	2169.05	2400.97	2429.08	1940.77	2393.94	1921.34	2002.52	2038.15	1870.17	1969.5	819.515	1670.15	1192.82	1388.3	1616.31	1261.75	1192.96	1383.56	937.669	1729.61	1682.81	1290.58	1102.2	1265.62	1326.5	1753.45	1342.53	1485.09	1126	1484.98	1292.18	1423.09	1157.97	1707.03	1494.96	1498.49	1479.95	1390.66	1395.22	1738.95	1347.09
neg-M268T167	268.116	2.78358	12823.4	15428.9	13912.5	12822.7	14018.8	13092.2	12852.2	14959.6	14294.3	11063	9025.21	12650.6	10327.8	9934.51	10690.7	10262.2	9902.96	10165.8	5544.67	8740.06	7349.96	7594.01	7217.42	7007.49	6632.98	8181.87	8070.41	6338.01	5665.68	5781.25	5205.01	5338.39	5879.67	5892.26	6467.93	5983.29	9066.18	8953.24	8651.97	8623.7	8697.19
neg-M269T181	268.984	3.0162	13963.5	23333.5	28181.8	27927.6	13620.6	14656.5	27194	14836.2	27724.7	14309.1	14077.4	24034.3	26094.5	15136	28377.1	27707	25952.9	14696.3	13872.9	25786	28624.3	28887.8	15504.8	27502.6	27556.5	25814.6	17909.5	27194.4	26483.1	28846.9	14936.9	28370.4	13524.4	15407.9	28873.4	27694.4	13611.3	26496	13264.6	28912.7	15063.7
neg-M269T478	268.985	7.97352	40488.6	65827.6	28552	56833.5	21994.7	38125	65796.7	113083	37039.3	102795	30245.5	53628.4	59286.9	82198.1	34846.7	46531	55222.7	63184.6	38060.4	17494.1	26158.2	17526.2	24800.3	50061.6	59286.8	57269.3	52633.3	61421	55408.6	66424.8	80731.8	71752.8	58443.4	40094.8	32244.7	21783.6	31294.3	22075.1	58169.1	26438.5	56979.9
neg-M269T57	269.054	0.948042	374.091	606.31	440.755	470.021	663.584	503.381	776.166	517.24	675.027	658.613	302.302	347.781	390.147	488.628	454.675	416.927	578.092	356.832	595.891	654.496	542.256	1179.3	944.771	780.251	1123.57	974.408	1226.26	483.802	263.549	352.894	585.966	416.632	338.565	464.208	201.552	250.664	488.64	432.937	486.03	737.1	799.426
neg-M269T142	269.066	2.36008	10412.4	8307.74	7824.63	11127.1	9747.34	9868.94	12826.4	7528.4	9968.76	9145.98	15561.9	14215.4	12416	12990.7	12799.5	11662.1	16012.5	14102.5	3089.66	6676.48	7472.97	6230.22	5188.97	5486.25	4592.2	7014.4	6587.42	5421.97	6609.6	7226.5	6831.92	7889.36	6521.11	6236.02	8271.14	6653.49	7712.82	8378.55	8072.8	8709.14	8598.4
neg-M269T89	269.087	1.48355	5865.24	7512.1	7137.62	8842.07	7424.99	8932.16	10865.9	2954.72	5497.66	14182.3	2010.52	7658.08	8028.25	12348.4	6208.22	5335.3	10319.5	5059.59	4164.44	7061.3	7811.75	7298.49	6661.53	4164.34	12432.8	8300.58	2502.97	13273.2	10901	9362.55	9750.3	13044.8	5018.02	639.36	7188.37	2900.38	4431.73	11102.6	9366.75	2849.6	9747.46
neg-M269T70	269.087	1.17412	15300.5	17837.2	16048.7	23913.3	18645.5	18898.7	20587.3	17812.6	20900	20000.2	13992.5	17865.8	15361.9	16651.7	18593.4	18316.3	18339	17418.7	20522.8	16112.7	19897.9	20694	18681.6	23073.5	22572.5	18561.3	17637.8	21954.7	22642.6	23852.6	23370.8	23825.2	21479.6	24879.8	24259.5	24596.8	17602.3	19190.9	20200.8	19288.8	18312.1
neg-M269T147	269.1	2.45075	2084.75	1840.59	2550.94	2575.12	2572.31	2144.78	1993.98	1553.17	1874.82	2351.19	3355.83	1964.26	2054	1562.59	1801.37	2127.69	1793.9	2448	691.457	1461.79	1363.58	1211.91	1314.26	955.804	1152.46	1903.53	1061.54	1112.96	933.577	1796	756.533	918.221	1221.86	1163.55	1358.61	1354.16	1685.8	1137.52	1517.54	1963.94	1246.48
neg-M269T166_1	269.119	2.77467	2826.15	2743.58	1005.61	1269.99	1262.93	1477.21	2625.88	1553.51	1212.1	2219.44	2362.34	1113.64	2350.38	751.643	2418.17	1041.12	2831.59	846.627	499.648	2208.34	2174.34	2165.56	885.087	2197.37	916.237	2076.7	604.584	747.441	367.853	347.927	2220.18	2317.82	538.74	2453.59	1977.41	816.988	711.155	963.013	2469.5	840.775	1091.71
neg-M269T173	269.137	2.88633	5924.4	4575.63	3175.23	9277.91	6029.9	3742.24	10710.4	6052.72	6999.16	7821.34	5696.49	6942.65	5581.87	4600.79	10489.1	2797.89	6816.11	3054.82	6396.65	8955.65	9847.11	6777.32	8904.97	5427.48	8896.99	8993.33	9071.61	3406.37	3710.56	8333.9	8556.01	8578.26	5079.99	8965.97	9015.58	7129.05	10462.9	6734.59	4781.18	3794.8	9465.97
neg-M269T156	269.138	2.59182	4513.99	4909.41	5573.83	2077.59	3882.25	3003.66	2504.99	3308.98	2015.99	4193.09	2191.2	3591.95	2701	1765.47	2020.54	5468.64	4057.33	4571.83	1629.01	1894.17	1756.72	1561.87	1984.31	1408.4	1651.93	1942.55	1731.53	1066.41	409.046	1251.07	1448.84	1346.24	1451.06	1583.47	1775.41	1122.38	1905.06	1652.51	1675.67	1745.38	2233.28
neg-M269T277_1	269.158	4.61871	748.696	752.652	654.519	540.552	772.26	753.333	719.95	666.76	719.888	30131.7	24905.2	666.984	770.39	28735.2	643.2	27732.4	874.727	777.533	28495.7	39920.4	1163.45	862.203	886.297	782.378	444.655	1282.86	846.046	394.537	574.408	572.33	19717.2	424.986	486.928	709.544	713.212	21394.3	24819	22674.9	965.555	648.957	22952.8
neg-M269T194	269.175	3.23358	5838.37	8269.98	6573.6	5055.39	7413.57	6029.12	6265.48	7384.01	6087.62	5091.69	5082.47	4619.44	4920.3	4423.15	4077.37	4672	4580.2	5045.32	5493.25	5982.29	8536.36	7270.12	6304.83	6688.3	5652.98	6328.12	5426.73	3682.98	5089.88	5286.87	5696.6	4950.51	5603.92	5084.84	4519.61	4990.01	5815.38	6123.85	5609.31	5574.24	6493.76
neg-M269T166_2	269.175	2.76108	4012.97	6797.62	6826.92	5838.56	5298.5	5076.56	6161.2	7627.74	6357.61	6136.57	4741.86	2745.71	5584.98	5124.58	4558.91	5905.48	3148.3	5242.81	3529.84	4425.04	3801.79	3817.78	3253.68	3665.53	3753	5268.89	4108.44	3675.03	3526.26	4184.69	2707.15	2669.39	3187.76	3043.14	2079.05	4041.86	3485.87	3420.06	3485.27	4905.03	3335.85
neg-M269T277_2	269.211	4.61548	30495.6	48544.8	39903.8	26810.4	44015.5	36001.5	31621.3	46634.7	39213.1	41790.8	31933.1	37590.7	39453.1	42266.1	41336.3	41041.6	40386.3	39394.5	34953.5	50334.2	28832.9	36158.9	42703.6	36274.5	36897.7	45857	32508.8	30284.5	26279.8	38503.1	26561	31185.5	33886.5	27706.9	29869	32618.1	31371.5	32137.6	35872.9	34181.2	32041.9
neg-M269T218	269.211	3.62552	14426.7	22877.4	16381	14561.4	17950.7	17495	13648.5	20349.3	18559.2	19505.4	14998.7	18230.5	16475.5	15090.2	18097	17786.3	15636.7	18487.5	5103.56	15575.9	11802.3	11047.7	8929.22	7077.51	7805.96	11417.3	9864.66	8270.16	7649.53	8960.11	7914.88	8316.44	8360.66	7963.37	8886.36	9526.56	13428.4	10586.2	12370.7	14420.8	13642.9
neg-M269T414	269.248	6.90445	1361.64	1044.63	1275.76	1419.08	1431.27	1134.74	1169.31	1869.3	1334.4	1530.11	2048.79	810.359	1159.84	1967.79	1429.64	1412.15	1606.56	2625.63	578.889	814.863	936.571	765.874	980.655	1071.31	1256.95	768.768	974.663	423.269	660.154	440.544	789.6	721.013	827.808	535.953	508.657	524.168	1157.1	936.501	1212.88	1085.15	843.824
neg-M270T178	269.988	2.97087	1615.89	1984.97	1822.3	1670.47	947.61	1299.17	928.482	1794.92	985.349	1712.13	815.288	1653.38	2011	2257.41	784.274	1675.43	2019.63	1241.6	1195.49	833.092	858.567	907.695	877.178	921.443	827.7	1346.22	2399.75	1087.34	1165.28	970.016	1741.53	1098.01	1736.6	1050.11	2086.45	1072.05	1893.9	607.195	898.289	1697.05	1028.2
neg-M270T153_1	269.983	2.54323	1656.48	834.919	1547.21	739.296	566.203	669.959	402.975	834.681	1558.91	1734.44	1213.18	1800.08	465.85	492.413	1694.42	348.213	340.992	1559.4	864.301	1094.15	3476.2	1011.89	839.688	976.755	1033.93	1403.7	894.122	1230.63	1100.79	1202.88	1292.48	2806.96	834.933	1083.55	832.241	2254.9	601.374	1144.71	844.769	713.624	1632.99
neg-M270T155	270.038	2.59083	852.335	1046.29	750.271	759.733	934.721	785.325	758.271	769.835	934.499	1039.87	615.386	1410.1	1159.55	738.738	1187.15	1428.71	1410.26	1347.26	2985.09	1225.89	3399.11	2295.09	2379.47	3443.3	2593.87	2201.18	2161.76	1358.32	3675.18	1981.22	1211.46	2707.99	2592.37	2326.98	1553.67	1464.61	1734.61	1420.81	1309.68	1300.71	1233.08
neg-M270T99	270.035	1.64998	498.081	592.696	519.97	439.664	791.803	788.289	819.126	744.876	726.31	924.635	1015.24	550.935	873.184	1004.32	962.606	959.618	779.888	851.908	400.86	957.176	903.779	902.239	616.138	649.57	613.536	847.938	862.188	825.606	901.247	662.647	949.893	917.655	919.734	942	886.943	957.087	462.577	514.979	438.872	479.859	493.228
neg-M270T71	270.09	1.17994	2039.61	2843.24	2529.23	3142.16	2221.07	2942.52	3519.96	2334.89	2514.13	1996.31	2053.08	2437.56	2009.72	2328.27	2448.18	2328.78	3777.86	2087.57	2390.86	2008.65	2691.25	2995.51	2436.78	2460.92	2395.91	2338.67	3297.09	2690.26	3063.03	3623.62	3105.98	2900.47	2743.65	3398.38	3667.34	2603.08	2159.04	2483.47	2645.96	2343.01	2334.38
neg-M270T149	270.096	2.48577	3049.1	3203.18	2309.4	2798.2	2411.45	1946.93	3506.91	2764.93	1468.16	1318.27	2071.81	1534.41	2495.23	1945.58	1896.65	2416.98	2436.29	2058.23	1722.04	2322.18	1126.32	1617.48	1176.9	1458.82	2083.84	1647.97	2960.28	2943.04	1237.25	1792.46	805.648	1750.77	1285.2	2143.15	2355.94	1962.07	2970.33	2117.58	2960.13	1777.39	1177.82
neg-M270T181	270.171	3.01352	11321.3	13219.9	13868.6	10800.8	13664.3	13405.4	13680.1	14870.9	13336	13075	12149.1	10237.2	11886.6	13890.4	12210	13738.4	11724.8	11652.4	6494.26	7770.83	6062.88	5717.1	7046.58	6294.9	6232.53	6630.41	6545.32	3939.73	4506.77	4960.86	4196.16	3999.69	4252.89	5310.69	5025.29	5845.09	8788.86	8288.38	8369.85	8551.94	10431.4
neg-M270T184	270.207	3.06243	2280.15	1933.24	2338.77	2789.78	2299.99	2518.86	2296.32	2160.75	2959.38	2538.1	3763.76	2058.37	2356.82	3315.41	2576.22	2783.08	3171.25	2909.95	2335.86	2321.92	2053.2	1955.92	2472.64	2230.76	2570.97	2659.05	2048.1	2714.77	2345.04	2632.66	2445.28	2423.06	2359.64	2679.28	2603.07	2629.35	2363.7	2384.13	2621.72	2634.38	2418.04
neg-M271T123	270.951	2.05137	3557.48	2934.46	2742.57	2454.6	1244.52	2926.32	4237.74	3241.6	3079.76	3846.17	1772.49	2057.59	2980.1	3193.09	3239.28	2785.8	3449.06	2918.15	1633.27	3536.62	1889.14	1391.82	2288.66	1898.22	4177.7	4669.45	4308.91	909.413	4859.05	2796.39	1942.11	4502.26	3217.92	4713.24	2937.05	2917.67	2598.23	4252.62	4603.61	2959.59	4630.05
neg-M271T67	270.959	1.11855	2732.74	3035.92	2426.09	2351.81	2782.18	2517.26	2862.41	3039.82	2492.32	2660.57	2990.51	2839.78	3892.26	2899.31	2921.34	2262.56	2508.29	3007.17	2970.57	2902.4	2777.82	2913.66	2908.84	3088.14	3274.17	3542.37	2670.46	2606.2	2577.48	2156.5	2811.36	2530.36	2865.04	2737.45	2660.54	2669.99	2911.82	2882.9	3131.97	2361.69	2568.78
neg-M271T180	271.018	2.99858	4536.68	6324.08	2487.95	6738.46	6630.69	3155.9	4059.47	6572.11	5774	5469.71	6478.38	6536.51	2689.54	6474.69	6896.18	6648.77	3411.36	2803.36	3670.72	6518.4	2340.88	6405.91	1968.03	6574.89	3337.69	6718.52	6205.03	6375.89	6853.75	3940.73	843.633	2375.12	693.206	2956.56	3407.23	1332.33	2636.47	4033.99	7085.38	2171.34	6445.25
neg-M271T64	271.031	1.06663	559.985	2116.59	869.576	1730.86	1940.69	613.101	566.99	649.771	594.822	1234.16	617.357	1531.8	458.645	639.955	374.846	562.764	587.497	1053.6	526.26	555.364	2068.64	416.423	493.697	559.997	427.44	346.023	1557.83	1272.05	2016.16	1058.56	1743.09	523.8	1452.51	2089.69	1357.49	1881.42	413.024	2025.52	356.307	512.645	303.458
neg-M271T137	271.069	2.28242	37370.5	34301	36800.2	38229.6	31479.1	33576.6	38274.2	34463.4	35272.2	31583.7	32686	31093.6	33260.8	33908.1	33299.1	32607.9	32811	31937.3	34561	32932.6	37512.2	37215.4	35002.3	36605.1	36836.6	36113	38331.2	35462.5	39076	37138	42310.6	37328.6	39988.7	35828.4	36744.9	36603.3	36716.1	36389	36884.1	36090.7	34963
neg-M271T158	271.069	2.62787	6519.07	2905.85	3186.26	3707.12	3449.63	3431.35	3056.93	2022.48	2747.03	6537.64	2831.44	2438.56	2293.88	2784.62	3068.3	2523.99	2971.36	2655.24	2656.67	3149.52	3336.18	2929.47	2956.78	3178.6	3652.52	3479.55	3237.23	3208.38	3551.45	3233.91	3554.09	3332.16	2677.24	3290.68	3700.19	7543.96	2460.49	3206.82	2582.74	2888.19	2564.08
neg-M271T129	271.079	2.14388	1045.39	1090.59	1980.89	1044.28	1333.11	1623.15	813.598	370.947	1425.99	1711.78	1193.81	1243.24	1827.47	1663.87	1514.46	1836.7	1167.18	1519.89	270.866	1608.74	1707.28	1009.12	681.17	961.463	535.015	1771.74	1424.16	549.188	643.98	543.286	304.158	584.33	467.419	616.678	688.815	378.668	1125.6	1110.66	1138.69	258.39	984.118
neg-M271T71	271.091	1.17616	689.268	625.838	707.997	662.134	611.116	947.553	672.051	754.109	591.995	691.304	648.491	815.98	721.437	482.271	560.795	664.079	611.744	412.833	980.32	565.324	871.706	841.144	687.173	645.113	389.394	520.013	349.25	1095.48	1060.33	395.744	672.604	1120.5	874.898	731.345	949.459	778.669	594.774	500.838	663.767	624.496	629.09
neg-M271T200	271.108	3.32509	2711.51	3386.35	2656.45	2383.02	2928.92	2625.81	2207.48	3241.71	3021.78	3229.68	2534.04	2371.75	3160.48	2995.74	2736.6	3115.21	2433.28	2863.2	1802.61	2493.45	1718.55	1836.63	2025.66	1747.14	2010.8	2117.07	1633.53	1269.18	1500.5	1463.82	1291.24	1496.4	1646.37	1458.86	1272.57	1214.59	2166.89	1863.58	2312.4	1844.35	1907.09
neg-M271T486	271.12	8.09924	727.975	1016.54	1018.6	1170.02	620.865	780.929	984.26	807.674	940.876	888.222	887.561	1036.18	1147.16	1037.66	751.279	654.343	731.712	712.916	840.705	1033.96	795.81	1098.69	1250.84	773.437	1014.22	777.245	609.04	687.971	1047.55	722.583	881.316	1035.51	747.74	629.76	710.207	818.429	417.257	1139.56	946.918	793.969	686.85
neg-M271T164	271.116	2.72808	1654.89	2259.77	1269.84	2032.34	3798.83	1600.54	1244.64	1215.26	1469.4	1923.35	1592.94	1747.7	1432.13	1179.37	2105.56	1927.83	1417.08	1867.17	2169.97	1217.13	2452.93	1475.24	2035.86	2632.66	1587.68	1367.62	1042.37	1783.49	2175.84	1756.13	2200.86	975.985	2389.79	2779.09	2249.84	948.408	1367.73	2334.64	1874.23	740.546	1981.83
neg-M271T201	271.168	3.34485	2124.53	524.267	1978.3	411.18	385.64	2062.52	2073.57	2240.4	474.747	2097.98	1633.31	2082.2	1989.57	1951.4	1786.54	2172.98	2317.26	1886.39	3886.93	3651.43	3284.14	3329.17	3564.2	3516.74	3871.4	3348.19	3844.42	3156.42	2896.69	3572.31	3358.13	3079.57	3323.2	3602.57	4149.4	3167.24	1895.85	2033.49	1771.99	1941.25	1604.2
neg-M271T177	271.191	2.94752	1896.75	6325.82	2002.83	1952.13	2607.73	4666.7	2418.9	2694.11	2489.94	2138.3	3096.02	2164.1	2740.75	2317.03	3860.7	2290.69	3745.78	3837.73	4106.71	1572.48	1452.68	3558.05	3741.85	1517.13	3069.87	2909.6	3700.42	1606.93	2871.39	1859.24	1650.69	1196.21	1786.47	1685.24	2467.74	1806.24	1862.88	1994.38	4003.02	1957.37	1885.45
neg-M271T203	271.191	3.39012	2974.46	2656.88	2003.28	1939.85	2197.62	2379.34	1800.76	2575.55	2531.3	2076.81	1846.94	2240.68	2306.42	2151.53	2249.36	2769.58	2166.23	2042.42	1936.58	2561.96	2192.39	5080.57	1713.09	2250.9	1994.16	2347.61	5710.99	2370.41	2240.4	2431.97	1685.89	1880.94	2051.45	2266.27	1838.1	2248.36	2101.54	2383.94	2156.28	2483.48	2881.43
neg-M271T238	271.227	3.97103	25842.5	52764.3	25635.6	25157.2	32034.9	26423.4	23908.6	31605.3	35627.5	30248.2	25866.2	41926	29312.2	30677.5	33744.4	28725.6	31073.7	36956.7	14835.1	37016.5	24450.5	35907.8	27798.1	19199.4	28054.9	30216.3	27609.3	27597.5	24781.7	27252.2	18234.8	29690.1	19155.2	22748.6	22765.6	20380.6	24063.3	25335.6	27107.3	28174.2	27875.1
neg-M271T328	271.228	5.47108	100744	105350	90316.2	86101.9	115435	94200.6	91328.4	103307	101684	112330	124172	90022.7	87933	116538	89281	98261.6	112857	96125	79331.3	64035	74815	72972.7	77685	80510.5	82425.3	72009.8	78224.7	73668.1	65799.6	68445.9	81801.7	69178.5	67863	64589.8	70263	72814.8	80639.3	80841	89482.5	75639.9	78599.1
neg-M271T309	271.227	5.15028	14941.3	22781.1	20332.1	12491.9	20462.8	20108.4	17014.3	18905.3	17570.2	18737.2	17978	17061	16950.6	17680.9	19299.6	18821	19894.8	18900	13224.4	21903.5	15042.5	16464.5	16990.5	13217.6	14970	21645.1	15645.5	13583.4	11538.2	13494.2	10412	12318.9	11374.2	10852	14220.8	11967.3	14958.9	16803.9	18481.1	14586.9	14184
neg-M271T256	271.227	4.26697	8338.16	9504.53	8291.93	4975.02	19012.2	7398.72	6854.44	12232.4	8558.6	8652.54	5796.73	6782.94	8462.1	7519	13639.3	10430.3	6099.1	8830.5	5710.9	5756.55	5671.44	7856.48	5505.58	6013.31	4975.77	6028.22	6452.44	5247.01	4613.91	5124.68	5490.51	5971.81	5101.55	5356.2	6290.18	11943.6	5897.07	11763	10466.7	6077.59	6175.26
neg-M272T194	272.017	3.22828	1539.06	1866.36	2109.89	1789.94	1623.94	1732.87	1783.36	1473.69	2007.25	1696.8	1712.75	1376.03	1681.12	1605.27	1243.2	1659.46	1353.06	1402.04	346.77	404.343	472.801	311.69	407.956	309.016	374.506	422.446	334.413	364.943	355.031	289.697	332.472	332.163	402.377	432.881	396.504	299.703	918.554	925.131	1187.64	830.541	791.475
neg-M272T154_2	272.053	2.57067	6485.06	7055.86	6303.3	6643.58	6605.13	6450.52	6640.64	7165.81	6990.14	7611.63	7400.72	6769.13	6027.17	7473.67	7540.58	7480.8	6819.19	6730.11	5988.65	3823.89	4961.13	4060.81	5270.73	5764.27	4098.61	5149.62	4716.78	2776.69	3312.73	3531.79	2571.15	3169.19	3463.27	2949.91	3067.15	2435.03	5514.09	5305.54	5019.32	5224.11	5344.38
neg-M272T137	272.073	2.28298	5743.18	5211.75	4843.06	6480.4	5382.02	5535	5641.76	5658.31	5448.79	4858.85	5282.38	4885.14	5777.77	4979.01	5002.32	5433.02	5046.66	4706.33	5275.8	4701.88	6213.45	5578.8	5336.59	5918.55	5491.81	4777.23	5435.58	4987.02	5573.12	5867.24	6183.63	5909.79	6321.79	5695.01	6255.95	6797.76	5412.59	5507.37	5207.34	5639.41	5788.61
neg-M272T104	272.081	1.74137	1160.58	1170.68	935.548	912.8	910.25	866.712	844.096	993.48	637.2	1397.64	1299.08	767.684	670.683	923.006	778.883	952.101	1204.61	875.279	610.23	1330.67	877.1	1081.97	573.203	892.808	818.106	1164.24	974.014	1167.45	1054.13	743.793	778.635	746.694	696.936	937.643	908.26	1212.32	1052.73	783.696	1088.13	1033.55	829.405
neg-M272T138	272.095	2.2925	5809.86	1217.73	5080.46	940.205	1168.61	1124.58	1041.28	1925.69	1150.42	5236.15	787.941	4978.26	6090.65	5055.16	792.938	5300.62	4920.85	579.038	1793.39	2007.7	1207.77	917.45	1439.46	1294.51	1004.77	4791.19	1675.57	588.306	656.322	757.914	851.623	1040.65	6352.49	995.4	6152.6	1025.22	855.575	1033.65	404.291	5617.06	978.578
neg-M272T159	272.168	2.65235	5748.81	5410.54	6725.71	5357.96	5898.13	6775.28	5816.87	6191.8	6555.88	4569.22	6036.76	4651.24	5993.47	5886.25	4350.59	5614.87	5609.91	5620.75	3984.47	5838.67	6258.4	5471.13	5206.7	5711.6	4753.32	6745.09	5767.25	3107.5	6085.21	5510.97	6115.99	6528.03	5918.26	4629.26	4515.91	5047.27	5235.03	5331.45	5583.6	5304.83	5575.76
neg-M273T54	272.991	0.904083	3622.41	3556.54	4976.94	5403.88	5121.04	5356.46	5526.24	3642.8	6474.5	5481.47	4507.43	4251.74	3831.31	5349.53	5749.76	5249.66	4878.32	4985.4	5914.12	5050.78	6037.77	6524.49	5680.17	6255.73	6303.03	5632.94	7049.24	7375.33	5747.76	6851	6806.33	6745.42	6672.76	7830.26	5670.99	6381.51	5251.4	5908.44	5956.31	6225	5827.21
neg-M273T101	272.992	1.69029	705.99	932.291	431.581	770.191	904.96	737.569	1509.94	854.896	1171.8	497.457	518.043	575.547	828.171	929.408	595.171	679.37	764.259	796.025	2128.44	920.829	623.392	800.046	1550.95	1718.25	1396.98	1027.09	962.37	862.183	632.895	1433.52	646.787	795.469	698.465	1051.57	1578.21	1356.58	584.962	592.122	561.853	1723.45	892.368
neg-M273T140	273.006	2.33113	2167.45	3562.83	3113.62	5234.62	4001.01	2365.91	4305.96	4890.8	5048.39	2321.48	1978.26	2547.11	2469.02	2272.89	3480.41	2584.4	1878.9	3391.97	1328.16	2519.57	1586.18	1573.18	1834.4	1287.97	1568.48	1950.57	1624.75	549.059	1526.32	1697.72	1466.1	1178.23	1583.02	1488.39	1645.72	1427.99	1204.07	2686.22	1953.85	1331.64	1236.64
neg-M273T162	273.016	2.70417	17447.7	12065.3	12166.3	12795.9	13129.1	13188.6	13241.5	13396.7	12625.9	12985.5	11984.4	11844.3	20639	19696.9	20578.9	19849	13437.7	20298.6	12002.8	18193.6	19359.5	19254.3	19856.8	7548.32	12141.2	20191.9	11795.8	12006.2	19507.5	12139.5	19660.8	19490.6	11498	18814.3	18929.2	13150.3	12471.9	12475	11528.7	12166.9	11836
neg-M273T154	273.057	2.57027	1166.55	1291.93	1075.77	1283.96	851.111	1361.57	1372.57	790.377	1195.89	1210.85	1106.99	2589.89	2300.3	1320.46	1642.05	887.134	579.51	1416.9	1268.93	685.736	1025.06	849.12	873.041	1122.79	873.978	1081.62	678.213	446.011	546.499	489.719	2901.92	551.127	2875.46	507.012	600.09	3225.69	890.439	997.389	774.62	771.04	876.88
neg-M273T104	273.072	1.72995	1127.77	1198.37	928.791	1167	1311	1163.07	1285.63	1129.94	1189.71	1248.45	1088.07	892.917	1002.97	1098.04	1150.81	973.239	1123.09	1275.07	592.67	718.687	871.003	1160.55	748.132	808.509	793.397	1033.12	1142.02	1220.55	1290.03	933.444	909.921	1207.57	1192.98	1194.5	1123.47	1306.21	896.062	1012.01	1048.21	886.243	941.18
neg-M273T161	273.087	2.68455	2485.92	2965.57	3347.22	3155.79	3443.44	2905.26	3036.98	4125.26	4272.19	1867.71	1547.68	2365.13	1523.57	1557.51	2320.59	2351.65	2151.57	2591.7	3504.94	2779.15	2455.49	3336.39	2086.55	2211.44	2038.53	2505.82	2658.06	2078.06	2280.36	2489.71	2250.13	2395.61	2121.81	2178.53	2513.95	2445.43	2226.54	2431.75	2373.67	2384.5	2322.58
neg-M273T143	273.09	2.39061	3496.53	1898.48	2048.99	2149.97	3022.46	1544.95	2311.34	1649.31	3041.5	1381.67	1180.14	1541.42	1703.66	1368.4	3306.86	2882.97	1518.01	1500.74	2513.04	2383.39	1925.07	651.835	2281.48	2094.5	2509.95	1625.45	3100.71	1809.51	2834.09	2148.99	2706.91	2212.69	1443.55	1716.43	1886.52	3552.05	1988.17	1668.35	1944.2	1918.77	1952.68
neg-M273T107	273.095	1.78007	1395.79	1566.38	871.844	1436.25	601.482	1403.91	1527.54	787.143	1645.09	372.248	1348.16	671.099	1384.46	606.343	535.59	1324.45	774.358	819.168	635.006	556.678	546.391	1372.5	992.436	659.85	1293.5	656.173	1415.13	1469.01	811.925	1169.42	487.974	662.615	701.603	569.934	1290.61	1636.97	495.06	1240.39	636.348	480.192	1340.28
neg-M273T199	273.104	3.32439	977.127	934.234	845.624	741.642	977.157	879.156	416.188	1175.98	963.941	1044.53	837.269	1086.37	1029.51	868.204	873.047	917.342	943.273	742.716	761.956	706.789	466.993	506.827	641.913	504.718	437.969	631.522	534.75	517.666	421.476	445.959	590.688	482.757	512.578	397.859	478.874	397.096	641.939	571.458	772.431	734.406	741.249
neg-M273T150	273.124	2.50118	1679.03	2526.75	2797.55	1837.39	2768.7	1810.96	2527.47	2974.84	3697.77	3908.08	4270.01	3024.35	2280.01	3679.17	3257.43	4012.17	3294.09	2394.99	1116.61	1050.96	1690.63	1707.98	1525	1683.23	1663.72	1455.93	2151.12	2965.97	2196.58	3245.09	2712.98	3650.72	2689.6	2760.79	3977.11	2249.75	2697.69	2467.16	2356.96	2576.42	2548.34
neg-M273T214	273.123	3.55899	687.542	795.6	604.668	292.539	875.835	1001.43	943.836	904.422	627.677	1173.33	918.724	818.62	685.8	1190.4	979.363	1067.08	758.52	716.404	884.5	1042.89	760.413	1024.38	1152.22	816.349	772.2	2148.6	799.456	379.533	629.234	1160.63	629.426	771.85	928.51	590.976	855.8	851.707	770.04	671.037	993.953	766.202	1235.53
neg-M273T185	273.206	3.08387	1841.93	970.204	1024.1	1266.1	1542.38	763.128	2024.79	1440.02	1240.5	2077.98	1020.58	1431.29	651.462	1046.3	1171.18	2108.83	1868.55	1721.07	2075.36	1662.28	1223.02	911.645	2855.08	1917.59	1431.57	544.617	1357.74	2119.44	1059.8	1079.17	1135.72	736.976	1242.07	1322.83	746.239	1088.49	904.871	1202.45	1141.97	831.201	1240.97
neg-M273T335	273.206	5.58747	1038.78	1380	647.643	612.636	1188.41	718.829	597.826	1080.62	1227.54	1408.19	1145.36	707.787	1131.32	965.7	1067.97	1644.43	1232.36	917.003	163.122	297.514	460.873	390.789	280.999	419.75	317.853	437.98	288.969	144.827	323.633	205.176	288.51	274.733	260.952	173.163	235.79	274.86	678.096	387.96	612.386	653.153	564.08
neg-M274T136	274.038	2.27207	1253.66	1445.04	1234.39	671.864	1308.23	1156.18	1026.25	1319.07	776.682	1080.31	955.389	436.009	744.621	688.596	1090.2	1035.52	1123.17	491.4	666.6	812.455	372	988.257	447.859	826.963	902.526	489.368	910.148	505.65	682.384	999.971	633.239	967.78	543.563	771.774	640.962	966.28	722.791	770.033	740.485	657.174	780.6
neg-M274T152	274.069	2.53712	1517.71	1322.36	1739.48	1788.55	1598.8	1827.13	2055.09	1931.76	2279.08	2256.56	1642.51	2071.34	1397.96	1322.98	1610.84	1926.34	1873.44	2065.21	1677.23	770.489	1198.66	1011.38	1701.06	1357.53	1588.56	1181.4	1591.97	1525.83	1349.06	1119.04	1442.23	1801.77	1702.2	1657.59	1991.32	2551.32	2081.3	1847.99	1493.07	1199.55	1200.48
neg-M274T139	274.092	2.31027	2388.56	2354.01	2865.02	2361.68	3307	2526.97	2280.4	2127.5	2787.57	3579.94	2730.76	2882.3	3043.59	3165.84	3194.63	2920.55	2911.92	2648.9	2362.35	3154.36	2142.11	2423.35	4486.23	2263.03	4241.66	2557.19	2327.75	4133.45	2150.81	2010.52	1279.52	2193.69	2459.16	2857.05	3369.41	2463.41	1876.98	2159.11	2608.73	2562.86	2628.33
neg-M274T56	274.103	0.926483	1623.24	1414.1	2147.74	1836.47	1831.76	2115	1879.61	1598.46	2122.37	1413.3	1382.47	1023.5	864.498	1448.2	1805.93	1873.7	1388.17	1230.2	1448.94	2040.69	1526.95	2073.74	1826.92	2002.73	1856.86	1162.81	1600.71	1712.95	1902.47	1161.26	2029.61	1425.74	2066.76	2078.39	977.489	1889.56	1866.92	1260.15	1661.5	1908.56	1784.96
neg-M274T138	274.111	2.30651	3824.59	3422.41	4925.51	3132.21	4130.15	4926.47	3923.95	4515.07	2696.73	2425.14	1739.98	2184.76	2580.65	2730.57	1992.48	2615.7	2300.86	3054.99	4100.67	2232.14	3071.76	2671.82	4311.11	3948.31	3538.64	4127.32	3090.84	2378.5	2091.05	2584.26	2383.42	2847.07	2783.21	2815.56	4994.93	3210.27	3209.33	2946.25	2580.51	2262.45	3409.09
neg-M274T140	274.129	2.33117	896.193	2020.06	921.5	723.947	1237.15	4246.6	824.783	1214.81	1851.16	1287.29	1057.54	3029.13	1278.09	3359.1	1230.57	766.2	1109.38	3290.18	3513.28	3222.16	497.857	633.976	858.95	990.901	678.495	965.552	773.4	562.086	2180.36	2687.76	742.716	2355.11	416.008	3089.82	3644.07	623.376	549	2446.3	1277.12	2434.24	3280.52
neg-M274T163	274.184	2.71473	1204.36	1390.59	1304.33	1282.45	1435.47	1470.52	1354.63	1514.74	1419.92	1459.33	1355.56	1235.1	1665.82	1450.95	1434.14	1383.05	1477.02	1892.4	1544.13	2267.59	2258.64	2317.94	2094.48	1828.1	1796.67	2729.18	2372.36	1728.79	2418.69	2451.49	2523.35	2421.37	2281.22	2247.81	2389.46	2043.02	1839.6	1515.77	1670.3	1777.29	1601.05
neg-M275T152	274.985	2.53851	2442.1	2227.72	1368.23	2097.28	2002.77	1628.93	1867.71	2627.66	2133.29	2792.79	2011.42	2725.91	2484.6	1965.93	2836.26	2311.3	2107.18	3249.51	2986.26	2795.69	2896.84	2830.66	3761.87	3398.24	2707.15	2429.54	2812.81	3098.52	2975.25	3157.98	3172.46	2544.98	3348.87	3263.9	2912.44	3423.13	2644.17	2310.34	2567	3124.11	3327.63
neg-M275T139	275.021	2.32095	1169.73	1231.19	856.788	2873.05	931.917	1215.99	1774.09	969.68	1870.46	1723.23	822.438	441.6	591.213	1123.36	1015.09	1086.36	926.886	602.712	559.065	779.162	638.372	809.701	827.745	544.087	445.731	419.462	791.647	561.214	651.699	467.25	551.146	739.524	782.041	764.496	500.633	812.699	513.328	789.479	858.483	731.331	648.253
neg-M275T55	275.052	0.9086	2533.01	1217.79	3617.7	3414.08	1423.82	1284.8	3528.57	1154.94	3141.55	1478.93	979.045	502.596	2813.09	3022.77	3367.77	779.453	1300	3383.9	536.301	1077.65	702.45	853.166	618.322	622.202	954.5	919.809	603.424	3804.12	4293.19	906.384	457.609	1020.8	4365.31	546.48	550.021	608.285	951.601	3006	958.712	3901.79	1249.76
neg-M275T200	275.058	3.32812	233.707	442.028	327.431	329.19	432.348	280.55	348.785	298.784	364.45	197.801	231.12	171.414	377.029	198.298	212.17	236.083	283.344	299.546	1456.66	1731.84	1061.19	1961.93	1274.89	822.148	1196.17	1652.52	1684.86	1754.6	1273.59	1708.3	701.334	1745.85	1198.58	1230	1971.93	1716.38	865.081	721.329	681.244	548.903	709.903
neg-M275T134	275.064	2.23245	774.014	649.8	811.017	526.587	740.657	813.041	663.079	2367.03	897.056	387.447	683.437	1635.18	768.62	1738.3	382.129	1429.48	882.518	1911.04	621.433	443.967	829.268	534.047	641.721	535.058	563.593	743.4	604.225	768.322	1020.89	576.297	1235.23	1146.75	755.627	1168.82	995.703	738.719	614.617	715.711	490.975	617.16	629.484
neg-M275T211	275.09	3.51941	1465.98	1175.77	1156.54	1404.05	1063.39	1031.87	1159.61	965.548	1317.85	613.863	801.083	1045.42	1032.52	726.896	675.163	983.645	594.339	771.069	1018.7	2320.6	1657.43	3957.53	1888.22	1305.49	2310.3	2556.11	2524.82	2455.27	1720.84	1518.39	1667.45	1240.58	1286.69	2170.48	1961.36	1517.25	1554.57	1464.7	1312.81	1180.35	1378.77
neg-M275T158	275.095	2.6281	2697.58	3418.62	2895.84	3103.82	2934.61	2862.04	2045.13	2892.79	2608.05	3709.72	2907.7	1725.81	2614.07	3368.41	2528.52	3086.7	2526.27	2123.67	1401.17	2921.09	3125.26	2747.84	2597.25	4398.54	2318.48	3199.88	5782.82	4010.14	4025.15	3178.52	5402.8	2162.46	4356.17	4782.06	4368.17	5101.15	2132.53	3540.04	2311.58	3459.58	3656.39
neg-M275T178	275.126	2.97167	4731.8	6616.67	4528.99	2771.1	5626.26	4272.8	4055.95	5681.73	4630.38	3417.3	3683.31	3024.46	4090.07	4360.69	3609.39	3736.13	3703.26	3977.04	2169.43	1845.46	2141.2	1711.31	1905.75	2055.8	1908.43	2636.97	1802.07	1396.66	1643.3	1459.97	1827.66	1768.85	1663.94	1691.32	1749.74	1538.65	3341.72	2740.44	2992.08	2501.64	2686.86
neg-M275T228	275.164	3.7928	3875.23	5303.36	3205.66	3361.68	2839.1	3016.01	2360.1	3317.33	3266.24	2962.83	2668.58	3062.58	2893.46	2734.51	1775.94	3363.36	2161.98	1911.42	3327.55	3150.97	3354.69	2982.26	3120.67	4491.36	2549.1	4328.13	3544.2	4395.06	3198.14	2777.89	3800.04	3153.21	2774.14	2379.22	4442.94	2152.46	3839.95	2943.32	2896.52	2905.91	2964.17
neg-M275T164	275.186	2.72648	1249.95	1430.28	916.751	1385.97	1668.79	1437.34	1574.48	1691.75	1249.78	1369.42	1041.46	1722.63	967.5	1568.23	1413.47	2050.62	1698.28	1383.61	1377.52	1342.2	1560.41	1898.44	2036.12	1266.12	1412.66	1564.63	1571.13	1458.3	1792.07	1519.41	1200.57	1425.15	1824.84	1686.77	1761.67	1598.29	983.994	993.638	1053.43	1237.55	1344.1
neg-M275T317	275.201	5.27836	1305.59	1676.27	1108.78	1009.41	1650.6	970.293	1283.51	1375.7	1144.27	1738.28	1981.06	940.539	1319.44	1530.65	1333.65	1342.79	1534.46	1448.95	1621.67	1974.33	1357.2	2003.85	1628.1	1193.25	1918.45	1944.69	1340	838.969	1215.12	1015.2	1334.57	1035.14	1364.1	1079.68	925.112	1184.01	1223.56	1109.19	1375.99	1373.12	940.157
neg-M275T302	275.201	5.02832	13906.8	18740.3	18057.5	8289.74	18936.6	18689.4	12260.6	21779.9	16493.9	14898.8	24873.3	11900.5	14442	22190.7	16483	17038.3	18882	15663.1	7342.86	9760.85	4507.7	7291.37	9325.56	7499.42	8392.11	8313.97	5292.84	2339.33	2449.41	1963.08	2548.25	1981.86	1982.54	2752.38	2538.84	3310.56	10227.6	9357.72	10476	8450.77	10902.1
neg-M276T113	276.017	1.87847	5410.69	7629.54	6084.14	8812.79	7169.71	7020.36	8268.95	6655.52	7772.85	5312.31	5273.86	6054.84	6992.89	7591.65	6590.85	6660.24	6462.65	6874.59	5892.88	5445.06	6309.27	6742.4	5524.88	7346.87	7638.53	6891.95	7021.66	7541.51	8144.15	7062.52	6808.23	7823.42	7718.04	9358.13	7561.75	7862.05	6061.52	6213.18	8687.04	6952.33	7964.83
neg-M276T136	276.054	2.26132	3440.16	3462.31	2938.24	2117.57	3738.37	2419.04	2793.95	3147.55	2738.08	2092.28	2024.83	1888.55	2194.68	2017.67	1958.98	1694.38	1832.15	1720.77	2507.34	3633.01	1500.38	2301.19	3492.81	2604.42	3222.65	3056.16	2536.29	1337.26	2060	649.445	586.04	1251.6	1078.46	996.663	2554.37	1484.24	1724.54	2475.8	2458.3	2119.21	2197.28
neg-M276T134	276.084	2.23225	664.005	1074.83	1063.15	1129.83	975.513	1247.16	1158.68	3404.49	1054.66	1003.46	1115.01	1313.46	982.35	1111.4	1127.16	1061.01	1116.94	931.655	1276.2	1016.78	883.784	1003.5	1239.58	1308.21	1181.96	1094.53	943.452	938.411	1044.52	1102.52	1056.57	922.591	1083.81	842.835	1024.1	799.288	1963.59	1144.43	994.156	1250.45	899.352
neg-M276T150	276.09	2.49195	344.505	1344.88	879.424	1326.27	989.242	1075.36	1400	1357.93	856.162	1016.59	627.508	707.53	1200.43	947.263	1098.15	1231.41	620.675	913.868	1476.78	1019.22	654.613	1048.62	1093.52	913.417	1023.83	1287.93	1344.61	449.682	1243.12	848.472	692.96	565.754	458.47	713.014	671.33	517.058	1396.71	644.318	621.505	593.882	775.792
neg-M276T293	276.159	4.88805	1684.39	1000.06	1475.51	1320.42	1112.06	1951.7	1733.14	1346.93	1788.47	1625.21	927.498	1569.37	1180.55	1512.17	1197.54	1040.31	1524.61	1161.22	1226.46	1152.33	1276.22	1507.75	1231.13	1054.87	1791.57	1864.54	1520.04	1229.81	2001.09	1818.07	1654.95	1070.68	1116.77	1240.74	1248.13	1461.37	1932.11	1605.03	1681.37	1190.08	1673.16
neg-M277T180	277.009	3.0008	7823.66	2345.92	8419.51	3279.49	3710.78	2369.7	4206.97	2802.65	2862.64	4677.01	2209.59	3038.92	3509.41	3984.53	3306.1	4840.52	8791.39	1534.5	2524.1	1921.01	2271.6	3185.19	2821.7	3039.74	3281.23	3097.24	3051	2081.84	2201.36	2768.02	1894.22	2157.22	3298.53	1629.32	3234.89	2858.66	8369.55	2451.25	2505.9	965.907	3873.22
neg-M277T133_1	277.059	2.21223	2772.22	3390.46	2482.99	2515.85	3518.59	2877.37	2849.19	2447.3	2568.87	2583.55	2801.64	2549.15	2681.3	2548.74	2631.73	2575.51	3118.76	2603.23	2196.34	2230.87	2671.73	2084.4	2659.76	1858.03	2536.9	2156.35	2585.34	2420.56	2965.35	2759.97	2366.52	2635.2	2458.92	2523.87	2896.21	2499.86	2216.42	2694.04	2338.97	2720.64	2516.33
neg-M277T155	277.066	2.59075	1370.67	1699	1440.05	1249.35	1764.76	1347.8	1428.32	1524.77	1362.5	1090.99	1290.82	1317.22	1576.79	1266.5	1403.92	1242.31	1508.42	1186.71	1479.64	1078.15	944.123	808.457	1080.54	1268.49	935.122	1179.09	818.655	1094.3	729.085	1151.1	738.659	938.284	1500.82	1071.14	1082.88	938.227	1602.26	1372.27	1115.61	1298.49	1075.26
neg-M277T133_2	277.085	2.21812	1903.87	1556	1652.03	1152.28	1820.11	1843.53	1188.81	1932.8	2693.07	1621.74	1993.14	1246.29	1633.13	3027.34	1229.75	1683.85	1619.59	1591.31	1130.53	2486.32	1772.6	1665.63	1646.54	2157.48	1145.07	2031.34	1677.9	3273.19	1510.45	1004.79	1696.24	1269.03	1703.6	2681.26	3327.41	3841.62	2859.7	2595.79	1681.2	1441.63	1554
neg-M277T173	277.111	2.88037	3110.47	3990.14	3507.13	3125.8	3266.13	3772.73	3251.6	3785.42	3412.89	3661.12	3611.83	3044.99	2935.61	3608.85	3516.5	4855.31	3624.33	3895.45	8853.46	6313.76	7383.11	7110.62	7361.75	7843.23	9350.17	10358	6804.5	6585.22	7154.66	6171.62	5161.82	6929.11	6054.72	8344.84	6457.81	5412.58	4566.71	4676.85	4659.92	4892.98	4817.96
neg-M277T183	277.142	3.05052	4033	5574.52	4039.8	3744.44	5116.85	4114.75	3536.33	4843.53	3538.2	3160.09	3111.27	3212.75	3014.38	3038.52	2923.08	5409.56	3104.96	3536.54	2487.5	2868.96	2823.21	2278.56	5116.01	2930.11	4671.28	3027.83	2968.41	3499.81	2556.5	4434.27	2499.1	2185.32	2280.22	2198.28	2204.21	4076.52	3239.14	3087.36	2965.81	3488.04	2705
neg-M277T330	277.217	5.49285	189314	211125	182207	105092	217147	189567	142103	106032	173974	214754	281752	137212	176855	239298	164495	189970	231521	166129	141986	73115.4	84136.1	48204	139533	113689	121815	127100	50690.8	21237.8	71007.4	35229.6	72093.5	67444.4	70237.8	59468.1	59250.7	60668.8	136330	60303.5	131901	128679	122310
neg-M278T59	278.054	0.984717	448.973	608.018	375.917	408.769	354.419	385.447	366.597	529.502	498.022	347.257	506.244	610.166	274.504	523.889	311.252	326.327	383.775	554.226	956.439	350.758	510.85	282.223	774.387	436.206	421.453	473.885	433.089	663.225	398.86	584.97	648.496	333.783	368.443	337.544	486.507	444.164	456.749	470.029	623.784	634.556	332.276
neg-M278T99	278.063	1.65063	501.64	451.218	400.012	336.517	377.969	489.61	430.8	393.167	435.6	463.045	653.616	391.563	360.483	482.956	568.404	451.637	350.293	254.532	290.864	386.516	575.064	541.036	406.028	444.543	329.994	414.12	502.468	491.804	489.6	540.206	559.523	453.124	734.765	532.8	405.567	637.226	504.349	729.444	664.996	696.142	518.5
neg-M278T135	278.067	2.24193	1008.12	1313.79	1165.72	961.59	874.815	1341.89	1043.89	1176	1101.94	1050.93	1689.88	905.193	641.924	959.2	789.943	754.11	792.997	1243.56	1010.27	1251.67	1175.95	1460.73	1034.98	732.477	1202.64	1150.71	876.808	994.19	1004.25	937.495	499.56	819.671	731.309	590.012	622.145	568	460.873	879.469	784.112	1042.82	867.835
neg-M278T105	278.098	1.75042	1402.64	1059.35	1334.24	1139.03	980.75	1099.47	1098.6	958.078	1145.2	1404.67	1126.7	1107.02	871.62	1474.29	1020.29	1301.07	1089.53	1192.69	526.412	1495.63	1046.81	1271.72	965.358	975.535	1004.76	1097.1	1172.99	1290.67	1041.97	986.924	1115.8	1107.38	1229.64	1076.31	1109.32	1280.57	1008.49	888.84	1144.2	1153.8	1090.19
neg-M279T495	278.821	8.24998	860.503	909.444	844.853	726.889	926.86	826.84	947.477	845.805	806.15	922.946	744.621	874.441	847.692	956.85	801.71	698.64	775.205	785.796	956.388	866.075	856.385	908.477	842.914	863.764	1100.69	774.548	891.392	971.816	766.967	1018.07	832.322	805.383	786.372	764.294	1040.61	840.493	786.729	905.411	888.589	868.295	822.531
neg-M279T166_1	279.025	2.76207	3151.31	2985.72	291.09	2870.21	1599.69	2729.13	2706.02	466.128	1397.32	3184.87	804.4	1021.98	2501.61	654.426	2458.15	2558.31	3151.43	2854.47	534.476	2748.28	672.401	2739.93	728.423	594.87	1742.05	747.425	3325.02	2836.34	439.005	3039.73	879.45	649.64	1506.8	1522.45	795.292	575.784	3090.56	2797.67	1060.93	832.928	2932.97
neg-M279T133	279.055	2.22069	1350.41	946.652	992.331	824.167	1165.05	1101.37	859.901	1059.47	1184	1011.24	967.141	941.87	1020.66	736.364	1098.44	1127.93	1054.64	1576.29	1025.49	891.235	1090.97	970.583	766.134	707.505	778.165	1129.06	1069.82	1092.46	777.848	834.82	847.683	1184.29	1149.87	912.568	1281.97	998.291	1326.79	943.33	1336.52	1272.63	1033.07
neg-M279T173_2	279.089	2.88437	1704.39	1813.52	1697.43	1327.99	2052.42	2121.92	1352.44	2004.86	1436.17	1681.02	1336.43	1374.01	1127.93	1457.15	1221.85	1523.44	1268.91	1782.27	1650.26	2803.8	1605.01	1548.26	1925.36	2165.73	1367.62	2365.22	1543.85	1251.74	1191.21	1231.19	1434.24	1351.86	1287.24	1267.26	1284.9	1228.23	799.607	1369.02	635.693	754.956	816.354
neg-M279T112	279.095	1.86028	1233.35	937.947	739.381	803.882	864.188	917.974	895.445	881.017	832.767	592.9	649.414	565.003	837.932	621.108	599.434	680.2	644.625	629.629	593.171	2344.37	583.445	683.475	1366.87	493.171	601.8	1393.99	612.295	1704.04	2395.17	622.92	884.745	1423.03	1434.64	1833.79	1103.26	1134.62	1079.23	1086.26	1118.43	869.822	996.977
neg-M279T166_2	279.123	2.76493	1789.72	5266.63	2124.48	2413.09	4299.35	1932.18	1530.97	3321.74	1758.56	1130.23	1339.75	1263.71	1429.85	1319.63	1493.19	1408.31	2136.35	1391.29	4307.15	9103.46	5327.08	5900.23	4475.45	3818.53	3565.32	4554.45	3170.22	5550.17	2647.44	5401.39	2960.44	4693.93	2165.02	4992.93	5948.85	4692.71	7010.85	2343.48	2676.7	3081.87	4118.14
neg-M279T185	279.123	3.08942	1379.32	1959.33	1555.31	1126.94	1602.46	1576.11	2228.07	1603.75	1639.38	2061.25	1054.06	1664.39	1311.18	1827.22	1517.17	1840.97	1408.09	2942.65	2034.16	1358.88	1189.99	1467.18	2212.88	1268.49	1480.19	1651.65	1207.6	1202.29	1282.5	1245.03	2312.44	1212.89	1886.78	1158.53	1071.83	1409.26	1512.93	1359.71	1390.06	1541.54	1344.66
neg-M279T191	279.158	3.18242	6165.88	7013.09	6516.6	5395.14	7037.1	6684.47	5892.14	7629.22	6418.75	5917.52	5793.63	4314.91	6522.32	5579.52	4731.69	5858.98	5893.94	5630.31	12161.4	11956.3	11607	9422.37	12337.3	11812.9	10441.9	12716.3	10593.9	8879.86	9119.27	10480.8	9602.59	8793.53	9623.53	9102.05	9194.01	9449.73	7721.92	7909.51	7618.64	7265.46	7546.55
neg-M279T216	279.196	3.5975	5157.3	7012.92	3082.85	9130.43	9619.87	4184.75	6996.21	5115.4	6765.24	3379.64	7624.02	6436.7	5062.62	4530.93	5700.4	3969.96	5794.62	5892.38	13851.6	3695.26	6811.84	2835.36	8792.53	9837.85	8606.79	4889.11	5201.05	6554.67	3923.12	39560.3	11587	22702.1	8474.5	5087.8	26274.7	11246.1	8421.06	8163.65	7975.37	8253.98	7282.83
neg-M279T361	279.232	6.01553	664522	783751	718146	486910	778353	661828	777540	849946	662191	684474	807620	593467	637674	799940	697505	713327	792389	726683	452750	451257	391757	444713	526223	469224	443135	393301	431026	288088	397488	335420	451725	311411	364475	294967	288427	306491	554648	526712	527274	682669	490122
neg-M279T196	279.233	3.27192	2593.99	3427.98	3124.29	3032.14	3214.72	3114.76	2977.35	3883.81	2982.67	3179.06	3070.65	2758.72	3287.2	3369.66	2919.99	3428.24	3203.79	3807.03	1889.8	2346.5	2407.96	2379.89	2358.16	2224.41	2029.51	2433.27	2473.27	1928.82	1994.03	2180.64	1973.4	1962.68	2021.66	1881.29	2189.14	1964.38	2371.79	2268.52	2698.66	2371.81	2268.89
neg-M280T506	279.856	8.42869	3575.64	2318.22	4393.89	2740.83	3348.18	1199.01	2558.36	3415.51	4568.39	3068.15	3382.38	2474.43	3497.46	4559.21	1058.73	3256.08	2845.36	2970.09	3352.89	3484.49	1535.09	3384.3	3677.82	3322.42	3540.27	4420.55	4594.34	3322.51	583.628	3119.24	1820.81	3562.2	3462.82	2975.8	3408.78	2064.69	2439.32	3393.19	3266.1	2494.71	4248.78
neg-M280T173	280.01	2.88185	1259.02	1010.28	1329.46	801.532	940.436	1073.45	1006.64	1201.81	556.04	2026.69	1127.9	922.335	754.269	731.874	1981.6	1219.96	1170.48	913.753	862.185	991.994	834.02	1224.32	1121.74	782.862	846.3	797.94	1220.77	1282.98	951.12	901.584	773.274	1289.51	980.076	859.344	1079.97	882.79	906.583	1263.46	910.813	825.015	1144.59
neg-M280T61	280.01	1.02377	555.877	494.496	638.261	547.836	598.395	709.832	497.068	638.242	961.713	465.994	336.372	963.6	350.132	438.175	557.267	381.6	602.488	627.916	905.222	386.656	250.561	455.812	518.206	597.219	678.807	406.374	270.231	264.552	239.423	473.968	417.847	324.418	224.319	315.098	477.544	366.878	474.253	493.885	415.17	549.915	476.967
neg-M280T139	280.081	2.31237	996.63	918.933	893.084	576.64	1342.17	951.534	933.502	1067.41	662.265	823.379	1109.15	678	963.918	1108.96	805.357	1240.68	879.519	1221.52	581.143	2892.35	788.604	1149.98	1528.92	638.096	1201.03	1908.51	945.827	2246.4	3319.39	1508.12	1198.64	2036.19	1899.85	2519.69	1477.79	1177.42	1250.87	911.022	1235.18	813.794	945.827
neg-M280T172	280.116	2.87431	616.697	1086.99	820.926	785.84	1057.38	1056.79	1046.71	789.441	829.303	792.81	680.458	1241.37	887.315	885.654	901.374	1066.44	1176.28	910.378	579.076	714.505	941.642	1288.7	969.036	711.329	722.3	810.056	760.861	672.329	881.755	928.099	505.736	610.695	709.314	875.425	864.007	788.96	813.839	731.046	612.509	657.286	888.902
neg-M281T178	281.003	2.96977	10473.2	8578.12	8567.7	5343.73	8791.83	8006.76	4997.39	5200.16	4652.58	8168.16	12507.1	8107.07	12206.3	5995.43	8271.23	4997.42	5600.25	5235.5	4321.81	5175.15	5649.99	8749.27	8578.62	8244.06	4528.48	8137.98	19112.7	5992.18	6355.77	4164.76	8731.22	10970.2	6257.11	4840.48	19393.5	6234.43	5399.46	4933.01	8366.31	4857.93	5736.13
neg-M281T477	281.003	7.94762	17957.1	5849.7	16694	652.688	17350.4	10767.1	18220.6	10507.6	5853.43	18245.3	18414.5	7659.63	4964.58	17636.6	18491.6	10635.6	5098.2	7666.41	17267.5	19169.5	17520.2	18965.6	6174.32	17773.6	5803.69	19227.2	18139.4	17615.7	9153.57	13753.9	18641.8	7503.1	16367.8	18168.7	17226	18376.7	8051.28	14375.3	4327.65	19049.1	18986.6
neg-M281T398	281.003	6.63168	5167.53	10159	15569.1	14527.9	17124.5	9967.95	16324.4	10869.7	16152.8	7245.48	7617.05	10984.8	10096	7134.35	28251.9	6987.92	9127.93	12413.8	11065	7013.24	21517.1	10265.1	9782.66	10386.7	9693.99	6736.36	8157.35	9123.91	10062.9	7698.57	6564.07	8318.12	10366.1	9588.43	7771.42	8492.46	10684.2	10207.1	10026.2	9008.86	17415.3
neg-M281T107	281.01	1.79062	1241.54	1285.36	1223.05	830.621	1358.3	1153.22	974.4	1244.24	1363	1177.12	1510.35	1207.81	1290.85	576.508	969.22	1432.2	1014.9	1346.55	1162.17	1123.3	1653.87	1366.92	1266.95	1681.94	1236.06	1832.65	394.743	863.644	838.823	899.359	1058.08	901.511	892.427	620.268	1153.01	958.107	1403.87	1321.98	901.678	978.347	1147.23
neg-M281T97	281.035	1.61387	1589.66	1882.09	1399.07	1862.69	1655.4	1605.06	1887.59	1453.04	1917.01	1646.68	1363.39	1718.68	1523.15	1779.6	1862.16	1391.42	1724.5	1462.87	1266.98	1670.91	1547.85	1339.76	1576.82	1188.56	1011.95	1528.74	1418.06	2040.97	1016.86	1563.22	1442.94	1753.36	1083.43	1378.86	1505.62	2009.52	1492.99	1685.07	1414.81	1415.65	1376.69
neg-M281T63	281.054	1.05175	1253.35	959.174	1105.55	1236.77	1001.54	1313.58	1378.2	965.09	1442.32	1490.89	1097.66	946.826	602.897	1323.41	1419.72	1017.34	1372.77	805.438	973.101	1060.45	988.806	802.136	1089.97	1072.42	1384.57	1146.78	1082.93	1387.86	1466.39	954.101	1235.21	1370.72	1315.08	1303.92	1426.61	1482.59	1205.24	1186.55	1011.21	1005.53	904.807
neg-M281T131	281.088	2.1829	440.291	729.311	628.492	507.267	431.4	532.549	423.34	469.2	338.003	296.337	333.583	606.624	551.042	598.553	336.42	320.428	405.952	462.395	446.307	502.347	625.572	319.863	374.657	382.922	350.491	469.194	487.8	741.406	353.29	466.844	499.162	330.837	421.462	570.144	439.636	310.8	587.85	424.477	605.717	357.657	507.404
neg-M281T152	281.1	2.53845	26528.5	38295.3	22233.5	31113.5	30448.1	24067.7	31393.5	30838.3	28030	35549.9	29837.8	43875.5	32087.5	33932.5	36821.4	32746.7	34998.5	39521.9	53661.6	69262.9	46822.9	60411.9	61218.8	50633.7	55779.5	61058	54300.9	78857.1	52447.4	56064.3	61988.4	57979.8	61030.2	66945.3	68238.5	72764.2	45216.8	45075	43807.9	46979.3	43810.2
neg-M281T137	281.111	2.28173	4392.38	3727.69	4081.36	3193.05	3186.48	4732.6	3838.57	4132.89	4184.76	4689.61	4418.03	3645.88	4011.49	3873.45	4226.81	3466.05	4031.22	3791.56	2537.22	4189.72	3860.86	4251.78	3014.61	2638.01	3014.4	3524.5	3492.27	3985.65	4193.99	3127	4005.65	3962.4	3605.33	3444.11	4900.24	4409.13	4262.01	3803.1	3647.74	3512.09	2652.16
neg-M281T199	281.137	3.3238	22156.4	30679	26318	17951.5	28397.9	24403.5	21228.2	29689.3	25154.3	29565.7	24514.6	23326.4	25497.5	27845.6	26467.2	28372.8	26632.1	26493.9	14997.2	21761.9	15219.9	16930.7	19144.6	14359.6	15371.8	18112.7	15359.7	10047.1	14298.7	14236.3	13316.3	13614.2	14512.4	12990	12659	11934.3	19827.3	18260.6	20085.4	17969.5	17226.7
neg-M281T163	281.139	2.70862	6948.13	3159.3	7641.5	5854.41	4882.62	3482.83	4544.53	4608.17	6384.31	3747.14	2790.41	3642.45	3049.5	1237.11	3773.69	2667.85	3823.49	1990.02	6546.22	11357.5	12785	9065.62	12583	7776.15	8898.74	13049	9471.02	8280.43	8458.04	8176.45	6132.84	10971.5	6761.13	11983.5	8805.34	10857.6	6829.72	5043.7	5409.78	5283.28	7540.48
neg-M281T194	281.175	3.24058	4187.84	5377.47	5714.19	3476.36	4859.56	4297.71	5333.76	5025.71	9723.09	3889.09	4166.59	3210.87	4539.03	4278.98	4209.5	3992.15	3918.04	3820.7	12773.5	10952	12995.9	9800.26	11695.1	12998.7	11711.4	12185.4	12458.2	10417	11040.1	11707.1	12352.2	12455.2	12988.2	10904.5	12129.7	11708.8	7874.8	7279.04	7648.38	8499.77	9050.34
neg-M281T319	281.226	5.31073	3544.75	2779.4	2466.97	2333.99	3786.52	2680.78	2388.37	3167.38	3463.19	4236.65	7058.93	2749.88	3197.15	5698.42	3828.15	3666	5464.05	3239.86	5365.39	2569.76	2569.97	2365.91	5041.51	4219.51	4496.73	2752.22	2439.15	1726.57	2897.81	1853.87	4059.45	2040.24	3350.65	2403.3	1916.86	2200.93	3245.93	3610.53	3415.71	3234.8	2900.33
neg-M281T212	281.248	3.53658	3665.2	4631.59	4793.25	4281.9	5332.05	5375.22	4716.41	5335.65	5700.98	4555.79	4854.82	4170.24	5422.4	4654.23	3673.86	5343	5565.3	5413.18	5488.52	5212.16	5502.55	6108.98	5658.22	4716.83	5698.68	8650.68	5017.57	3712.62	3646.15	4445.63	4458.7	4174.15	4093.61	4523.31	4704.6	5344.28	4616.29	4461.22	4917.91	4415.86	4271.46
neg-M281T397	281.248	6.62313	359269	319145	359497	245067	423666	469847	403336	437069	327429	433248	497804	276725	400118	548436	425217	388556	435345	399319	257004	246016	222976	280782	287593	273126	254604	272991	292308	123198	202484	203588	230334	255163	233306	186189	199844	166899	294208	325029	336239	263185	234967
neg-M282T67	281.904	1.11525	424.907	442.5	467.329	350.63	368.726	285.058	396.853	454.036	426.971	437.19	428.614	491.057	499.554	506.682	350.22	299.945	392.95	428.772	655.937	624.75	299.827	329.43	412.973	479.109	474.606	431.382	494	452.357	350.806	225.985	442.971	320.349	333.462	309.422	343.275	335.893	445.11	301.556	335.764	439.744	456.118
neg-M282T110	281.973	1.82782	2100.28	1939.17	1991.22	968.76	1826.09	1959.1	1007.66	1710.21	1917.18	1638.51	1715.74	916.536	892.768	1061.17	755.739	1740.38	1779.73	1833.02	1095.46	1901.49	1095.66	1873.76	1114.16	2057.51	1275.51	1796.33	1776.88	1112.61	1023.12	1744.5	992.214	916.416	983.007	908.746	1138.42	2068.17	688.485	1100.12	1608.19	1046.41	1062.32
neg-M282T69	282.039	1.1532	1027.06	1351.25	685.742	1248.55	844.948	1061.38	1271.16	1123.35	910.135	5254.95	1031.31	1016.65	1007.7	1122.38	1017.37	598.511	871.59	957.213	1217.8	2706.61	5071.24	754.527	1674.38	734.189	846.312	1252.56	1117.74	1571.47	794.475	1177.51	776.25	2134.14	1784.91	1379.27	1498.4	719.462	909.443	1014.52	1162.82	928.625	968.422
neg-M282T137	282.095	2.2819	1783.93	2153.01	1877.63	1380.94	1860.5	2378.13	1766.3	1848.84	1840.59	2358.69	2177.9	1785.08	2649.75	2187.07	1771.14	2544.11	2624.36	2257.05	1476.79	2761.43	1763.33	1700.54	2349.49	1634.28	1652.19	1972.65	1981.4	940.016	2112.36	1942.52	1711.61	1925.12	1606.87	2084.58	1769.22	1950.54	1994.82	2051.25	2107.53	1682.46	1735.32
neg-M282T152	282.103	2.53744	3639.94	5524.45	3683.86	4686	4289.99	3090.07	4677.61	4493.08	4065.94	6293.69	4339.04	6340.41	4882.17	5181.12	5718.95	5413.6	5317.52	6612.12	7708.55	9145.86	6794.41	7700.9	9230.09	7285.22	7660.8	9466.15	7566.06	10785.3	7761.1	7119.03	9682.92	7194.15	8436.99	10516.7	8597.44	9959.18	6628.52	6221.38	6657.42	6661.63	6532.02
neg-M282T199	282.14	3.32272	3274.5	4493.96	4016.58	2921.17	3943.97	3569.4	2878.62	4277.01	3507.96	4270.39	3561.02	3466.98	3964.47	4276.66	3845.66	4305.52	4272.98	3711.81	2616.77	3305.63	2129.38	2707.65	3133.11	2164.72	2314.37	2857.76	2368.22	1634.04	2078.76	1894.43	1637.34	2145.61	1948.37	1931.93	2154.25	1914.2	2953.77	2861.79	3037.43	2866.19	2647.14
neg-M282T162	282.142	2.70126	1018.94	971.546	1208.44	904.114	1058.7	1049.59	1066.54	1218.21	1117.78	1091.95	1037.62	862.024	952.489	958.132	824.015	965.33	1110.66	1257.83	1518.91	2099.43	1493.8	1490.07	1672.53	1466.59	1404.54	1992.65	1500.58	1552.48	1255.08	1328.43	976.875	1484.08	1399.25	1357.06	1399.34	1139.86	1300.41	1493.97	829.409	1246.32	849.306
neg-M282T242	282.206	4.02858	4385.9	3108.11	5488.63	2692.45	6593.62	7091.17	5174.95	6557.43	7095.07	5923.07	4135.78	4097.92	6227.2	2306.12	3084.08	3809.21	3877.82	3209.06	1330.27	4298.27	2874.23	3199.58	2487.71	2365.53	2499.42	2700.51	2211.09	2392.44	2012.1	2692.07	2194.34	2528.14	1694.54	2451.52	2736.76	1567.54	1506.8	4165.49	3289.36	2467.21	2916.29
neg-M283T99	283.007	1.65278	823.418	915.13	905.043	710.425	776.483	867.063	805.529	800.275	1020.98	668.296	733.908	1624.19	640.256	566.693	691.763	885.632	565.344	749.009	650.109	691.37	670.697	511.904	636.813	574.371	545.025	840.039	571.988	703.829	1130.4	852.585	658.148	785.912	935.208	762.6	953.183	639.212	981.128	609.362	929.245	625.499	506.678
neg-M283T70	283.007	1.16789	1262.48	962.903	909.407	968.984	1029.51	1125.33	904.865	1036.46	928.892	1175.9	424.058	984.822	919.178	628.128	809.116	885.417	763.689	606.607	547.652	754.062	588.614	586.842	440.865	665.867	910.627	830.422	601.279	1059.25	1193.48	749.691	611.623	442.2	993.6	1388.7	954.338	583.867	809.76	722.196	831.021	816.794	395.62
neg-M283T132	283.041	2.1998	769.521	668.467	582.015	766.52	923.707	712.377	595.867	1081.11	655.327	689.665	631.238	631.738	724.186	1354.18	559.799	1100.24	705.792	651.234	836.975	769.082	742.161	561.481	619.062	565.617	602.402	1708.48	743.506	894.759	999.883	584.209	560.363	539.812	742.009	1208.68	717	619.227	813.737	720.396	547.395	1224.45	608.085
neg-M283T63	283.05	1.05802	565.891	457.404	583.564	778.332	583.746	581.84	482.173	584.402	582.959	579.66	516.723	485.454	551.907	459.983	574.464	741.514	361.152	742.995	322.2	693.022	388.725	717.282	580.614	508.508	499.056	568.873	621.496	584.863	702.451	288.42	596.655	515.049	856.608	821.309	677.025	643.319	446.675	1194.84	493.251	328.938	517.386
neg-M283T122	283.068	2.03797	31162	44643.6	61184.5	24590.6	44191.7	53867	32298.9	55187.9	54556.9	32468.5	8532.65	26050.2	35352.5	20423.1	26648	33502.8	21329.9	37924.2	1276.19	14774.7	5842.99	20724.3	8462.41	3572.59	11130.4	12781.4	14843.2	16277.6	1860.19	8152.19	704.318	5037.88	1109.37	9263.23	15295.3	13040.8	17469.9	17880.8	18502.3	16840.3	18142.3
neg-M283T72	283.068	1.20294	24145.4	30870.4	43757.3	21157.5	1938.93	23170.9	13061.9	28790.8	837.52	822.744	5670.84	23880	22490	2912.12	13758.9	567.159	750.405	633.488	1137.18	12447.4	3703.81	14471.9	6621.48	1904.08	7088.6	1364.02	4268.88	14865.3	1611.73	7308.51	681.662	3168.91	310.22	6015.15	582.005	200.557	15385.9	15963.2	15794.9	16530.3	16202.7
neg-M283T107	283.103	1.79138	4011.17	2760.3	2976.34	3212.59	3073.24	3623.53	3201	3040.01	3229.17	3980.35	3730.47	3347.48	3541.06	3593	3464.98	3334.88	3361.28	3170.94	5155.15	3558.61	3110.99	2936.3	3406.39	3394.31	3718.25	3042.46	2538.34	2870.46	3058.5	3105.36	2945.64	3306.31	3904.48	2878.85	3321.66	3149.99	3726.25	2716.07	2763.31	2950.89	3073.02
neg-M283T126	283.103	2.09421	7181.62	15033.7	1071.13	6108.28	1033.72	13717.1	924.773	1084.05	11370.2	1039.88	2416	1745.87	1783.95	2226.25	1931.99	9097.73	1208.03	1571.31	1012.51	808.533	996.458	709.614	812.972	863.295	890.437	974.59	2206.3	909.419	823.364	1904.22	702.367	703.325	986.598	908.649	835.041	80.58	2173.1	2094.38	857.873	1962.42	5321.41
neg-M283T467	283.109	7.7856	858.035	615.467	386.825	760.717	424.167	489.17	440.687	461.342	726.885	426.533	334.059	1783.68	1282.14	698.491	1667.4	444.004	1136.26	2104.7	2829.92	754.577	2365.42	2925.96	1933.55	3608.62	3388.66	2617.51	1446.42	1859.93	3448.8	2551.26	1107.61	2243.16	2238.44	2676.25	1407.67	1566.31	1223.84	1402.02	1642.22	1121.54	1351.75
neg-M283T151	283.116	2.51923	16116.1	14998.2	12427.4	13959.9	16698	15121.9	18246.6	13643.9	15045.6	19715.3	15853.8	13168.5	15110.4	16705.6	15565.5	14790.8	15754.4	14902.6	23854.6	21965.3	17116.6	19303.5	20931.3	20311.1	18134.9	20639	19333.5	15828.5	16928.3	17688.5	15275.2	18587.7	15123.7	16885.8	17764.2	16320.9	15809.6	16536.9	15529.7	16258.3	19301.2
neg-M283T106	283.127	1.7712	3307.75	583.096	2771.39	2589.61	683.54	509.67	2816.55	523.761	423.235	682.824	357.205	618.7	2859.36	607.22	553.916	497.983	558.638	533.995	562.914	460.2	742.216	487.615	372.121	612.438	531.033	626.124	745.109	838.2	2379.5	424.199	2573.63	498.558	430.541	743.282	798.53	648.758	2774.84	2618.52	579.091	2672.83	2739.8
neg-M283T171	283.154	2.8497	6875.24	11847.1	5771.74	9264.29	9858.23	6787.57	13894.3	8691.08	8112.46	9109.71	5592.64	12515.1	6357.69	12981.3	6829.85	13803.5	13615.6	6124.73	3287.11	2188.32	2839.17	3144.45	8152.43	3155.86	5780.15	7062.55	4345.03	3363.13	3373.63	2843.48	2405.61	3354.32	2911.32	4857.21	6357.37	4928.83	6915.53	11563.6	10857	11788.7	5425.26
neg-M283T205	283.191	3.41116	8874.87	10399.5	8725.23	6751.82	10864.4	7725.07	7523.11	10786.1	10210.1	8614.56	8523.59	7399.3	8602.46	8726.61	7618.44	8335.82	8507.35	7164.28	12026	14300.2	15692.5	10660	13247.6	13796.8	12282.8	16022.9	13853.9	11388.5	11049.7	11705.1	13605	11990.8	12679.6	14148.2	12913.5	12077	10451.9	9235.27	9818.16	12741.7	9658.71
neg-M283T316	283.227	5.25833	3158.58	3179.24	1613.77	2327.04	2293.41	2305.44	1488.25	2074.68	2390.64	2179.76	2090.77	2475.49	1508.23	2579.24	2179.22	2214.19	2404.21	2022.24	2407.69	2248.76	2487.64	2230.08	2316.74	2840.59	2021.59	2314.6	2148.24	2330.13	2335.12	1439.99	2316.48	1441.8	1541.76	2166.52	1640.66	1956.15	2041.87	1397.37	1491.19	1866.16	2067.22
neg-M283T443	283.264	7.37852	31180.3	22856.6	24951	21099.3	26790.6	30405.2	18801	28438.7	27918.1	20664	64977.3	19407.6	21302.8	31909.2	25044.1	17053.2	40825.5	28411.2	44300.5	32627	22875.2	31308.1	46149	34236.4	44816	28449.1	20211.3	16697.6	23067.5	21246.5	32030.7	16179.3	31507.2	21706.6	16744.6	20510.9	30479.3	30056.9	32482.3	33773	26684.7
neg-M283T288	283.263	4.79607	2812.94	3921.01	2407.21	2483.9	6327.91	3211.66	2555.92	2081.98	3807.22	2579.26	2947.38	2331.04	3942.57	2803.97	3300.6	2422.02	3656.53	3160.04	4500.65	1935.21	2098.82	2769.95	3360.51	3111.32	3772.32	2233.09	5511.83	4108.55	3466.46	3624.7	2524.81	3487.22	2731.73	3462.4	3628.2	4529.85	3747.15	4423.06	3173.23	2923.44	3855.97
neg-M284T152	284.117	2.5289	2720.05	3247.81	4029.48	4166.13	2594.76	3567.95	8396.91	3840.02	3957.17	4122.61	2064.78	4465.81	3639.94	2718.35	3349.17	3629.18	2353.49	3262.1	3953.98	3306.94	4266.61	2805.63	3114.42	3480.28	2864.14	3324.33	2153.42	4266.38	3203.91	2756.61	2501.69	4290.01	3025.19	3173.73	2748.62	2259.84	4088.26	3759.17	2962.48	3459.68	2213.66
neg-M284T214	284.156	3.56568	972.972	2904.8	2162.88	1579.2	1925.33	1563.96	1409.09	1910.39	1261.94	2028.36	1904.82	1323.74	1983.96	1609.2	1556.15	2272.26	1631.72	1828.25	1237.78	2376.5	1522.75	1608.2	2143.44	1352.32	1645.2	2191.26	1581.94	995.627	1344.45	1305.62	1844.15	1280.79	1250.84	1316.47	1155.54	881.298	1422.55	1262.78	1819.38	1467.27	1399.97
neg-M284T170	284.157	2.84123	1728.1	2184.06	1006.96	889.183	1477.02	1281.29	900.531	1476.23	1215.71	1251.07	1469.55	1062.99	1092.29	843.006	616.283	966.981	719.21	957.264	529.476	612.636	472.607	681.616	561.145	605.004	482.567	337.33	482.295	428.455	521.652	470.788	504.202	527.048	929.415	1206.33	411.077	624.679	712.434	1027.51	831.04	531.703	1046.85
neg-M284T112	284.167	1.86303	1505.46	1834.01	1420.66	1650.26	1987.3	1821.41	1657.28	1832.4	1946.82	2019.65	1443.81	1316.14	1118.44	1689.48	1714.3	1885.79	1603.83	1623.66	1340.59	1473.19	1456.88	1531.88	1228.01	1595.94	1452.96	1705.66	1816.96	2222.17	1220.54	1411.47	1323.55	1517.22	1299.2	1960.9	2523.21	2181.41	1202.18	1229.84	1246.01	1236.83	1203.01
neg-M285T64	284.934	1.06133	2172.59	1792.51	1626.83	2041.21	1975.32	1602.44	1970.36	2024.79	1694.06	1992.46	2184.76	2219.16	2192.85	1837.35	1982.61	1798.26	2685.12	1830.88	1725.86	2266.85	2138.7	2625.93	1639.44	1826.89	1755.7	2940.03	2043.74	2455.9	1639.01	1503.13	1951.09	1997.41	2044.12	2022.53	2603.79	2100.53	2574.98	1938	2259.43	2048.67	1848.77
neg-M285T505	284.931	8.41642	3459.7	3723.03	1816.7	3669.5	1559.3	3284.37	1933.48	1833.09	676.676	813.467	1645.72	1098.31	1785.1	1491.71	3353.7	3597.35	1484.18	752.808	678.405	1800.29	1982.79	1802.03	3055.79	3387.33	1559.88	3820.75	2676.06	3542.14	3406.56	495.126	1714.68	1186.36	1349.91	1236.75	4341.35	1408.87	1425.24	827.32	1702.83	3723.61	1334
neg-M285T173	285.016	2.89003	4757.28	11102.1	2040.55	2227.95	2010.64	1782.83	2944	3615.38	1090.74	3074.76	11228.8	2761.23	11747.8	5682.63	4741.59	5042.21	5722.55	4598.07	11409.6	3181.93	11396.1	2349.66	3281.82	2066.22	1501.22	4622.75	1629.53	11010	4978.22	3340.69	2204.41	3735.34	4610.22	2427.73	1666.86	3511.88	2453.49	4009.98	5254.26	2480.76	1457.54
neg-M285T141	285.039	2.35203	5267.01	4340.98	5857.88	3075.73	3749.46	3784.53	4009.14	3304.33	4276.64	2783.29	3454.66	4788.83	3620.6	3574.02	3910.86	3497.57	3212.97	3201.38	3992.37	4719.4	6456.94	4003.58	5149.54	3505.69	4282.32	3532.6	3001.74	5655.41	3922.27	3908.4	3865.36	3635.45	4008.06	3611.28	3862.05	3885.3	3941.24	3698.99	4478.09	3989.06	3353.22
neg-M285T495_2	285.04	8.24988	1399.24	1577.03	1397.09	1212.27	1147.32	1158.56	1200.59	1303.48	1080.2	1493.94	1163.22	1211.63	1807.83	1454.7	1170	1124.22	1553.65	1100.84	1605.1	1126.6	1748.07	1134.66	1248.22	1196.78	1258.93	1173.09	1499.29	1407.66	1446.33	1473.71	1217.45	1477.01	974.559	1282.79	1296.96	1171.49	1526.65	1276.54	1559.6	1251.22	1220.32
neg-M285T62	285.082	1.0287	412.505	412.274	664.442	599.192	718.839	954.913	1041.72	1096.62	478.612	352.824	904.134	690.82	651.089	791.531	821.843	407.017	900.947	716.881	580.131	796.182	376.525	1089.73	570.708	481.439	748.514	669.671	852.307	477.851	1044.59	1038.05	1258.72	1120.53	915.385	1216.78	1220.2	1088.37	346.586	318	1062.94	646.985	1095.1
neg-M285T146	285.087	2.44008	1515.07	682.053	1546.89	1140.74	1066	1418.95	1733.37	1117.92	1393.11	1584.5	1606.76	1015.58	799.656	1443.72	1220.13	1571.76	1600.26	1573.38	984.065	1184.29	1002.96	874.813	1119.02	816.004	2645.65	1359.96	740.437	965.785	1084.52	849.248	791.622	972.315	979.8	907.218	1000.22	925.552	1110.42	1391.58	1032.39	654.447	987.105
neg-M285T76	285.117	1.2665	2263.3	1691.51	884.41	1502.47	2524.95	1066.51	1631.48	2175.81	2688.38	2380.02	1903.14	1090.65	1722.61	604.432	756.284	1650	2047.08	1150.24	1600.04	2052.93	1947.99	462.887	2107.31	814	1855.58	1797.81	1708.28	1240.94	1292.71	861.8	341.264	579.306	1627.65	1478.34	1327.83	1446.09	1245.52	1159.4	2244.99	910.829	796.131
neg-M285T187	285.126	3.1237	5307.02	6689.14	5313.37	5699.59	5722.22	5622.43	5749.78	5737.63	5629.43	6495.12	5698.61	6014.53	6006.37	5834.46	5394.15	5564.41	5632.61	5994.97	6022.06	5137.54	5296.49	5365.47	6199.9	5845.31	5634.08	5281.79	5583.65	5646.09	5524.02	5675.06	5601.5	5286.1	5437.32	5468.75	5675.59	5214.54	6077.86	5467.32	5250.95	5109.96	5417.89
neg-M285T159	285.17	2.65537	1654.14	2539.5	2067.51	2428.45	3586	1394.98	1542.1	2072.7	1779.57	3581.94	1106.76	1761.41	1588.02	1359.76	2001.26	1542.97	977.025	1292.96	1247.14	1783.86	1763.35	1027.96	2723.16	1569.74	1269.36	2108.91	2247.52	2465.7	979.01	2264.71	1737.09	2609.49	1915.23	1560.62	1566.36	1115.79	1719.76	2907	1173.48	1358.52	1391.23
neg-M285T219	285.206	3.6474	8881.73	13034.1	12840.1	10181.5	12956.5	10326.6	9562.22	13168.9	13101.6	8089.94	11697.1	7122.12	9609.5	9252.26	9527.91	11156	11444.9	8593.91	11857.9	14927.1	10755.8	9920.73	13576.7	10335.3	10360.2	10246.2	10064.5	9583.94	10470.1	10990.5	9936.91	11811.7	8954.49	8490.68	11222.4	10688.4	11839.7	12877.3	10166.5	9692.35	11712.1
neg-M285T355	285.243	5.92135	4561.65	7622.75	8012.76	4251.53	5189.15	11970.3	4937.95	3527.25	7516.84	5584.72	5692.05	5744.22	3874.49	6143.19	4194.35	4798.26	3949.83	4654.64	5788.92	1332.25	3201.27	3145.34	4991.1	4404.18	3273.94	3265.66	5594.72	5027	4016.98	2651.83	5871.43	3024.36	3690.54	3944.22	2100.43	5368.42	3985.04	3443.78	3176.28	3414.26	2943.54
neg-M286T141	286.042	2.34691	659.763	787.359	1081.46	1991.79	1296.01	753.833	586.382	832.968	499.478	422.374	936.438	747.531	515.816	454.31	821.059	710.525	625.096	1125.08	865.374	714.298	1001.52	817.332	680.553	669.815	904.247	779.32	857.065	637.326	716.153	938.426	585.944	711.199	508.233	1248.25	727.636	918.706	737.434	377.338	888.336	525.133	783.003
neg-M286T55_2	286.059	0.908983	4787.63	4152.83	2984.13	4683.82	2874.93	4696.07	3701.25	3146.6	4859.54	2213.81	2403.68	4579.72	1987.12	2004.2	2431.09	2221.54	2624.46	2852.47	2939.65	3789.75	2288.68	2482.88	2857.49	2850.96	2536.25	2533.78	1537.94	6707.01	3107.27	3876.54	2713.01	3060.53	3323.51	3055.65	3160.53	2617.38	2898.98	2603.77	3912.69	2371.88	2863.49
neg-M286T135	286.09	2.24225	1726.16	2027.09	1568.66	2204.21	1577.95	1880.37	2140.93	2026.3	1743.38	2189.08	2070.95	2057.4	1735.26	2041.54	2266.85	2195.76	2669	2635.33	3057.03	2169.84	2503.22	2016.15	2374.25	3380.31	2904.26	2187.38	2224.11	2093.91	3188.93	2872.33	2175.6	2603.4	2653.53	2529.72	2385.01	2295.74	2213.5	2422.47	2138.96	2766.88	1971.09
neg-M286T147	286.109	2.44778	523.783	659.584	794.224	561.409	910.524	1234.08	511.349	632.109	483.14	549.249	1078.43	382.922	508.628	860.842	517.558	438.535	1008.91	460.2	1292.45	1078.17	527.264	579.53	1050.3	535.897	923.85	536.019	485.035	595.42	439.8	602.279	414.812	1061.99	821.356	446.995	499.058	748.31	671.673	490.42	698.847	958.109	557.938
neg-M286T150	286.132	2.50778	2259.78	806.01	873.512	1096.2	1453.28	829.237	754.037	1069.46	775.525	1297.88	1292.55	658.464	1467.76	766.61	850.199	543.09	1278.47	835.741	1104.06	1192.29	687.677	699.589	985.606	1333.15	1143.81	1163.83	568.52	713.277	1125.79	1094.63	466.333	1221.84	863.179	838.075	503.62	409.463	635.4	533.304	540.532	963.608	1230.11
neg-M287T495	286.853	8.24995	3781.42	4886.25	4480.6	4434.81	4285.89	4608.33	4742.01	4219.24	5068.9	4484.24	4139.78	5039.09	4700.99	4490.74	5231.41	4248.25	4771.97	4060.17	4706.98	4259.77	4660.45	4249.68	4759.09	4862	4788.66	4220.65	4720.64	5066.69	4777.07	4856.22	4693.03	4742.35	4897.34	3988.65	5160.21	4226.85	4757.01	5129.36	5044.15	4599.97	5314.53
neg-M287T64_1	286.946	1.06542	1265.8	1164.57	633.755	960.569	1140.12	766.208	1139.62	1067.04	709.611	923.167	1038.89	1188.5	1692.77	1179.72	1080.45	691.2	977.45	849.143	1182.04	1130.64	954.97	844.368	1520.33	1344.02	1234.16	981.02	1208.38	1002.19	956.433	1155.46	1545.47	981.037	887.567	957.551	1147.94	1275.91	1007.46	956.647	975.872	1014.22	1264.84
neg-M287T64_2	286.97	1.06546	9843.1	8868.42	10070.9	11302.9	8471.54	9157.31	9855.91	10105.7	10063.1	8897.26	11097.7	8824.35	8908.57	9112.63	9474	9696.4	9371.04	8934.94	11601.4	10671.4	8851.49	10228.8	9660.18	9465.7	9812.8	9376.33	9827.69	9155.48	8595.12	9722.4	9577.01	8942.11	8918.98	8914.26	9676.5	8945.06	8450.02	9260.28	9382.37	9620.17	9313.75
neg-M287T95	286.969	1.59012	4243.8	4083.53	3674.88	4599.88	4606.08	4594.5	4159.77	5067.32	4959.05	5453.89	4903.52	4033.58	5175.52	4740.4	4195.87	3637.11	5380.28	4337.85	5250.14	4162.78	3675.15	4321.53	4679.76	4876.23	4037.67	4601.56	4200.04	3734.68	3637.62	4097.81	3974.61	4236.09	3811.68	3342.04	3900.41	4378.86	3927.2	4485.19	5767.85	4352.44	3916.62
neg-M287T180	287.012	3.00568	5533.81	9021.59	8156.77	9850.38	5477.14	9080.28	8266.39	7453.33	4251	8861.19	10379.7	7907	8518.7	8101.93	7659.73	9340.12	9825.56	7971.17	8643.78	8927.11	8664.43	8248.35	9116.16	4379.88	5136.5	8071.31	5077.98	7943.52	8623.15	8641.88	8171.63	5341.5	8658.54	4383.05	5624.9	9001.94	4627.95	731.888	8343.26	8958.07	7801.48
neg-M287T167	287.032	2.78647	3189.89	2066.5	3613.75	3660.5	2101.88	3481.7	1893.48	1465.17	10282.8	3419.88	2050.16	2411.32	1738.23	2056.07	3519.6	3316.12	10184.2	1797.78	9358.96	1934.42	1652.5	2021.66	2470.44	3261.88	3240.49	2525.11	10099.1	3008.46	2739.02	2253.13	2250.8	9603.02	2505.74	2144.79	9422.8	9790.39	3380.04	929.554	3097.93	2139.85	1538.04
neg-M287T105	287.074	1.7436	1326.06	2376.41	2115.95	779.978	2115.3	2841.77	1708.21	2786.75	2622	2222.77	1783.55	1650.76	1757.44	2333.67	1912.02	2235.7	2452.42	2207.28	2379.67	2613.48	1144.37	731.927	2319.44	2112.32	1198.85	2406.7	1817.21	1648.88	1070.32	611.215	783.397	1022.54	1342.62	913.669	900.244	995.875	1043.5	962.398	1299.07	1164.02	1030.03
neg-M287T132	287.088	2.20212	6363.59	5696.22	5623.18	5293.59	6647.61	5074.48	6336.38	5901.21	5705.4	6005.23	5864.98	6075.49	5994.2	6217.5	6322.27	5915.12	5921	6401.57	4748.24	4943.31	9671.71	4903.25	5745.83	5643.28	5707.72	5803.85	6904.4	5962.42	6346.26	6545.43	6815.53	6785.96	6905.85	6417.61	7707	6420.19	5312.33	5948.46	5722.37	5868.31	5873.78
neg-M287T141	287.124	2.35577	844.225	1190.57	1004.74	1728.96	992.538	480.68	473.286	947.224	2052.72	634.721	343.2	1885.13	973.881	588.333	1808.38	1399.03	474.879	476.876	887.418	2204.74	1433.2	1413.4	1806.44	1836.84	1632.7	1701.45	403.175	854.537	1878.5	2089.56	393.342	905.06	1982.86	2828.54	1060.25	1085.46	1899.95	614.875	793.579	1903.83	580.882
neg-M287T182	287.126	3.03388	1972.13	2456.01	1550.48	944.889	2117.99	1604.46	1628.55	2050.17	1755.08	1486.82	1351.88	1222.5	1836.71	1237.97	1015.19	1110.74	1291.11	1255.17	855.365	824.952	652.216	961.239	804.892	808.674	660.579	1040.46	916.882	798.573	695.723	860.419	945.989	783.878	655.646	435.335	735.407	834.802	1537.62	1363.48	1255.39	1160.29	1046.75
neg-M287T146	287.149	2.44082	2495.62	4216.14	2122.24	1530.7	2953.51	2133.33	2197.85	4070.27	2450.58	2199.31	1636.55	1607.52	1757.02	2313.59	1757.02	2747.53	2494.91	2377.78	1312.11	1529.87	673.107	1124.83	1947.57	1569.78	893.368	1275.99	1260.57	851.124	794.829	1873.72	746.647	879.163	1195.18	2411.47	662.297	615.244	1823.45	2000.09	1929.89	1715.68	1500.38
neg-M287T196	287.222	3.26863	5440.2	8144.17	5874.7	5701.45	6819.7	7649.19	5237.53	9663.15	7494.06	7464.15	4958.83	7013.05	7385.93	5172.3	7339.96	5248.95	6383.05	8170.9	1134.82	3894.74	3680.8	2500.42	4432.83	3685.98	2342.79	4306.97	2142.11	2278.95	1409.99	1923.11	1302.48	1620.92	1525.44	1988.91	5031.32	4504.06	5410.4	5499.15	3427.44	3811.14	3332.78
neg-M288T143	288.032	2.37727	1268.16	684.628	960.841	549.967	600.03	836.025	995.804	500.522	965.285	845.494	678.867	354.709	898.192	1648.57	562.185	1021.87	1114.93	1162.6	1343.18	1975.93	1254.69	760.991	1349.08	805.093	709.83	1185.38	1380.9	934.811	499.956	507.924	768.166	1181.87	960.329	1013.11	1720.76	1413.89	1020.45	1324.62	552.676	1146.18	668.82
neg-M288T106	288.053	1.7693	9147.95	8535.95	9664.94	8440.71	9077.36	9580.94	8808.09	9079.5	9197.45	9385.98	9854.28	8676.67	9009.75	10272.2	9870.72	9218.03	8955.71	9443.56	7340.7	9629.72	10166.4	9457.94	9517.5	8396.34	8916.09	9775.68	9663.17	8280.38	7977.62	7951.9	9019.12	8311.26	8568.63	8642.13	8795.76	9374.7	7582.31	8765.45	9136.16	9331.38	9680.7
neg-M288T137_1	288.059	2.28203	2075.72	3294.77	2172.49	2266.09	1785.89	2909.01	3002.81	1623.14	2231.57	1830.14	2158.14	1776.6	2301.23	1711.74	2420	1885.12	1504.32	2101.51	1527.92	1673.52	2504.68	2269.54	1706.06	1965.64	2079.9	2844.21	2563.49	2219.88	3030.32	3117.56	3539.72	2977.05	2954.69	2099.55	2331.72	2819.03	2478.91	2803.55	2600.35	2482.13	2745.2
neg-M288T137_2	288.108	2.29163	1475.1	1839.02	1310.01	1029.15	2065.11	2198.05	549.675	2000.7	1835.31	1492.71	3630.03	3822.47	1051.84	691.12	1278.24	3199.46	3247.26	1192.5	2788.36	3455.72	1507.58	3305.99	2855.51	565.95	3233.74	1151.95	3211	1449.71	4181.86	4112	4579.74	3979.5	3767.63	3368.4	1583.97	3803.75	3700.01	3346.56	4065.63	710.748	1077.89
neg-M288T69	288.119	1.14168	487.929	594.405	947.1	306.867	556.167	608.369	572.56	908.01	806.143	965.182	783.2	1113.34	1312.14	1120.81	1075.03	1243.99	1047.66	1400.05	423.042	305.824	239.608	550.309	344.56	287.225	331.307	426.888	302.032	249.262	639.631	339.476	451.566	629.434	613.461	368.719	272.476	367.84	483.6	514.539	653.715	521.747	566.4
neg-M288T116	288.139	1.92982	948.805	899.026	950.082	831.616	1181.95	1222.88	1240.29	1241.44	1409.62	1157.92	948.409	508.053	749.259	980.378	756.871	1014.11	774.417	654.206	1038.13	2775.44	664.95	2306.38	679.125	1229.93	873.558	875.583	883.5	2142.67	865.153	796.32	1422.19	821.11	1234.1	741.358	827.199	986.319	615.795	668.484	632.669	800.268	747.451
neg-M289T74	288.914	1.23129	1445.41	1520.07	1306.82	1502.49	1437.44	1693.67	1163.02	1623.66	1449.83	1188.26	1690.83	1228.07	1647.84	1474.67	1302.52	1778.25	1701.37	1869.42	1349.7	1390.96	1934.38	1913.9	1579.25	1094.88	1613.24	1634.52	1859.21	1677.62	1829.71	1643.15	1646.81	1595.61	1974.72	1776.25	1583.14	1015.9	2071.61	1399.91	1794.29	1564.58	1608.82
neg-M289T61	289.017	1.02439	1569.87	1814.71	2115.3	2417.77	1810.29	1149.67	1376.1	1278.99	1517.06	1131.97	1739.09	1167.54	770.457	1053.66	1420.54	1091.77	1098.64	2082.58	2112.43	1012.42	1137	650.623	2290.11	1936.92	1339.06	871.412	678.642	1451.02	955.767	550.911	472.469	560.604	625.061	715.399	577.266	764.411	688.795	840.542	883.165	985.655	806.921
neg-M289T142_1	289.037	2.3708	985.126	650.211	1700.13	726.883	807.059	1593.93	725.004	770.8	794.615	1533.18	934.994	1643.38	1436.17	618.86	907.338	1009.81	1453.06	1889.24	1637.45	2027.17	879.409	921.168	1709.18	1892.64	1701.5	1599.01	1315.13	978.679	1460.31	1463.11	1347.51	1478.81	1116.75	922.327	1289	1351.27	844.376	818.689	830.569	1924.16	1251.49
neg-M289T182_2	289.069	3.03085	781.631	15282.4	1052.21	843.68	1214.19	8282.28	877.339	786.669	989.121	778.348	884.12	1226.36	6813.55	5773.82	5005.43	841.48	888.588	891.1	1199.63	1169.46	1203.83	1215.16	1153.79	1305.72	922.533	1181.9	1089.29	1039.5	1031.28	1488.75	1393.79	1592.22	1007.5	1059.71	1348.85	1411.12	1876.04	1021.91	927.993	944.251	717.174
neg-M289T158	289.066	2.62876	2095.35	3070.96	2280.33	1690.04	2686.99	2095.02	1638.92	4445.61	2273.76	3165.18	2318.39	1891.08	2702.9	2137.4	1951.04	1714.12	2155.43	1946.6	1235.61	774.219	1295.36	1162.24	567.218	1234.05	1045.57	849.524	775.62	1054.89	962.897	754.997	928.531	1025.79	1046.01	872.155	1362.45	919.281	2167.75	1703.57	1802.34	1224.9	1259.77
neg-M289T97	289.067	1.62088	1665.17	2022.99	1868.52	1971.01	2318.96	2243.04	1914.9	1986.34	2357.96	2187.75	1732.24	1652.73	2824.6	1905.15	2089.8	1970.38	2153.07	738.82	1128.28	1799.12	1596.52	1939.63	1788.79	1789.01	1442.51	1926.65	2042.76	1916.61	1207.09	1742.85	1685.8	1925.75	1146.89	1542.77	1995.85	2163.11	1536.71	1767.15	1822.15	1705.82	1371.48
neg-M289T142_2	289.073	2.361	845.013	887.591	1466.39	757.168	1096.2	815.038	1293.19	1519.93	1304.58	1028.53	958.137	818.154	871.232	1325.39	1031.62	749.84	1168.87	631.824	2208.83	1572.23	1452.01	2084.44	1623.68	1920.45	2097.44	1154.58	1254.04	1087.48	1132.37	1230.24	1569.4	2273.71	1310.36	1429.21	1085.03	1349.86	1277.94	1647.05	892.438	1421.47	1121.86
neg-M289T69	289.067	1.14478	691.955	967.256	718.314	918.456	671.691	828.842	612.322	595.989	922.32	362.04	481.632	570.28	607.471	451.532	499.3	901.834	391.4	437.489	498.775	671.662	696.539	1030.16	515.421	534.821	403.246	509.748	727.752	520.403	422.591	860.346	576.371	1040.91	438.643	882.757	732.791	698.041	561.704	635.403	611.756	757.272	565.643
neg-M289T186	289.142	3.10305	9078.32	15925	8147.63	4871.52	13298.9	8995.81	6970.53	11835	7773.07	5174.08	6231.48	4752.06	6607.29	5513.15	4897.18	6195.58	5908.06	6488.79	2851.49	2352.71	1981.05	2013.48	2949.04	2246.66	2301.03	2337.21	1921.87	1969.02	1466.88	1622.4	2242.61	1496.72	1940.49	1908.79	1769.85	1637.42	5029.28	4994.02	4792.77	5039.36	4136.11
neg-M289T153	289.165	2.54957	2077.73	2620.08	1855.3	226.29	1207.67	1590.12	1136.19	1340.8	2182.46	1691.33	1230.75	2022.24	1438.53	1568.06	1709.7	1526.93	1770.55	1583.94	1381.57	1195.8	926.745	1571.88	1612.4	1388.31	996.48	1550.94	1022.68	1100.36	1592.45	1375.56	1963.47	1439.5	1320.6	1154.24	972.646	1508.67	1717.79	1558.46	1403.67	1188.4	1034.9
neg-M289T335	289.217	5.58513	2301.32	1662.7	1318.74	1098.55	2035.41	1711.41	1922.01	1665.05	1633.75	2160.39	4770.11	1549.27	1878.66	2668.13	1897.69	1596.82	3113.42	1628.44	2929.04	2250.63	1695.88	1515.27	2321.58	1624.14	1901.37	1584.98	966.022	547.218	1300.82	934.848	769.956	671.61	1052.68	1077.66	812.104	779.71	1716.51	1466.04	1524.39	1241.41	1119.93
neg-M290T147_1	290.013	2.45185	521.792	1398.28	486.218	587.492	1303.55	502.291	911.946	1201.26	512.733	391.723	795.102	2780.03	563.383	836.629	1411.34	1078.96	1503.05	1718.95	1114.97	2153.99	671.911	2534.65	1517.98	712.317	1292.73	1835.51	1627.56	3866.02	1080.89	816.165	751.872	947.456	394.771	2933.34	2428.24	1705.14	1321.21	1038	1662.94	1905.66	1101.25
neg-M290T133	290.101	2.2232	1228.01	1210.39	1023.46	912.92	1104	910.852	849.991	1364.2	901.125	988.561	621.335	978.078	855.587	1102.84	942.376	935.009	1040.77	762.79	813.52	1552.83	849.803	934.766	1100.91	877.71	839.522	805.521	900.056	957.444	810.836	654.086	973.444	949.096	967.735	654.354	964.182	890.041	862.788	1022.48	774.252	940.411	915.229
neg-M290T171	290.1	2.8461	1083.02	1178.92	1085.05	1246.46	1350.05	1241.7	1260.83	1115.15	1384.96	1109.13	852.774	701.989	558.054	1257.21	1042.79	797.437	774.069	645.536	1230.6	1316.79	1375.95	1713.97	1366.29	1373.74	1374.59	1481.11	1427.9	1414.94	1326.06	1092.14	1090.32	1335.41	1339.29	1291.02	1321.53	1463.19	943.404	949.783	968.5	925.68	1104.48
neg-M290T186	290.145	3.10377	1708.63	3329.73	1305.77	931.746	2259.61	1647.43	1083.97	1898.75	1399.96	1091.2	966.317	1021.91	1260.46	814.318	779.221	1326.64	1099.11	1215.36	455.398	687.977	530.612	542.034	548.538	336.929	557.404	742.808	406.871	568.949	510.82	542.423	519.025	645.412	431.546	557.068	563.37	436.287	815.519	725.9	846.578	937.615	643.248
neg-M290T155	290.142	2.57908	584.971	987.01	489.879	805.224	747.254	672.024	546.72	511.548	878.686	686.452	523.99	430.64	769.746	525.38	393.977	380.276	316.477	768.877	342.597	583.338	403.464	387.201	450.678	622.848	396.049	608.424	555.745	440.138	347.645	360.249	347.784	637.083	412.887	393.656	353.091	423.839	509.708	451.2	517.854	347.048	442.149
neg-M291T173	290.97	2.88873	641.067	1110.94	26395.2	27043.8	26563.7	1212.24	26682.9	27381.9	1408.25	1595.59	1691.13	2833.64	27686.4	3118.74	1467.56	1223.05	1357.55	3534.54	740.88	808.044	2455.81	1037.71	26943.5	27574.3	935.877	1210.63	1522.71	26505.9	27574.6	1338.08	1127.37	26402.3	26774.5	1010.16	1333.88	26371.3	1094.95	787.965	29046.1	1417.41	1184.44
neg-M291T155	290.97	2.58147	740.353	1053.99	1144.56	935.387	1120.96	837.448	5563.92	879.071	787.368	5907.57	4842.17	5858.25	980.305	6006.19	5607.98	833.029	1017.38	6179.34	5064.59	912.207	5688.43	1126.53	5485.52	765.595	1080.19	584.1	1277.24	1604.8	4718.54	922.538	475.643	844.697	1340.32	4728.72	5786.47	854.694	1061.35	973.988	1223.29	763.146	613.145
neg-M291T166	291.007	2.77223	31216.7	31524.7	35806.3	34735.8	33223.8	33872.7	32388.1	32881.4	33723.2	29091.9	29855.4	32227.1	33108.3	32967	36460.5	30646	32377.8	31625.2	29617.3	31855.9	32035.9	30202.8	33196.7	31701	32806.6	34074.4	31236.8	35595.2	35535.9	33072	34831.3	33588.8	31714.6	34153.3	34050.1	36132.8	31239.9	31825.2	35392.8	34401.3	34035.6
neg-M291T443	291.007	7.38358	17145.9	13045.9	13539.6	13656.1	18119.4	21201.7	18002.1	12552.9	13964.2	17017.6	18380.5	18172.8	16852.4	19041.4	33197.7	17361.2	17858	17570.1	17026.5	17295.6	16639.5	16483	52961.5	19418.7	36166.2	16533.9	31502.9	17065.8	16493.1	20436.7	17138.5	18603.3	33217.9	29131.8	17628.2	17339.9	29355.8	34549	19277.3	17642.6	34697.1
neg-M291T107	291.039	1.78425	14766.8	12960.2	15117.8	11341.7	13061.2	12507.8	11514.6	13066.8	11255.9	12462.1	16221.6	12849.1	13783.5	15004.3	12686.6	12057.6	12540.1	11914.6	13503.6	14919.8	14164.6	13123.1	14404.7	12421.8	13832.9	12534.5	12752.5	7876.01	11133.5	12670.2	12881.4	12695.9	12606.2	10653.2	9810.44	10941.8	15280.3	14793.8	14840	15628.4	14506.1
neg-M291T125	291.039	2.07598	1395.7	1850.04	2249.39	1243.36	1822.19	2010.82	623.359	2146.81	2019.13	1925.28	2247.09	1472.42	2327.28	2148	1638.97	2089.16	1898.27	1953.15	1297.76	2020.22	2297.24	1662.34	1595.54	1922.4	1624.24	2224.42	1935.78	1821.93	1868.76	1713.3	1619.95	2033.49	2000.81	1985.86	1986.15	2152.75	1757.99	1626.89	1677.44	1683.45	1658.63
neg-M291T89_2	291.057	1.4788	971.099	1425.37	1451.46	3021.16	758.326	1444.01	1544.45	1983.19	2253.75	1239.91	2069.07	1466.74	1307.99	1313.49	818.979	899.344	1491.51	1388.75	3375.04	1274.26	2636.23	866.554	1338.81	939.676	2473.89	2926.15	1214.12	915.245	878.394	1138.5	1141.55	3045.58	1096.19	1136.5	1341.85	1191.73	2012.83	2033.91	1236.41	962.668	497.539
neg-M291T161	291.082	2.67503	3667.6	5318.27	3072.81	2144.12	4634.86	3667.57	2888.4	5379.14	2944.54	2415.53	3071.34	2639.39	3157.55	2618.72	2685.15	3151.6	3033.96	2847.04	2168.92	1744.27	1048.95	1773.82	1880.96	1450.5	1332.46	1516.18	1051.91	1343.21	664.868	981.018	1009.2	946.485	790.762	1010.75	988.434	1198.78	2657.78	2175.86	2115.05	2487.95	2824.27
neg-M291T207	291.105	3.44558	2359.72	2928.1	1896.65	3127.56	3420.99	2869.82	3185.68	2556.36	3270.81	2848.05	2098.07	2843.37	2184.99	2171.46	2454.61	2255.49	2127.54	1926.94	193.006	99.5903	144.968	115.389	137.656	199.987	126.375	104.347	181.896	190.453	185.682	114.048	99.0827	115.507	65.7434	129.591	126.381	176.682	1090.21	945.145	1147.89	1100.23	1021.32
neg-M291T236	291.159	3.93052	7065.33	5160.41	6513.17	6018.46	6574.79	6590.79	7007.85	6387.74	7470.9	6389.84	7552.3	8804.28	8768.03	8167.87	5594.19	7341.06	4561.13	6647.82	8097.25	6556.64	7636.23	6175.66	6867.16	7886.7	8284.34	6050.64	6380.84	6184.8	5688.56	6413.14	8054.46	8256.94	5465.6	9209.78	6024.96	5524.17	7981.15	7825.09	8695.91	7323.06	5637.76
neg-M291T194	291.158	3.2355	1993.41	2385.45	2025	1118.72	2254.96	2169.71	1734.94	973.989	1867.3	870.094	683.489	722.919	339.475	928.797	782.22	952.486	889.281	1682.69	2599.02	2496.35	2607.71	2483.91	2430.27	4063.75	2480.25	2730.26	4034.14	2237.39	2182.85	2465.77	3688.17	2283.28	2493.34	2161.28	2470.03	2400.88	2530.1	1251.11	2939.61	1445.43	1646.86
neg-M291T363	291.232	6.04198	2473.62	936.373	1008.52	751.879	1557.79	1849.86	1620.26	2207.04	1837.99	2440.15	4404.65	851.753	1765.27	2854.61	1195.65	2317.76	3455.58	2116.59	2232.76	1709.96	647.782	746.126	2085.6	2634.51	2997.21	1138.09	1308.95	729.836	1062.49	729.063	1317.15	776.436	1017.06	1185.27	742.742	356.739	1470.55	1601.36	1365.54	1436.64	1448.47
neg-M292T149	291.99	2.48093	725.03	814.254	378.189	826.745	715.737	583.419	831.409	519.445	473.008	637.68	508.572	496.257	974.7	845.152	543.622	662.719	732.547	611.15	526.173	362.5	675.504	871.326	1203.57	793.009	806.82	453.48	885.128	1715.41	1370.75	474.558	557.896	525.151	515.4	532.475	494.487	345.34	839.296	477.884	989.294	986.944	418.698
neg-M292T70_1	291.99	1.17342	549.45	787.022	516.105	702.94	507.285	543.286	649.492	693.013	579.627	688.286	616.17	699.441	184.254	747.392	626.755	620.844	696.437	702.33	525.273	638.744	565.672	860.961	530.5	566.022	705.214	609.114	575.313	547.461	438.306	667.762	582.402	488.717	355.571	781.961	453.825	507.313	637.54	694.733	634.528	584.065	330.057
neg-M292T107	292.043	1.78262	2167.63	1868.71	1671.01	1566.74	1481.41	1782.13	1355.06	1619.96	1512.75	1829.9	1714.32	1776.39	1482.34	1799.09	1985.48	1788.1	1684.34	1313.94	1865.26	2165.05	2089.41	1925.96	2138.45	1813.1	1758.66	1917.95	1661.21	1334.89	1266.41	1694.41	1623.87	1413.75	1862.95	1163.72	1342.26	1699.27	2159.8	1345.98	1950.01	2069.87	2176.83
neg-M292T153	292.044	2.5469	1418.24	637.835	1119.82	1028.35	799.815	1023.58	501.819	1165.7	1074.92	496.1	737.906	1189.78	1259.59	575.671	901.62	1099.8	588	853.92	807.492	1449.41	438.256	946.659	1459.95	371.692	970.149	807.76	1219.24	1281.69	1172.28	1020.99	1019.64	1009.75	1040.36	1099.69	819.924	605.341	1002.97	590.191	1121.45	989.813	505.09
neg-M292T136	292.049	2.27227	2540.3	2271.06	2470.8	2605.8	2403.77	3158.35	2481.46	2472.47	4999.02	1980.99	1608.11	3905.56	1941.16	1493.79	2287.4	2025.3	1926.27	3044.64	1641.4	2254.56	1333.73	1964.38	1918.31	987.353	1506.16	1761	1471.57	1604.02	1348.6	1140.36	550.609	1780.36	570.03	968.778	1614.27	974.09	1658.39	1459.71	1530	1362.66	1720.95
neg-M292T54	292.071	0.904225	6789.21	4870.63	6950.44	6621.74	2363.5	7390.92	4892.56	3895.52	6979.48	7791.51	11400.4	6054.12	3257.13	11823.2	6937.58	4809.64	11340.9	4009.47	11095.8	7837.84	5504.95	7339.37	11666.6	9575.28	12917	7915.88	5394.3	5758.18	4888.43	3764.1	8236.59	6488.82	6345.12	6231.74	4906.87	6771.51	8096.95	9786.79	8527.63	5183.31	5357.37
neg-M292T70_2	292.079	1.17273	1858.17	2387.72	1539.54	2015.89	1371.75	2256.92	1742.7	1793.84	2256.98	2899.05	3324.97	2457.25	2363.97	2411.07	2576.41	2395.87	3303.68	2500.51	2472.67	2184.56	2605.02	2864.95	1965.59	4655.74	2187.34	2501.1	3561.92	3411.43	2732.57	3107.77	3052.17	3205.18	2373.63	4112.1	4920.59	3895.96	3235.54	1890.19	2453.5	2055.74	2331.2
neg-M292T138	292.085	2.29192	1074.27	2530.8	1941.49	1305.85	2461.69	2149.88	2000.13	2866.01	2220.26	1243.9	1279.77	1701.39	1940.48	1030.77	1499.8	1146.55	1856.83	1316.86	1424.84	1125.53	1128.08	1178.89	1608.37	1239.64	1798.64	1675.49	1417.88	1280.42	974.083	1068.58	767.195	1097.21	593.073	1108.72	1529.43	1889.95	1780.56	1248.62	1381.89	1214.34	1713.77
neg-M292T236	292.162	3.92787	1733.62	1111.04	2219.14	1659.74	1933.86	1344	1490.37	1561.52	1997.53	945.006	2378	1240.25	1109.66	2084.94	1629.25	1894.5	1100.76	848.966	2394.98	1694.58	2266.33	924.018	1386.3	689.285	1609.69	1967.62	1532.23	2154.49	1280.1	1974.45	1069.56	1317.71	1822.73	1748.46	1715.33	1977.26	1320.2	1605.97	553.272	1717.06	1103.1
neg-M293T176	292.986	2.93482	8381.39	7567.45	7253.9	11389.4	8521.92	8295.25	7965.85	8539.39	8157.19	10302.7	8471.66	10094.2	8602.29	10547.6	8279.11	14572.8	8092.07	7228.2	10576.7	7738.58	8284.87	9861.94	8284.12	8780.08	8519.98	9254.41	8484.93	9947.63	9087.63	11768.4	8070.95	12129.7	10742.1	8835.5	7875.74	8588.79	9620.97	11949.2	10564	7567.95	8839.65
neg-M293T479	292.985	7.98097	30995.2	28823.6	27560.9	35733.7	33215.2	30546.4	29271.7	34306.6	31226.1	28793.9	33855.3	30729.5	26158	37308.8	33113.1	34333.1	35571	30379.2	30680	27503.8	31119.3	29579.3	29012	23208.4	32734.4	19931.5	55498.1	19179.3	20552.1	27939.3	27540.3	20196.6	28878.8	28249	18245.9	26492.8	21647.7	15047.1	20686.8	28781.9	34038.2
neg-M293T164	293.029	2.73557	2074.13	2473.51	1983.4	2009.69	454.353	1929.99	2215.73	472.637	523.008	1175.06	1919.08	2396.94	448.125	2479.71	2366.25	2274.22	2495.07	1010.08	492.489	514.74	759.315	1141.31	1218.76	519.576	614.079	593.8	701.93	2275.51	776.865	1272.33	1612.35	673.683	937.083	2334.15	603.175	1016.4	2320.24	409.2	2272.42	2385.56	718.146
neg-M293T137	293.05	2.28176	2011.08	2266.48	2048.12	2350.8	1907.96	2716.79	2228.58	2011.77	2106.45	1964.87	2203.67	2554.86	1739.29	2148.96	2189.69	2063.68	2071.92	1617.6	2633.08	2363.71	1913.51	4348.67	2072.16	2067.43	1916.59	2106.73	2098.34	2197.15	3770.48	2231.83	2316.08	2578.07	2489.84	2044.79	2180.23	2021.62	2115.08	2236.13	1477.9	2790.36	4009.88
neg-M293T57	293.071	0.9492	530.342	1079.14	619.854	1329.66	872.578	1115.69	614.01	423.75	1140.4	882.266	1514.34	615.567	441.486	1253.36	935.161	963.981	1320.08	1205.73	2162.57	553.111	1198.32	656.535	1495.57	1308.89	1517.47	1536.17	1062.85	519.71	710.101	816.351	1782.58	959.417	1414.71	887.208	911.694	928.465	797.602	684.45	806.677	850.976	624.69
neg-M293T138_1	293.077	2.29193	2698.56	3397.24	2472.16	2678.14	2780.39	2565.48	2361.72	3127.49	2945.49	2284.93	2160.31	2272.2	2108.39	2074.37	2702.75	2485.89	2254.48	3219.31	2931.97	2922.83	3498.49	2705.14	2195.78	3047.89	2967.3	2699.78	2852.28	4605.57	2811.41	2351.61	2613.11	3128.67	2989.75	3978.58	3808.43	4007.5	2304.24	2543.78	2495.86	2625.79	2213
neg-M293T98	293.083	1.63354	545.828	594.491	521.928	886.896	607.94	816.785	563.126	729.155	508.482	653.483	443.643	657.841	419.323	386.904	644.551	799.25	503.306	690.551	499.606	502.633	571.577	711.072	496.332	472.208	601.978	472.737	559.125	831.388	696.402	737.205	632.684	676.856	685.286	545.693	600.95	610.993	586.387	448.353	481.991	1058.31	875.329
neg-M293T138_2	293.114	2.29207	9467.64	11337.1	9598.52	9020.28	10316.4	9680.96	8772.25	11137.5	11237.9	10266.7	9261.46	11511.2	10549.2	10155.5	10639	10148.5	11837.1	11438	5246.44	8664.42	9453.64	9471.88	6950.33	7592.9	6959.53	9192.39	9581.21	13057.1	9570.56	10104.3	8734.89	9895.46	8515.88	11829.4	13336.3	11063.3	9714.62	9338.19	9799.89	9027.92	9190.46
neg-M293T163	293.115	2.71467	17891.3	13745	16008.4	16381	18903.2	17759.7	17733.3	15045.9	17080.9	10388.1	8378.37	10466.9	12049.1	9223.54	9910.87	11409.7	9492.25	11584.3	6501.02	6449.24	5555.18	4177.46	7146.49	6553.39	5477.99	6211.01	4731.56	2621.27	3179.74	3533.59	3763.2	3714.66	3998.1	3155.88	3081.21	3173.53	8853.12	7822.79	7422.45	7979.2	8451.21
neg-M293T443	293.179	7.38308	40201.3	19739.8	33026.8	27133.8	49881.1	34977	49012.5	21885.7	47422.9	21164.6	35767.4	36843.6	37656.8	42696.6	38858.2	42538.9	34646.9	40627	30654.9	22705.1	32040.8	20396.4	29168.8	45867.1	37371.4	41256	35943.1	104694	24765	30940.7	34169.7	37234	35850.8	88333	104472	101493	32846.2	47121.1	40839.7	54798.6	47758
neg-M293T210	293.175	3.5062	6457.57	9268.25	8996.88	7116.14	6720.69	10295.7	9150.09	9446.44	6392.18	9016.27	5866.72	7665.8	7830.83	9684.99	9042.29	9467.38	6499.82	6771.84	6247.43	6716.31	6664.43	6678.2	7954.61	6662.84	7399.67	7784.76	6296.09	6067.45	5443.02	7044.44	5791.77	6461.19	7167.99	6405.19	7034.41	6012.9	6232.67	6762.41	7002.79	6359.29	7188.3
neg-M293T389	293.177	6.48592	5229.54	3053.23	5146.62	3332.13	4451.7	4021.49	6099.31	4921.42	3784.22	4246.33	5202.29	5810.37	4424.42	4622.29	3412.98	3965.79	4158.14	4272.79	5108.38	3854.93	3660.1	3370.78	3609.76	3913.07	3789.24	3777.9	4100.95	4061.2	10399.4	4623.23	9162.92	8353.09	7755.57	3638.91	3258.11	3557.35	5019.02	3200.37	6240.7	6601.34	3346.91
neg-M293T196	293.175	3.26255	24490	22686.9	23372.3	21268.5	22579.3	23372.1	23398.3	23340.2	24927.7	20961.1	20301.8	19176.4	21617.5	21062.8	19834.4	21671.4	21115.6	21240	57451.4	51096.1	54318.7	52452.8	53399	54703	50918.7	56151.4	54736.6	49604.2	49116.9	52034.2	51882.6	51602.4	51143.9	51979	56128.5	54337	47212.6	18799.6	18459.3	20928.1	17694
neg-M293T302	293.173	5.04105	3049.72	3568.76	7713.67	2961.01	3074.86	4608.84	5817.86	3214.34	2405.37	7610.99	2451.29	3331.03	4368.7	6339	4858.93	4312.37	3217.56	3014.56	2349.98	5325.38	6721.95	5656.48	3935.48	4331.6	2139.66	4952.39	6809.56	2827.71	2977.03	4954.7	3445.42	4154.66	5196.67	3171.48	3970.71	3356.32	6891.69	3527.47	2356.54	3672.98	2835.46
neg-M293T361_1	293.177	6.01329	2850.47	4540.02	3263.66	2398.54	5050.19	3865.32	2207.32	4000.45	3125.09	1669.92	6043.56	3462.7	3941.43	3552.83	3465.49	7130.2	3949.86	3049.67	3757.11	3909.25	3252.34	2550.24	2297.84	2363.5	4221.88	2278.58	3213.67	2689.53	2551.52	3127.37	3426.45	2052.04	3117.67	2887.03	3049.67	1886.26	6292.74	3652.93	3848.71	3322.06	3436.04
neg-M293T270	293.212	4.50377	11185.3	13802.6	13565.2	9124.9	17970.3	12111.3	16911.8	16104.3	12340.3	13197.5	13265.2	9960.9	10847.9	11066.1	9667.61	12754.3	12047.3	12210	12371.6	15923.8	16122.8	10413.6	19457.6	14221.9	14407	13252.1	10591.8	8244.87	10683.6	9375.95	9685.07	9652.79	13160.7	9169.92	9002.31	9167.82	11290.2	12426.1	13458.4	11800.8	10734.5
neg-M293T361_2	293.211	6.01535	2788.11	2425.44	2919.67	1161.17	2459.09	1609.87	2656.81	2393.33	1476.9	2594.82	2380.92	2341.14	1789.04	2922.99	1494.71	1470.65	2967.77	2354.94	2672.19	760.803	1127.31	1657.15	661.02	1479.12	770.814	2562.17	1977.41	1877.31	1865.53	1179.22	1116.73	1064.31	916.705	1481.95	1095.36	1686.82	1880.83	2566.11	2178.24	1487.85	1230.52
neg-M294T69	293.988	1.14475	562.041	789.383	638.912	705.117	797.733	780.742	843.093	481.915	895.556	719.557	876.687	974.015	1010.23	1051.28	926.027	683.703	1051.39	939.693	954.886	719.64	831.111	626.641	774.242	728.65	797.33	699.543	923.546	531.787	529.922	785.919	655.58	630.564	665.465	440.474	744.013	573.192	586.661	692.522	584.918	783.014	618.857
neg-M294T55	294.069	0.911883	2246.66	2275.72	2749.21	1331.09	1568.68	1550.61	2332.26	1649.48	2275	2737.36	3545.16	2041.69	1295.39	4191.54	1705.54	2715.17	3589.98	1682	5589.03	2810.96	2013.85	2372.82	3508.34	4078.86	5435.26	2441.58	2044.4	1384.18	2606.1	2107.13	3171.21	2708.52	2602.07	1857.55	1959.35	3601.69	3189.05	1856.57	1831.82	4195.21	2139.91
neg-M294T138_1	294.079	2.29195	770.525	4822.29	895.597	844.158	757.56	2893.68	2424.12	1182.24	2825.44	554.173	644.438	1152.79	695.36	599.168	633.275	494.957	701.195	606.099	1002.61	857.227	1140.78	1014.3	958.53	668.612	1104.92	977.032	949.316	890.792	728.571	2004.37	843.028	2490.13	954.84	862.342	830.725	988.89	725.029	581.696	591.624	2387.96	595.839
neg-M294T140	294.1	2.33028	1583.16	4337.49	1822.36	1305.38	2852.83	2049.02	2181.85	2841.56	1634.99	1099.65	1113	1466.34	1751.34	3307.41	1797.75	1191.68	437.528	1548.21	2207.28	2168.01	2931.8	3308.75	2478.32	1702.23	2082.49	1055.68	3095.43	1730.47	1195.87	1302.31	479.726	430.483	2345.31	1463.9	874.617	1427.31	1739.69	1377.16	1152.76	1301.59	2842.05
neg-M294T138_2	294.117	2.29192	1713.22	1620.99	2602.31	1848.01	1541.44	2328.1	2837.56	3453.77	2222.23	1754.39	1655.29	2519.58	1574.2	2195.1	2042.8	1534.62	1766.19	1353.74	2431.47	2803.43	2180.3	1984.2	1018.69	942.55	1602.62	1410.04	1761.87	2691.2	1317.42	1399.55	1175.4	2106.83	1539.78	2102.1	2101.8	1616.82	1513.53	2278.95	1263.12	2130.92	1601.16
neg-M294T163	294.119	2.71052	2468	1751.64	2172.44	1968.9	2417.84	2564.94	2238.52	2401.42	2331.17	1605.79	1389.6	1244.88	1465.38	1087.24	1180.2	1509.14	1138.75	1503.5	789.068	1482.17	1362.32	422.644	766.857	1469.78	1020.79	1357.19	553.66	858.013	1364.41	976.85	1146.33	1125.43	1251.22	1124.39	331.1	505.991	934.618	1093.4	1202.59	1016.74	1344.71
neg-M294T184	294.132	3.07232	3506.97	2799.98	3934.36	2231.76	2168.91	2865.37	2600.82	4218.45	3034.38	2993.3	3211.89	2843.53	3641.5	2409.8	2980.26	3088.01	2931.49	2683.77	2682.97	3956.49	2962.85	4254.83	2211.18	1193	1226.81	2797.25	3866.99	3129.27	4816.08	2577.12	4906.35	3350.17	4088.99	3269.88	3752.09	2147.37	3698.89	3128.76	3409.27	3196.17	3218.51
neg-M295T186	295	3.09287	19477.6	9725.46	7577.3	5339.14	9810.18	11416.6	13344.8	11627.1	11406.6	12356.2	7923.42	17648.2	11275.6	11483.8	10398.5	13000	11675.7	12283.5	9814.12	13614.9	11663.8	14504.5	10994.2	12761.9	14137	3619.06	11083.8	13039.4	8759.7	13721.3	12480	10349	12272.3	14702.4	10291.8	14017.9	13351.2	13565.6	14030.8	9660.84	12246.4
neg-M295T152	295.059	2.53215	1924.16	2843.57	2577.06	2408.43	2538.84	2218.42	2541.88	736.124	463.855	1205.85	527.416	1314.01	664.3	761.964	622.893	1224.51	1325.58	1280.17	1001.91	1232.32	735.706	998.459	2520.99	765.587	1248.44	812.678	781.332	1483.73	347.284	705.102	383.189	2090.54	1153.08	855.796	1144.64	1425.23	1813.43	804.926	784.659	1891.05	1870.21
neg-M295T156	295.117	2.59374	2468.1	3087.66	1375.71	2504.07	2753.09	1259.98	3073.95	3391.79	1223.21	2365.59	877.615	1135.38	1165.83	1802.03	1825.79	735.08	1289.51	1582.97	1816.44	2299.56	2087.17	2551.14	2158.89	1907.51	2212.14	2386.46	2398.69	2520.98	1415.66	2016.66	1698.03	1934.29	1522.22	1794.19	2497.15	2312.42	1512.73	1811.09	2141.55	1890.82	1783.29
neg-M295T187	295.154	3.12385	2662.52	2354.47	4735.2	1637.23	2147.82	3530.75	2547.17	2516.27	1606.52	2440.39	1417.1	1890.84	2026.07	1449.13	1631.6	2036.78	2001.63	2229.84	1849.85	1985.66	2042.51	2019.54	1448.55	1599.2	2334.55	1584.23	2638.06	1386.82	1883.89	1200.68	2227.99	3540.32	2168.14	963.458	2242.75	1111.52	1821.92	1677.01	1861.48	1753.09	1897.72
neg-M295T443	295.175	7.38333	2613.75	997.905	1138.65	2027.41	1998.31	1845.86	3020.72	623.598	1873.85	1163.41	2405.33	1331.49	2801.7	1630.58	1292.8	2199.23	1533.3	1842.1	1806.25	727.403	1750.81	1099.68	2191.72	1098.75	1660.16	1724.81	1669.51	4890.4	1832.04	1419.28	1450.12	1876.64	2094.44	3308.22	5373.99	5305.72	2282.04	1936.21	2459.22	1830.41	2370.24
neg-M295T212	295.19	3.52573	1507.57	1664.03	1390.57	992.841	2026.52	1425.56	1908.9	2204.53	3488.64	1685.07	502.8	1642.14	796.975	884.804	637.779	667.47	948.106	1435.52	2338.54	2670.63	2904.85	2168.98	2916.36	2828.03	1836.78	3718.43	3765.54	1768.83	2508.1	2397.12	1836.03	2491.15	3207.69	2744.96	2505.34	2626.03	2375.41	1836.61	2725.84	2443.29	2724.88
neg-M295T247	295.227	4.11525	46564.3	57083.1	52470.5	40469.8	54016.3	51149	40322.4	65224.5	48856.8	58707.6	37634.8	24407.4	35600.6	33114.1	37822	32298.2	41543.1	43080.9	11965.8	27192.3	12559.8	13621.8	18279.5	12657.4	13321.5	19654.3	15793.4	5988.85	9411.39	12696.1	11191.8	12753.1	10271.8	7273.21	10135	10498.9	22260.1	28261.5	23910.8	25899.5	39128.6
neg-M295T289	295.227	4.81163	27539.5	34824.3	30129.2	16558.7	34826.6	30053.4	22943.7	34227.1	31169	29421.7	25478.4	23045	26333.7	30707.4	30882.8	28989.8	38802	29482.4	17725.9	25558.2	18397.4	22430.2	23883.7	17625.8	22153.2	23294.3	18802.9	20112.5	19847	35323.2	15880.8	21036.3	17356.7	21410.1	24877.2	18614.1	21446.2	18963.6	22483.2	22142.7	24219.9
neg-M295T305	295.227	5.08545	8037.51	10614.8	8258.4	8564.82	10708	7819.34	9347.05	9755.93	9920.29	9756.3	9175.36	9202.35	9166.69	9567.16	11288.7	9735.19	10934.5	8779.36	7735.04	6186.33	6062.55	8276.84	8610.39	5480.21	6704.73	8187.16	9390.55	7381.66	7785.01	8481.19	7129.98	7070.33	8643.56	7977.47	8393.17	8537.32	8641.39	9107.66	9439.5	9067.77	9479.16
neg-M295T233	295.227	3.8795	21362.8	27796.3	24421	21818.3	26234.1	23927.5	18045.7	31171.6	25511.4	19873.6	23191.7	19484.3	21162.4	24677.6	22987	26447.5	23868.2	27535.9	5692.46	18670.8	7587.84	10744.3	12312.3	8656.33	8520.82	14095	9190.75	8787.3	6583.01	12585.7	8631.58	8271.82	7736.54	9667.41	11259.9	9831.41	13422.3	13738.3	16223.1	13819.4	15710.2
neg-M295T361	295.227	6.02095	4679.14	5936.76	3132.46	3281.5	1987.18	3117.62	5545.17	3514.86	3088.88	5039.08	4959.71	1561.37	3495.56	4246.02	3041.79	3717.86	6843.89	3504.31	2674.17	2854.23	2286.12	2168	4315.86	3764.21	2105.93	2394.88	3308.26	2357.22	2285.65	2327.66	5865.11	2296.02	1799.66	2374.96	2191.2	2308.03	2338.69	1384.93	4095.45	1975.68	2839.34
neg-M295T422	295.264	7.03962	2564.04	2233.39	2565.79	1626.58	2467.76	2683.4	2049.57	3136.78	2761.25	4047.24	4781.3	2555.19	3595.53	4497.22	2855.68	4359.19	3823.61	3537.04	650.01	1185.06	901.883	1059.4	961.545	514.553	940.06	859.81	857.117	322.992	820.69	736.233	982.73	743.083	692.143	735.072	392.983	566.661	1976.24	2207.56	2429.34	1710.95	1362.24
neg-M296T56	296.086	0.935158	551.65	495.985	1176.85	1266.21	637.932	740.88	1071.68	499.656	932.458	604.922	1026.07	601.135	523.579	840.997	763.44	674.572	620.855	751.976	867.56	950.616	1010.6	1402.71	1121.35	737.936	885.755	904.344	829.534	716.506	770.933	575.84	899.878	578.681	914.928	967.359	399.828	1083.99	636.528	394.618	775.872	741.025	850.59
neg-M296T130	296.098	2.16192	1877.87	653.41	733.826	623.77	699.925	782.273	612.004	877.363	1195.25	839.385	874.977	755.861	553.324	800.1	703.565	727.96	816.027	658.835	648.293	635.598	746.58	631.202	631.152	661.063	641.181	1267.95	1494.18	683.692	906.454	563.555	593.581	598.021	1400.67	781.969	655.949	1205.55	1645.98	505.443	609.683	483.495	537.275
neg-M296T191	296.148	3.18578	761.892	1077	903.564	688.82	839.162	697.6	881.38	628.477	732.285	884.423	660.789	670.927	1146.22	742.651	1073.64	713.093	782.895	745.772	3478.92	581.387	3132.62	361.496	3967.93	3945.32	3459.13	585.351	3900.29	467.686	2606.29	298.806	2213.31	3137.12	2538.61	558.16	789.142	2611.6	891.122	443.86	471.026	394.986	690.671
neg-M296T193	296.186	3.2105	3726.28	5384.93	4161.7	3982.71	4569.48	4280.48	4140.15	5460.81	4790.26	4506.98	5794.43	4334.65	4927.13	5042.01	4082.41	4596.58	5347.93	4698.93	3249.89	4211.82	2883.82	3595.45	3792.64	3506.73	3305.44	3712.56	3604.06	2137.68	2395.41	2299.24	2005.26	2853.66	2312.22	2686.4	2460.92	2532.47	3521.19	3434.45	3121.74	3415.96	3312.47
neg-M297T186	296.978	3.10115	5425.59	4481.04	5027.2	4869.69	4443.54	4396.87	4251.01	4857.95	4762.85	7438.96	4592.63	4572.71	4019.65	6222.63	4552.52	4235.62	4268.78	4252.35	4431.92	4370.76	4191.62	4646.73	4437.34	4681.72	4429.96	4740.4	4037.17	4226.4	4283.52	5046.69	4582.03	3698.16	4664.16	4602.26	4495.87	4088.07	4137.09	5039.32	4190.44	4627.35	4207.58
neg-M297T183	297.046	3.05827	719.321	16984.2	1239.34	751.589	592.1	704.733	1100.56	1289.11	1247.34	792.561	841.244	17640.9	1616.18	1030.94	1334.45	653.026	19051.7	955.147	948.039	991.259	1354.47	843.611	932.121	808.652	1127.22	771.067	1117.55	900.707	898.601	606.16	784.391	1042.59	790.164	876.971	775.496	1030.03	676.858	497.93	1207.58	20231.1	549.685
neg-M297T107	297.056	1.79083	7090.64	5573.73	6723.28	5124.01	5962.08	6624.17	5098.1	5477.82	5223.03	5465.97	7345.53	5680.48	6100.96	6173.62	5797.15	5662.87	5748.62	5892.53	6617.06	6669.65	6543.14	5488.14	6287.32	5312.6	5959.79	5746.88	5371.28	3941.22	6478.6	5257.33	5674.84	6266.73	6170.05	5580.81	4042.73	5111.64	6647.39	6402.4	6585.49	6497.16	6393.3
neg-M297T126	297.057	2.09208	1003.41	1361.77	1448.78	855.834	624.012	598.558	609.317	1955.43	1333.72	614.947	1646.46	1070.3	1579.16	1395.33	1129.07	1414.85	815.217	800.4	1256.12	1631.63	1635.35	514.691	1069.01	1559.82	1185.6	1657.18	1468.94	1351.89	1381.91	1385.89	970.746	1363.04	466.74	1459.08	1466.4	1520.04	866.948	1214.91	799.878	1097.17	1133.81
neg-M297T152	297.075	2.53932	709.653	1045.78	531.211	2026.79	1115.48	864.37	506.879	920.555	738.544	865.209	1315.15	1105.68	770.62	1202.84	1671.6	1539.65	1218.66	982.095	604.707	1412.43	1445.62	1301.11	1621.07	989.911	1316.94	2682.11	1244.58	1879.75	1915.89	1241.41	1836.26	1255.93	2656.55	1400.43	1415.35	2226.81	1145.34	1068.28	1083.55	983.687	1364.76
neg-M297T140	297.096	2.33357	354.828	959.514	2394.57	775.484	1066.1	1798.95	2115.35	1275.21	781.679	2072.04	1022.56	751.884	2352.58	777.064	904.746	799.832	879.715	2255.63	1471.28	2347.5	1805.23	861.994	1701.15	435.6	2328.83	1875.39	1719.62	1775.67	1683.22	549.567	531.328	1681.78	790.675	870.248	2037.58	715.636	625.816	1687.38	1797.47	813.639	1914.64
neg-M297T216	297.123	3.59629	1813.94	2143.8	1367.97	1683.36	1210.25	1493.5	1273.04	2130.15	1068.07	3134.59	982.56	2461.51	2203.54	1448.28	1987.05	3032.61	2275.64	1872.75	843.936	1706.33	1386.18	2330.34	3380.36	1972.5	1224	1700.07	1613.51	1686.27	2163.11	1907.77	2161.8	1319.12	1785.44	2399.03	2410.1	1672.83	1815.7	2370.22	1515.51	1419.07	1155.86
neg-M297T154	297.132	2.56153	1460.37	2391.65	3031.52	2831.85	3922.7	1618.17	3612.66	1772.68	1721.67	1789.47	3153.63	3018.66	1383.22	3239.73	1342.35	2204.14	2098.85	2104.14	3640.91	3947.75	1352.14	2739.96	2852.35	2405.7	2838	2769.56	2330.2	3648.06	1260.88	2343	1004.79	2911.58	1824.55	3474.78	3588.15	3986.21	1543.38	1192.89	1566.87	1881.03	1495.69
neg-M297T315	297.152	5.24348	19209	14145.2	17400.8	2402.79	12833.1	6147.73	7895.38	7712.18	7441.99	30007.9	16936.2	19021.1	16687.5	7977.13	6209.42	9069.36	10990.8	5666.7	14271.4	11468.6	9570.56	11059.2	13682.7	11174.6	6186.87	13686.6	3565.19	95127.1	10090.6	1557.08	2975.93	8542.57	8161.45	80830.1	41662.4	98027.8	6070.76	10692.6	18922.9	22489.6	10421.2
neg-M297T218	297.206	3.63816	1737.71	1671.05	1425.65	1764.78	1775.84	1728.09	2042.76	1605.24	1711.96	1505.26	2221.29	1478.22	1490.41	1719.14	1716.91	1680.24	1748.94	1406.64	1854.44	2624.86	3053.99	1333.02	2596.94	2080.51	1569.92	2505.31	1994.2	2031.66	503.377	1713.69	1976.71	2057.65	1893.15	1068.17	1567.51	1918.12	1019.56	1369.31	1712.05	1519.33	1421.72
neg-M297T324	297.243	5.40087	37775.3	49712	41956	29137.3	43124.6	44648.2	41121.2	49712.5	51668.9	48376.1	40625.5	38673.6	47776	43885	45120.7	44955	44239.1	44298.9	48707.5	57199.7	33481.7	40735.1	54970.6	46320.5	47432.6	52459.8	36337	29726.5	30895.9	35667.8	31513.5	34794.5	42189.9	36479.2	40027.3	37265.6	45181	40621.4	42419.6	40342.4	36368.6
neg-M297T398	297.243	6.6279	10145.6	9746.46	9599.86	8292.21	7507.92	11990	3808.08	5737.82	10685.8	10720.6	8979.48	10578.5	10461.6	8768.05	7168.28	11411.7	11539.5	7223.36	6758.98	5460.16	5244.43	7499.45	8554.2	5262.07	5138.81	6802.97	7124.15	6836.15	6167.08	6772.22	5200.85	5041.51	2504.42	4622.08	3557.86	3060.58	6623.96	12264.3	6026.78	7174.35	8582.3
neg-M297T342	297.243	5.70732	27764.9	37792.5	30059.9	23178.8	32289.8	31688.6	25704.3	32787.3	30477.9	34250.6	33894	25703.8	31354.1	30525.8	28824.7	29288.8	32884.9	29847.9	39396.9	32096.8	29429.1	28908.3	36716.2	31675	30407.8	32546.5	31859.1	24589.2	22833.5	22433.6	24746.3	23210.2	23222.4	20545	27464.7	25475.8	27618.4	23837.9	33399.1	25661.2	26326.8
neg-M297T190	297.243	3.16426	1569.73	1652.92	2200.76	911.184	1467.64	1486.76	1003.52	1500.91	1482.72	1072.61	1531.55	1162.55	1921.79	1299.55	2254.85	1386.86	1501.8	1843.87	1288.84	1288.23	1000.61	1131.22	1488.7	1121.02	1176.88	1336.45	809.926	994.814	1028.27	1027.09	941.146	758.029	930.495	1014.7	869.894	745.429	1325.9	1072.74	1355.89	1307.02	1724.17
neg-M297T256	297.243	4.27132	31236.8	49763.5	35030.2	53800.9	42674.4	31516.5	31395.7	40278.3	31385.9	37526.7	34164.7	34355.7	40369.8	72085.6	41370.8	41603.6	37873.7	46818.1	16564.8	40090.1	25402.8	35298.8	54143.4	24458	19918.4	64413.5	61829.3	22290.8	22246.5	26997.2	21773.2	45975.7	28763.2	31449.9	28576.4	33353.2	31485.7	56787.2	32293.9	28901.9	27239.6
neg-M298T177	298	2.9449	1992.06	1783.36	2070.15	2248.97	1955.53	1990.84	2930.12	2019.43	1816.65	2066.12	2129.34	2083.38	1929.52	2144.4	2142.34	1691.9	2147.03	1755.73	1909.72	1845.63	1968.08	2280.38	2752.72	1752.68	1867.07	2143.13	2124.64	2127.36	2010.22	2097.12	2093.07	2028.96	2007.09	2121.65	1859.69	2265.82	1839.92	2090.59	1805.77	1829.85	2063.05
neg-M298T71	298.007	1.17533	483.877	453.71	615.443	610.793	1051.15	468.308	454.8	666.382	909.182	592.5	927.071	509.55	603.925	609.703	874.819	751.77	701.741	554.825	972.378	704.767	613.613	653.4	863.332	805.989	616.706	648.753	597.696	515.449	377.923	579.863	511.668	898.406	555.366	585.758	501.768	910.409	465.927	713.98	506.419	679.092	985.158
neg-M298T184	298.057	3.05895	441.48	490.919	403.565	384.858	381.018	451.054	401.493	302.09	499.749	332.254	355.154	426.721	328.294	314.906	346.752	326.929	373.989	271.731	902.418	920.777	971.933	1300.31	1225.86	1101.55	1225.45	1271.99	1272.51	1501.01	1047.74	1164.38	773.675	1211.82	853.531	1345.13	1364.89	1228.84	630.864	541.503	630.918	660.665	603.26
neg-M298T107	298.06	1.78914	853.281	755.071	621.704	1373.29	780.27	789.486	1387.47	834.723	840	807.244	719.883	729.504	916.105	932.764	847.215	855.322	763.412	784.792	1000.33	883.12	858.958	1528.65	1035.53	812.336	826.953	950.217	881.849	482.78	1325.83	680.168	789.846	756.52	899.591	594.562	1426.3	570.857	788.332	962.526	646	962.015	972.01
neg-M298T115	298.101	1.90927	1667.98	2147.93	1905.8	1534.42	2168.17	2122.17	2078.18	2006.83	2077.11	1714.32	1579.12	1421.13	1413.36	1695.45	1674.48	1672.67	1586.46	1696.24	1651.72	1177.04	1640.44	1500.58	1369.66	1900.47	1532.42	1625.53	1603.8	1107.05	1704.55	1610.61	1751.86	1898.39	1861.5	1530.68	1617.86	1562.83	1391.95	1388.1	1462.25	1237.56	1256.51
neg-M298T199	298.126	3.32385	993.105	1683.86	1293.1	938.992	1491.1	1737.82	772.181	1331.86	1113.84	1471.06	1316.97	1339.82	1338.86	1193.4	1287.99	1097.1	1239.41	1111.14	670.223	1030.65	623.069	681.834	750.227	601.4	652.786	1160.55	685.323	430.816	619.869	495.729	709.579	540.585	669.989	561.635	500.262	766.48	894.287	780.267	713.924	1081.91	993.859
neg-M298T143	298.126	2.38058	1242.07	1419.36	1475.42	975.212	1148.73	1845.78	1036.2	998.331	693.238	2120.95	1100.37	1285.68	1346.87	1555.16	1175.71	1534.35	1186.74	987.332	1640.73	2563.35	1539.03	1724.51	1740.93	1703.04	1837.84	2194.08	1686.61	2174.77	1268.17	1192.92	1267.55	1077.48	1650.74	1858.42	1851.72	1799.88	1141.3	1664.13	1252.42	1369.57	1145.95
neg-M298T175	298.165	2.91313	799.513	1014.04	701.395	782.753	913.689	779.318	1028.34	1053.13	818.073	557.843	554.321	484.661	586.392	1214.46	519.797	641.38	913.9	490.509	1160.36	1086.49	1652.04	1323.72	1183.34	1450.39	1346.92	1534.29	1284.43	1531.33	1490.24	1410.24	1913.57	1604.92	1602.22	1315.77	1590.97	1716.45	855.028	1019.53	1289.11	991.094	1228.33
neg-M298T206	298.202	3.43972	3128.1	3636.79	2705.76	2401.05	2984.04	2744.82	2279.92	3739.32	4023.75	3159.92	3570.24	2278.79	2577.15	3098.93	2509.03	2433.67	2452.19	2294.8	2273.04	3174.84	2668.15	2728.04	3167.25	2425.08	2502.16	2813.87	3287.41	2292.47	1428.74	1397.93	2571.44	2544.58	1702.89	1349.34	1892.59	1494.89	2557.75	2521.99	1806.4	2175.62	2692.95
neg-M299T49	298.887	0.823042	7078.5	7649.87	6618.75	6854.87	7145.5	7126.74	7272.54	7190.27	6636.31	7022.78	7324.04	7035.81	6173.45	6177.06	7003.47	7445.43	7047.74	7185.49	5753.6	6947.13	7673.78	6938.15	6927.7	6895.38	6509.05	6986.99	6827.49	6771.27	7023.96	6806.63	6414.36	6742.61	6715.25	7037.1	6637.37	6981.9	6321	6630.17	7163.8	5954.91	6603.98
neg-M299T137	299.069	2.29112	2139.62	2694.51	2290.78	2927.78	1763.46	3288.58	2786.54	2879.28	2998.53	2267.52	2418.77	2664.99	2028.44	2328.02	3552.4	2606.03	2653.49	2271.92	2297.95	2832.7	2933.95	2393.96	2260.55	2487.11	2476.92	2179.56	2901.6	2802.22	2368.76	2678.89	3072	2128.49	2867.86	2243.17	2196.71	3211.3	2555.76	2432.75	1795.31	2240.3	1708.39
neg-M299T281	299.095	4.68212	1858.8	2019.04	1565.81	917.763	1853.88	1507.03	986.709	1450.65	1425.08	2478	1769	1335.89	2032.54	2086.26	1353	2200.3	1458.67	1732.59	697.171	1050.39	937.793	1215.99	878.631	663.39	861.93	1356.73	973.347	817.5	739.989	1115.85	760.687	1096.05	1130.59	962.013	981.266	617.273	1499.99	1051.15	1142.38	1248.28	745.965
neg-M299T152	299.11	2.53112	673.1	2357.6	2603.62	1015.2	1568.61	3537.84	3089.1	1354.3	2389.35	2762.33	1091.68	886.378	1206.66	1081.48	2130.26	1149.46	1301.49	893.823	751.138	2150.29	1222.71	1608.91	1573.93	1485.77	944.367	2377.06	1423.13	1018.7	1449.99	2363.93	1454.37	2557.51	1616.1	1383.22	2271.36	1704.82	705.625	472.101	1348.11	1821.75	1006.61
neg-M299T106	299.122	1.75908	2446.43	2774.29	2750.72	2105.74	3025.95	2847.42	2936.35	2942.5	2932.44	2533.78	1376.25	2557.71	2465.02	1973.52	2486.86	2582.03	2404.16	2870.89	1552.29	2313.37	2789.65	2316.6	1898.93	2117.87	2047.76	2714.21	2699.21	1699.22	2166.01	2191.85	1683.05	2611.41	2048.91	2151.73	2286.25	2164.08	2102.57	2107.68	2064.36	2124.2	2166.02
neg-M299T286	299.258	4.75912	15704.3	18161.2	14796.2	11695	18498.9	17657	15982.5	19661.5	28484.1	15877.3	31351.2	15370.8	14665.2	16497.3	14429.9	15341.6	15405	15907.6	14413.8	18157.4	14970.6	17612.3	25723.8	15175.7	14586.6	22212.1	29584.3	11448.9	14987.6	13792	13949.5	15506.9	14429.2	15233.6	14109	18118.3	13916.5	14579.6	14615.9	15689.1	26883.8
neg-M299T383	299.259	6.37797	45576.3	37555.4	42877.6	46536.9	38525.1	41385.8	38842.7	32598.5	41862.8	32648.6	47864.1	27471.7	35949.4	36753.1	32223.1	26253.9	30892.5	28202.1	44635.1	34011	37693.3	39151.2	46121.1	39812.6	45301.2	29901.7	34275.7	38202.4	38979.2	45520.4	46380.2	27996.8	45547.9	30852.6	34267.2	24018.4	45866	40003	43601	41088	38840.1
neg-M299T364	299.259	6.06072	35092	27902.9	26857.7	19000.2	27453.5	29556	23232.9	24508.1	25720.9	28407	25674.5	19454.6	24467	24216.1	21663.8	22418.8	26818.9	23793.5	19788.2	20572.8	17466.2	20617.4	20592	20359.8	21218.9	21281.7	17951.2	15630	16637.2	15603.7	17014.6	15758.8	14788.2	15728.4	15809.1	14210.1	19204.5	21388.1	20336.9	20441.5	20000.8
neg-M300T134_1	299.972	2.22945	341.993	3985.12	364.8	423.182	403.937	445.189	4957.45	343.994	577.662	494.04	341.707	517.608	499.73	453.349	4119.75	409.615	3506.14	296.498	373.726	5395.82	398.475	5145.4	502.701	4772.22	380.38	400.71	4774.99	549.973	362.308	355.044	5091.75	458.643	500.123	299.364	534.014	515.655	399.372	5273.75	425.39	487.392	4687.18
neg-M300T55	300.039	0.918567	1831.81	2273.54	2111.77	1543.73	2037.06	1952.49	1806.54	2041.69	1539.15	2162.11	1643.68	1009.97	687.495	1831.26	1913.97	1535.35	1747.68	1376.19	2252.38	1482.3	1415.09	1830.47	2498.53	2037.93	2223.36	1341.85	1581.85	1993.45	1152.29	1863.72	1317.16	1971.23	1851.5	1727.57	1931.19	1970.63	1695.31	1153.17	1867.49	2002.57	1562.98
neg-M300T191	300.037	3.17967	592.35	476.867	619.344	500.992	602.318	524.193	460.453	491.64	519.56	529.322	520.378	726.246	788.118	415.544	534.79	584.345	511.751	558.68	1260.38	1004.97	825.276	1322.39	1214.75	1218.63	1375.09	1089.85	1192.86	1135.19	697.352	861.636	500.653	818.8	714.463	1101.83	1206.01	883.586	498.027	705.712	703.606	824.985	474.215
neg-M300T134_2	300.046	2.23225	4589.4	3987.56	4023.85	4772.88	3962.8	3677.46	5224.62	3462.3	4103.91	4411.75	4762.88	4406.38	4062.66	4764.98	4145.51	4388.74	3708.25	4201.43	4870.1	5452.6	4770.18	5194.49	5054.3	4741.89	4896.12	4238.63	4753.11	5601.88	4594.09	4827.35	5074.31	4612.35	4941.33	5025.21	4713.59	5327.24	5002.6	5269.15	4956.88	6019.14	4605.88
neg-M300T66	300.075	1.09793	1134.96	1159.36	1170	1198.01	900.375	990.922	919.031	915.558	748.51	932.843	895.311	760.41	1279.72	672.169	624.78	856.967	756.265	949.767	917.132	595.99	1047.93	506.914	862.045	858.634	1139.3	637.043	766.259	642.18	616.722	847.308	697.487	718.729	788.611	799.302	586.61	494.263	809.803	674.321	611.099	771.237	998.21
neg-M300T136	300.071	2.27278	750.471	1319.27	684.353	1105.29	1193.53	349.05	1081.27	758.498	1217.5	468.712	1395.64	948.916	757.366	1031.54	764.327	558.792	373.463	1235.59	946.362	1221.97	340.267	1079.78	1042.23	556.133	593.123	506.396	1061.72	1209.67	462.524	1449.04	340.8	1159.93	650.963	376.95	1305.75	1009.45	976.139	387.737	1083.89	524.679	407.734
neg-M301T124	300.985	2.06208	5037.11	4468.7	4707.5	3967.47	2722.49	2616	4013.62	4599.7	2727.84	2405.65	5263.94	4736.41	5176.3	5670.5	4492.16	4316.34	5646.1	4570.78	1679.11	2706.84	4831.79	2070.04	3631.82	6724.59	1571.12	6072.94	4656.89	4724.41	1976.57	6268.61	1724.91	8035.27	1786.85	4813.26	4615.32	2948.03	4622.45	4454.16	5774.89	4602.94	4496.22
neg-M301T62	301.019	1.03497	1269.14	764.04	989.83	1497.88	1247.03	1659.04	938.531	1265.45	923.745	1258.56	893.417	1436.94	1613.27	1495.96	1273.41	1013.84	1661.11	1120.61	1722.05	619.244	1213.82	969.58	1154.34	1018.82	870.529	401.99	1070.91	895.05	851.217	3582.92	1019.99	827.966	848.692	975.095	972.213	1090.42	624.126	1380.13	1069.52	1034.72	1008.94
neg-M301T95	301.016	1.57857	940.696	976.939	1030.44	930.232	1273.42	1744.2	947.819	1496.26	1434	1199.46	991.393	1036.04	1081.77	1383.18	1321.38	1011.45	1309.84	1131.62	794.592	1209.29	943.971	1249.66	962.181	926.606	983.112	1731.34	1136.66	1257.06	853.456	1039.44	2296.98	988.356	723.091	1106.35	1064.15	997.627	822.705	955.296	931.685	688.555	1270.34
neg-M301T153	301.034	2.54443	1380.45	1891.12	1383.49	1288.2	2203.84	1578.93	1572.47	1921.23	2452.28	1109.78	1190.99	2417.68	1387.49	959.656	1182.48	2635.8	2502.54	1572.42	1467.64	3181.85	1582.42	1461.51	1710.32	1949.59	1204.29	1927.01	1587.54	2674.64	952.924	1382.17	2893.81	1791.97	662.218	1537.95	1975.74	1439.27	1875.03	1764.99	1027.83	2523.97	1042.56
neg-M301T102	301.053	1.70442	823.4	1003.81	980.461	2103.91	722.37	861.953	557.4	1227.55	703.534	488.797	712.481	733.761	697.101	550.83	687.489	745.839	841.883	805.734	1526.08	654.81	558.934	1884.95	1100.05	1092.41	815.264	793.579	548.885	2271.45	1739.28	2222.61	1932.13	2296.1	749.681	2194.3	2546.91	2303.96	713.201	481.384	762.29	618.442	621.518
neg-M301T137	301.08	2.28255	1707.47	1671.91	1659.83	2021.67	1518.78	1806.23	2268.81	1819.88	1948.59	1442.99	1463.02	1449.14	1734.17	1783.2	1450.35	1734.16	1623.01	1536.29	1433.74	1541.23	1741.35	1721.82	1269.61	1919.59	1553.01	1544.26	1707.22	1871.88	1820.12	2546.1	1833.6	1557.12	1689.21	2224.61	1891.17	1980.33	1986.56	1643.77	1604.08	1699.7	2066.7
neg-M301T159	301.111	2.65233	2086.45	2168.26	1634.82	1715.74	3439.95	1633.08	1564.14	2072.66	2585.94	973.721	877.782	863.064	2302.25	761.503	856.98	1062.37	1371.01	1030.99	6892	9338.98	8333.07	7209.15	8380.67	7645.62	7431.53	9060.36	7852.09	8418.99	7888.37	7600.9	8192.22	7239.34	7629.42	8131.08	8803.15	9075.85	5133.16	4607.54	4029.56	4411.74	5217.49
neg-M301T216	301.156	3.60612	1666.66	1316.53	926.874	1514.11	1355.53	1541.63	1003.5	1855.83	1330.28	1824.1	1230.92	1408.57	1658.48	1219.35	1623.95	2415.35	1619.47	1781.11	839.151	2653.36	694.482	2165.8	1696.74	1234.88	1812.77	2161.61	2378.43	982.051	2071.36	1670.28	1793.33	2511.94	1758.63	1244.2	1217.28	1176.32	1118.85	1941.76	709.867	2127.55	1728.77
neg-M301T173	301.165	2.88041	2693.92	2668.93	2422.46	1009.56	2635.88	2946.6	1265.55	2437.7	3232.87	2014.7	976.407	1421.02	685.121	2776.38	2264.02	1000.73	1125.48	2720.17	2814.25	493.339	852.974	967.795	1378.87	1050.38	861.18	1059.19	1059.65	1209.71	988.933	3673.28	714.687	974.116	3643.93	729.3	932.104	3245.26	2745.97	1009.21	2857.46	2926.19	915.316
neg-M301T154	301.165	2.55942	1499.44	3188.27	508.811	1183.01	2816.24	1486.86	1840.12	2149.7	2787.56	1501.4	1747.23	1563.34	1758.36	2805.24	500.677	888.032	1736.1	1225.59	807.412	962.042	732.535	938.306	1201.97	979.243	989.816	1076.35	1044.58	1131.02	769.664	786.018	1021.03	1055.52	1042.56	1145.37	976.49	421.364	1295.73	390.171	2004.12	1070.75	700.392
neg-M301T168	301.202	2.80588	2446.59	2303.22	2048.12	2575.82	3162.76	2633.05	2320.26	4195.01	2806.18	2239.44	2685.51	2614.08	2644.4	2214.07	1675.79	2263.82	2121.94	2220.39	2519.05	2967.14	3434.83	3337.87	2569.72	2382.9	2964.93	3426.53	2896.9	3100.49	3032.69	3176.78	3603	3103.07	3165.41	2494.39	2778.12	2995.39	2428.8	2314.55	3001.95	2394.72	2964.12
neg-M301T323	301.217	5.38515	594639	470963	569595	390026	540281	602421	538559	573218	554612	713229	1.10838e+06	475965	587707	1.07927e+06	633150	735479	818294	534364	350750	153340	103162	100589	262981	254557	289897	154566	102699	90689.5	115234	89755	144387	108407	139317	112093	101421	118295	379601	353264	349976	374738	416734
neg-M301T261	301.216	4.35733	12489.8	10907.1	8428.14	8492.42	12155.7	11085.2	10128.2	9110.86	11261.2	8180.09	10574.3	8988.5	9269.72	11057.1	8457.56	7902.34	11196.9	9509.71	16728	10444.2	9032.55	5999.16	15029.5	13179.3	12808.6	10049.8	7878.66	5496.46	5425.09	14923	12484.5	12156.7	11061.8	5810.62	12326.3	10521.2	9866.11	10103.3	10638.7	10747.4	10722.5
neg-M302T496	301.846	8.26432	513.525	465.293	466.62	574.145	462.559	491.526	562.811	654.527	472.472	501.082	653.831	469.227	602.55	556.446	528.089	633.887	551.123	615.899	479.979	456.89	517.158	761.74	465.966	574.999	617.806	501.953	548.155	569.957	594.265	589.615	453.34	486.019	629.802	482.372	582.501	622.188	497.625	764.202	624.017	488.653	711.013
[truncated: 6,539 more rows]
