# Supplementary material for: Effects of Chronic Intermittent Hypoxia and Chronic Sleep Fragmentation on Gut Microbiome, Serum Metabolome, Liver and Adipose Tissue Morphology
Source: Front Endocrinol (Lausanne). 2022 Feb 1;13:820939. doi: 10.3389/fendo.2022.820939 (PMC8846366; doi:10.3389/fendo.2022.820939)
Supplement: Supplementary Table S3 — Effects of CIH on the serum secondary metabolites. [file Table_3.xlsx]

## Sheet: Sheet1
ID	MS2Metabolite	MS2superclass	MS2class	NM_1	NM_2	NM_3	NM_4	NM_5	NM_6	NM_7	NM_8	CIH_1	CIH_2	CIH_3	CIH_4	CIH_5	CIH_6	CIH_7	CIH_8	CIH_9	CIH_10	NM+HFD_1	NM+HFD_2	NM+HFD_3	NM+HFD_4	NM+HFD_5	NM+HFD_6	NM+HFD_7	NM+HFD_8	CIH+HFD_1	CIH+HFD_2	CIH+HFD_3	CIH+HFD_4	CIH+HFD_5	CIH+HFD_6	CIH+HFD_7	CIH+HFD_8	CIH+HFD_9	CIH+HFD_10
neg-M1013T171	2-Phospho-D-glycerate	Lipid metabolism	Glycerolipid metabolism	2.01036e+06	1.7118e+06	2.38014e+06	1.5871e+06	2.15493e+06	2.18173e+06	2.13325e+06	1.84168e+06	2.35016e+06	2058033	2.47764e+06	1.08105e+06	2.35016e+06	1.90571e+06	2.88812e+06	2.02573e+06	3.0343e+06	4.37573e+06	2.58124e+06	3.02362e+06	2.44527e+06	2.70169e+06	3.00327e+06	2.70169e+06	3.18364e+06	2.98144e+06	2.1816e+06	2.16124e+06	2.28656e+06	2.02603e+06	2.26112e+06	2.02603e+06	7.60537e+06	4.29394e+06	2.47124e+06	2.58651e+06
neg-M101T217	2-Ketobutyric acid	Organic acids and derivatives	Keto acids and derivatives	3.36441e+07	3.21607e+07	2.67332e+07	2.70806e+07	2.45029e+07	2.26948e+07	3.79979e+07	3.184e+07	4.19852e+07	4.94917e+07	4.69024e+07	4.34405e+07	4.69024e+07	4.24402e+07	3.22e+07	4.55381e+07	2.53492e+07	3.84256e+07	3.44958e+07	3.22556e+07	2.77548e+07	3.22556e+07	3.97348e+07	2.57706e+07	2.58711e+07	2.49616e+07	3.5147e+07	4.39031e+07	4.26703e+07	4.39031e+07	3.31811e+07	2.66217e+07	3.79651e+07	3.84167e+07	5.9278e+07	3.57335e+07
neg-M103T343	(R)-3-Hydroxybutyric acid	Organic acids and derivatives	Hydroxy acids and derivatives	4.02973e+07	1.05491e+08	1.29132e+08	1.75654e+08	1.40609e+08	1.72492e+08	1.51272e+08	1.13987e+08	1.78612e+08	1.26602e+08	3.05964e+08	1.10614e+08	3.05964e+08	1.74523e+08	1.29605e+08	2.27881e+08	5.46403e+08	4.88173e+08	1.42729e+08	1.52605e+08	1.1516e+08	1.52605e+08	1.35329e+08	1.56509e+08	7.82878e+07	1.10291e+08	5.15992e+07	1.08857e+08	9.69879e+07	1.08857e+08	6.287e+07	2.86418e+08	5.78995e+07	1.22764e+08	1.1223e+08	8.54241e+07
neg-M103T375_2	3-Hydroxybutyric acid	Organic acids and derivatives	Hydroxy acids and derivatives	2.36291e+08	2.15725e+08	1.99724e+08	2.21983e+08	2.19549e+08	2.85443e+08	2.2885e+08	2.876e+08	2.15893e+08	1.94003e+08	2.77491e+08	2.44385e+08	2.77491e+08	2.26781e+08	1.90233e+08	3.06201e+08	3.02784e+08	3.04394e+08	3.03246e+08	3.01076e+08	2.70584e+08	3.01076e+08	3.05522e+08	3.26641e+08	2.89641e+08	2.49265e+08	2.24896e+08	2.48596e+08	2.26209e+08	2.48596e+08	1.66639e+08	2.19558e+08	2.11805e+08	2.45451e+08	2.27388e+08	2.83858e+08
neg-M103T410	3-Hydroxybutyric acid	Organic acids and derivatives	Hydroxy acids and derivatives	3.04972e+07	2.57807e+07	2.82422e+07	2.26915e+07	2.58546e+07	4.31889e+07	2.91692e+07	3.23986e+07	1.91549e+07	2.5762e+07	5.09053e+07	2.73741e+07	5.09053e+07	2.57968e+07	2.64844e+07	3.7819e+07	5.2798e+07	6.01559e+07	4.45411e+07	3.74825e+07	3.17252e+07	3.74825e+07	3.75105e+07	4.09494e+07	2.75518e+07	2.92228e+07	1.78812e+07	2.90138e+07	6.3202e+07	2.90138e+07	1.89838e+07	2.30223e+07	2.32791e+07	3.3953e+07	2.84226e+07	2.56012e+07
neg-M105T201	Glyceric acid	Organic oxygen compounds	Organooxygen compounds	3.43806e+07	5.61273e+07	5.71044e+07	4.22577e+07	4.05653e+07	4.47406e+07	3.94555e+07	6.73492e+07	4.82014e+07	4.23117e+07	3.59282e+07	4.67039e+07	3.59282e+07	3.6983e+07	4.71502e+07	3.91036e+07	2.09254e+07	3.61095e+07	6.13286e+07	2.1565e+07	2.96495e+07	2.1565e+07	3.9574e+07	3.8822e+07	5.16252e+07	4.04862e+07	3.70814e+07	3.79178e+07	3.37141e+07	3.79178e+07	2.94956e+07	2.10795e+07	4.49968e+07	2.23541e+07	4.59523e+07	3.09801e+07
neg-M105T221	D-2,3-Dihydroxypropanoic acid	Organic oxygen compounds	Organooxygen compounds	1.6303e+07	1.4456e+07	1.55613e+07	1.38939e+07	1.25787e+07	1.58417e+07	1.25049e+07	1.68205e+07	1.768e+07	1.2868e+07	1.36292e+07	1.61364e+07	1.36292e+07	1.39803e+07	1.42079e+07	1.10408e+07	1.0125e+07	1.24628e+07	1.84944e+07	1.53541e+07	1.58741e+07	1.53541e+07	1.86294e+07	1.62236e+07	1.66184e+07	1.65972e+07	1.47562e+07	1.34275e+07	1.70697e+07	1.34275e+07	8.72958e+06	9.17559e+06	1.41269e+07	1.42943e+07	1.34426e+07	1.37346e+07
neg-M107T422	Benzyl alcohol	Benzenoids	Benzene and substituted derivatives	1.88972e+07	3.68395e+07	6.19038e+07	2.86752e+07	4.4357e+07	3.82941e+07	2.91952e+07	5.72565e+07	1.25922e+07	7.91216e+07	1.87988e+07	1.23749e+07	1.87988e+07	1.28597e+07	3.67864e+07	3.12428e+07	1.34107e+07	4.45123e+07	4.22997e+07	2.17945e+07	2.28188e+07	2.17945e+07	2.7259e+07	1.87283e+07	3.04517e+07	2.14046e+07	2.07189e+07	2.36226e+07	1.70815e+07	2.36226e+07	2.17264e+07	1.53944e+07	2.7852e+07	1.78368e+07	2.69973e+07	3.94384e+07
neg-M109T402	Pyrocatechol	Benzenoids	Phenols	2.72609e+06	1.4869e+06	1.72994e+06	1.09176e+06	1.33079e+06	967700	1.34404e+06	1.63078e+06	7.57497e+06	1.29613e+07	1.52906e+07	1.24374e+07	1.52906e+07	8.68354e+06	1.42499e+07	1.48881e+07	3.79498e+06	9.33562e+06	606093	603849	785460	603849	817288	547817	462671	487705	829636	1.53904e+06	1.05544e+06	1.53904e+06	705690	576461	713853	766407	850370	539887
neg-M111T210	3-Furoic acid	Organoheterocyclic compounds	Furans	7.02656e+06	8.94616e+06	7.76838e+07	7.26051e+06	7.1175e+06	6.99211e+06	8.16775e+06	8.33387e+06	8.05695e+06	2.67493e+07	6.67349e+06	7.28368e+06	6.67349e+06	6.59562e+06	1.24767e+07	5.69693e+06	5.02001e+06	7.61508e+06	7.67104e+06	7.89537e+06	7.48513e+06	7.89537e+06	8.71705e+06	9.61931e+06	9.11528e+06	9.88705e+06	9.81048e+06	8.40339e+06	7.64969e+06	8.40339e+06	7.14414e+06	7.91253e+06	6.75917e+06	6.71679e+06	6.69503e+06	1.09632e+07
neg-M111T215	3-Furoic acid	Organoheterocyclic compounds	Furans	8.50967e+07	1.28594e+08	9.79145e+07	1.05171e+08	1.13113e+08	1.03027e+08	1.07371e+08	1.16284e+08	1.10311e+08	1.23255e+08	1.08183e+08	1.01617e+08	1.08183e+08	9.99148e+07	1.1587e+08	1.13976e+08	7.79968e+07	1.17825e+08	1.21817e+08	1.12035e+08	1.03225e+08	1.12035e+08	1.26129e+08	1.21082e+08	1.15565e+08	1.00008e+08	1.08053e+08	1.0768e+08	9.54065e+07	1.0768e+08	3.36024e+07	6.35484e+07	9.17523e+07	1.28533e+08	9.92783e+07	1.1169e+08
neg-M111T280	3-Furancarboxylic acid	Organoheterocyclic compounds	Furans	1.48309e+07	4.59999e+07	1.7378e+07	4.9905e+07	4.37483e+07	3.46052e+07	3.94583e+07	4.85704e+07	5.37718e+07	5.03297e+07	4.55324e+07	3.76234e+07	4.55324e+07	3.67104e+07	4.3104e+07	5.02468e+07	1.39583e+07	4.23515e+07	2.82071e+07	3.80809e+07	3.19538e+07	3.80809e+07	4.54288e+07	4.4947e+07	3.83311e+07	3.91331e+07	2.27295e+07	2.02852e+07	1.97764e+07	2.02852e+07	3.04917e+07	4.39959e+07	3.49235e+07	2.96683e+07	3.98868e+07	4.46783e+07
neg-M113T242	Hydroxidodioxidosulfidosulfate	Homogeneous non-metal compounds	Non-metal oxoanionic compounds	6.87401e+06	1.19881e+07	2.23479e+06	284446	1.09578e+06	550937	1.44729e+06	1.52171e+06	2.05541e+07	1.33618e+07	3.20858e+07	1.79212e+07	3.20858e+07	1.13944e+07	7.21568e+06	2.59025e+06	237641	8.38154e+07	6.52913e+06	7.85928e+06	3.14355e+06	7.85928e+06	2.24475e+06	274405	6.84568e+06	2.84102e+06	1.28669e+07	1.99625e+07	3.37815e+06	1.99625e+07	1.04323e+06	3.70111e+06	3.77809e+06	1.45416e+06	6.1134e+06	6.31571e+06
neg-M113T44	Trifluoroacetic acid	Organic acids and derivatives	Carboxylic acids and derivatives	6.35811e+07	2.68929e+06	3.09427e+06	2.27556e+06	2.22343e+06	1.59645e+06	1.53291e+06	2.97349e+06	2.68599e+06	1.9477e+06	1.98092e+06	2.32813e+06	1.98092e+06	2.90867e+06	1.81158e+06	2.18538e+06	658400	2.43718e+06	2.72231e+06	1.86971e+06	1.78464e+06	1.86971e+06	1.68324e+06	2.33649e+06	934375	2.01818e+06	2.38739e+06	1.82196e+06	2.66626e+06	1.82196e+06	3.07989e+06	2.49645e+06	2.29097e+06	9.16281e+07	3.3878e+06	3.18322e+06
neg-M115T277	4-Methylthio-2-oxobutanoic acid	Amino acid metabolism	Cysteine and methionine metabolism	1.52175e+06	2.55307e+06	1.15469e+06	1.29047e+06	1.55327e+06	1.31932e+06	2.55937e+06	1.4697e+06	1.70038e+06	1.17316e+06	2.91391e+06	3.75976e+06	1.70038e+06	1.70485e+06	2.58985e+06	1.46284e+06	1.41008e+06	1.3498e+06	1.43213e+06	2.88297e+06	1.46794e+06	2.65817e+06	1.42923e+06	2.65817e+06	2.62323e+06	2.46762e+06	2.69736e+06	1.34159e+06	1.4285e+06	2.56736e+06	1.6135e+06	2.56736e+06	2.77703e+06	2.38093e+06	1.16061e+06	2.27541e+06
neg-M115T298	Maleic acid	Organic acids and derivatives	Carboxylic acids and derivatives	1.10969e+07	1.0945e+07	9.70176e+06	1.06149e+07	9.70591e+06	9.92858e+06	1.40122e+07	1.66173e+07	1.83279e+07	5.12388e+07	2.6086e+07	2.26162e+07	2.6086e+07	1.70244e+07	9.86034e+06	2.29461e+07	6.62739e+06	2.0252e+07	1.7494e+07	8.23115e+06	6.48536e+06	8.23115e+06	1.30063e+07	5.9622e+06	7.02572e+06	6.97039e+06	9.70643e+06	1.04196e+07	9.36091e+06	1.04196e+07	6.94878e+06	3.91523e+06	1.73275e+07	8.59921e+06	1.48572e+07	7.91102e+06
neg-M115T326	Maleic acid	Organic acids and derivatives	Carboxylic acids and derivatives	1.88396e+07	2.1731e+07	1.6706e+07	2.04998e+07	1.77279e+07	1.88978e+07	2.75411e+07	1.50928e+07	3.58904e+07	4.84801e+07	5.35794e+07	4.09621e+07	5.35794e+07	3.0025e+07	1.8783e+07	4.31982e+07	1.01592e+07	3.31336e+07	1.60152e+07	1.40085e+07	1.07503e+07	1.40085e+07	1.19631e+07	9.89383e+06	9.76203e+06	1.02869e+07	1.77756e+07	1.76798e+07	1.61837e+07	1.76798e+07	2.44634e+07	1.26992e+07	1.57478e+07	1.48867e+07	2.68499e+07	1.41261e+07
neg-M115T394	3-Oxopentanoic acid	Organic acids and derivatives	Keto acids and derivatives	1.30642e+08	8.41685e+07	1.62493e+08	1.65319e+08	9.17324e+07	1.67969e+08	1.20736e+08	8.89262e+07	1.30898e+08	1.2304e+08	1.50301e+08	9.05722e+07	1.50301e+08	1.20744e+08	8.82205e+07	1.5107e+08	1.92815e+08	1.34022e+08	1.57688e+08	1.6717e+08	1.13133e+08	1.6717e+08	1.30408e+08	1.37965e+08	1.38402e+08	1.58406e+08	9.36843e+07	1.14605e+08	1.5749e+08	1.14605e+08	8.11844e+07	1.25616e+08	1.00947e+08	1.7274e+08	1.27977e+08	1.1532e+08
neg-M115T40	3-Oxopentanoic acid	Organic acids and derivatives	Keto acids and derivatives	1.2232e+06	5.53317e+06	9.15458e+06	6.6099e+06	6.54662e+06	7.38895e+06	8.49715e+06	7.20294e+06	2.95823e+06	9.02331e+06	1.07999e+07	6.40631e+06	1.07999e+07	4.96661e+06	7.54919e+06	1.13315e+06	1.06577e+06	6.55135e+06	8.80593e+06	7.53426e+06	8.15845e+06	7.53426e+06	913711	8.43293e+06	6.26548e+06	9.79477e+06	8.95778e+06	1.24438e+06	1.76005e+06	1.24438e+06	9.89299e+06	8.68292e+06	9.67806e+06	7.76087e+06	8.12978e+06	9.71804e+06
neg-M116T214_1	N-Acetylglycine	Organic acids and derivatives	Carboxylic acids and derivatives	5.02115e+06	5.40128e+06	5.99195e+06	5.20857e+06	5.63873e+06	5.03176e+06	4.61614e+06	7.57528e+06	6.19152e+06	6.79443e+06	7.17419e+06	4.90447e+06	7.17419e+06	5.63504e+06	8.38713e+06	6.35173e+06	1.33405e+07	9.21278e+06	4.56753e+06	4.04283e+06	4.2337e+06	4.04283e+06	4.11726e+06	4.86182e+06	4.65153e+06	4.67457e+06	4.69415e+06	5.81647e+06	4.87705e+06	5.81647e+06	5.35679e+06	5.25974e+06	4.52198e+06	5.03915e+06	4.10863e+06	5.2099e+06
neg-M116T214_2	5-Aminopentanoic acid	Organic acids and derivatives	Carboxylic acids and derivatives	4.94401e+06	1.53903e+07	8.73945e+06	7.56142e+06	1.00566e+07	9.36611e+06	1.11916e+07	1.14906e+07	5.05954e+06	8.48824e+06	6.17188e+06	8.93127e+06	6.17188e+06	5.75212e+06	8.18611e+06	6.79103e+06	5.54353e+06	8.88196e+06	1.03473e+07	9.25665e+06	1.05454e+07	9.25665e+06	8.86527e+06	9.20709e+06	8.14161e+06	6.78418e+06	9.46947e+06	1.28521e+07	9.47778e+06	1.28521e+07	6.73349e+06	7.38313e+06	9.46243e+06	7.62035e+06	1.07711e+07	1.14002e+07
neg-M116T236	N-Methyl-a-aminoisobutyric acid	Organic acids and derivatives	Carboxylic acids and derivatives	4.5555e+06	9.89112e+06	2.8795e+06	3.61906e+06	8.34051e+06	6.93932e+06	8.65448e+06	7.51322e+06	2.84622e+06	4.68535e+06	4.1062e+06	5.73706e+06	4.1062e+06	3.28557e+06	5.20484e+06	4.03438e+06	4.14197e+06	5.29565e+06	5.34945e+06	3.57485e+06	6.57319e+06	3.57485e+06	5.75467e+06	5.36209e+06	4.48568e+06	4.21403e+06	4.38186e+06	7.93137e+06	4.05442e+06	7.93137e+06	2.13727e+06	3.20397e+06	4.7279e+06	6.29158e+06	6.56294e+06	3.79322e+06
neg-M117T336_2	Succinic acid	Organic acids and derivatives	Carboxylic acids and derivatives	1.88891e+08	2.48116e+08	2.15627e+08	1.91511e+08	1.71564e+08	2.27937e+08	2.73356e+08	1.82408e+08	2.11642e+08	2.71782e+08	2.41335e+08	2.48208e+08	2.41335e+08	1.96583e+08	1.78782e+08	2.42746e+08	1.28068e+08	2.14959e+08	3.0101e+08	2.02613e+08	1.5113e+08	2.02613e+08	2.07219e+08	2.03552e+08	1.63579e+08	1.73286e+08	2.32563e+08	1.65033e+08	1.91718e+08	1.65033e+08	1.8334e+08	1.89462e+08	3.07546e+08	1.68671e+08	3.48464e+08	1.83888e+08
neg-M117T373	Succinic acid	Organic acids and derivatives	Carboxylic acids and derivatives	5.196e+06	8.07094e+06	6.20217e+06	6.25917e+06	6.99124e+06	6.94598e+06	7.69515e+06	8.33457e+06	6.99957e+06	8.2642e+06	6.65887e+06	7.21472e+06	6.65887e+06	6.19588e+06	6.00645e+06	7.05858e+06	3.16415e+06	7.5603e+06	6.56446e+06	4.8134e+06	3.90999e+06	4.8134e+06	4.99615e+06	5.15522e+06	5.43648e+06	4.74719e+06	5.105e+06	4.23247e+06	4.48386e+06	4.23247e+06	4.74768e+06	4.99889e+06	4.70483e+06	2.9615e+06	5.55806e+06	5.3617e+06
neg-M117T395_2	2-Hydroxy-3-methylbutyric acid	Lipids and lipid-like molecules	Fatty Acyls	4.05963e+08	3.86305e+08	3.77868e+08	3.79888e+08	3.85033e+08	6.36879e+08	4.35212e+08	4.86432e+08	2.95666e+08	2.48775e+08	3.58972e+08	2.5858e+08	3.58972e+08	3.03705e+08	3.60816e+08	3.50193e+08	3.20022e+08	3.08783e+08	5.09368e+08	4.87291e+08	4.37258e+08	4.87291e+08	5.44974e+08	8.03032e+08	5.72867e+08	5.02528e+08	5.14735e+08	4.36081e+08	3.64589e+08	4.36081e+08	5.43417e+08	3.96484e+08	3.69555e+08	3.62966e+08	3.92761e+08	5.1925e+08
neg-M118T183	L-Threonine	Organic acids and derivatives	Carboxylic acids and derivatives	6.87528e+06	1.22252e+07	8.35141e+06	5.62138e+06	8.37274e+06	9.67772e+06	1.04591e+07	8.96308e+06	5.95679e+06	8.27102e+06	6.69532e+06	8.72642e+06	6.69532e+06	5.43757e+06	7.95625e+06	5.08058e+06	3.03646e+06	7.38755e+06	1.32875e+07	1.13641e+07	1.22104e+07	1.13641e+07	1.13921e+07	1.09713e+07	1.27547e+07	7.95435e+06	9.50668e+06	1.15076e+07	1.14532e+07	1.15076e+07	9.47299e+06	6.77251e+06	8.1069e+06	6.59101e+06	1.30487e+07	1.37112e+07
neg-M119T210	4-Deoxythreonic acid	Organic oxygen compounds	Organooxygen compounds	6.08588e+07	8.34221e+07	6.96075e+07	5.19131e+07	6.71504e+07	6.43251e+07	5.73968e+07	7.59347e+07	5.68057e+07	7.81714e+07	4.93211e+07	5.53929e+07	4.93211e+07	6.00246e+07	6.09693e+07	4.59406e+07	3.21114e+07	7.12277e+07	9.37376e+07	7.91659e+07	7.97551e+07	7.91659e+07	9.01335e+07	1.07443e+08	1.00261e+08	9.89025e+07	8.84187e+07	7.38302e+07	8.21232e+07	7.38302e+07	6.64321e+07	6.11763e+07	5.55807e+07	5.06077e+07	7.18896e+07	9.96796e+07
neg-M121T405	3-(2-Furanyl)-2-propenal	Organoheterocyclic compounds	Heteroaromatic compounds	4.37584e+07	2.89991e+07	3.55716e+07	4.44398e+07	3.97838e+07	4.78736e+07	4.36263e+07	3.06274e+07	3.21498e+07	2.72346e+07	2.93474e+07	3.13624e+07	2.93474e+07	4.89893e+07	3.48383e+07	4.45832e+07	4.67701e+07	2.86672e+07	4.21665e+07	4.43309e+07	5.04587e+07	4.43309e+07	5.98194e+07	5.65649e+07	4.89625e+07	4.961e+07	4.05949e+07	4.8643e+07	6.28542e+07	4.8643e+07	7.93378e+07	6.34e+07	5.47091e+07	4.43085e+07	5.10014e+07	5.72871e+07
neg-M124T184_2	Taurine	Organic acids and derivatives	Organic sulfonic acids and derivatives	4.39241e+08	4.51484e+08	5.21143e+08	5.15279e+08	4.85414e+08	4.52375e+08	4.90301e+08	4.26498e+08	4.00104e+08	4.41478e+08	3.96363e+08	3.75403e+08	3.96363e+08	3.63062e+08	3.60022e+08	3.74315e+08	3.31433e+08	4.46934e+08	4.76377e+08	4.29903e+08	4.00636e+08	4.29903e+08	4.23753e+08	3.97292e+08	4.46031e+08	4.41673e+08	4.57063e+08	3.938e+08	3.79453e+08	3.938e+08	8.5563e+08	8.2119e+08	4.09695e+08	4.05316e+08	4.49447e+08	4.2852e+08
neg-M124T204	Taurine	Organic acids and derivatives	Organic sulfonic acids and derivatives	4.70177e+06	2.68872e+08	5.00142e+06	2.70324e+08	4.99905e+06	3.46524e+08	3.55635e+08	3.33544e+08	2.3573e+08	3.28475e+08	3.22873e+08	3.32955e+08	3.22873e+08	2.11851e+08	3.89624e+06	4.7304e+06	1.49502e+08	3.61831e+08	3.4096e+08	3.17869e+08	3.22111e+08	3.17869e+08	3.41064e+08	3.24638e+08	3.74927e+08	3.36328e+08	3.49362e+08	3.26493e+08	3.18331e+08	3.26493e+08	3.87976e+06	4.39955e+06	3.18512e+08	2.17093e+08	4.83863e+06	3.48741e+08
neg-M125T184	2-Hydroxyethanesulfonate	Organic acids and derivatives	Organic sulfonic acids and derivatives	6.04883e+06	6.55388e+06	8.76746e+06	8.11446e+06	7.33849e+06	7.74504e+06	7.05028e+06	6.36152e+06	5.49101e+06	6.85861e+06	5.16953e+06	5.34056e+06	5.16953e+06	6.21193e+06	4.20169e+06	6.89147e+06	4.1467e+06	6.63392e+06	6.58191e+06	6.56954e+06	5.6847e+06	6.56954e+06	5.91619e+06	6.07171e+06	6.51e+06	6.69595e+06	6.58867e+06	5.76965e+06	6.55109e+06	5.76965e+06	1.32624e+07	1.24654e+07	7.01881e+06	7.13973e+06	6.46215e+06	6.63767e+06
neg-M125T187	2-Hydroxyethanesulfonate	Organic acids and derivatives	Organic sulfonic acids and derivatives	1.11622e+07	1.67704e+07	1.84133e+07	1.48681e+07	1.21475e+07	1.06685e+07	1.24791e+07	9.09073e+06	9.43777e+06	5.65272e+07	8.33389e+06	8.08964e+06	8.33389e+06	9.98068e+06	1.45274e+07	1.09158e+07	9.64968e+06	1.04046e+07	1.39108e+07	1.20332e+07	9.63075e+06	1.20332e+07	1.2425e+07	1.36875e+07	1.22166e+07	1.1993e+07	1.22211e+07	1.35643e+07	1.21561e+07	1.35643e+07	1.92985e+07	1.63415e+07	1.56515e+07	1.73339e+07	1.70032e+07	1.47965e+07
neg-M128T222	dimethadione	Organoheterocyclic compounds	Azolidines	1.22573e+08	1.69836e+08	1.61616e+08	1.08738e+08	1.28646e+08	9.47402e+07	1.48497e+08	1.63225e+08	9.79068e+07	1.17045e+08	1.08583e+08	1.08441e+08	1.08583e+08	9.29634e+07	1.07919e+08	9.5497e+07	1.04559e+08	1.14849e+08	1.27534e+08	1.05922e+08	1.12543e+08	1.05922e+08	1.07888e+08	1.15152e+08	9.85966e+07	1.26637e+08	1.25088e+08	1.08346e+08	8.96469e+07	1.08346e+08	1.53128e+07	6.31928e+07	1.32327e+08	9.65159e+07	8.42814e+07	1.29888e+08
neg-M128T288	dimethadione	Organoheterocyclic compounds	Azolidines	1.32349e+08	1.94573e+08	1.7365e+08	1.33811e+08	1.58664e+08	1.15477e+08	1.81084e+08	1.83741e+08	1.15224e+08	1.48371e+08	1.39936e+08	1.28257e+08	1.39936e+08	1.09643e+08	1.36516e+08	1.21999e+08	1.00444e+08	1.27733e+08	1.29609e+08	1.08343e+08	1.11129e+08	1.08343e+08	1.12404e+08	1.17648e+08	1.44955e+08	1.15728e+08	1.37717e+08	1.15262e+08	1.15199e+08	1.15262e+08	1.55667e+08	1.32057e+08	1.54398e+08	1.10215e+08	1.27287e+08	1.34816e+08
neg-M128T365	L-Pyroglutamic acid	Organic acids and derivatives	Carboxylic acids and derivatives	1.84858e+06	2.23288e+06	1.74125e+06	2.80855e+06	1.97464e+06	2.07988e+06	2.4761e+06	1.95547e+06	2.01201e+06	2.21052e+06	2.07725e+06	2.13721e+06	2.07725e+06	2.14668e+06	2.21628e+06	2.21395e+06	2.44509e+06	1.96396e+06	1.98168e+06	2.68867e+06	2.14703e+06	2.68867e+06	2.20376e+06	3.36557e+06	1.86476e+06	1.83391e+06	2.03047e+06	2.05709e+06	2.05892e+06	2.05709e+06	2.95235e+06	3.07727e+06	2.23923e+06	1.98595e+06	2.01047e+06	2.01284e+06
neg-M129T216	Mesaconic acid	Lipids and lipid-like molecules	Fatty Acyls	3.05938e+07	3.47149e+07	3.1873e+07	6.15766e+07	3.13254e+07	4.90727e+07	3.35311e+07	3.23318e+07	3.00023e+07	4.17093e+07	3.06539e+07	2.73777e+07	3.06539e+07	2.76901e+07	3.20281e+07	5.95079e+07	2.49091e+07	3.35062e+07	3.17602e+07	3.06761e+07	5.84855e+07	3.06761e+07	3.1851e+07	3.26837e+07	6.49061e+07	6.06996e+07	3.39458e+07	3.21475e+07	3.05165e+07	3.21475e+07	6.66803e+06	1.54642e+07	2.72836e+07	3.20434e+07	2.91648e+07	3.67595e+07
neg-M129T222	Mesaconic acid	Lipids and lipid-like molecules	Fatty Acyls	1.65437e+06	5.63353e+06	6.20116e+06	4.24664e+06	4.22423e+06	3.87731e+06	6.0487e+06	6.21845e+06	2.56663e+06	4.43174e+06	4.45159e+06	4.61422e+06	4.45159e+06	3.99735e+06	4.66499e+06	3.74425e+06	3.94844e+06	4.63636e+06	5.04687e+06	4.5154e+06	4.54863e+06	4.5154e+06	4.09016e+06	4.58151e+06	6.27484e+06	5.10388e+06	4.82003e+06	4.2413e+06	1.78561e+06	4.2413e+06	7.40228e+06	2.89205e+06	5.27276e+06	3.60446e+06	3.81441e+06	2.61172e+06
neg-M129T379	Itaconic acid	Lipids and lipid-like molecules	Fatty Acyls	1.02567e+07	1.31731e+07	8.26476e+06	9.71183e+06	9.84467e+06	9.8978e+06	1.13136e+07	8.64851e+06	8.24138e+06	8.68209e+06	8.00466e+06	9.33704e+06	8.00466e+06	8.36141e+06	9.34343e+06	9.48327e+06	8.88031e+06	8.28555e+06	9.49386e+06	7.81099e+06	9.46402e+06	7.81099e+06	8.91964e+06	8.77604e+06	9.95418e+06	8.69541e+06	9.8062e+06	8.20255e+06	9.19105e+06	8.20255e+06	1.12524e+07	8.90979e+06	9.91772e+06	8.02862e+06	9.73927e+06	8.19809e+06
neg-M129T44	3-Methyl-2-oxovaleric acid	Organic acids and derivatives	Keto acids and derivatives	8.77701e+06	1.83564e+07	1.93792e+07	1.66907e+07	2.419e+07	1.71309e+07	1.65161e+07	1.18109e+07	1.50111e+07	6.33522e+06	2.09062e+07	1.723e+07	2.09062e+07	2.30448e+07	2.12308e+07	2.55909e+07	2.46609e+07	2.24881e+07	1.91286e+07	1.69286e+07	2.90769e+07	1.69286e+07	2.46735e+07	2.51658e+07	1.06429e+07	1.86832e+07	2.62769e+07	2.3678e+07	1.56255e+07	2.3678e+07	2.0848e+07	2.42742e+07	1.51839e+07	38782.1	1.26284e+07	2.43636e+07
neg-M129T444	4-Methyl-2-oxovaleric acid	Organic acids and derivatives	Keto acids and derivatives	4.63993e+08	3.06178e+08	6.14661e+08	6.91065e+08	4.0035e+08	5.93953e+08	5.52092e+08	3.81529e+08	8.17855e+08	6.19487e+08	6.26122e+08	3.89845e+08	6.26122e+08	4.08528e+08	3.68109e+08	6.42856e+08	8.09423e+08	5.30775e+08	7.17087e+08	6.26899e+08	3.72865e+08	6.26899e+08	4.49008e+08	4.45374e+08	5.10211e+08	5.06342e+08	3.72214e+08	4.13904e+08	5.44723e+08	4.13904e+08	2.7271e+08	3.976e+08	5.64498e+08	7.61361e+08	5.09617e+08	4.81607e+08
neg-M130T191	Creatine	Organic acids and derivatives	Carboxylic acids and derivatives	7.76634e+06	9.50136e+06	6.0712e+06	5.92274e+06	7.41103e+06	4.46027e+06	8.80888e+06	9.03207e+06	8.76462e+06	9.74347e+06	8.18957e+06	7.6398e+06	8.18957e+06	8.91487e+06	8.58823e+06	8.13728e+06	8.64683e+06	8.4308e+06	7.42934e+06	5.55805e+06	8.11683e+06	5.55805e+06	6.84511e+06	6.68694e+06	6.05673e+06	5.5545e+06	9.84035e+06	7.74997e+06	8.46168e+06	7.74997e+06	2.74437e+07	1.56893e+07	1.09525e+07	1.02442e+07	8.97512e+06	7.90003e+06
neg-M130T234	L-Norleucine	Organic acids and derivatives	Carboxylic acids and derivatives	1.3277e+06	6.27257e+06	3.97151e+06	2.07668e+06	6.7885e+06	1.08299e+07	3.22571e+06	5.69371e+06	5.6926e+06	4.48474e+06	4.98398e+06	2.87014e+06	4.98398e+06	6.45813e+06	6.28486e+06	8.45806e+06	1.82333e+06	1.14063e+07	1.22071e+07	1.8099e+06	9.26657e+06	1.8099e+06	5.95546e+06	6.36319e+06	4.28972e+06	7.54094e+06	7.31923e+06	1.31559e+07	1.07242e+07	1.31559e+07	400544	509500	1.2112e+07	1.08411e+07	4.32773e+06	1.42603e+07
neg-M130T316	Beta-Leucine	Organic acids and derivatives	Carboxylic acids and derivatives	5.42251e+06	1.04196e+07	7.92906e+06	5.66915e+06	1.02028e+07	1.06316e+07	1.08206e+07	7.5161e+06	3.7422e+06	5.78398e+06	6.12591e+06	6.8001e+06	6.12591e+06	3.93972e+06	2.21224e+06	3.50422e+06	4.31191e+06	8.11119e+06	8.98735e+06	5.75682e+06	2.50201e+06	5.75682e+06	6.68953e+06	6.50631e+06	6.04379e+06	1.99761e+06	8.26502e+06	8.31478e+06	8.27325e+06	8.31478e+06	6.12226e+06	8.80197e+06	8.04242e+06	7.63816e+06	8.74046e+06	8.87006e+06
neg-M130T339	N-Acetyl-L-alanine	Organic acids and derivatives	Carboxylic acids and derivatives	1.00407e+07	1.31401e+07	4.30037e+06	1.16854e+07	1.34126e+07	1.04506e+07	1.38302e+07	1.46851e+07	1.57576e+07	2.18856e+07	1.26058e+07	1.12546e+07	1.26058e+07	1.16314e+07	1.50956e+07	1.16359e+07	3.28856e+06	1.46139e+07	1.08242e+07	4.73922e+06	8.69586e+06	4.73922e+06	1.03416e+07	1.07558e+07	8.87033e+06	7.96266e+06	9.47161e+06	7.42982e+06	4.54498e+06	7.42982e+06	9.65758e+06	8.58575e+06	8.60146e+06	7.48831e+06	7.41608e+06	8.85764e+06
neg-M130T343	L-Leucine	Organic acids and derivatives	Carboxylic acids and derivatives	7.34687e+06	1.38777e+07	1.14406e+07	7.96996e+06	1.203e+07	1.36834e+07	1.42672e+07	1.14799e+07	5.24317e+06	8.90572e+06	8.40922e+06	1.19699e+07	8.40922e+06	6.31718e+06	1.23786e+07	9.14891e+06	5.44295e+06	1.0191e+07	1.13613e+07	9.4958e+06	4.77919e+06	9.4958e+06	8.16699e+06	8.6129e+06	7.27216e+06	7.245e+06	9.80056e+06	1.04638e+07	8.54334e+06	1.04638e+07	9.25829e+06	8.69945e+06	1.32087e+07	1.1493e+07	6.78364e+06	7.75989e+06
neg-M130T413	Beta-Leucine	Organic acids and derivatives	Carboxylic acids and derivatives	6.84533e+06	2.21955e+07	9.2433e+06	7.18937e+06	7.90261e+06	1.00008e+07	1.02838e+07	7.84858e+06	1.18722e+07	1.19322e+07	8.65381e+06	9.97423e+06	8.65381e+06	6.95893e+06	2.03284e+07	1.0533e+07	7.30764e+06	8.78235e+06	7.08698e+06	1.31705e+07	1.68257e+07	1.31705e+07	5.71126e+06	6.64962e+06	1.37091e+07	1.20754e+07	1.51667e+07	7.20323e+06	7.22342e+06	7.20323e+06	4.84368e+06	1.40686e+07	9.37243e+06	1.07204e+07	8.17619e+06	6.97269e+06
neg-M130T479	3-Methylindole	Organoheterocyclic compounds	Indoles and derivatives	8.23137e+06	5.28301e+06	6.37236e+06	8.34433e+06	8.72952e+06	8.09376e+06	9.90398e+06	1.11609e+07	7.14304e+06	5.50458e+06	6.56872e+06	6.4498e+06	6.56872e+06	8.33502e+06	7.46896e+06	5.65192e+06	4.06522e+06	7.15367e+06	1.03558e+07	6.05972e+06	9.52716e+06	6.05972e+06	5.68984e+06	6.23491e+06	1.24612e+07	6.21638e+06	7.70333e+06	6.9579e+06	6.64926e+06	6.9579e+06	5.50022e+06	7.56232e+06	8.94819e+06	7.0568e+06	7.53259e+06	9.28434e+06
neg-M131T185	D-Ornithine	Organic acids and derivatives	Carboxylic acids and derivatives	1.89103e+07	2.16207e+07	1.89978e+07	1.57249e+07	1.8372e+07	2.47073e+07	2.15148e+07	2.07948e+07	1.99742e+07	2.11692e+07	2.05456e+07	2.22758e+07	2.05456e+07	1.86085e+07	2.35678e+07	1.82787e+07	1.71518e+07	2.78102e+07	1.89028e+07	1.46947e+07	1.7324e+07	1.46947e+07	1.53029e+07	2.03291e+07	1.98721e+07	1.50144e+07	2.2656e+07	2.25649e+07	1.89703e+07	2.25649e+07	4.08015e+07	2.03369e+07	2.43176e+07	2.12261e+07	1.85666e+07	2.43534e+07
neg-M131T378	Dimethylmalonic acid	Organic acids and derivatives	Carboxylic acids and derivatives	9.31078e+06	8.91294e+06	7.00387e+06	6.49453e+06	1.12646e+07	4.91275e+06	1.09182e+07	7.66059e+06	1.2219e+07	1.68236e+07	1.6992e+07	1.57764e+07	1.6992e+07	1.32294e+07	1.50528e+07	1.86387e+07	7.10346e+06	1.40531e+07	9.06459e+06	7.63192e+06	8.25845e+06	7.63192e+06	6.93024e+06	7.68037e+06	6.52301e+06	5.61147e+06	8.15166e+06	8.95621e+06	8.67382e+06	8.95621e+06	7.21657e+06	6.51258e+06	1.09712e+07	8.974e+06	8.83877e+06	8.03119e+06
neg-M131T390	Dimethylmalonic acid	Organic acids and derivatives	Carboxylic acids and derivatives	9.89359e+06	7.89964e+06	7.4572e+06	1.17795e+07	1.06411e+07	1.04036e+07	1.23056e+07	1.23221e+07	9.82937e+06	4.33925e+07	9.82168e+06	8.79562e+06	9.82168e+06	9.04083e+06	1.1323e+07	9.71139e+06	1.00135e+07	1.13645e+07	9.4609e+06	7.97346e+06	7.5636e+06	7.97346e+06	8.97667e+06	9.57191e+06	7.56628e+06	7.53748e+06	9.34621e+06	7.36628e+06	8.40773e+06	7.36628e+06	8.11481e+06	8.02909e+06	8.72668e+06	9.22647e+06	8.57779e+06	8.92008e+06
neg-M131T426_1	Leucinic acid	Lipids and lipid-like molecules	Fatty Acyls	1.91681e+08	1.60736e+08	1.59773e+08	2.02711e+08	2.16241e+08	4.09557e+08	2.24529e+08	2.62345e+08	2.14372e+08	1.8608e+08	2.04382e+08	1.43233e+08	2.04382e+08	1.71282e+08	2.27285e+08	2.04356e+08	1.22133e+08	1.90149e+08	2.14951e+08	1.7035e+08	1.74074e+08	1.7035e+08	1.90457e+08	2.8716e+08	2.28338e+08	2.44711e+08	2.72075e+08	2.06539e+08	1.38604e+08	2.06539e+08	2.14611e+08	1.38669e+08	1.4097e+08	1.87454e+08	1.52198e+08	3.1755e+08
neg-M132T404	1,3-Dihydro-(2H)-indol-2-one	Organoheterocyclic compounds	Indoles and derivatives	4.65115e+06	3.8696e+06	6.72227e+06	3.23169e+06	4.92974e+06	3.28681e+06	6.15716e+06	5.73482e+06	8.00784e+06	1.30296e+07	9.01836e+06	8.8579e+06	9.01836e+06	7.80856e+06	8.80199e+06	8.54339e+06	2.91571e+06	1.11014e+07	2.80827e+06	1.93626e+06	2.83694e+06	1.93626e+06	2.47469e+06	2.11389e+06	2.98608e+06	2.29771e+06	1.93036e+06	3.5355e+06	1.62943e+06	3.5355e+06	1.3496e+06	1.82476e+06	2.31804e+06	2.60563e+06	3.20302e+06	3.04348e+06
neg-M133T212_2	D-(+)-Malic acid	Organic acids and derivatives	Carboxylic acids and derivatives	4.35473e+08	4.81672e+08	5.24593e+08	3.97264e+08	3.89335e+08	3.66705e+08	6.71752e+08	4.84384e+08	6.29871e+08	8.72296e+08	9.03425e+08	7.96584e+08	9.03425e+08	6.15636e+08	4.62659e+08	6.58131e+08	3.15671e+08	7.78334e+08	4.04715e+08	3.13272e+08	2.67769e+08	3.13272e+08	2.94266e+08	2.42789e+08	2.77649e+08	2.89666e+08	4.42324e+08	4.60608e+08	4.5478e+08	4.60608e+08	2.74984e+08	1.64125e+08	4.46204e+08	3.1307e+08	5.67669e+08	4.512e+08
neg-M133T284	2,3-Dihydroxyvaleric acid	Lipids and lipid-like molecules	Fatty Acyls	2.7183e+06	2.64349e+06	2.57065e+06	1.20385e+06	2.25908e+06	3.26939e+06	2.17598e+06	2.42488e+06	2.57603e+06	1.22433e+07	2.65054e+06	3.05756e+06	2.65054e+06	2.78667e+06	6.25076e+06	4.93447e+06	1.73582e+06	3.25092e+06	2.0672e+06	2.76971e+06	2.32378e+06	2.76971e+06	2.30495e+06	2.80647e+06	1.98018e+06	2.05647e+06	1.84966e+06	1.8456e+06	2.21337e+06	1.8456e+06	2.85502e+06	3.89187e+06	1.79162e+06	1.65178e+06	1.84179e+06	2.29871e+06
neg-M134T408	4-Acetyl-2-methylpyridine	Organic oxygen compounds	Organooxygen compounds	4.40809e+06	1.61126e+06	1.506e+06	1.12512e+06	1.16344e+06	1.53535e+06	1.16598e+06	1.0531e+06	8.98401e+06	3.26072e+07	1.45194e+07	1.35295e+07	1.45194e+07	9.45457e+06	1.54463e+07	1.28823e+07	7.38165e+06	1.31188e+07	635861	374765	1.20455e+06	374765	851919	787321	386142	464376	1.07975e+06	1.58834e+06	1.61567e+06	1.58834e+06	1.2012e+06	523084	1.28799e+06	1.26471e+06	1.40436e+06	848155
neg-M134T464	2,3-Dihydro-1H-pyrrolizine-5-carboxaldehyde	Organoheterocyclic compounds	Pyrrolizines	3.85135e+06	1.60429e+06	2.00439e+06	1.96509e+06	2.19334e+06	2.72452e+06	2.57348e+06	3.2059e+06	1.76835e+06	1.70693e+06	2.46446e+06	2.64331e+06	2.46446e+06	3.23916e+06	1.14049e+06	3.94477e+06	2.22006e+06	3.12222e+06	2.45119e+06	2.82909e+06	3.22297e+06	2.82909e+06	5.64996e+06	3.99506e+06	3.25774e+06	3.53945e+06	3.73425e+06	2.45877e+06	4.6958e+06	2.45877e+06	2.71051e+06	3.63243e+06	4.83116e+06	4.71598e+06	4.94406e+06	3.40384e+06
neg-M135T193_2	Threonic acid	Organic oxygen compounds	Organooxygen compounds	1.62395e+08	2.15483e+08	1.77935e+08	1.60866e+08	1.55031e+08	1.68352e+08	1.81031e+08	1.82856e+08	1.62164e+08	2.72682e+08	1.74764e+08	1.61134e+08	1.74764e+08	1.64133e+08	1.65528e+08	1.58243e+08	1.22311e+08	1.77082e+08	1.88674e+08	1.4574e+08	1.71832e+08	1.4574e+08	1.90354e+08	1.70735e+08	2.09812e+08	1.60518e+08	1.90685e+08	1.86559e+08	1.92301e+08	1.86559e+08	2.93559e+08	1.68791e+08	2.23186e+08	1.92814e+08	1.97865e+08	1.73832e+08
neg-M137T486	Salicylic acid	Benzenoids	Benzene and substituted derivatives	2.78568e+07	4.16862e+06	6.74457e+06	1.21599e+07	7.25352e+06	5.92179e+06	9.26607e+06	4.3316e+06	1.22427e+08	8.44164e+07	9.59665e+07	1.31858e+08	9.59665e+07	7.30462e+07	1.09362e+08	6.68013e+07	3.03219e+07	2.31622e+07	5.59565e+06	7.12131e+06	7.51736e+06	7.12131e+06	6.97351e+06	5.78312e+06	5.78905e+06	7.88679e+06	6.77371e+06	9.53239e+07	1.99657e+07	9.53239e+07	7.87582e+06	5.04869e+06	1.40937e+07	8.84354e+06	5.68007e+06	3.9323e+06
neg-M138T481	2-Nitrophenol	Benzenoids	Phenols	8.15493e+07	8.82533e+07	8.40802e+07	6.69432e+07	6.84596e+07	7.16972e+07	7.65869e+07	6.04361e+07	6.19227e+07	7.55875e+07	6.94595e+07	6.30167e+07	6.94595e+07	6.84315e+07	7.17448e+07	7.3243e+07	9.06603e+07	6.6366e+07	7.28904e+07	7.93258e+07	7.67249e+07	7.93258e+07	7.37913e+07	7.78432e+07	8.26135e+07	6.96309e+07	7.13602e+07	7.46636e+07	7.25874e+07	7.46636e+07	1.02933e+08	8.77689e+07	7.51406e+07	9.7126e+07	7.13249e+07	6.85808e+07
neg-M142T375	Trimethadione	Organoheterocyclic compounds	Azolidines	2.35286e+06	3.72196e+06	1.83947e+06	2.1813e+06	3.5424e+06	2.2121e+06	3.35082e+06	2.76778e+06	5.38972e+06	9.89217e+06	1.94105e+06	2.98873e+06	1.94105e+06	4.12831e+06	4.8266e+06	1.96255e+06	7.40786e+06	4.73973e+06	3.27627e+06	2.37422e+06	3.29906e+06	2.37422e+06	2.21779e+06	2.5657e+06	2.71602e+06	1.94446e+06	2.49281e+06	2.42436e+06	3.52638e+06	2.42436e+06	2.66277e+06	2.81557e+06	3.47382e+06	2.70287e+06	2.504e+06	2.43812e+06
neg-M142T383	Trimethadione	Organoheterocyclic compounds	Azolidines	450766	702769	466031	665510	611004	355544	677562	506374	296528	188807	506573	494539	506573	363575	701795	492833	580641	295763	747651	683505	624560	683505	831771	520484	609466	484188	582856	682727	601498	682727	487814	284642	584647	643294	760840	598704
neg-M144T211	2-Keto-glutaramic acid	Organic acids and derivatives	Keto acids and derivatives	5.16316e+06	1.41197e+06	1.73565e+06	934615	1.01416e+06	1.17941e+06	1.06806e+06	1.45722e+06	1.6149e+06	4.03848e+06	1.5288e+06	1.46836e+06	1.5288e+06	1.64609e+06	2.42462e+06	1.73152e+06	824865	1.615e+06	1.25912e+06	721320	838640	721320	1.12698e+06	923742	1.53284e+06	1.05414e+06	950445	937787	1.30361e+06	937787	1.02531e+06	669907	1.51431e+06	518117	859364	853451
neg-M144T385	N-Isobutyrylglycine	Organic acids and derivatives	Carboxylic acids and derivatives	1.17442e+07	7.85845e+06	8.80388e+06	9.82619e+06	1.08938e+07	7.42472e+06	8.0307e+06	8.06198e+06	1.80925e+07	7.7094e+07	2.17359e+07	1.45345e+07	2.17359e+07	1.71022e+07	2.09014e+07	2.31221e+07	3.51185e+07	2.73319e+07	8.29526e+06	7.67619e+06	8.64146e+06	7.67619e+06	9.91529e+06	8.69864e+06	6.0865e+06	6.64024e+06	7.00645e+06	9.32046e+06	8.78628e+06	9.32046e+06	7.14366e+06	8.92588e+06	7.11052e+06	8.46084e+06	6.66648e+06	7.57447e+06
neg-M144T461	4-Hydroxyquinoline	Organoheterocyclic compounds	Quinolines and derivatives	1.50082e+07	2.866e+07	2.71467e+07	1.41792e+07	1.29269e+07	1.77803e+07	1.39394e+07	1.39527e+07	9.48373e+06	2.29298e+07	1.75532e+07	1.83912e+07	1.75532e+07	1.39597e+07	9.57547e+06	1.8003e+07	1.30374e+07	1.10387e+07	1.13126e+07	1.81747e+07	1.35083e+07	1.81747e+07	2.23904e+07	1.38642e+07	1.14517e+07	1.01904e+07	1.35621e+07	1.54299e+07	2.1388e+07	1.54299e+07	1.20673e+07	1.19769e+07	1.50609e+07	2.39652e+07	1.71622e+07	1.32751e+07
neg-M145T183	L-Glutamine	Organic acids and derivatives	Carboxylic acids and derivatives	9.69665e+07	1.17069e+08	1.06262e+08	8.58864e+07	1.05801e+08	8.60933e+07	1.16615e+08	1.02065e+08	8.17741e+07	1.13736e+08	9.96947e+07	1.06452e+08	9.96947e+07	8.42704e+07	1.11047e+08	9.52739e+07	9.97486e+07	9.91631e+07	7.42094e+07	7.02729e+07	7.85083e+07	7.02729e+07	8.11896e+07	8.24393e+07	9.10357e+07	7.64503e+07	1.04077e+08	9.2671e+07	8.56715e+07	9.2671e+07	1.55946e+08	1.09277e+08	1.34175e+08	1.08858e+08	1.35446e+08	9.35534e+07
neg-M145T203	L-Glutamine	Organic acids and derivatives	Carboxylic acids and derivatives	3.4292e+07	7.65292e+07	8.17819e+07	4.74449e+07	6.96502e+07	6.05958e+07	6.28866e+07	5.80721e+07	4.55718e+07	5.86973e+07	6.9882e+07	7.48543e+07	6.9882e+07	4.91478e+07	7.76624e+07	6.49089e+07	7.80734e+07	5.20193e+07	5.01222e+07	3.8547e+07	5.19381e+07	3.8547e+07	4.41982e+07	5.21239e+07	6.10597e+07	4.95137e+07	5.32905e+07	4.86382e+07	5.70839e+07	4.86382e+07	1.59331e+07	3.4597e+07	8.89485e+07	6.50446e+07	7.12709e+07	5.12962e+07
neg-M145T217	2-Oxopentanedioic acid	Organic acids and derivatives	Keto acids and derivatives	8.23509e+07	6.6857e+07	5.7897e+07	5.92118e+07	4.68613e+07	4.13508e+07	8.96068e+07	7.49554e+07	1.09737e+08	1.30055e+08	1.21829e+08	1.11868e+08	1.21829e+08	1.19086e+08	7.00048e+07	1.19761e+08	6.00039e+07	9.78093e+07	7.56727e+07	6.93583e+07	5.94458e+07	6.93583e+07	1.00252e+08	4.84713e+07	5.7687e+07	4.70895e+07	8.04761e+07	1.12142e+08	1.04113e+08	1.12142e+08	4.80052e+07	4.17718e+07	9.7813e+07	9.62097e+07	1.57996e+08	7.87522e+07
neg-M145T262	2-Oxopentanedioic acid	Organic acids and derivatives	Keto acids and derivatives	3.5154e+07	1.49676e+07	1.41816e+07	2.4832e+07	7.39706e+06	1.0247e+07	3.79017e+07	1.67782e+07	2.05609e+07	5.46892e+07	6.12315e+07	5.54087e+07	6.12315e+07	5.22417e+07	3.28164e+07	6.29451e+07	5.66277e+06	4.5696e+07	3.44196e+07	3.17243e+07	7.4156e+06	3.17243e+07	4.2641e+07	1.12636e+07	1.3197e+07	1.94902e+07	1.65511e+07	5.16497e+07	4.43939e+07	5.16497e+07	3.00806e+07	2.46378e+07	4.33254e+07	3.14736e+07	7.76441e+07	3.33849e+07
neg-M145T384	Methylglutaric acid	Lipids and lipid-like molecules	Fatty Acyls	616338	483890	461225	591687	601502	283481	484501	411428	984019	3.50709e+06	1.10356e+06	653630	1.10356e+06	685318	1.11689e+06	1.22475e+06	1.85131e+06	1.42164e+06	474075	380827	471620	380827	340735	402344	173539	303573	315524	366054	275974	366054	399524	500735	385673	486416	262954	334573
neg-M145T386	Methylglutaric acid	Lipids and lipid-like molecules	Fatty Acyls	1.43424e+07	1.13587e+07	9.89186e+06	1.03855e+07	8.68891e+06	6.97796e+06	1.12621e+07	9.15001e+06	9.51546e+06	9.90818e+06	1.44485e+07	9.56364e+06	1.44485e+07	1.34017e+07	8.90946e+06	1.19219e+07	9.98564e+06	1.16634e+07	9.77261e+06	6.84765e+06	1.11992e+07	6.84765e+06	8.06618e+06	8.40548e+06	9.12769e+06	1.31841e+07	7.91582e+06	8.78212e+06	8.87951e+06	8.78212e+06	9.90448e+06	1.68819e+07	1.00137e+07	7.74272e+06	8.98524e+06	1.07798e+07
neg-M146T183	L-Glutamic acid	Organic acids and derivatives	Carboxylic acids and derivatives	4.01609e+06	4.9326e+06	4.06074e+06	3.79612e+06	5.14059e+06	3.69966e+06	4.69175e+06	5.12541e+06	3.19217e+06	4.73285e+06	4.32283e+06	4.51618e+06	4.32283e+06	3.60136e+06	4.58089e+06	3.77616e+06	3.90375e+06	4.44853e+06	3.14001e+06	3.13283e+06	3.32353e+06	3.13283e+06	3.33748e+06	3.58851e+06	3.63399e+06	3.04405e+06	4.06502e+06	3.50674e+06	3.6794e+06	3.50674e+06	6.17165e+06	5.04925e+06	5.20187e+06	4.72664e+06	4.81485e+06	3.87769e+06
neg-M146T186	L-Glutamic acid	Organic acids and derivatives	Carboxylic acids and derivatives	2.23716e+07	3.16918e+07	2.79513e+07	2.08443e+07	2.49804e+07	2.30778e+07	3.43189e+07	3.87804e+07	2.24776e+07	2.86379e+07	2.37926e+07	1.99958e+07	2.37926e+07	2.21637e+07	1.76169e+07	1.77303e+07	1.33382e+07	2.6669e+07	2.98476e+07	2.5527e+07	2.63175e+07	2.5527e+07	2.14276e+07	2.31583e+07	1.93694e+07	2.15422e+07	2.84091e+07	2.56267e+07	2.22736e+07	2.56267e+07	4.21274e+07	2.38532e+07	1.97006e+07	1.67579e+07	2.1523e+07	2.45009e+07
neg-M146T203	L-Glutamic acid	Organic acids and derivatives	Carboxylic acids and derivatives	1.68508e+06	2.612e+06	1.45874e+06	504214	2.07325e+06	1.2155e+06	2.83636e+06	2.717e+06	2.07185e+06	2.08815e+06	2.78683e+06	2.94103e+06	2.78683e+06	2.29189e+06	2.43388e+06	2.94228e+06	2.52956e+06	2.05941e+06	1.49176e+06	2.19932e+06	1.90451e+06	2.19932e+06	1.86414e+06	1.34276e+06	1.36558e+06	1.92292e+06	2.06386e+06	1.6351e+06	1.54401e+06	1.6351e+06	4.16263e+06	3.41218e+06	3.75347e+06	2.54932e+06	2.33171e+06	1.55586e+06
neg-M146T211	L-Glutamic acid	Organic acids and derivatives	Carboxylic acids and derivatives	1.75853e+07	1.25648e+07	1.01753e+07	8.01555e+06	1.11496e+07	1.67217e+07	2.08431e+07	2.84756e+07	9.83074e+06	1.83805e+07	1.53641e+07	8.99821e+06	1.53641e+07	9.71807e+06	1.12892e+07	1.3074e+07	1.03574e+07	1.87962e+07	2.01632e+07	1.65007e+07	1.62383e+07	1.65007e+07	1.62855e+07	1.58029e+07	9.02258e+06	8.19267e+06	9.31232e+06	8.53793e+06	1.60854e+07	8.53793e+06	4.65165e+06	4.90051e+06	6.36848e+06	5.76457e+06	7.30579e+06	9.37458e+06
neg-M147T215	2-Hydroxyglutarate	Organic acids and derivatives	Hydroxy acids and derivatives	1.87765e+07	2.33318e+07	1.99374e+07	2.15448e+07	2.02345e+07	1.65258e+07	2.29153e+07	2.29513e+07	2.19266e+07	2.42964e+07	2.00164e+07	2.14418e+07	2.00164e+07	1.74804e+07	2.05589e+07	2.33498e+07	1.65062e+07	1.97899e+07	1.99243e+07	1.81582e+07	1.75541e+07	1.81582e+07	1.77613e+07	1.95172e+07	1.72827e+07	1.63939e+07	1.94084e+07	1.96982e+07	1.76343e+07	1.96982e+07	1.0414e+07	1.1168e+07	1.66336e+07	1.72655e+07	1.90799e+07	2.42737e+07
neg-M147T279	2-Hydroxyglutarate	Organic acids and derivatives	Hydroxy acids and derivatives	7.27487e+06	2.24685e+07	7.47305e+06	9.83232e+06	9.79908e+06	1.58597e+07	1.20938e+07	9.53297e+06	1.02516e+07	1.30949e+07	2.12087e+07	2.15031e+07	2.12087e+07	1.74795e+07	1.95556e+07	2.57522e+07	5.66454e+06	8.48932e+06	2.0958e+07	1.67873e+07	6.84476e+06	1.67873e+07	1.86096e+07	8.89995e+06	1.60254e+07	1.48058e+07	7.98648e+06	8.08266e+06	1.77465e+07	8.08266e+06	1.40406e+07	1.38714e+07	7.80509e+06	6.74686e+06	2.59194e+07	2.16766e+07
neg-M147T376	(2-Methoxyethoxy)propanoic acid	Organic acids and derivatives	Carboxylic acids and derivatives	6.75922e+06	6.39375e+06	5.34358e+06	6.12743e+06	6.39169e+06	6.38778e+06	6.35061e+06	6.95541e+06	7.83215e+06	1.69022e+07	7.27653e+06	7.48508e+06	7.27653e+06	7.63323e+06	1.05968e+07	8.91916e+06	6.50097e+06	7.8698e+06	7.57913e+06	6.41269e+06	7.78811e+06	6.41269e+06	9.53984e+06	9.76911e+06	9.30638e+06	7.26279e+06	6.72307e+06	6.92951e+06	7.47856e+06	6.92951e+06	6.33587e+06	6.26114e+06	7.63079e+06	8.71997e+06	5.87754e+06	7.62155e+06
neg-M147T378	(2-Methoxyethoxy)propanoic acid	Organic acids and derivatives	Carboxylic acids and derivatives	538581	676547	530265	432260	519123	489789	643388	567505	534875	762823	577410	640368	577410	471319	643795	545879	355545	541185	610766	463490	537609	463490	514596	541952	530895	542266	566260	618408	512125	618408	412035	467318	708984	653061	559707	529990
neg-M149T197	D-Tartaric acid	Organic oxygen compounds	Organooxygen compounds HMDB0029878 C02107	1.34007e+07	1.85194e+07	1.76634e+07	1.30117e+07	1.62428e+07	1.27045e+07	1.49901e+07	1.29162e+07	1.15608e+07	669969	1.10537e+07	1.14532e+07	1.10537e+07	1.26428e+07	1.66127e+07	1.07209e+07	5.57615e+06	1.17913e+07	1.00829e+07	6.02189e+06	4.18784e+07	6.02189e+06	3.83006e+07	1.85899e+07	9.06237e+06	3.03613e+06	6.50747e+06	9.18872e+07	4.0858e+07	9.18872e+07	2.14068e+07	1.48052e+07	5.78265e+07	4.30377e+07	8.65976e+07	1.42917e+07
neg-M149T200	D-Xylose	Organic oxygen compounds	Organooxygen compounds	1.53161e+07	2.43332e+07	1.89998e+07	1.64295e+07	1.77189e+07	1.36016e+07	1.79451e+07	1.54988e+07	1.61978e+07	1.01162e+08	1.03819e+07	9.98171e+06	1.03819e+07	1.09378e+07	1.65887e+07	1.03275e+07	6.58193e+06	1.61886e+07	1.24072e+07	1.06196e+07	1.06744e+07	1.06196e+07	1.524e+07	1.51367e+07	1.27594e+07	1.12233e+07	1.18495e+07	1.07263e+07	1.35798e+07	1.07263e+07	9.02872e+06	8.50727e+06	1.17128e+07	6.61373e+06	1.16831e+07	1.2002e+07
neg-M149T219	D-Tartaric acid	Organic oxygen compounds	Organooxygen compounds HMDB0029878 C02107	2.98126e+06	2.42074e+06	1.88265e+06	2.48741e+06	2.62713e+06	2.52804e+06	2.32786e+06	2.17422e+06	2.19618e+06	2.80054e+06	2.65154e+06	2.73866e+06	2.65154e+06	2.59553e+06	2.31596e+06	2.0252e+06	1.82883e+06	1.89681e+06	4.07485e+06	1.28853e+06	5.78453e+06	1.28853e+06	8.06172e+06	3.78131e+06	1.66867e+06	670879	1.2106e+06	1.23941e+07	6.5558e+06	1.23941e+07	6.34748e+06	5.08501e+06	9.87491e+06	8.377e+06	1.1712e+07	2.74943e+06
neg-M149T394	3,4-Methylenedioxybenzaldehyde	Organoheterocyclic compounds	Benzodioxoles	4.16355e+06	2.06775e+06	1.99594e+06	3.7503e+06	3.11328e+06	6.28493e+06	3.1638e+06	2.67351e+06	1.21367e+07	1.15592e+07	1.35574e+07	1.22605e+07	1.35574e+07	7.80034e+06	1.27318e+07	1.44285e+07	2.44463e+06	3.83705e+06	2.561e+06	2.19799e+06	2.6708e+06	2.19799e+06	3.14895e+06	4.47288e+06	2.13278e+06	2.60032e+06	2.53749e+06	2.88939e+06	3.92189e+06	2.88939e+06	3.54568e+06	2.47082e+06	2.85822e+06	4.99562e+06	3.70299e+06	3.73786e+06
neg-M151T424	Ortho-Hydroxyphenylacetic acid	Benzenoids	Benzene and substituted derivatives	4.60334e+06	4.87536e+06	5.81923e+06	5.50996e+06	3.7405e+06	4.79869e+06	5.85525e+06	6.16732e+06	5.29862e+06	1.48294e+07	5.7653e+06	4.8364e+06	5.7653e+06	6.28217e+06	4.7684e+06	6.22883e+06	3.82769e+06	4.75402e+06	2.18457e+06	2.02457e+06	2.91509e+06	2.02457e+06	3.37196e+06	4.05879e+06	3.7134e+06	2.20674e+06	3.77936e+06	2.67064e+06	3.81793e+06	2.67064e+06	2.76386e+06	3.64078e+06	3.01165e+06	2.79728e+06	3.70597e+06	2.61523e+06
neg-M152T514	3-Aminosalicylic acid	Benzenoids	Benzene and substituted derivatives	1.37949e+07	1.13777e+07	1.08577e+07	8.97527e+06	8.43519e+06	9.17658e+06	1.06312e+07	7.30528e+06	8.06713e+06	1.03635e+07	8.96445e+06	8.73146e+06	8.96445e+06	9.15969e+06	9.18268e+06	1.0575e+07	1.05121e+07	8.26135e+06	9.26195e+06	9.78238e+06	9.20188e+06	9.78238e+06	9.04813e+06	9.43971e+06	9.90106e+06	8.43457e+06	8.6673e+06	9.23348e+06	8.8764e+06	9.23348e+06	1.21227e+07	1.08037e+07	9.76137e+06	1.23271e+07	8.74323e+06	8.25546e+06
neg-M153T444	2,6-Dihydroxybenzoic acid	Benzenoids	Benzene and substituted derivatives	3.70638e+07	7.68776e+06	1.90636e+07	1.14693e+07	1.39023e+07	8.39224e+06	1.15421e+07	1.90862e+07	1.07112e+08	1.52529e+08	1.66117e+08	1.96427e+08	1.66117e+08	1.47278e+08	1.76315e+08	1.5988e+08	3.13606e+07	1.39549e+08	5.6911e+06	9.61411e+06	1.28536e+07	9.61411e+06	7.20894e+06	1.25694e+07	2.84618e+06	8.75282e+06	3.97985e+06	1.19644e+07	1.44229e+07	1.19644e+07	6.4213e+06	4.61603e+06	1.31689e+07	4.88823e+06	7.94795e+06	4.81232e+06
neg-M154T181	L-Histidine	Organic acids and derivatives	Carboxylic acids and derivatives	2.18173e+07	3.38594e+07	3.09371e+07	1.92856e+07	2.39319e+07	2.67346e+07	2.9502e+07	3.0947e+07	1.48428e+07	2.40393e+07	2.03108e+07	2.18144e+07	2.03108e+07	1.86872e+07	2.27346e+07	1.74286e+07	1.42796e+07	2.24376e+07	2.42477e+07	1.9702e+07	2.19909e+07	1.9702e+07	2.02877e+07	1.94972e+07	2.73046e+07	2.04915e+07	2.26089e+07	2.45163e+07	2.3503e+07	2.45163e+07	2.18684e+07	2.54426e+07	2.97377e+07	2.35368e+07	3.18533e+07	2.56494e+07
neg-M155T210_1	Orotic acid	Organoheterocyclic compounds	Diazines	7.58253e+06	7.69713e+06	5.53803e+06	6.22681e+06	5.82276e+06	5.58045e+06	6.44476e+06	6.18565e+06	6.88067e+06	3.43718e+07	6.50652e+06	6.63483e+06	6.50652e+06	5.93991e+06	1.49949e+07	5.43617e+06	4.48557e+06	6.76534e+06	6.99476e+06	8.34965e+06	7.13364e+06	8.34965e+06	9.79414e+06	1.05011e+07	8.85704e+06	9.85216e+06	8.78998e+06	8.20967e+06	7.91618e+06	8.20967e+06	7.13098e+06	7.1462e+06	6.18194e+06	4.78662e+06	5.62494e+06	1.21397e+07
neg-M155T214	Orotic acid	Organoheterocyclic compounds	Diazines	1.43369e+06	6.23086e+06	349638	1.4458e+06	1.75162e+06	1.43467e+06	4.33546e+06	1.59864e+06	646286	3.1635e+07	1.54863e+06	1.29626e+06	1.54863e+06	1.22676e+06	1.6904e+06	1.52806e+06	1.02829e+06	5.6699e+06	5.4941e+06	1.61524e+06	1.42383e+06	1.61524e+06	1.7525e+06	1.70543e+06	2.18863e+06	1.98555e+06	1.51715e+06	1.44516e+06	1.31621e+06	1.44516e+06	4.33343e+06	2.44776e+06	2.04676e+06	2.01166e+06	1.63811e+06	2.19345e+06
neg-M156T394	Tiglylglycine	Organic acids and derivatives	Carboxylic acids and derivatives	3.32835e+06	3.31144e+06	2.88336e+06	2.6168e+06	2.87734e+06	2.78262e+06	2.64654e+06	3.55705e+06	6.24812e+06	2.50128e+07	7.73334e+06	4.37348e+06	7.73334e+06	4.45592e+06	5.8156e+06	7.4598e+06	9.5741e+06	1.0021e+07	4.34456e+06	2.02866e+06	4.76708e+06	2.02866e+06	2.19538e+06	2.06126e+06	2.60521e+06	1.5007e+06	2.75524e+06	3.34631e+06	1.61558e+06	3.34631e+06	1.71326e+06	1.73139e+06	3.66401e+06	4.19424e+06	1.83042e+06	3.29586e+06
neg-M157T195	Allantoin	Organoheterocyclic compounds	Azoles	8.08168e+07	8.5509e+07	7.15623e+07	8.99564e+07	9.71092e+07	7.41315e+07	7.22403e+07	7.84087e+07	9.16859e+07	3.02538e+08	7.8507e+07	8.31703e+07	7.8507e+07	9.35449e+07	1.02986e+08	8.40397e+07	8.98304e+07	1.10613e+08	6.47372e+07	5.87127e+07	6.05973e+07	5.87127e+07	6.06031e+07	8.86937e+07	6.77887e+07	5.65651e+07	7.89036e+07	7.10662e+07	6.0305e+07	7.10662e+07	1.17423e+08	9.94338e+07	7.39172e+07	8.67002e+07	7.26078e+07	7.43722e+07
neg-M157T609	Isobutyric Acid Anhydride	Organic acids and derivatives	Carboxylic acids and derivatives	1.89768e+07	1.78879e+07	5.76529e+06	1.57928e+07	2.31026e+07	1.66725e+07	2.04405e+07	1.72626e+07	1.91508e+07	3.108e+07	2.52008e+07	2.77041e+07	2.52008e+07	2.06953e+07	3.84081e+07	2.50405e+07	2.68671e+07	2.42325e+07	2.38414e+07	2.22696e+07	2.36476e+07	2.22696e+07	2.16369e+07	2.38386e+07	2.05924e+07	1.11067e+07	1.71286e+07	1.75859e+07	1.84811e+07	1.75859e+07	1.91906e+07	1.57951e+07	1.85937e+07	1.94049e+07	6.71618e+06	1.45768e+07
neg-M158T396	Valerylglycine	Organic acids and derivatives	Carboxylic acids and derivatives	2.33949e+07	3.39374e+07	2.08625e+07	2.18412e+07	2.88464e+07	2.31554e+07	2.66962e+07	2.72633e+07	6.15688e+07	2.63667e+08	7.4153e+07	6.20152e+07	7.4153e+07	3.41664e+07	7.92098e+07	6.84373e+07	5.77258e+07	4.49652e+07	2.52722e+07	1.89615e+07	2.54078e+07	1.89615e+07	2.02743e+07	2.31598e+07	9.15733e+06	1.6221e+07	1.68343e+07	1.94786e+07	1.26004e+07	1.94786e+07	1.64757e+07	1.43784e+07	2.51823e+07	1.62226e+07	1.93865e+07	2.30182e+07
neg-M158T475	Pregabalin	Organic acids and derivatives	Carboxylic acids and derivatives	4.99422e+06	3.10473e+06	4.77554e+06	6.08823e+06	5.19676e+06	3.94263e+06	6.27147e+06	7.88944e+06	4.43653e+06	6.87676e+06	6.21895e+06	4.96757e+06	6.21895e+06	7.47346e+06	6.1532e+06	7.42239e+06	6.63246e+06	5.59962e+06	6.20792e+06	4.53162e+06	4.84394e+06	4.53162e+06	4.09575e+06	4.6432e+06	4.85274e+06	4.36266e+06	3.53371e+06	4.06705e+06	3.0727e+06	4.06705e+06	4.07679e+06	3.79011e+06	5.28484e+06	4.80293e+06	4.09105e+06	4.09403e+06
neg-M159T231	3-Oxoadipic acid	Organic acids and derivatives	Keto acids and derivatives	8.0046e+06	7.17708e+06	5.77313e+06	6.69034e+06	5.15621e+06	5.87403e+06	7.27789e+06	6.12458e+06	7.74476e+06	1.07885e+07	7.35925e+06	5.51045e+06	7.35925e+06	8.0461e+06	4.213e+06	8.24225e+06	5.6444e+06	6.71573e+06	1.00304e+07	7.14353e+06	6.96617e+06	7.14353e+06	7.84074e+06	8.02296e+06	6.41105e+06	7.67481e+06	6.47624e+06	7.60309e+06	8.4113e+06	7.60309e+06	1.10357e+06	922744	8.13709e+06	8.3753e+06	9.58397e+06	8.31182e+06
neg-M159T395	Pimelic acid	Lipids and lipid-like molecules	Fatty Acyls	2.99404e+06	3.55192e+06	2.53522e+06	4.19628e+06	6.32724e+06	3.85885e+06	4.93615e+06	3.47762e+06	3.95638e+06	9.3683e+06	4.14519e+06	3.65772e+06	4.14519e+06	3.33726e+06	4.37858e+06	5.10524e+06	3.35109e+06	4.24971e+06	2.68147e+06	2.33394e+06	3.53289e+06	2.33394e+06	2.85469e+06	3.23089e+06	2.63008e+06	5.73756e+06	2.50761e+06	5.27399e+06	6.49744e+06	5.27399e+06	6.61901e+06	3.83891e+06	7.04776e+06	2.00803e+06	1.95113e+06	5.85703e+06
neg-M159T397	Pimelic acid	Lipids and lipid-like molecules	Fatty Acyls	1.04865e+06	2.16851e+06	1.07719e+06	1.4408e+06	1.57424e+06	1.4801e+06	1.55096e+06	1.70071e+06	3.61937e+06	1.55015e+07	4.44831e+06	3.66535e+06	4.44831e+06	3.04828e+06	4.79351e+06	4.20849e+06	3.33321e+06	2.79521e+06	1.41867e+06	590012	1.73738e+06	590012	1.25261e+06	889903	624100	704927	603299	1.05511e+06	763412	1.05511e+06	787079	674242	1.47363e+06	1.10701e+06	1.2031e+06	1.41574e+06
neg-M159T468	3-Hydroxyoctanoic acid	Organic acids and derivatives	Hydroxy acids and derivatives	1.46555e+07	9.5319e+06	2.1218e+07	1.6839e+07	1.22001e+07	3.50326e+07	1.27783e+07	1.44889e+07	1.82205e+07	1.23088e+07	2.06323e+07	8.86693e+06	2.06323e+07	1.15879e+07	7.22822e+06	1.60667e+07	2.66787e+07	2.45515e+07	1.58207e+07	2.14228e+07	1.09358e+07	2.14228e+07	1.70613e+07	1.48777e+07	1.63963e+07	2.04273e+07	1.36604e+07	1.44368e+07	1.58922e+07	1.44368e+07	8.99852e+06	1.71993e+07	6.39728e+06	1.28474e+07	1.08848e+07	1.46982e+07
neg-M160T194	2-Aminoadipic acid	Organic acids and derivatives	Carboxylic acids and derivatives	5.77838e+06	7.8422e+06	7.04323e+06	4.91296e+06	8.03892e+06	6.49168e+06	8.41289e+06	6.64297e+06	6.50415e+06	6.56282e+06	6.45212e+06	6.98919e+06	6.45212e+06	5.69492e+06	6.67048e+06	4.75115e+06	3.59986e+06	5.51831e+06	6.52225e+06	5.38686e+06	7.15584e+06	5.38686e+06	4.95523e+06	8.93701e+06	6.64889e+06	4.99835e+06	6.95894e+06	6.75637e+06	7.92468e+06	6.75637e+06	1.45385e+07	8.56446e+06	5.26429e+06	5.39004e+06	7.80383e+06	7.47287e+06
neg-M161T194	3-Hydroxy-3-methylglutaric acid	Lipids and lipid-like molecules	Fatty Acyls	221578	362772	303241	194785	287192	230224	206575	194639	275229	319907	295645	241083	295645	161301	312735	83275	45527.3	151780	301533	137845	288415	137845	119603	287378	229983	147155	269606	269436	386289	269436	679591	285087	97776.4	170283	371078	296310
neg-M163T421	trans-4-Coumaric acid	Phenylpropanoids and polyketides	Cinnamic acids and derivatives	4.81169e+06	1.88577e+06	2.56924e+06	3.87697e+06	2.19997e+06	1.36972e+06	3.45647e+06	2.23947e+06	3.84634e+06	1.76608e+07	1.02132e+07	1.65858e+07	1.02132e+07	1.34755e+07	1.48897e+07	6.96401e+06	2.56343e+06	3.49647e+06	697804	706085	1.81881e+06	706085	941712	796187	601351	490758	1.38187e+06	1.35321e+06	3.07054e+06	1.35321e+06	2.34081e+06	1.29347e+06	5.78223e+06	1.579e+06	966328	744488
neg-M163T455	2-Hydroxycinnamic acid	Phenylpropanoids and polyketides	Cinnamic acids and derivatives	6.31245e+06	5.91575e+06	3.28661e+06	5.91011e+06	6.42604e+06	2.9771e+06	8.37088e+06	7.02304e+06	4.42688e+06	9.26247e+06	5.91042e+06	1.06795e+07	5.91042e+06	7.91565e+06	1.04196e+07	8.79189e+06	3.23161e+06	5.57072e+06	7.2196e+06	4.51251e+06	6.10911e+06	4.51251e+06	7.58355e+06	4.41327e+06	4.11862e+06	3.7861e+06	5.96696e+06	7.18563e+06	6.76241e+06	7.18563e+06	6.02183e+06	4.34042e+06	8.89846e+06	8.72808e+06	5.82565e+06	4.48781e+06
neg-M163T597	2-Butyl-4-methylphenol	Benzenoids	Benzene and substituted derivatives	2.44815e+06	2.42656e+06	1.68386e+06	1.03694e+06	1.93867e+06	1.53385e+06	1.83816e+06	1.73925e+06	3.06566e+06	3.86201e+06	3.89519e+06	2.35507e+06	3.89519e+06	4.06733e+06	5.0829e+06	3.2482e+06	5.92539e+06	3.82526e+06	1.89645e+06	1.94479e+06	1.4372e+06	1.94479e+06	1.2314e+06	2.84656e+06	1.58428e+06	1.32266e+06	2.39532e+06	3.16218e+06	3.60982e+06	3.16218e+06	2.78814e+06	3.09546e+06	1.89165e+06	4.34346e+06	1.97666e+06	2.59635e+06
neg-M164T378	L-Phenylalanine	Organic acids and derivatives	Carboxylic acids and derivatives	1.9589e+07	2.50616e+07	2.34827e+07	2.04196e+07	2.20337e+07	2.12732e+07	2.75289e+07	2.28215e+07	1.93e+07	1.67793e+07	2.20502e+07	2.47333e+07	2.20502e+07	1.85129e+07	2.5889e+07	2.04434e+07	1.54362e+07	2.36039e+07	2.55194e+07	1.94886e+07	2.12734e+07	1.94886e+07	2.26783e+07	2.02836e+07	2.20156e+07	2.00912e+07	2.44341e+07	2.53711e+07	2.15984e+07	2.53711e+07	1.6717e+07	1.78824e+07	2.45624e+07	2.45625e+07	2.51523e+07	2.362e+07
neg-M164T423	L-Phenylalanine	Organic acids and derivatives	Carboxylic acids and derivatives	3.72592e+06	5.27648e+06	4.22539e+06	4.56293e+06	5.09442e+06	6.28445e+06	5.91899e+06	5.48859e+06	4.26208e+06	1.37758e+07	5.87472e+06	5.76289e+06	5.87472e+06	3.91242e+06	6.12483e+06	5.11622e+06	2.88674e+06	7.1827e+06	5.37507e+06	3.53717e+06	1.04016e+07	3.53717e+06	5.00944e+06	9.82986e+06	4.1722e+06	3.68859e+06	6.28681e+06	5.01337e+06	4.59783e+06	5.01337e+06	2.42971e+06	3.35197e+06	7.51446e+06	9.61488e+06	5.04049e+06	5.82731e+06
neg-M165T189	2,3,4,5-Tetrahydroxypentanoic acid	Organic oxygen compounds	Organooxygen compounds	3.4297e+07	6.3108e+07	5.85669e+07	3.71605e+07	4.54236e+07	3.3489e+07	4.89637e+07	3.42476e+07	2.57808e+07	1.38116e+08	3.19455e+07	2.99999e+07	3.19455e+07	3.51987e+07	3.55768e+07	3.00115e+07	2.03656e+07	3.60385e+07	2.58092e+07	2.99383e+07	2.83529e+07	2.99383e+07	3.69543e+07	2.60111e+07	2.64267e+07	2.71535e+07	3.60878e+07	2.96727e+07	3.49127e+07	2.96727e+07	4.31188e+07	2.55088e+07	2.76185e+07	2.19191e+07	2.71465e+07	3.09266e+07
neg-M165T388	4-Hydroxyphenyl-2-propionic acid	Phenylpropanoids and polyketides	Phenylpropanoic acids	1.0112e+06	1.04859e+06	140287	239275	432571	278015	648084	279309	432657	2.78862e+07	300795	309161	300795	281249	2.57439e+06	1.06785e+06	314801	1.58794e+06	226473	347305	320087	347305	2.18563e+06	255199	267602	290946	322326	298332	310197	298332	353643	326211	579418	901892	327822	435943
neg-M165T405	Terephthalic acid	Benzenoids	Benzene and substituted derivatives	1.30454e+08	8.1664e+07	1.01644e+08	1.30499e+08	1.11242e+08	1.41195e+08	1.30709e+08	9.15277e+07	9.26288e+07	7.92744e+07	8.61563e+07	9.79582e+07	8.61563e+07	9.80784e+07	1.04837e+08	1.29368e+08	1.27248e+08	9.76944e+07	1.25587e+08	1.25293e+08	1.42259e+08	1.25293e+08	1.51029e+08	1.52456e+08	1.35192e+08	1.37958e+08	1.31567e+08	1.2358e+08	1.65858e+08	1.2358e+08	2.24642e+08	1.77804e+08	1.63356e+08	1.34301e+08	1.42368e+08	1.40029e+08
neg-M165T437	L-3-Phenyllactic acid	Phenylpropanoids and polyketides	Phenylpropanoic acids	2.09811e+07	1.28294e+07	1.53857e+07	2.53778e+07	4.7262e+07	8.44281e+07	3.91219e+07	3.11666e+07	3.25876e+07	3.03516e+07	4.1558e+07	3.50876e+07	4.1558e+07	2.26778e+07	4.2374e+07	4.44527e+07	1.38709e+07	1.84012e+07	1.72946e+07	7.65608e+06	1.57273e+07	7.65608e+06	7.40038e+06	3.6596e+07	1.19906e+07	2.66887e+07	1.94176e+07	2.27912e+07	1.06867e+07	2.27912e+07	1.84118e+07	9.19443e+06	1.02307e+07	7.36292e+06	1.04657e+07	4.36472e+07
neg-M166T541	3alpha,4,5,7alpha-Tetrahydro-5-hydroxy-1H-isoindole-1,3(2H)-dione	Organoheterocyclic compounds	Isoindoles and derivatives	5.83333e+06	7.1139e+06	4.35338e+06	5.53857e+06	5.57938e+06	5.90252e+06	6.6839e+06	3.25833e+06	5.46535e+06	4.41751e+06	5.50846e+06	5.43422e+06	5.50846e+06	3.8135e+06	6.0055e+06	6.44634e+06	6.58558e+06	5.41237e+06	5.51316e+06	6.0945e+06	3.91763e+06	6.0945e+06	5.52443e+06	5.94223e+06	4.32876e+06	5.63764e+06	5.79343e+06	5.76846e+06	3.94709e+06	5.76846e+06	5.53369e+06	7.06986e+06	4.15842e+06	7.52403e+06	6.06732e+06	5.37134e+06
neg-M167T212_2	Hexafluoroisopropanol	Organohalogen compounds	Halohydrins	1.70949e+09	1.92112e+09	1.7843e+09	1.79585e+09	1.6219e+09	2.0199e+09	1.83855e+09	1.74644e+09	1.56136e+09	1.13477e+09	1.58568e+09	1.52396e+09	1.58568e+09	1.71731e+09	1.41986e+09	1.60132e+09	1.66439e+09	1.61366e+09	2.10838e+09	2.04422e+09	1.95162e+09	2.04422e+09	2.1612e+09	1.98205e+09	2.1494e+09	1.78e+09	1.69203e+09	1.72548e+09	1.61563e+09	1.72548e+09	1.27521e+09	1.48342e+09	1.98276e+09	1.77587e+09	1.63388e+09	1.54118e+09
neg-M167T217	Hexafluoroisopropanol	Organohalogen compounds	Halohydrins	2.90848e+06	1.98892e+06	1.63772e+06	2.08461e+06	1.53042e+06	688760	2.31463e+06	2.33915e+06	3.55134e+06	1.90959e+06	4.25921e+06	4.15122e+06	4.25921e+06	3.44684e+06	2.33039e+06	3.1394e+06	2.2999e+06	2.44553e+06	2.69446e+06	2.82304e+06	2.45246e+06	2.82304e+06	3.49161e+06	1.52665e+06	2.07051e+06	2.08115e+06	2.6908e+06	3.81748e+06	3.9393e+06	3.81748e+06	1.30145e+06	1.26385e+06	2.92331e+06	2.82673e+06	4.66007e+06	2.71454e+06
neg-M167T271	Uric acid	Organoheterocyclic compounds	Imidazopyrimidines	6.15262e+08	5.80282e+08	4.28475e+08	4.9071e+08	4.33909e+08	5.53097e+08	5.72759e+08	5.78859e+08	3.93399e+08	3.26581e+08	4.47014e+08	4.3223e+08	4.47014e+08	4.59276e+08	3.45951e+08	4.70895e+08	3.16686e+08	4.32938e+08	6.10655e+08	7.23427e+08	4.79687e+08	7.23427e+08	6.73646e+08	5.34585e+08	9.31384e+08	2.66439e+08	4.01676e+08	4.91303e+08	3.92228e+08	4.91303e+08	6.86748e+07	4.50914e+08	3.105e+08	3.26831e+08	4.61668e+08	3.53895e+08
neg-M167T377	3-Hydroxymandelic acid	Benzenoids	Phenols	2.06447e+06	1.46939e+06	925739	759778	1.04006e+06	1.05379e+06	1.04215e+06	914394	727577	8.87932e+06	1.48478e+06	1.91852e+06	1.48478e+06	583932	1.83907e+06	654421	590461	619822	1.45127e+06	826701	960391	826701	1.11594e+06	879460	880505	574065	620478	823798	763281	823798	878358	639285	956186	843072	1.04212e+06	687905
neg-M172T428	Hexanoylglycine	Organic acids and derivatives	Carboxylic acids and derivatives	7.49847e+07	3.94809e+07	5.64861e+07	1.4031e+08	1.16123e+08	4.24871e+07	5.14464e+07	6.03232e+07	1.60314e+08	4.62595e+08	1.94155e+08	2.13649e+07	1.94155e+08	6.45022e+07	1.40891e+08	1.39176e+08	4.06095e+08	1.9924e+08	5.55732e+07	6.58765e+07	8.65991e+07	6.58765e+07	7.52464e+07	8.75221e+07	3.34673e+07	7.25767e+07	5.92195e+07	1.91533e+07	2.26073e+07	1.91533e+07	3.27332e+07	8.4308e+07	2.94947e+07	5.31104e+07	1.6799e+07	3.62767e+07
neg-M173T181	L-Arginine	Organic acids and derivatives	Carboxylic acids and derivatives	1.08276e+07	1.43969e+07	1.15926e+07	9.12127e+06	1.12631e+07	1.40538e+07	1.37653e+07	1.32575e+07	1.16671e+07	1.43677e+07	1.42392e+07	1.63876e+07	1.42392e+07	1.93469e+07	1.74345e+07	1.16007e+07	1.05946e+07	1.40111e+07	1.08684e+07	1.00532e+07	1.09124e+07	1.00532e+07	1.05364e+07	1.15617e+07	1.02314e+07	9.47623e+06	1.08171e+07	1.22733e+07	1.27161e+07	1.22733e+07	1.15378e+07	9.34877e+06	1.08212e+07	1.11829e+07	1.26041e+07	1.35115e+07
neg-M173T198	N-.alpha.-Acetyl-L-ornithine	Organic acids and derivatives	Carboxylic acids and derivatives	5.08288e+06	1.68935e+07	1.54387e+07	1.17712e+07	1.65555e+07	1.72411e+07	1.42868e+07	1.52223e+07	7.45762e+06	8.87528e+06	1.00007e+07	1.0591e+07	1.00007e+07	8.37362e+06	1.04306e+07	9.03073e+06	6.1898e+06	7.95119e+06	719071	1.25616e+06	572044	1.25616e+06	503712	907195	775463	653866	2.08446e+06	1.67179e+06	1.99296e+06	1.67179e+06	3.8947e+06	1.87365e+06	1.99789e+06	1.412e+06	1.93558e+06	1.38007e+06
neg-M173T313	cis-Aconitic acid	Organic acids and derivatives	Carboxylic acids and derivatives	4.17668e+06	1.92624e+07	7.90024e+06	5.10059e+06	1.46887e+07	1.12452e+07	1.77377e+07	1.51218e+07	4.81109e+06	1.97429e+07	1.00127e+07	1.15187e+07	1.00127e+07	1.02934e+07	1.32904e+07	1.35058e+07	4.49029e+06	2.68539e+06	3.94947e+06	8.5508e+06	7.16542e+06	8.5508e+06	1.23146e+07	2.0774e+06	2.7263e+06	2.72376e+06	1.30923e+07	2.28289e+06	6.27834e+06	2.28289e+06	1.47667e+07	1.4462e+07	5.97138e+06	7.5974e+06	1.54083e+07	1.54501e+07
neg-M173T402_1	Phenol sulphate	Organic acids and derivatives	Organic sulfuric acids and derivatives	2.44587e+09	1.88405e+09	2.87258e+09	2.23164e+09	3.34155e+09	1.3752e+09	3.59284e+09	3.87172e+09	4.52709e+09	7.66232e+09	4.91494e+09	5.40965e+09	4.91494e+09	5.85056e+09	3.29562e+09	2.55158e+09	1.16581e+09	7.35379e+09	1.00613e+09	1.07794e+09	1.18055e+09	1.07794e+09	8.02265e+08	7.45383e+08	1.08227e+09	8.35682e+08	2.02976e+09	1.39913e+09	8.38431e+08	1.39913e+09	6.33449e+08	9.32746e+08	1.08308e+09	1.61139e+09	1.12282e+09	7.29455e+08
neg-M173T428	2-Propylglutaric acid	Lipids and lipid-like molecules	Fatty Acyls	5.0776e+06	2.86994e+06	6.54817e+06	6.22523e+06	7.92792e+06	3.01306e+06	3.62132e+06	4.23329e+06	1.07428e+07	3.13838e+07	1.24804e+07	1.56349e+06	1.24804e+07	4.23362e+06	5.25189e+06	9.13219e+06	2.92901e+07	1.29657e+07	6.25924e+06	4.44358e+06	3.78778e+06	4.44358e+06	3.24164e+06	5.94047e+06	2.45475e+06	5.23383e+06	3.90328e+06	2.40976e+06	5.92371e+06	2.40976e+06	3.83536e+06	4.6831e+06	2.14103e+06	3.72116e+06	2.54394e+06	2.56338e+06
neg-M173T432	2-Propylglutaric acid	Lipids and lipid-like molecules	Fatty Acyls	4.36203e+06	3.25559e+06	2.34139e+06	3.57605e+06	2.56548e+06	3.78006e+06	1.05681e+07	4.09505e+06	8.7887e+06	3.16225e+07	9.14996e+06	2.49041e+06	9.14996e+06	4.20133e+06	5.85739e+06	5.03139e+06	3.04904e+07	2.48174e+06	4.16935e+06	3.62687e+06	3.38173e+06	3.62687e+06	3.46508e+06	3.56514e+06	3.26565e+06	2.57373e+06	3.22753e+06	2.06808e+06	6.2742e+06	2.06808e+06	5.79802e+06	3.53545e+06	8.34341e+06	3.63619e+06	2.75655e+06	2.39464e+06
neg-M174T181	L-Citrulline	Organic acids and derivatives	Carboxylic acids and derivatives	571375	643465	475626	460478	501318	723122	735828	619008	468090	599065	737429	821726	737429	598850	720545	481406	431810	590177	574484	444620	445652	444620	307255	639947	415240	332961	644603	735258	522057	735258	400980	346297	615202	481239	494545	699300
neg-M174T185	L-Citrulline	Organic acids and derivatives	Carboxylic acids and derivatives	1.43895e+07	1.50031e+07	1.41711e+07	1.13238e+07	1.33292e+07	1.72773e+07	1.51044e+07	1.42904e+07	1.32079e+07	1.44722e+07	1.42326e+07	1.52178e+07	1.42326e+07	1.20623e+07	1.60539e+07	1.27579e+07	1.26644e+07	2.01683e+07	1.28506e+07	1.01295e+07	1.25162e+07	1.01295e+07	1.1078e+07	1.45652e+07	1.17607e+07	1.08121e+07	1.50467e+07	1.58307e+07	1.39342e+07	1.58307e+07	3.08517e+07	1.62972e+07	1.72655e+07	1.51568e+07	1.30855e+07	1.72329e+07
neg-M174T214	N-Acetyl-L-aspartic acid	Organic acids and derivatives	Carboxylic acids and derivatives	7.43415e+06	8.82347e+06	7.74495e+06	5.88373e+06	7.84952e+06	9.0184e+06	7.76564e+06	8.35556e+06	5.93987e+06	1.0579e+07	5.83088e+06	6.34002e+06	5.83088e+06	6.49791e+06	5.62448e+06	5.65169e+06	5.90413e+06	6.50484e+06	1.80106e+07	6.35461e+06	9.36504e+06	6.35461e+06	5.89061e+06	6.92224e+06	8.25159e+06	7.40612e+06	2.00639e+07	1.04891e+07	8.81928e+06	1.04891e+07	5.80632e+06	4.76983e+06	8.37888e+06	8.15244e+06	9.01655e+06	8.32729e+06
neg-M174T272	N-Acetyl-L-aspartic acid	Organic acids and derivatives	Carboxylic acids and derivatives	2.61008e+06	2.57708e+06	2.19479e+06	1.68449e+06	2.56171e+06	2.63368e+06	2.59894e+06	2.53616e+06	1.71047e+06	3.72679e+06	3.39389e+06	3.44675e+06	3.39389e+06	2.16758e+06	1.53785e+06	2.24088e+06	1.11608e+06	1.81738e+06	5.12921e+06	1.93069e+06	2.16488e+06	1.93069e+06	1.73602e+06	1.77596e+06	2.2107e+06	1.85445e+06	1.06718e+07	4.43926e+06	2.50375e+06	4.43926e+06	4.92151e+06	3.24742e+06	2.5134e+06	1.92889e+06	2.86825e+06	3.70044e+06
neg-M176T389	N-Formyl-L-Methionine	Organic acids and derivatives	Carboxylic acids and derivatives	6.59678e+06	5.44061e+06	6.61816e+06	5.79436e+06	5.03477e+06	5.2885e+06	5.05275e+06	5.64407e+06	9.17985e+06	1.60542e+07	9.47269e+06	8.0951e+06	9.47269e+06	6.84355e+06	8.54645e+06	8.22296e+06	5.78439e+06	6.95215e+06	6.91872e+06	5.07512e+06	5.45502e+06	5.07512e+06	3.94516e+06	6.75332e+06	5.76613e+06	5.2507e+06	5.03863e+06	5.31928e+06	5.70694e+06	5.31928e+06	3.82825e+06	3.18651e+06	6.03832e+06	5.69846e+06	6.34044e+06	6.84366e+06
neg-M178T408	Hippuric acid	Benzenoids	Benzene and substituted derivatives	9.14169e+07	2.91396e+07	2.46632e+07	1.85326e+07	1.93365e+07	2.95636e+07	2.02955e+07	2.11491e+07	1.90969e+08	6.30665e+08	2.93482e+08	2.74073e+08	2.93482e+08	1.86077e+08	2.98558e+08	2.49148e+08	1.43498e+08	2.6045e+08	1.0442e+07	8.6426e+06	2.20592e+07	8.6426e+06	1.43353e+07	1.27018e+07	7.62956e+06	8.56571e+06	2.105e+07	2.82596e+07	3.20393e+07	2.82596e+07	1.9612e+07	9.21255e+06	2.31344e+07	2.12484e+07	2.52694e+07	1.47086e+07
neg-M178T525	2,3,4,5,6,7-Hexahydro-6,7-dimethylcyclopent[b]azepin-8(1H)-one	Organoheterocyclic compounds	Azepines	6.32537e+06	1.8161e+06	5.40536e+06	9.34396e+06	5.401e+06	5.1433e+06	5.91078e+06	9.22446e+06	2.03328e+07	1.18721e+07	2.19921e+07	8.52269e+06	2.19921e+07	1.38201e+07	1.04094e+07	1.79157e+07	2.58597e+07	1.54757e+07	118913	135644	84815.4	135644	17508.2	146100	55714.3	39245.8	658644	683112	1.5034e+06	683112	170502	279814	695719	451644	468280	397012
neg-M180T216	L-Tyrosine	Organic acids and derivatives	Carboxylic acids and derivatives	2.91641e+06	4.40888e+06	3.58516e+06	2.19333e+06	3.23282e+06	2.50729e+06	3.70864e+06	4.5846e+06	2.37746e+06	2.15891e+06	2.84656e+06	2.71564e+06	2.84656e+06	2.09849e+06	2.94554e+06	2.17598e+06	1.38452e+06	3.19243e+06	3.77214e+06	2.28701e+06	2.95218e+06	2.28701e+06	3.30332e+06	2.19059e+06	3.07694e+06	2.44637e+06	3.53677e+06	4.11048e+06	3.14771e+06	4.11048e+06	1.27682e+07	5.55008e+06	3.20256e+06	2.60436e+06	4.57302e+06	3.8437e+06
neg-M180T296	L-Tyrosine	Organic acids and derivatives	Carboxylic acids and derivatives	1.65061e+07	3.47237e+07	2.04838e+07	1.43595e+07	2.52366e+07	1.66032e+07	2.69374e+07	3.2369e+07	1.39022e+07	1.31325e+07	1.89343e+07	1.55568e+07	1.89343e+07	1.55235e+07	2.46008e+07	1.57674e+07	8.44272e+06	2.05398e+07	2.25096e+07	1.57137e+07	1.88732e+07	1.57137e+07	2.18487e+07	1.43937e+07	1.73335e+07	1.35481e+07	2.17331e+07	2.96146e+07	2.22478e+07	2.96146e+07	4.50235e+07	2.29106e+07	2.25899e+07	2.12795e+07	3.62287e+07	2.57365e+07
neg-M180T382	Acamprosate	Organic acids and derivatives	Organic sulfonic acids and derivatives	2.25591e+06	1.88369e+06	1.80021e+06	2.12127e+06	1.30924e+06	1.70049e+06	1.91382e+06	2.04373e+06	1.31078e+06	1.53749e+06	1.15209e+06	1.1895e+06	1.15209e+06	1.72964e+06	2.31994e+06	3.54678e+06	709597	1.29121e+06	2.09109e+06	943938	6.48062e+06	943938	2.20783e+06	931830	1.8243e+06	1.6482e+06	2.11373e+06	2.25259e+06	9.0945e+06	2.25259e+06	1.19162e+06	982387	2.6977e+06	1.50873e+06	2.45259e+06	676140
neg-M181T390	Hydroxyphenyllactic acid	Phenylpropanoids and polyketides	Phenylpropanoic acids	4.06083e+07	5.87292e+07	7.63328e+07	6.30824e+07	6.74857e+07	5.67516e+07	6.29417e+07	8.41037e+07	4.00216e+07	5.15744e+07	4.12076e+07	3.07195e+07	4.12076e+07	4.52016e+07	4.5802e+07	4.27075e+07	2.43309e+07	4.48685e+07	5.80322e+07	3.68536e+07	3.74014e+07	3.68536e+07	4.33548e+07	4.07214e+07	5.19876e+07	3.93985e+07	3.66186e+07	4.30662e+07	3.27721e+07	4.30662e+07	3.02771e+07	2.5878e+07	3.82122e+07	3.09507e+07	5.19797e+07	4.34816e+07
neg-M182T371	4-Pyridoxic acid	Organoheterocyclic compounds	Pyridines and derivatives	1.85781e+06	2.06109e+06	920927	2.22303e+06	1.61132e+06	1.3347e+06	2.17532e+06	2.03939e+06	5.91058e+06	1.66518e+07	5.6564e+06	6.21952e+06	5.6564e+06	6.14249e+06	4.8961e+06	6.37496e+06	1.9984e+06	9.09322e+06	1.92154e+06	2.05825e+06	676128	2.05825e+06	1.24824e+06	2.10901e+06	1.54499e+06	1.20153e+06	1.67979e+06	1.77906e+06	1.76342e+06	1.77906e+06	2.03516e+06	1.90659e+06	1.82039e+06	1.03596e+06	1.90713e+06	2.20932e+06
neg-M184T425	2-Hepteneoylglycine	Organic acids and derivatives	Carboxylic acids and derivatives	3.5261e+06	1.78726e+06	1.79834e+06	1.75818e+06	1.63935e+06	2.25453e+06	2.44854e+06	1.77168e+06	3.49405e+06	2.4012e+07	1.5298e+07	9.31493e+06	1.5298e+07	3.7336e+06	8.72922e+06	1.19148e+07	7.30689e+06	3.85003e+06	3.28492e+06	1.61326e+06	4.05428e+06	1.61326e+06	2.5817e+06	1.92902e+06	1.96772e+06	1.25653e+06	1.31392e+06	1.85737e+06	1.38935e+06	1.85737e+06	1.2146e+06	1.33915e+06	2.57188e+06	2.98528e+06	2.34298e+06	1.56963e+06
neg-M185T556	(1S,2S,4S,5R)-1,8-Epoxy-p-menthane-2,5-diol	Organoheterocyclic compounds	Oxanes	1.83167e+07	1.54811e+07	6.29592e+06	2.84105e+07	2.16297e+07	1.09089e+07	2.43331e+07	2.1458e+07	3.74333e+07	5.50666e+07	5.23187e+07	5.81176e+07	5.23187e+07	1.21871e+07	5.87179e+07	6.00034e+07	3.21496e+07	3.5792e+07	1.4722e+07	8.57454e+06	2.11271e+07	8.57454e+06	2.01982e+07	2.16445e+07	8.50942e+06	5.19807e+06	113724	5.03426e+06	1.63222e+07	5.03426e+06	1.20696e+07	5.98887e+06	9.33495e+06	7.12934e+06	1.0854e+07	6.40886e+06
neg-M187T209	N.alpha.-Acetyl-L-lysine	Organic acids and derivatives	Carboxylic acids and derivatives	2.78269e+06	4.40172e+06	4.0549e+06	3.34164e+06	4.10192e+06	4.25212e+06	3.87742e+06	3.70389e+06	3.20467e+06	3.17758e+06	3.31505e+06	4.00659e+06	3.31505e+06	3.63556e+06	4.9485e+06	3.94682e+06	3.032e+06	3.38411e+06	2.22647e+06	1.77115e+06	2.21417e+06	1.77115e+06	2.11946e+06	2.84494e+06	2.66721e+06	2.29338e+06	2.34959e+06	2.3671e+06	2.43001e+06	2.3671e+06	2.38399e+06	2.85768e+06	2.14531e+06	2.26304e+06	2.74514e+06	2.75794e+06
neg-M187T212	N-Acetyl-L-glutamine	Organic acids and derivatives	Carboxylic acids and derivatives	6.48284e+06	1.01694e+07	7.5898e+06	5.89541e+06	5.97212e+06	4.62756e+06	6.94041e+06	8.93747e+06	6.22935e+06	2.64032e+07	7.04655e+06	7.22385e+06	7.04655e+06	8.14779e+06	1.17918e+07	7.2255e+06	9.17453e+06	6.92665e+06	5.3939e+06	4.23294e+06	4.97933e+06	4.23294e+06	5.9334e+06	5.79088e+06	5.01529e+06	5.25855e+06	4.92663e+06	5.38243e+06	6.29788e+06	5.38243e+06	4.58686e+06	4.25691e+06	5.997e+06	4.64487e+06	6.11585e+06	5.69334e+06
neg-M187T227	Isoplumbagin	Benzenoids	Naphthalenes	3.14188e+08	4.02628e+08	3.7397e+08	3.2424e+08	3.33202e+08	3.65197e+08	3.47372e+08	4.27008e+08	4.09834e+08	7.72139e+08	3.67358e+08	5.22277e+08	3.67358e+08	3.48026e+08	2.92957e+08	2.87146e+08	7.51485e+07	4.17413e+08	4.1382e+08	2.81872e+08	2.84908e+08	2.81872e+08	3.85205e+08	3.12402e+08	3.45799e+08	3.7834e+08	3.62197e+08	3.16833e+08	3.61507e+08	3.16833e+08	1.65877e+08	2.06634e+08	3.52846e+08	2.3198e+08	3.31769e+08	3.33745e+08
neg-M187T278	Isoplumbagin	Benzenoids	Naphthalenes	2.33681e+08	3.19913e+08	3.19987e+08	1.46619e+08	2.56525e+08	1.7167e+08	2.76609e+08	3.25419e+08	1.61316e+08	4.10676e+08	2.79078e+08	3.81109e+08	2.79078e+08	1.44175e+08	2.38419e+08	1.25203e+08	5.57579e+07	2.93775e+08	3.33914e+08	2.53284e+08	1.30278e+08	2.53284e+08	1.54473e+08	2.44934e+08	2.577e+08	1.69805e+08	2.84814e+08	2.2709e+08	1.56885e+08	2.2709e+08	4.23747e+06	2.19501e+08	2.69336e+08	1.10843e+08	2.80385e+08	2.9307e+08
neg-M187T421_2	p-Cresol sulfate	Organic acids and derivatives	Organic sulfuric acids and derivatives	1.28795e+09	1.76396e+09	3.45733e+09	1.35941e+09	2.10646e+09	1.81304e+09	1.33585e+09	2.94292e+09	5.67748e+08	3.09867e+09	7.95836e+08	4.55701e+08	7.95836e+08	5.13852e+08	1.61029e+09	1.40498e+09	6.09353e+08	2.2154e+09	2.0991e+09	1.13819e+09	1.04632e+09	1.13819e+09	1.37634e+09	9.10132e+08	1.68559e+09	1.13705e+09	1.04769e+09	1.13998e+09	8.33709e+08	1.13998e+09	1.07941e+09	7.56086e+08	1.38243e+09	8.35004e+08	1.47072e+09	2.01586e+09
neg-M188T297	N-Acetyl-L-glutamic acid	Organic acids and derivatives	Carboxylic acids and derivatives	322798	1.20139e+07	5.77072e+06	3.84471e+06	134661	4.49215e+06	1.00905e+07	9.66907e+06	4.28593e+06	1.71278e+07	5.26302e+06	5.52794e+06	5.26302e+06	4.37549e+06	5.81975e+06	4.33118e+06	1.74631e+06	4.33762e+06	5.54925e+06	2.73138e+06	3.24338e+06	2.73138e+06	3.6268e+06	79437	2.70216e+06	2.45142e+06	4.86262e+06	3.55031e+06	5.34298e+06	3.55031e+06	5.56704e+06	3.45014e+06	5.19759e+06	2.41338e+06	9.08948e+06	5.17576e+06
neg-M188T376	1-hydroxyhexanoylglycine	Organic acids and derivatives	Carboxylic acids and derivatives	8.73991e+06	1.11279e+07	8.496e+06	6.90273e+06	6.90152e+06	5.21519e+06	6.82487e+06	7.79509e+06	1.12784e+07	5.22921e+07	1.0753e+07	9.28929e+06	1.0753e+07	8.60222e+06	1.44414e+07	1.07561e+07	8.52655e+06	1.19148e+07	1.00403e+07	7.02232e+06	8.71161e+06	7.02232e+06	9.271e+06	8.0525e+06	9.76824e+06	7.70468e+06	7.41955e+06	7.98707e+06	7.58192e+06	7.98707e+06	5.31391e+06	5.16454e+06	8.43858e+06	6.30876e+06	7.86986e+06	9.20658e+06
neg-M188T393_1	8-Hydroxyquinoline-5-carboxylic acid	Organoheterocyclic compounds	Quinolines and derivatives	1.32222e+06	1.93885e+06	1.40194e+06	913752	1.41994e+06	1.32681e+06	1.68377e+06	1.10617e+06	1.76886e+06	1.27372e+07	1.38717e+06	1.22618e+06	1.38717e+06	1.03407e+06	2.33606e+06	910868	1.06615e+06	1.5936e+06	704612	760168	693709	760168	599322	1.18212e+06	356233	604460	803874	1.10815e+06	1.3938e+06	1.10815e+06	640469	630853	1.42841e+06	1.51256e+06	1.14667e+06	794385
neg-M188T393_2	N-lactoyl-Valine	Organic acids and derivatives	Carboxylic acids and derivatives	3.67082e+06	5.65695e+06	6.42682e+06	4.11576e+06	4.53306e+06	5.24124e+06	4.74658e+06	6.28195e+06	3.68417e+06	1.43414e+07	4.21068e+06	4.35515e+06	4.21068e+06	2.54923e+06	3.22504e+06	3.68995e+06	3.23149e+06	4.75623e+06	5.33048e+06	3.37527e+06	4.49419e+06	3.37527e+06	3.54771e+06	3.26551e+06	3.0824e+06	3.88857e+06	3.86227e+06	4.38688e+06	4.02468e+06	4.38688e+06	2.39792e+06	2.26968e+06	3.22776e+06	2.76269e+06	3.3923e+06	5.31471e+06
neg-M188T421	2-aminophenol sulphate	Organic acids and derivatives	Organic sulfuric acids and derivatives	8.82156e+07	1.20998e+08	2.42177e+08	9.21318e+07	1.48615e+08	1.26319e+08	9.12272e+07	2.07995e+08	3.51131e+07	2.16159e+08	5.04657e+07	2.69621e+07	5.04657e+07	3.19971e+07	1.12689e+08	9.69877e+07	3.92291e+07	1.57433e+08	1.44649e+08	7.41139e+07	6.95864e+07	7.41139e+07	9.04824e+07	5.79155e+07	1.18288e+08	7.60193e+07	6.93051e+07	7.82367e+07	5.37497e+07	7.82367e+07	7.11407e+07	4.95861e+07	9.30958e+07	5.43486e+07	1.00962e+08	1.38252e+08
neg-M189T376_1	3-Dehydroquinic acid	Organooxygen compounds	Alcohols and polyols	85427	72672.1	90446.6	74177.3	91474.3	1.30231e+06	123586	96037.4	70216.2	133436	74765.9	65766.5	74765.9	1.29381e+06	61353.4	115757	62583.2	58759.2	57703.8	845927	1.03909e+06	845927	111190	989505	39143.8	71180.8	66163.8	83007.5	62174.3	83007.5	194535	165267	100730	123509	101072	79017.8
neg-M189T377	3-Dehydroquinic acid	Organooxygen compounds	Alcohols and polyols	2.16533e+06	3.59178e+06	2.73872e+06	1.86305e+06	3.30533e+06	2.39893e+06	6.74776e+06	3.52164e+06	1.89573e+06	2.25788e+06	1.41962e+06	1.69124e+06	1.41962e+06	1.8011e+06	1.73648e+06	1.64252e+06	1.08851e+06	3.29097e+06	2.29767e+06	1.11947e+06	1.45732e+06	1.11947e+06	1.66476e+06	1.22197e+06	1.53697e+06	1.3203e+06	1.36765e+06	1.36052e+06	2.50454e+06	1.36052e+06	1.50159e+06	1.00044e+06	3.07257e+06	978610	1.56278e+06	1.2434e+06
neg-M189T381_1	3-Dehydroquinic acid	Organooxygen compounds	Alcohols and polyols	1.50967e+06	2.29466e+06	1.90238e+06	2.55324e+06	2.62409e+06	2.29936e+06	2.23178e+06	2.10708e+06	2.36266e+06	685741	2.38312e+06	2.89666e+06	2.38312e+06	2.09555e+06	2.11358e+06	1.51496e+06	1.06148e+06	1.89444e+06	3.72845e+06	2.82497e+06	2.76527e+06	2.82497e+06	3.06382e+06	2.4339e+06	2.66701e+06	3.29629e+06	3.45541e+06	3.20361e+06	2.71905e+06	3.20361e+06	2.37756e+06	1.93883e+06	2.89787e+06	1.69385e+06	2.91242e+06	2.99242e+06
neg-M190T393	N-Acetyl-L-methionine	Organic acids and derivatives	Carboxylic acids and derivatives	1.65196e+07	1.3719e+07	1.75044e+07	1.55963e+07	1.22269e+07	1.78538e+07	1.63714e+07	2.04562e+07	1.71536e+07	2.46946e+07	2.18494e+07	1.95772e+07	2.18494e+07	2.45761e+07	2.05533e+07	2.30578e+07	1.15714e+07	1.44154e+07	1.92136e+07	1.21726e+07	1.45398e+07	1.21726e+07	8.92303e+06	1.25857e+07	1.23788e+07	1.12475e+07	1.23139e+07	1.53152e+07	1.67868e+07	1.53152e+07	9.00419e+06	6.75777e+06	1.49228e+07	1.36166e+07	2.16128e+07	1.51289e+07
neg-M190T409	5-Hydroxyindole-3-acetic acid	Organoheterocyclic compounds	Indoles and derivatives	5.03126e+06	2.45179e+06	3.18695e+06	2.2215e+06	2.4503e+06	2.85663e+06	2.11979e+06	3.12807e+06	9.79773e+06	2.27961e+07	1.76829e+07	1.02295e+07	1.76829e+07	7.15833e+06	1.04898e+07	1.41102e+07	1.64508e+07	1.67036e+07	1.56122e+06	1.11338e+06	1.16095e+06	1.11338e+06	1.13585e+06	1.20718e+06	1.32153e+06	1.3227e+06	1.6985e+06	2.17907e+06	3.12317e+06	2.17907e+06	1.53461e+06	1.45708e+06	1.74645e+06	2.60187e+06	1.43641e+06	2.59765e+06
neg-M191T198	Isocitric acid	Organic acids and derivatives	Carboxylic acids and derivatives	3.18896e+07	4.56967e+07	3.80309e+07	2.72068e+07	2.84052e+07	1.80562e+07	3.83207e+07	3.92709e+07	3.16469e+07	4.5039e+07	3.14646e+07	3.53206e+07	3.14646e+07	3.04999e+07	3.42698e+07	2.34649e+07	1.6859e+07	3.65357e+07	2.94579e+07	2.50337e+07	2.81622e+07	2.50337e+07	2.76326e+07	3.64793e+07	3.12934e+07	3.46918e+07	4.55252e+07	3.24651e+07	3.41269e+07	3.24651e+07	4.81468e+07	4.15377e+07	4.78106e+07	2.8337e+07	3.51275e+07	4.31998e+07
neg-M191T581	4-Methylphenyl 3-methylbutanoate	Benzenoids	Phenol esters	3.57706e+07	3.73105e+07	3.60794e+07	3.28361e+07	3.70447e+07	3.47026e+07	3.88774e+07	3.23037e+07	3.36768e+07	3.63388e+07	3.50122e+07	3.36588e+07	3.50122e+07	3.93133e+07	4.41251e+07	4.68297e+07	5.32629e+07	3.34188e+07	3.3219e+07	3.62914e+07	3.94058e+07	3.62914e+07	3.92293e+07	4.37499e+07	3.96036e+07	3.47944e+07	4.00546e+07	3.44509e+07	3.67502e+07	3.44509e+07	5.69133e+07	4.84069e+07	3.83138e+07	4.69669e+07	4.26378e+07	3.56655e+07
neg-M192T415	Phenaceturic acid	Organic acids and derivatives	Carboxylic acids and derivatives	2.64439e+08	2.38654e+08	2.69982e+08	2.2513e+08	2.7639e+08	2.43332e+08	2.94045e+08	3.73328e+08	3.61379e+08	2.1538e+09	3.03952e+08	2.84949e+08	3.03952e+08	2.89682e+08	4.2277e+08	3.33318e+08	1.4539e+08	4.79448e+08	1.79822e+08	1.06123e+08	1.47315e+08	1.06123e+08	1.21876e+08	1.10364e+08	1.10289e+08	1.09274e+08	1.20311e+08	9.54051e+07	8.64407e+07	9.54051e+07	9.71011e+07	8.4889e+07	1.30345e+08	9.63478e+07	1.20726e+08	1.33076e+08
neg-M193T541	Methoxyeugenol	Benzenoids	Benzene and substituted derivatives	8.50922e+06	4.29081e+06	5.41007e+06	7.1322e+06	7.9233e+06	6.77437e+06	9.96651e+06	6.44933e+06	7.74389e+06	8.03487e+06	7.23626e+06	7.38265e+06	7.23626e+06	6.58235e+06	7.06957e+06	1.08535e+07	9.2901e+06	6.77711e+06	6.18812e+06	7.89991e+06	7.09227e+06	7.89991e+06	7.64371e+06	8.7185e+06	6.66237e+06	7.67711e+06	6.49462e+06	7.90639e+06	6.94005e+06	7.90639e+06	9.10681e+06	8.34961e+06	7.83538e+06	8.21152e+06	7.36886e+06	6.86579e+06
neg-M195T193	Betaine	Amino acid metabolism	Glycine,serine and threonine matabolism	2.57644e+06	2.32327e+06	2.48292e+06	2.58306e+06	2.17107e+06	2.21675e+06	2.38558e+06	2.53749e+06	2.4913e+06	2.22006e+06	2.25424e+06	2.87156e+06	2.4913e+06	2.20258e+06	2.32642e+06	2.26983e+06	2.49454e+06	2.86255e+06	3.23391e+06	2.67465e+06	2.61387e+06	2.23969e+06	2.48282e+06	2.23969e+06	2.87486e+06	2.61257e+06	2.81143e+06	2.42406e+06	2.78459e+06	2.76568e+06	3.05349e+06	2.76568e+06	2.05543e+06	2.21884e+06	2.88875e+06	3.70377e+06
neg-M197T425	3,4-Methylene suberic acid	Lipids and lipid-like molecules	Fatty Acyls	3.35429e+06	2.02043e+06	3.74502e+06	5.24364e+06	4.75195e+06	2.62888e+06	6.7895e+06	4.98037e+06	2.22308e+06	3.75355e+06	2.9996e+06	671412	2.9996e+06	1.62717e+06	2.54833e+06	5.20858e+06	7.98858e+06	4.0324e+06	3.14939e+06	2.37038e+06	2.27486e+06	2.37038e+06	2.62349e+06	3.53195e+06	1.09261e+06	1.33896e+06	2.77605e+06	1.85252e+06	2.36388e+06	1.85252e+06	2.51641e+06	3.77164e+06	1.95878e+06	4.61752e+06	2.45694e+06	2.44529e+06
neg-M198T386	5beta-Cyprinolsulfate	Lipid metabolism	Primary bile acid metabolism	175030	282221	271932	204284	278605	267352	471546	160043	266543	285793	362346	146398	266543	277911	235124	264276	320708	218354	336609	376796	370146	344971	357694	344971	263359	370807	204942	262737	287734	209922	294714	209922	218353	325422	263303	364540
neg-M199T443	5-Pentyltetrahydro-2-oxo-3-furancarboxylic acid	Organoheterocyclic compounds	Lactones	6.77077e+06	5.1379e+06	8.4133e+06	8.60798e+06	8.88833e+06	8.46613e+06	9.61291e+06	7.29779e+06	6.95764e+06	1.21317e+07	9.48768e+06	5.75412e+06	9.48768e+06	6.81875e+06	7.4461e+06	9.30708e+06	1.05145e+07	1.02577e+07	6.13318e+06	4.14891e+06	4.93586e+06	4.14891e+06	5.88435e+06	6.07276e+06	4.80582e+06	5.12372e+06	4.61912e+06	4.50829e+06	5.12453e+06	4.50829e+06	5.31678e+06	6.07076e+06	4.71084e+06	5.92695e+06	4.64562e+06	5.30766e+06
neg-M199T712	3-Sulfino-L-alanine	Amino acid metabolism	Cysteine and methionine metabolism	1.10594e+06	2.42682e+06	2.2094e+06	1.12524e+06	1.536e+06	1.92801e+06	1.52561e+06	1.33508e+06	1.74435e+06	2.63121e+06	2.2011e+06	1.35242e+06	1.74435e+06	1.0297e+06	2.04853e+06	1.64693e+06	1.50359e+06	2.24803e+06	1.36097e+06	1.18615e+06	2.13247e+06	1.15675e+06	2.01348e+06	1.15675e+06	1.5406e+06	2.58869e+06	3.15346e+06	1.24758e+06	2.13096e+06	953603	1.93694e+06	953603	3.54504e+06	1.40492e+06	2.33042e+06	726009
neg-M200T474	N-Acetylaminooctanoic acid	Organic acids and derivatives	Carboxylic acids and derivatives	8.20192e+07	4.66079e+07	7.56585e+07	9.54577e+07	8.45396e+07	6.1131e+07	1.01324e+08	1.38066e+08	7.72324e+07	1.17418e+08	1.0368e+08	8.06909e+07	1.0368e+08	1.2353e+08	9.82318e+07	1.21006e+08	1.07353e+08	9.4785e+07	1.05279e+08	7.34086e+07	7.57631e+07	7.34086e+07	6.56691e+07	7.37135e+07	8.53604e+07	7.149e+07	5.55387e+07	6.30675e+07	4.69592e+07	6.30675e+07	6.08723e+07	5.57601e+07	8.259e+07	7.94005e+07	6.36226e+07	6.41403e+07
neg-M202T412	N-lactoyl-Leucine	Organic acids and derivatives	Carboxylic acids and derivatives	1.16265e+07	1.30653e+07	2.03926e+07	1.20168e+07	1.27028e+07	1.69603e+07	1.56343e+07	2.04859e+07	9.04197e+06	2.27232e+07	1.20188e+07	1.82781e+07	1.20188e+07	7.51748e+06	6.16093e+06	9.31639e+06	3.08531e+06	1.37271e+07	1.67431e+07	8.37924e+06	1.06893e+07	8.37924e+06	9.04057e+06	7.00491e+06	8.9785e+06	1.06003e+07	1.05677e+07	1.18026e+07	1.06565e+07	1.18026e+07	5.35103e+06	5.12447e+06	1.04489e+07	1.11643e+07	9.39582e+06	1.40323e+07
neg-M203T166	Spermine	Organic nitrogen compounds	Organonitrogen compounds	1.47004e+07	2.50597e+07	1.89304e+07	1.23375e+07	1.56158e+07	1.64199e+07	1.869e+07	2.1371e+07	1.96103e+07	1.46846e+07	1.60517e+07	1.31384e+07	1.40939e+07	2.17465e+07	1.84084e+07	2.1111e+07	2.85004e+07	1.32619e+07	2.4342e+07	1.31651e+07	1.9546e+07	2.16082e+07	2.02617e+07	2.65946e+07	2.64748e+07	1.94611e+07	2.67544e+07	1.3424e+07	1.53046e+07	1.43363e+07	2.20009e+07	2.26488e+07	1.46611e+07	2.86171e+07	2.00821e+07	1.48828e+07
neg-M203T187_3	NG,NG-Dimethyl-L-arginine	Organic acids and derivatives	Carboxylic acids and derivatives	2.22452e+06	2.53203e+06	1.81821e+06	3.626e+06	2.37442e+06	2.33549e+06	2.77832e+06	2.37996e+06	2.4584e+06	2.23338e+06	2.81902e+06	2.31109e+06	2.13638e+06	2.57506e+06	2.70378e+06	3.48404e+06	3.59537e+06	2.01446e+06	3.54588e+06	3.9724e+06	2.84435e+06	2.79614e+06	3.3088e+06	3.01613e+06	3.08519e+06	3.24625e+06	3.26938e+06	2.7966e+06	3.69182e+06	2.8597e+06	3.10943e+06	3.39247e+06	3.91054e+06	3.95016e+06	2.84533e+06	3.22942e+06
neg-M203T190	NG,NG-Dimethyl-L-arginine	Organic acids and derivatives	Carboxylic acids and derivatives	1.79273e+07	2.48257e+07	3.73896e+07	2.73935e+07	5.72399e+07	4.6883e+07	2.35054e+07	2.00552e+07	4.86323e+07	1.38591e+08	4.95635e+07	4.08622e+07	4.58272e+07	5.15708e+07	7.22644e+07	3.07222e+07	8.68569e+07	1.81146e+07	2.32412e+07	2.47053e+07	2.35552e+07	4.70111e+07	5.28025e+07	2.57187e+07	2.46133e+07	4.16129e+07	2.28617e+07	4.61153e+07	4.33218e+07	2.49282e+07	2.42895e+07	2.90013e+07	3.03496e+07	5.96589e+07	6.60518e+07	2.31188e+07
neg-M203T382	Tryptophan	Organoheterocyclic compounds	Indoles and derivatives	7.52426e+07	1.12944e+08	7.05215e+07	9.02133e+07	8.60625e+07	6.55926e+07	1.04338e+08	7.78635e+07	5.25414e+07	3.64623e+07	8.80976e+07	8.82171e+07	8.80976e+07	7.23637e+07	1.1037e+08	7.87314e+07	9.94775e+07	5.31907e+07	1.21334e+08	9.94891e+07	8.91588e+07	9.94891e+07	1.13101e+08	8.21673e+07	9.5065e+07	7.54371e+07	1.00417e+08	1.12553e+08	9.00597e+07	1.12553e+08	6.89909e+07	5.17772e+07	8.97103e+07	1.08953e+08	1.09337e+08	9.85432e+07
neg-M203T387	O-methoxycatechol-O-sulphate	Organic acids and derivatives	Organic sulfuric acids and derivatives	410364	448000	151423	316821	746788	276837	413780	439510	873001	2.1866e+06	716832	897417	716832	462644	1.13858e+06	425375	441194	1.31665e+06	621811	494631	499207	494631	285358	370583	118834	167645	346985	454690	363280	454690	158374	105014	186828	358974	262788	465932
neg-M204T213_2	O-Acetyl-L-carnitine	Lipids and lipid-like molecules	Fatty Acyls	4.37757e+09	5.11435e+09	4.91388e+09	4.84284e+09	4.95357e+09	4.61563e+09	5.37398e+09	4.91341e+09	4.79634e+09	4.81379e+09	4.88453e+09	4.29436e+09	4.57476e+09	4.82588e+09	4.57185e+09	4.63224e+09	5.93753e+09	5.66161e+09	4.35104e+09	4.4776e+09	4.21437e+09	4.14134e+09	4.51992e+09	4.16904e+09	4.35469e+09	4.43868e+09	4.3195e+09	4.10653e+09	4.12718e+09	4.43415e+09	4.7352e+09	5.46148e+09	4.62722e+09	5.13817e+09	4.28785e+09	4.70252e+09
neg-M204T255	O-Acetyl-L-carnitine	Lipids and lipid-like molecules	Fatty Acyls	2.78275e+08	1.45438e+08	4.29428e+08	4.78652e+08	3.40718e+08	2.99243e+08	5.77746e+08	4.87595e+08	3.37274e+08	3.46406e+08	9.47295e+08	2.61157e+08	3.40481e+08	4.62134e+08	3.38878e+08	4.39402e+08	6.88516e+08	6.49568e+08	2.61347e+08	3.34312e+08	2.32523e+08	2.5054e+08	3.26165e+08	3.26206e+08	3.57013e+08	2.91522e+08	2.28448e+08	1.94299e+08	2.15327e+08	2.79698e+08	4.24821e+08	5.33846e+08	4.3363e+08	4.20976e+08	1.967e+08	2.78468e+08
neg-M204T352	O-Acetyl-L-carnitine	Lipids and lipid-like molecules	Fatty Acyls	1.68166e+07	1.70239e+07	1.7303e+07	4.89019e+07	2.53126e+07	1.63454e+07	2.5384e+07	2.01929e+07	2.27859e+07	156302	1.93431e+07	1.94967e+07	1.80752e+07	2.07956e+07	2.03402e+07	1.60862e+07	3.45508e+07	2.82234e+07	1.61185e+07	1.72661e+07	1.30125e+07	1.61543e+07	1.70284e+07	1.2842e+07	1.85277e+07	1.82925e+07	1.47907e+07	1.11957e+07	1.4627e+07	1.68258e+07	1.82638e+07	2.05115e+07	1.48656e+07	1.97004e+07	1.46781e+07	1.45527e+07
neg-M204T371	Indole-3-pyruvic acid	Organoheterocyclic compounds	Indoles and derivatives	2.99419e+06	5.98894e+06	7.54726e+06	8.47348e+06	9.01094e+06	9.36127e+06	8.08844e+06	4.95898e+06	3.452e+06	1.09332e+07	6.69853e+06	8.17728e+06	7.27497e+06	8.31645e+06	8.12596e+06	5.73435e+06	8.27275e+06	5.3302e+06	4.31411e+06	4.23102e+06	6.7689e+06	7.17382e+06	6.61419e+06	6.46846e+06	7.44503e+06	4.18204e+06	3.25083e+06	5.23469e+06	4.87483e+06	6.60291e+06	7.75076e+06	7.48927e+06	5.33043e+06	6.65376e+06	5.4629e+06	4.60182e+06
neg-M204T377	Xanthurenic acid	Organoheterocyclic compounds	Quinolines and derivatives	282679	187694	162179	194120	164889	94935.3	1.21287e+06	214085	62267.3	567002	1.13301e+06	92450.3	1.13301e+06	546809	93834.7	132009	1.84126e+06	66172.3	117920	115189	288669	115189	1.011e+06	31044	108624	710250	119840	280348	562881	280348	45693.9	39457.7	540994	1.12152e+06	150900	128085
neg-M204T385	Xanthurenic acid	Organoheterocyclic compounds	Quinolines and derivatives	2.3212e+06	3.45955e+06	2.05895e+06	1.02431e+06	1.78186e+06	1.27126e+06	1.38448e+06	1.26641e+06	1.05095e+06	3.62718e+07	1.17868e+06	1.09372e+06	1.17868e+06	976232	4.49355e+06	640249	760888	707417	1.17455e+06	1.57448e+06	2.33305e+06	1.57448e+06	3.39875e+06	1.40472e+06	527929	1.04318e+06	1.20116e+06	1.82539e+06	2.0485e+06	1.82539e+06	1.21521e+06	834914	2.16634e+06	1.35521e+06	1.67656e+06	1.01998e+06
neg-M204T387	Xanthurenic acid	Organoheterocyclic compounds	Quinolines and derivatives	216785	302692	745390	87000.7	379946	123487	151285	128134	469152	1.24834e+06	402980	480442	402980	297071	599733	181942	380778	775344	319781	247114	276379	247114	167149	167227	348269	67702.6	104532	243592	200843	243592	698256	493012	119811	123696	96380	162300
neg-M204T431	Indolelactic acid	Organoheterocyclic compounds	Indoles and derivatives	6.46586e+07	4.89493e+07	1.03028e+08	5.71268e+07	5.78286e+07	1.08063e+08	6.54969e+07	7.34209e+07	1.44726e+08	2.49827e+08	2.68916e+08	1.37409e+08	2.68916e+08	1.34231e+08	1.88936e+08	2.17937e+08	7.85747e+07	1.76077e+08	4.64077e+07	2.56546e+07	2.34468e+07	2.56546e+07	3.56375e+07	4.18895e+07	3.44615e+07	3.39622e+07	2.95745e+07	2.91419e+07	3.33789e+07	2.91419e+07	2.18866e+07	1.94794e+07	2.57845e+07	2.81777e+07	2.3459e+07	2.93923e+07
neg-M205T178	Eupolauridine	Organoheterocyclic compounds	Diazanaphthalenes	2.59193e+06	3.98026e+06	4.16424e+06	4.71959e+06	4.91146e+06	3.15055e+06	3.05171e+06	3.61168e+06	4.00288e+06	4.3497e+06	4.43981e+06	5.16228e+06	4.73292e+06	4.42637e+06	5.29274e+06	4.1633e+06	3.90583e+06	4.26442e+06	2.0759e+06	2.94492e+06	2.19311e+06	3.15518e+06	2.0499e+06	1.93896e+06	2.22909e+06	1.71232e+06	2.62273e+06	2.78959e+06	2.15689e+06	4.02281e+06	3.10644e+06	2.30577e+06	3.82587e+06	2.7745e+06	3.30662e+06	2.11226e+06
neg-M205T187_1	Eupolauridine	Organoheterocyclic compounds	Diazanaphthalenes	1.34274e+07	1.40014e+07	1.20417e+07	1.85982e+07	1.19258e+07	1.37068e+07	1.39649e+07	1.36513e+07	1.37977e+07	1.31206e+07	1.46468e+07	1.38225e+07	1.447e+07	1.33634e+07	1.5722e+07	1.65197e+07	1.83248e+07	1.27677e+07	1.92337e+07	2.10906e+07	1.6685e+07	1.63739e+07	1.78854e+07	1.86943e+07	1.79202e+07	1.75995e+07	1.63352e+07	1.34568e+07	1.68913e+07	1.78416e+07	1.70918e+07	1.85646e+07	1.95546e+07	2.04937e+07	1.56823e+07	1.7661e+07
neg-M205T187_2	Eupolauridine	Organoheterocyclic compounds	Diazanaphthalenes	2.641e+07	3.14386e+07	2.37056e+07	4.31589e+07	5.55167e+07	9.84585e+07	5.91832e+07	6.80971e+07	2.34392e+07	6.39613e+07	2.23289e+07	2.47492e+07	2.57772e+07	1.79146e+07	2.0493e+07	2.33888e+07	1.60847e+07	2.19781e+07	2.88474e+07	2.58599e+07	2.67898e+07	2.03669e+07	2.14954e+07	3.7418e+07	2.8201e+07	4.2552e+07	4.06471e+07	3.14714e+07	3.17193e+07	3.0812e+07	2.61447e+07	2.58598e+07	2.13297e+07	2.18623e+07	2.94554e+07	4.34331e+07
neg-M205T190	Eupolauridine	Organoheterocyclic compounds	Diazanaphthalenes	4.53529e+06	4.39037e+06	3.31977e+06	3.73032e+06	3.72399e+06	2.48612e+06	3.96114e+06	4.80768e+06	5.2795e+06	5.34608e+06	5.54796e+06	5.25754e+06	5.08533e+06	5.53113e+06	5.8686e+06	4.30019e+06	4.30308e+06	5.4041e+06	4.30393e+06	3.84876e+06	3.3286e+06	2.9979e+06	3.9176e+06	4.41537e+06	2.79135e+06	3.27047e+06	3.96166e+06	4.00723e+06	3.54634e+06	3.41628e+06	4.79908e+06	3.45736e+06	3.73819e+06	3.84909e+06	3.24535e+06	3.60136e+06
neg-M205T382_2	Tryptophan	Organoheterocyclic compounds	Indoles and derivatives	4.51284e+09	6.8399e+09	4.98297e+09	5.50627e+09	5.42091e+09	5.06545e+09	6.32964e+09	5.42054e+09	4.16078e+09	4.74696e+09	5.48251e+09	5.84412e+09	4.94636e+09	5.01092e+09	6.47226e+09	5.0352e+09	6.24257e+09	4.24568e+09	7.00169e+09	6.26441e+09	5.38722e+09	6.41119e+09	6.37236e+09	5.36837e+09	5.24156e+09	4.80552e+09	5.63694e+09	6.18146e+09	5.35334e+09	5.74652e+09	5.31139e+09	4.46192e+09	6.19294e+09	6.24146e+09	6.36174e+09	5.78603e+09
neg-M205T407	Pyrogallol-1-O-sulphate	Organic acids and derivatives	Organic sulfuric acids and derivatives	1.37577e+06	592567	325107	690691	495702	604017	373387	265273	1.4447e+06	4.99897e+06	4.24938e+06	5.37886e+06	4.24938e+06	1.66728e+06	3.64411e+06	3.95806e+06	1.53862e+06	1.59978e+06	636079	584154	849990	584154	441543	727739	482030	701824	523154	1.06636e+06	468582	1.06636e+06	745648	763495	941898	779280	816405	526133
neg-M205T409	Tryptophan	Organoheterocyclic compounds	Indoles and derivatives	5.92187e+07	1.54502e+08	6.03982e+07	1.18035e+08	1.0426e+08	1.20873e+08	5.34214e+07	1.14253e+08	7.46563e+07	6.38885e+07	1.02408e+08	1.19306e+08	9.94128e+07	1.17963e+08	7.78403e+07	1.161e+08	1.23418e+08	8.63147e+07	8.43333e+07	1.16997e+08	1.04784e+08	1.24738e+08	1.31451e+08	1.20349e+08	9.81679e+07	9.75835e+07	6.12452e+07	1.36506e+08	1.05357e+08	6.44088e+07	1.17018e+08	8.10597e+07	7.12943e+07	1.155e+08	1.1122e+08	1.06583e+08
neg-M206T393	4-(2-Aminophenyl)-2,4-dioxobutanoic acid	Organic oxygen compounds	Organooxygen compounds	1.02486e+07	1.80907e+06	4.46895e+06	1.83052e+06	1.95198e+06	3.91476e+06	1.69032e+06	1.96745e+06	3.39197e+07	5.85833e+07	3.48346e+07	2.02284e+07	3.48346e+07	1.49065e+07	2.46138e+07	2.77236e+07	2.36771e+07	4.36038e+07	135884	196622	71099.7	196622	158066	174539	185759	180935	1.08763e+06	1.68727e+06	1.79711e+06	1.68727e+06	1.06878e+06	1.0336e+06	1.52417e+06	1.30231e+06	521168	1.93446e+06
neg-M206T422	N-Acetyl-L-phenylalanine	Organic acids and derivatives	Carboxylic acids and derivatives	2.9626e+07	2.05908e+07	3.07911e+07	3.76597e+07	2.91389e+07	3.31594e+07	3.38171e+07	3.10198e+07	2.30383e+07	4.73177e+07	2.59051e+07	2.95886e+07	2.59051e+07	3.06539e+07	3.3441e+07	3.56655e+07	2.19125e+07	3.52855e+07	2.79718e+07	1.56454e+07	2.21735e+07	1.56454e+07	2.27567e+07	1.80373e+07	1.75568e+07	1.71205e+07	2.14713e+07	2.27376e+07	1.72727e+07	2.27376e+07	1.32542e+07	1.41395e+07	2.64501e+07	3.3136e+07	2.55628e+07	2.06626e+07
neg-M206T433	Methoxyindoleacetic acid	Organoheterocyclic compounds	Indoles and derivatives	3.19224e+07	3.61357e+07	7.4618e+07	3.5804e+07	3.55359e+07	4.87903e+07	3.58512e+07	4.55787e+07	6.88498e+07	1.41489e+08	9.85834e+07	6.37378e+07	1.06456e+08	5.40823e+07	8.66406e+07	8.37277e+07	8.71806e+06	7.54209e+07	2.08042e+07	1.65437e+07	1.74419e+07	1.99228e+07	2.26449e+07	2.57063e+07	2.65594e+07	2.08929e+07	1.87926e+07	2.06871e+07	2.10414e+07	1.91622e+07	2.24035e+07	1.65623e+07	1.73591e+07	1.67578e+07	1.89933e+07	2.36335e+07
neg-M208T615	dehydro-beta-Ionone	Lipids and lipid-like molecules	Prenol lipids	8.88528e+07	8.90511e+07	3.58167e+08	4.30289e+08	2.12361e+08	2.57488e+08	1.62252e+08	1.39732e+08	8.89277e+07	2.48244e+08	2.88108e+08	1.05828e+08	1.3675e+08	1.58295e+08	1.27568e+08	1.71982e+08	1.44771e+08	2.99746e+08	1.6771e+08	2.8871e+08	1.02963e+08	1.98723e+08	3.05167e+08	1.30943e+08	1.35762e+07	3.74352e+08	1.30927e+08	2.05956e+08	3.12101e+08	2.53375e+08	1.52362e+08	1.97979e+08	2.4735e+08	3.59442e+07	1.36027e+07	1.81932e+08
neg-M209T378	L-Kynurenine	Organic oxygen compounds	Organooxygen compounds	6.72787e+07	1.1587e+08	9.27363e+07	1.02043e+08	1.4382e+08	1.02865e+08	1.04726e+08	1.24479e+08	6.80673e+07	7.87536e+07	9.32787e+07	6.43634e+07	7.13441e+07	8.05077e+07	8.24135e+07	6.3523e+07	9.0518e+07	6.31065e+07	7.49372e+07	5.92198e+07	6.07464e+07	6.96278e+07	6.10993e+07	7.25827e+07	7.0383e+07	5.86128e+07	6.41362e+07	6.3455e+07	5.2008e+07	5.40381e+07	7.63729e+07	6.13746e+07	8.04653e+07	7.49956e+07	8.05227e+07	5.32353e+07
neg-M211T557	Methyl (2E,6Z)-dodecadienoate	Lipids and lipid-like molecules	Fatty Acyls	2.29685e+08	5.70683e+07	7.98435e+07	4.94747e+07	6.03102e+07	4.29946e+07	8.42449e+07	4.29213e+07	3.5211e+07	7.56553e+07	7.00324e+07	6.07828e+07	8.11875e+07	6.0594e+07	3.89006e+07	1.19578e+08	5.08488e+07	7.02318e+07	3.40367e+07	5.64291e+07	6.3484e+07	4.07816e+07	5.65684e+07	1.29055e+08	5.18544e+07	5.04223e+07	3.54818e+07	4.69252e+07	6.91118e+07	1.06793e+08	7.93058e+07	6.34612e+07	1.31666e+08	1.57959e+08	8.32051e+07	6.40914e+07
neg-M212T403_2	Indoxyl sulfate	Organic acids and derivatives	Organic sulfuric acids and derivatives	1.47367e+09	1.11541e+09	1.90427e+09	9.94464e+08	1.75517e+09	1.15202e+09	2.3374e+09	2.03655e+09	2.79326e+09	4.81498e+09	3.38774e+09	3.28741e+09	3.38774e+09	3.33043e+09	2.72179e+09	2.59995e+09	7.94691e+08	4.02359e+09	9.00083e+08	5.7615e+08	6.0589e+08	5.7615e+08	7.21729e+08	5.16004e+08	6.74725e+08	5.53813e+08	8.7096e+08	9.62025e+08	4.58844e+08	9.62025e+08	5.96943e+08	5.30936e+08	7.02701e+08	7.83117e+08	8.17656e+08	8.37378e+08
neg-M214T521	Dodeca-2(E),4(E)-dienoic acid	Lipids and lipid-like molecules	Fatty Acyls	4.13489e+08	1.47841e+08	2.0242e+08	1.04721e+08	1.47359e+08	1.01275e+08	1.73182e+08	8.40801e+07	9.74482e+07	2.34211e+08	2.10203e+08	2.03239e+08	1.60008e+08	1.89646e+08	9.13794e+07	3.23868e+08	9.90511e+07	1.76892e+08	6.07126e+07	1.46813e+08	1.52016e+08	6.51292e+07	1.38498e+08	3.28038e+08	1.11274e+08	1.02508e+08	8.27681e+07	1.17613e+08	1.95416e+08	2.48677e+08	2.07022e+08	1.7013e+08	4.4125e+08	4.65822e+08	2.42238e+08	1.55574e+08
neg-M215T475	Undecanedioic acid	Lipids and lipid-like molecules	Fatty Acyls	4.89254e+06	3.34863e+06	4.67849e+06	4.86203e+06	4.43029e+06	3.87926e+06	6.15802e+06	4.63235e+06	4.17571e+06	3.57574e+06	5.16154e+06	3.86186e+06	5.16154e+06	3.97385e+06	4.09016e+06	5.39465e+06	4.74887e+06	5.29521e+06	3.99804e+06	3.23114e+06	3.73928e+06	3.23114e+06	4.09285e+06	3.35424e+06	4.4384e+06	4.39328e+06	3.22736e+06	3.69987e+06	3.72838e+06	3.69987e+06	3.63457e+06	4.17342e+06	3.85056e+06	3.52114e+06	3.25249e+06	3.35518e+06
neg-M215T505	Undecanedioic acid	Lipids and lipid-like molecules	Fatty Acyls	2.18767e+06	264841	562001	570210	552401	482603	673982	522380	396863	782216	601510	723259	601510	615111	772557	772573	609485	536485	5.22498e+06	3.88656e+06	5.42398e+06	3.88656e+06	5.28836e+06	3.66276e+06	2.83173e+06	1.71524e+06	2.397e+06	3.33317e+06	2.22899e+06	3.33317e+06	2.0545e+06	2.00744e+06	3.82309e+06	2.27712e+06	3.9504e+06	3.15021e+06
neg-M215T614	3-Hydroxydodecanoic acid	Organic acids and derivatives	Hydroxy acids and derivatives	2.18083e+07	1.46879e+07	3.74062e+07	2.94339e+07	1.36694e+07	6.66453e+07	1.28992e+07	1.07014e+07	2.93101e+07	3.18122e+07	3.47734e+07	1.3333e+07	3.47734e+07	2.37616e+07	7.85082e+06	3.26968e+07	7.49903e+07	4.89311e+07	2.74207e+07	4.81781e+07	1.37506e+07	4.81781e+07	2.47496e+07	3.43993e+07	2.07616e+07	4.68543e+07	1.86057e+07	2.52035e+07	2.77934e+07	2.52035e+07	1.03527e+07	4.7744e+07	6.52235e+06	3.6453e+07	2.00199e+07	1.94263e+07
neg-M217T375	Valyl-Valine	Organic acids and derivatives	Carboxylic acids and derivatives	8.43142e+06	1.6232e+06	1.43825e+06	825628	1.17472e+06	959934	1.55505e+06	1.64225e+06	3.2122e+06	8.57271e+06	3.7501e+06	4.19255e+06	4.39135e+06	3.91432e+06	5.24361e+06	3.02597e+06	1.72961e+06	4.8158e+06	1.56382e+07	2.08083e+07	1.91628e+07	1.94845e+07	1.88664e+07	2.08532e+07	1.29122e+07	1.38138e+07	1.79094e+07	1.98786e+07	1.11388e+07	1.91504e+07	1.90827e+07	1.88734e+07	2.69399e+07	1.852e+07	1.40879e+07	3.07177e+07
neg-M217T384_1	Tyrosol 4-sulfate	Organic acids and derivatives	Organic sulfuric acids and derivatives	5.37171e+06	5.62111e+06	6.24797e+06	5.1467e+06	5.20167e+06	8.75515e+06	4.29667e+06	5.275e+06	6.48611e+06	4.04512e+07	9.20941e+06	8.5833e+06	9.20941e+06	5.28664e+06	1.14696e+07	7.54735e+06	4.87935e+06	1.15358e+07	2.8697e+06	1.62323e+06	2.38602e+06	1.62323e+06	2.21733e+06	2.31441e+06	2.55033e+06	2.24128e+06	3.47607e+06	2.72632e+06	2.05008e+06	2.72632e+06	1.85242e+06	1.50884e+06	3.28829e+06	2.28208e+06	2.64731e+06	3.54746e+06
neg-M217T412	2-Hydroxydecanedioic acid	Organic acids and derivatives	Hydroxy acids and derivatives	6.67841e+06	2.94309e+06	3.87257e+06	4.25145e+06	8.31081e+06	2.44912e+06	6.70867e+06	5.37204e+06	6.79881e+06	1.08359e+07	7.55265e+06	4.19417e+06	7.55265e+06	4.61964e+06	6.61352e+06	7.30279e+06	5.70886e+06	7.40309e+06	5.64508e+06	4.55075e+06	3.84145e+06	4.55075e+06	5.70271e+06	4.96869e+06	4.21029e+06	5.20213e+06	3.76708e+06	3.64799e+06	6.01203e+06	3.64799e+06	4.64737e+06	3.64496e+06	4.80396e+06	5.10509e+06	3.34555e+06	5.56457e+06
neg-M218T207	L-Propionylcarnitine	Lipids and lipid-like molecules	Fatty Acyls	1.38152e+06	304167	401115	2.39016e+06	153764	246959	205601	202240	170435	1.83864e+06	481764	332064	368841	395527	650174	204474	275033	439459	134291	229277	207330	418928	309613	318222	4.83665e+06	209081	237236	323057	207844	283306	207048	165395	435277	289367	286287	311624
neg-M218T225	L-Propionylcarnitine	Lipids and lipid-like molecules	Fatty Acyls	1.59785e+08	1.98813e+08	1.41954e+08	1.74787e+08	2.32572e+08	1.67154e+08	1.81535e+08	2.26229e+08	2.18365e+08	1.99783e+08	3.16104e+08	2.25164e+08	2.53597e+08	2.99124e+08	2.00291e+08	1.60965e+08	1.20171e+08	3.80098e+08	1.19823e+08	1.47067e+08	1.52195e+08	8.45946e+07	1.19245e+08	1.43198e+08	1.02209e+08	1.03268e+08	1.49934e+08	1.47121e+08	8.9202e+07	1.42437e+08	1.55147e+08	1.21884e+08	1.91529e+08	1.05899e+08	1.71411e+08	1.04004e+08
neg-M218T256	L-Propionylcarnitine	Lipids and lipid-like molecules	Fatty Acyls	4.33874e+07	4.16197e+07	4.16624e+07	6.49126e+06	3.66109e+07	4.81866e+07	5.17585e+07	5.31093e+07	7.84091e+07	6.79344e+07	1.05113e+08	8.51096e+07	5.89833e+07	8.86054e+06	6.17536e+07	5.39807e+07	3.58639e+07	9.17949e+07	3.85712e+07	2.78793e+07	2.97481e+07	2.77143e+07	4.05416e+07	2.49975e+07	2.85917e+07	2.75132e+07	2.76906e+07	2.97586e+07	7.7624e+06	3.04025e+07	2.85205e+07	1.99593e+07	1.02153e+07	3.01356e+07	4.90769e+06	3.50537e+07
neg-M218T280	L-Propionylcarnitine	Lipids and lipid-like molecules	Fatty Acyls	4.50922e+06	5.03168e+06	5.51858e+06	2.07864e+06	2.98608e+06	3.44907e+06	5.55669e+06	5.25029e+06	2.38331e+06	1.81534e+07	3.604e+06	3.16849e+06	5.29492e+06	4.62382e+06	5.13763e+06	3.16331e+06	2.38831e+06	5.31377e+06	1.47701e+06	2.43374e+06	1.69074e+06	2.22186e+06	2.12584e+06	3.70805e+06	1.46773e+06	9.63589e+06	1.87219e+06	1.68018e+06	1.21354e+06	1.63782e+06	3.33126e+06	2.13751e+06	1.8258e+06	3.0858e+06	1.29125e+06	2.20917e+06
neg-M218T294	L-Propionylcarnitine	Lipids and lipid-like molecules	Fatty Acyls	1.56768e+07	5.03857e+07	1.19972e+07	2.27579e+07	1.73216e+07	1.7273e+07	8.71139e+07	1.16049e+07	3.01356e+07	1.26496e+07	1.99133e+07	3.26681e+07	1.94888e+07	5.32634e+07	2.66488e+07	7.30322e+07	1.42455e+07	3.232e+07	1.13103e+07	6.36209e+06	7.09967e+06	6.6868e+06	3.81166e+07	6.421e+06	1.48786e+07	7.89558e+06	9.70757e+06	7.08121e+06	9.7593e+06	5.81647e+06	3.41725e+07	5.85894e+06	8.88915e+06	4.28039e+07	7.72136e+06	1.08201e+07
neg-M218T368_2	Harmalol	Alkaloids and derivatives	Harmala alkaloids	1.86676e+08	2.29239e+08	1.73334e+08	1.63218e+08	2.31885e+08	2.58874e+08	2.62133e+08	2.22957e+08	3.26903e+08	2.95648e+08	3.94625e+08	3.10936e+08	2.54516e+08	2.72428e+08	3.19521e+08	2.52864e+08	1.94241e+08	3.74752e+08	1.53166e+08	1.43251e+08	1.39707e+08	1.28997e+08	1.67223e+08	1.28229e+08	1.17981e+08	9.8707e+07	1.21509e+08	1.3624e+08	1.29342e+08	1.41464e+08	1.45704e+08	1.20351e+08	2.05018e+08	1.78087e+08	1.42794e+08	1.4696e+08
neg-M218T374	Harmalol	Alkaloids and derivatives	Harmala alkaloids	514555	1.12197e+06	1.5662e+06	596414	765346	724059	664228	808077	3.10145e+07	1.44985e+07	459254	2.6925e+07	269222	3.34263e+07	1.30292e+06	2.10851e+07	279623	3.50307e+07	1.67207e+07	628294	308919	1.91759e+07	1.48168e+07	380126	300968	1.16055e+07	334761	194172	1.19781e+07	1.89593e+06	1.41476e+06	1.21824e+07	1.9708e+07	588515	1.38396e+07	1.57731e+07
neg-M218T375	L-Propionylcarnitine	Lipids and lipid-like molecules	Fatty Acyls	683521	762952	21922.2	757011	25037.7	539429	718863	680101	108810	80702.7	643736	111175	130426	110528	97311.1	74461.2	52652	207334	893682	2.02316e+06	1.94817e+06	1.44736e+06	1.64301e+06	1.76186e+06	1.08472e+06	1.02838e+06	1.57913e+06	1.85037e+06	965265	2.07125e+06	1.62568e+06	1.33688e+06	2.50907e+06	1.63246e+06	1.29416e+06	3.06011e+06
neg-M218T378_1	D-(+)-Pantothenic acid	Organic acids and derivatives	Carboxylic acids and derivatives	9.663e+07	9.95017e+07	8.59243e+07	1.13258e+08	7.65044e+07	6.1298e+07	7.77337e+07	1.08466e+08	1.14336e+08	1.31507e+08	1.20939e+08	1.1278e+08	1.20939e+08	1.13129e+08	1.28998e+08	1.31219e+08	6.61619e+07	1.02274e+08	1.05653e+08	6.44291e+07	6.75474e+07	6.44291e+07	5.49859e+07	6.1955e+07	9.40682e+07	7.56098e+07	1.11361e+08	9.8884e+07	9.82619e+07	9.8884e+07	5.78247e+07	4.8573e+07	1.07174e+08	8.33411e+07	1.30863e+08	1.12995e+08
neg-M219T179_2	Triacetin	Lipids and lipid-like molecules	Glycerolipids	7.75917e+07	9.68326e+07	8.26968e+07	7.35661e+07	9.28589e+07	1.07258e+08	1.0377e+08	9.64174e+07	1.07809e+08	1.04619e+08	1.42015e+08	1.27708e+08	1.39565e+08	1.07843e+08	1.21842e+08	9.58851e+07	1.02294e+08	1.16266e+08	9.06773e+07	9.02055e+07	9.24822e+07	8.39544e+07	8.97138e+07	1.04293e+08	8.25018e+07	8.74429e+07	1.14189e+08	9.90875e+07	1.02704e+08	1.16691e+08	1.10011e+08	8.90424e+07	9.83391e+07	9.50108e+07	1.07698e+08	1.07598e+08
neg-M220T377	Pantothenic acid	Organic acids and derivatives	Carboxylic acids and derivatives	6.55154e+07	9.5316e+07	8.93702e+07	1.14926e+08	7.6279e+07	6.48193e+07	8.39649e+07	1.24214e+08	1.33724e+08	2.56256e+08	1.28223e+08	1.21753e+08	1.18049e+08	1.42277e+08	1.49508e+08	1.52147e+08	9.33296e+07	1.14885e+08	1.01461e+08	6.60601e+07	6.30488e+07	5.12671e+07	5.38927e+07	6.68991e+07	8.43228e+07	7.52349e+07	1.05139e+08	8.89108e+07	9.78476e+07	7.63795e+07	1.00549e+08	7.74921e+07	8.97907e+07	1.07284e+08	1.36585e+08	1.0647e+08
neg-M220T381	Pantothenic acid	Organic acids and derivatives	Carboxylic acids and derivatives	2.30318e+06	4.77798e+06	4.57865e+06	6.1854e+06	6.25351e+06	5.46822e+06	6.47545e+06	5.85293e+06	5.70272e+06	5.71453e+06	6.82444e+06	5.48154e+06	5.31337e+06	5.69926e+06	5.5051e+06	6.60533e+06	6.19855e+06	7.14558e+06	3.93221e+07	3.1464e+07	378548	1.03858e+06	2.71717e+07	3.19795e+07	299434	1.0342e+06	4.89049e+07	300991	5.04998e+07	1.44909e+06	4.7659e+07	3.47052e+07	4.32222e+07	1.23855e+06	228541	4.47043e+07
neg-M221T371	Indole-3-pyruvic acid	Organoheterocyclic compounds	Indoles and derivatives	1.87205e+07	2.43254e+07	2.56299e+07	2.77733e+07	2.97332e+07	3.26305e+07	3.37924e+07	2.04608e+07	1.52424e+07	3.4781e+07	2.58855e+07	2.96973e+07	2.46752e+07	2.73011e+07	3.33262e+07	2.25319e+07	3.37774e+07	1.89076e+07	2.05679e+07	2.24331e+07	2.30321e+07	2.78043e+07	2.73242e+07	2.51003e+07	2.32609e+07	2.13645e+07	1.62009e+07	2.11323e+07	2.28303e+07	2.43851e+07	3.2489e+07	2.76113e+07	2.47099e+07	3.00093e+07	2.11199e+07	2.23974e+07
neg-M221T381_2	Gly-Phe	Organic acids and derivatives	Carboxylic acids and derivatives	3.58363e+06	4.23964e+06	3.72066e+06	3.4371e+06	1.44367e+06	454498	3.68984e+06	3.38851e+06	4.10443e+06	3.20417e+06	4.77539e+06	5.10992e+06	4.77539e+06	4.46083e+06	4.30867e+06	4.06912e+06	406493	4.3966e+06	5.94232e+06	4.00489e+06	5.48439e+06	4.00489e+06	4.13859e+06	4.03029e+06	4.93712e+06	5.11917e+06	4.94162e+06	5.40988e+06	5.27771e+06	5.40988e+06	4.38891e+06	595379	4.73458e+06	4.35989e+06	4.75178e+06	3.12421e+06
neg-M221T531	Monobutyl phthalate	Benzenoids	Benzene and substituted derivatives	5.0003e+07	3.4781e+07	4.76844e+07	4.29589e+07	3.86835e+07	4.04288e+07	4.77842e+07	4.08963e+07	4.48829e+07	3.72391e+07	3.68756e+07	3.75882e+07	3.68756e+07	4.05913e+07	3.56803e+07	4.02762e+07	4.83538e+07	3.307e+07	3.86607e+07	3.96852e+07	4.36914e+07	3.96852e+07	4.72454e+07	4.58183e+07	4.4708e+07	4.107e+07	4.23281e+07	4.15351e+07	4.12213e+07	4.15351e+07	5.00508e+07	5.01888e+07	4.41046e+07	5.29681e+07	4.01324e+07	3.69111e+07
neg-M221T653	16alpha-Hydroxyestrone	Lipid metabolism	Steroid homone metabolism	1.54158e+06	1.8968e+06	665751	2.46656e+06	2.19226e+06	1.94272e+06	2.67809e+06	2.66951e+06	2.11885e+06	2.08723e+06	2.08245e+06	2.4353e+06	2.11885e+06	2.1301e+06	2.01943e+06	2.86954e+06	2.54213e+06	3.19879e+06	1.93043e+06	2.01808e+06	3.27138e+06	2.27376e+06	1.94574e+06	2.27376e+06	2.16323e+06	2.3844e+06	1.49274e+06	1.52261e+06	2.71847e+06	2.30576e+06	1.96229e+06	2.30576e+06	2.57259e+06	3.05601e+06	1.91493e+06	2.5072e+06
neg-M222T381	N-Acetyl-L-tyrosine	Organic acids and derivatives	Carboxylic acids and derivatives	281590	2.56252e+06	381913	394978	1.66215e+06	912632	355103	358425	411162	248359	534065	537870	534065	446792	387660	427430	932781	352206	628565	492524	503387	492524	448779	445961	530647	504736	547580	475552	512659	475552	373631	1.79143e+06	492212	463289	451686	238748
neg-M222T388	N-Acetyl-L-tyrosine	Organic acids and derivatives	Carboxylic acids and derivatives	6.63927e+06	7.26005e+06	7.9434e+06	5.55794e+06	6.58466e+06	4.84735e+06	8.01574e+06	1.20973e+07	6.52098e+06	5.87409e+06	7.19761e+06	5.41471e+06	7.19761e+06	7.82908e+06	9.1166e+06	7.65742e+06	2.47405e+06	1.12527e+07	9.17181e+06	5.59345e+06	7.12869e+06	5.59345e+06	8.62619e+06	4.73704e+06	6.98839e+06	5.05e+06	8.52152e+06	1.04295e+07	6.26791e+06	1.04295e+07	6.61669e+06	4.42814e+06	7.64827e+06	6.764e+06	1.29701e+07	8.95949e+06
neg-M223T380	Gly-Phe	Organic acids and derivatives	Carboxylic acids and derivatives	3.2827e+07	3.25005e+07	3.31972e+07	2.83379e+07	1.73776e+07	7.09605e+06	3.96273e+07	4.02798e+07	3.55765e+07	4.12635e+07	4.86222e+07	4.50563e+07	3.15466e+07	3.80733e+07	4.81294e+07	3.5137e+07	7.65019e+06	4.63731e+07	4.31183e+07	3.39339e+07	3.5518e+07	4.66354e+07	4.68886e+07	4.79811e+07	3.49576e+07	4.02675e+07	4.62794e+07	4.54684e+07	4.38058e+07	4.4961e+07	5.20375e+07	6.26672e+06	4.20963e+07	5.07066e+07	4.11088e+07	3.16421e+07
neg-M225T572	3-Methylbutyl 2-furanbutanoate	Lipids and lipid-like molecules	Fatty Acyls	9.55622e+07	5.11558e+06	7.88715e+06	5.66174e+06	6.27492e+06	6.16088e+06	4.24712e+06	6.30761e+06	4.97787e+06	5.34057e+06	4.78772e+06	4.89763e+06	8.47607e+06	5.2882e+06	6.06131e+06	5.92321e+06	6.07644e+06	4.769e+06	4.63268e+06	5.47511e+06	6.45755e+06	5.95748e+06	6.57371e+06	8.02751e+06	6.18835e+06	7.21309e+06	5.52658e+06	5.5737e+06	5.87273e+06	7.55502e+06	5.36589e+06	6.05305e+06	4.3806e+06	5.78017e+06	5.22941e+06	5.926e+06
neg-M226T200	2-Methylmaleate	Amino acid metabolism	Valine，leucine and isoleucine matabolism	3.54492e+06	5.14068e+06	2.83341e+06	3.9077e+06	2.45835e+06	2.6668e+06	2.68346e+06	3.6158e+06	2.72335e+06	2.91016e+06	2.56411e+06	2.16014e+06	2.72335e+06	2.35064e+06	2.26464e+06	2.11919e+06	2.34304e+06	1.57006e+06	2.74341e+06	2.77402e+06	3.67318e+06	3.20609e+06	3.4087e+06	3.20609e+06	3.02288e+06	3.1298e+06	2.44524e+06	3.01371e+06	3.3536e+06	2.66213e+06	2.77405e+06	2.66213e+06	367352	832273	2.34695e+06	2.12835e+06
neg-M227T484	Traumatic acid	Lipids and lipid-like molecules	Fatty Acyls	8.09696e+06	4.91495e+06	4.48602e+06	7.45251e+06	8.58654e+06	6.46735e+06	1.10168e+07	7.56883e+06	7.82471e+06	7.06063e+06	5.956e+06	6.1346e+06	5.956e+06	4.45837e+06	8.10737e+06	9.01381e+06	4.68364e+06	1.15304e+07	7.79139e+06	4.45099e+06	5.63744e+06	4.45099e+06	6.68481e+06	4.20589e+06	8.4151e+06	6.09537e+06	5.57395e+06	5.67737e+06	5.93449e+06	5.67737e+06	5.86689e+06	6.28782e+06	5.94369e+06	6.86954e+06	1.41646e+07	7.58604e+06
neg-M227T523	trans-Traumatic acid	Lipids and lipid-like molecules	Fatty Acyls	1.11207e+07	1.71381e+06	2.45587e+06	5.50511e+06	5.39169e+06	5.10037e+06	5.42745e+06	4.56174e+06	5.34866e+06	3.75293e+06	5.69983e+06	5.80189e+06	5.69983e+06	4.87305e+06	5.51661e+06	1.13383e+07	5.24479e+06	5.2496e+06	1.16733e+07	1.10644e+07	9.87076e+06	1.10644e+07	1.20575e+07	1.21357e+07	1.18434e+07	1.0875e+07	1.43437e+07	1.62439e+07	1.14643e+07	1.62439e+07	1.42402e+07	1.11001e+07	1.39148e+07	1.90813e+07	1.2468e+07	1.49737e+07
neg-M227T537	Traumatic acid	Lipids and lipid-like molecules	Fatty Acyls	1.05932e+06	753804	965325	724353	1.29734e+06	922384	1.32979e+06	1.09595e+06	1.14777e+06	1.01969e+06	2.09245e+06	3.12331e+06	2.09245e+06	1.42971e+06	1.33737e+06	1.62415e+06	1.3261e+06	971677	454547	491220	5.74739e+07	491220	1.46204e+06	429828	6.84045e+07	6.94059e+07	1.343e+08	257408	395753	257408	9.07408e+07	600831	577195	495779	1.02132e+08	1.95566e+08
neg-M227T540	Traumatic acid	Lipids and lipid-like molecules	Fatty Acyls	6.14375e+07	1.92724e+06	2.94299e+06	4.42167e+06	4.49809e+06	3.39274e+06	4.16111e+06	4.1415e+06	3.88564e+06	3.36799e+06	3.00103e+06	3.01998e+06	3.00103e+06	3.5159e+06	3.66925e+06	3.83112e+06	2.24141e+06	2.97396e+06	8.14983e+07	7.56792e+07	7.459e+07	7.56792e+07	5.13451e+07	8.19693e+07	8.23186e+07	7.21354e+07	1.4797e+08	1.72465e+08	7.91386e+07	1.72465e+08	1.01876e+08	7.76553e+07	1.3053e+08	1.48212e+08	1.03818e+08	2.05624e+08
neg-M228T460	N-Decanoylglycine	Organic acids and derivatives	Carboxylic acids and derivatives	8.78424e+06	4.74347e+06	7.6528e+06	5.67238e+06	9.76442e+06	4.76479e+06	1.13714e+07	7.8745e+06	4.32455e+06	5.06011e+06	5.49004e+06	5.42347e+06	5.49004e+06	1.16025e+07	6.54926e+06	7.5838e+06	5.64808e+06	4.27397e+06	4.08283e+06	4.50071e+06	9.20925e+06	4.50071e+06	6.69564e+06	8.22132e+06	5.6039e+06	5.41682e+06	3.5948e+06	4.68668e+06	7.64657e+06	4.68668e+06	4.64044e+06	5.24379e+06	5.58651e+06	8.76231e+06	6.41004e+06	6.6566e+06
neg-M228T557_2	Methyl (2E,6Z)-dodecadienoate	Lipids and lipid-like molecules	Fatty Acyls	4.49324e+09	1.10221e+09	1.52888e+09	9.50281e+08	1.14746e+09	8.54538e+08	1.41544e+09	8.41727e+08	6.9094e+08	1.46257e+09	1.33456e+09	1.182e+09	1.4984e+09	1.1592e+09	7.63442e+08	2.15886e+09	9.54946e+08	1.33508e+09	6.08824e+08	1.15454e+09	1.25424e+09	5.83405e+08	1.07783e+09	2.45168e+09	9.847e+08	9.18422e+08	6.54469e+08	8.70636e+08	1.37539e+09	2.12626e+09	1.49248e+09	1.23112e+09	2.48602e+09	3.04548e+09	1.65914e+09	1.26266e+09
neg-M229T190	D-Ribose 1-phosphate	Organic oxygen compounds	Organooxygen compounds	6.01324e+06	3.11774e+06	1.40233e+06	2.66667e+06	3.69243e+06	7.12881e+06	5.24712e+06	1.58074e+06	4.75299e+06	4.77765e+06	5.61688e+06	3.58628e+06	5.61688e+06	9.21522e+06	5.22801e+06	9.79405e+06	8.09936e+06	5.39385e+06	4.25168e+06	7.78229e+06	7.46863e+06	7.78229e+06	6.93345e+06	8.72751e+06	4.67577e+06	3.16785e+06	4.614e+06	4.22115e+06	4.86642e+06	4.22115e+06	2.61391e+07	2.76048e+07	7.41685e+06	1.07912e+07	6.84274e+06	3.66632e+06
neg-M229T204	D-Ribose 1-phosphate	Organic oxygen compounds	Organooxygen compounds	1.77711e+07	5.86657e+06	2.55454e+06	7.96305e+06	6.75419e+06	1.09078e+07	1.40729e+07	2.64529e+06	7.49096e+06	7.04742e+06	9.14116e+06	6.32089e+06	9.14116e+06	1.23118e+07	1.51012e+07	1.40181e+07	1.34117e+07	6.0658e+06	7.44001e+06	2.12732e+07	1.99124e+07	2.12732e+07	1.2604e+07	1.49325e+07	1.12752e+07	4.0031e+06	6.14009e+06	1.19126e+07	1.41579e+07	1.19126e+07	7.75578e+06	1.00268e+07	1.50772e+07	1.72869e+07	2.00762e+07	5.66667e+06
neg-M229T214	Isoleucylproline	Organic acids and derivatives	Carboxylic acids and derivatives	1.19384e+08	1.11256e+08	1.02879e+08	8.39425e+07	9.67727e+07	9.99135e+07	1.07486e+08	9.76473e+07	8.93186e+07	3.14056e+08	8.72879e+07	7.57138e+07	6.16397e+07	9.94601e+07	1.12199e+08	8.90205e+07	8.51768e+07	1.03211e+08	9.74245e+07	8.18831e+07	8.28534e+07	9.26421e+07	8.61147e+07	1.09375e+08	7.87023e+07	9.35793e+07	1.18977e+08	8.19143e+07	8.65392e+07	8.24997e+07	1.17741e+08	9.82198e+07	8.54606e+07	1.00896e+08	8.98297e+07	1.08008e+08
neg-M229T377_2	Ile-Pro	Organic acids and derivatives	Carboxylic acids and derivatives	2.27687e+07	3.79718e+07	2.08953e+07	2.39368e+07	2.36779e+07	2.51755e+07	2.20176e+07	2.28564e+07	2.56345e+07	2.81522e+07	2.36193e+07	2.56594e+07	2.20398e+07	3.23688e+07	2.72571e+07	2.11454e+07	2.11516e+07	3.36945e+07	5.14803e+07	4.64115e+07	3.75888e+07	3.44188e+07	4.25113e+07	4.42214e+07	3.10821e+07	4.15744e+07	3.32526e+07	3.38368e+07	3.67849e+07	5.1597e+07	3.58128e+07	2.43632e+07	3.52338e+07	2.41689e+07	5.33273e+07	5.71656e+07
neg-M229T406	Ribulose 5-phosphate	Organic oxygen compounds	Organooxygen compounds	2.51204e+06	2.44904e+06	2.42454e+06	2.3881e+06	2.37966e+06	2.76573e+06	2.38139e+06	2.09749e+06	2.22974e+06	3.69607e+06	2.1621e+06	2.19885e+06	2.1621e+06	2.3094e+06	2.51144e+06	2.61432e+06	2.97887e+06	1.81529e+06	2.16699e+06	2.29926e+06	2.36864e+06	2.29926e+06	2.54892e+06	2.71786e+06	2.41993e+06	2.3805e+06	2.2099e+06	2.23589e+06	2.31164e+06	2.23589e+06	3.72632e+06	2.60991e+06	2.43891e+06	2.67536e+06	2.52769e+06	2.32338e+06
neg-M229T486	Thymol Sulfate	Organic acids and derivatives	Organic sulfuric acids and derivatives	3.59186e+06	8.84291e+06	1.62289e+07	8.42185e+06	1.02765e+07	9.12813e+06	1.07712e+07	1.03068e+07	2.62926e+06	6.26337e+06	3.19228e+06	4.59023e+06	3.19228e+06	4.2188e+06	3.18519e+06	3.38684e+06	887179	3.78739e+06	602200	225182	800782	225182	275349	189909	1.07529e+06	904015	1.29671e+06	985373	2.86922e+06	985373	1.14317e+06	1.0892e+06	1.66526e+06	3.01863e+06	1.18452e+06	1.22638e+06
neg-M229T501	Dodecanedioic acid	Lipids and lipid-like molecules	Fatty Acyls	9.68054e+06	3.03192e+06	6.6531e+06	6.25004e+06	5.86182e+06	6.01446e+06	6.65923e+06	5.99376e+06	9.65842e+06	7.90668e+06	1.25669e+07	8.93802e+06	1.25669e+07	8.82759e+06	1.05387e+07	1.03003e+07	9.23366e+06	1.47017e+07	7.75993e+06	5.8897e+06	6.38807e+06	5.8897e+06	7.10458e+06	7.46006e+06	8.63168e+06	7.37274e+06	7.25912e+06	7.13273e+06	7.03997e+06	7.13273e+06	6.17562e+06	7.39145e+06	7.95198e+06	8.39007e+06	6.61982e+06	7.22822e+06
neg-M231T385	2,4-Dihydroxyacetophenone 5-sulfate	Organic oxygen compounds	Organooxygen compounds	7.10452e+07	6.89264e+07	7.43592e+07	6.32743e+07	7.87871e+07	6.13645e+07	4.65611e+07	5.38778e+07	5.16439e+07	6.83264e+08	5.77812e+07	6.79109e+07	5.77812e+07	4.5398e+07	1.30216e+08	6.85595e+07	3.84315e+07	1.26038e+08	2.56869e+07	1.82376e+07	2.20316e+07	1.82376e+07	2.77232e+07	2.08619e+07	2.72652e+07	1.85442e+07	8.38555e+07	3.81272e+07	2.01838e+07	3.81272e+07	6.33276e+07	2.85285e+07	5.24651e+07	3.55849e+07	2.86133e+07	5.13317e+07
neg-M232T380	(R)-Butyrylcarnitine	Lipids and lipid-like molecules	Fatty Acyls	2.67239e+08	8.15522e+08	5.81147e+08	5.26608e+08	6.04793e+08	5.78256e+08	6.32339e+08	5.47769e+08	5.34885e+08	5.44337e+08	5.60682e+08	7.81807e+08	6.17147e+08	5.0073e+08	5.22643e+08	5.19146e+08	5.59541e+08	5.77304e+08	5.27069e+08	5.04718e+08	6.25253e+08	8.73671e+08	5.25775e+08	6.19274e+08	3.14308e+08	3.55192e+08	4.55603e+08	7.42937e+08	7.51574e+08	5.25358e+08	4.99777e+08	4.58831e+08	6.00374e+08	4.87759e+08	8.06101e+08	6.20703e+08
neg-M232T391	(R)-Butyrylcarnitine	Lipids and lipid-like molecules	Fatty Acyls	4.19312e+06	1.97305e+06	1.88308e+06	1.91008e+06	2.04374e+06	2.22462e+06	2.00257e+06	1.98617e+06	2.05683e+06	1.83635e+06	1.88443e+06	1.99186e+06	2.17237e+06	1.99446e+06	2.01452e+06	2.02775e+06	2.10582e+06	1.9029e+06	1.79338e+06	5.97801e+06	1.8324e+06	1.10988e+07	7.22093e+06	8.54408e+06	1.63982e+06	5.90133e+06	4.93492e+06	1.8046e+06	1.71725e+06	9.21992e+06	8.94798e+06	9.49713e+06	1.49561e+07	1.75607e+07	1.66068e+06	7.69402e+06
neg-M233T412	Melatonin	Organoheterocyclic compounds	Indoles and derivatives	1.49252e+06	8.2498e+06	8.56283e+06	5.54066e+06	7.26453e+06	7.97653e+06	6.76675e+06	6.19029e+06	6.50007e+06	1.25404e+07	1.61793e+07	8.86529e+06	6.96203e+06	4.8328e+06	2.48674e+06	2.94181e+06	5.94116e+06	2.57585e+06	3.14561e+06	2.77988e+06	140651	3.23972e+06	3.43798e+06	2.98953e+06	3.35545e+06	2.57924e+06	2.68347e+06	127500	3.50512e+06	2.60096e+06	3.51091e+06	151279	275891	1.81851e+06	213397	2.99158e+06
neg-M235T181	Oxaloacetate	Carbohydrate metabolism	Citrate cycle (TCA cycle) metabolism	1.3349e+06	1.22787e+06	1.35996e+06	1.27867e+06	1.11658e+06	1.10587e+06	1.1181e+06	1.13568e+06	1.26919e+06	1.22983e+06	1.1173e+06	1.33028e+06	1.26919e+06	998572	1.29434e+06	1.14393e+06	1.26948e+06	1.70723e+06	1.40128e+06	1.28608e+06	1.15097e+06	1.34134e+06	1.45635e+06	1.34134e+06	1.62264e+06	1.31809e+06	1.15822e+06	1.0295e+06	1.17824e+06	959699	1.11233e+06	959699	953942	1.13326e+06	1.17975e+06	1.3365e+06
neg-M236T419	N-lactoyl-Phenylalanine	Organic acids and derivatives	Carboxylic acids and derivatives	7.34494e+06	5.30511e+06	7.93686e+06	7.64056e+06	5.83892e+06	8.81672e+06	8.76985e+06	9.51064e+06	8.01089e+06	1.37534e+07	9.19205e+06	1.12186e+07	9.19205e+06	7.44506e+06	5.14966e+06	7.7938e+06	2.21462e+06	6.73104e+06	9.44908e+06	4.98008e+06	6.14748e+06	4.98008e+06	5.60798e+06	4.53594e+06	4.45787e+06	6.10793e+06	6.3924e+06	6.9197e+06	7.04393e+06	6.9197e+06	3.12583e+06	3.21885e+06	6.37298e+06	6.6219e+06	7.34987e+06	7.09631e+06
neg-M237T381	Phe-Ala	Organic acids and derivatives	Carboxylic acids and derivatives	2.75547e+06	1.46794e+07	1.15897e+07	5.78753e+06	9.06721e+06	1.40067e+07	1.15527e+07	9.95621e+06	2.96303e+06	6.35766e+07	2.65613e+06	2.7831e+06	2.10831e+06	2.98893e+06	8.17344e+06	2.60097e+06	8.4193e+06	2.04714e+06	4.91505e+06	176053	5.18223e+06	6.11841e+06	6.52106e+06	668555	95437.6	4.54864e+06	6.22981e+06	7.19712e+06	99690.2	7.2006e+06	7.12179e+06	90853.8	174735	9.7453e+06	7.29042e+06	6.84934e+06
neg-M239T174	Trimetaphosphoric acid	Homogeneous non-metal compounds	Non-metal oxoanionic compounds	3.61912e+06	4.24519e+06	3.60989e+06	2.45145e+06	2.55817e+06	2.66374e+06	3.28108e+06	3.62027e+06	2.78445e+06	1.58437e+07	2.96056e+06	3.31004e+06	2.96056e+06	2.63494e+06	3.97671e+06	3.85466e+06	1.79166e+06	4.75853e+06	1.15477e+06	1.28938e+06	1.3924e+06	1.28938e+06	1.47011e+06	1.93766e+06	2.30698e+06	1.18411e+06	2.49848e+06	2.78521e+06	2.82865e+06	2.78521e+06	5.56925e+07	789909	3.00123e+06	3.88821e+06	3.03522e+06	2.78624e+06
neg-M240T377	O2'-4a-cyclic-tetrahydrobiopterin	Organoheterocyclic compounds	Pteridines and derivatives	5.85244e+06	1.9567e+07	1.67647e+07	1.84709e+07	1.98253e+07	1.6925e+07	2.2127e+07	2.11975e+07	1.61141e+07	1.91668e+07	2.05083e+07	2.05681e+07	1.86549e+07	1.99815e+07	1.99668e+07	1.42042e+07	1.80598e+07	2.12736e+07	5.04226e+06	4.59754e+06	4.14271e+06	3.72478e+06	3.37055e+06	2.88898e+06	4.37738e+06	4.38634e+06	4.231e+06	2.4477e+06	3.21933e+06	4.1451e+06	5.23954e+06	4.95542e+06	3.91313e+06	5.17708e+06	3.98006e+06	4.42464e+06
neg-M241T215	Pirbuterol	Organoheterocyclic compounds	Pyridines and derivatives	1.78789e+07	2.40085e+07	2.44512e+07	2.29946e+07	2.11925e+07	2.06078e+07	2.43971e+07	3.22457e+07	2.13932e+07	5.15834e+07	1.76525e+07	1.73514e+07	2.80542e+07	2.01302e+07	2.10278e+07	1.8737e+07	1.64836e+07	1.99849e+07	2.33437e+07	1.9856e+07	1.8788e+07	2.03153e+07	2.3695e+07	2.32885e+07	2.42978e+07	1.98239e+07	2.49801e+07	2.30017e+07	1.84275e+07	1.92449e+07	2.31063e+07	2.26067e+07	2.25224e+07	2.68922e+07	2.07364e+07	2.36743e+07
neg-M241T525	2-Carboxy-4-dodecanolide	Organoheterocyclic compounds	Lactones	9.78737e+06	2.22351e+06	4.29914e+06	3.61081e+06	3.60459e+06	2.45028e+06	4.30041e+06	3.78294e+06	2.70886e+06	2.53182e+06	2.78784e+06	2.60127e+06	2.78784e+06	2.97528e+06	2.27539e+06	2.82695e+06	1.65673e+06	2.73584e+06	1.32801e+07	1.04638e+07	1.23657e+07	1.04638e+07	1.29214e+07	1.24461e+07	1.45524e+07	1.0479e+07	1.37921e+07	1.40894e+07	9.70079e+06	1.40894e+07	1.18551e+07	2.20679e+07	1.31214e+07	1.64553e+07	1.32099e+07	1.31026e+07
neg-M241T539	2-Carboxy-4-dodecanolide	Organoheterocyclic compounds	Lactones	8.65428e+06	2.37954e+06	2.61591e+06	2.24316e+06	2.4416e+06	2.45575e+06	2.63334e+06	2.40175e+06	2.29052e+06	2.4195e+06	2.44504e+06	2.27041e+06	2.44504e+06	2.6471e+06	1.49788e+06	2.89895e+06	2.61691e+06	2.30043e+06	1.95267e+07	1.45065e+07	1.71691e+07	1.45065e+07	2.83537e+07	1.06694e+07	1.27704e+07	8.11677e+06	1.22662e+07	1.73899e+07	1.07237e+07	1.73899e+07	8.30822e+06	1.13117e+07	1.53486e+07	1.31158e+07	3.38741e+07	1.64128e+07
neg-M241T559	2-Carboxy-4-dodecanolide	Organoheterocyclic compounds	Lactones	5.22563e+06	1.38118e+06	986449	2.00863e+06	2.19537e+06	2.71269e+06	2.57768e+06	2.09181e+06	2.52282e+06	2.55223e+06	2.63661e+06	2.83801e+06	2.63661e+06	2.69566e+06	2.14333e+06	2.87866e+06	2.68023e+06	1.97315e+06	1.28733e+07	1.2386e+07	1.01397e+07	1.2386e+07	1.90564e+07	6.6038e+06	7.2006e+06	5.80932e+06	8.40666e+06	1.1178e+07	6.14429e+06	1.1178e+07	4.94107e+06	6.80137e+06	9.6441e+06	9.45816e+06	1.07735e+07	9.63212e+06
neg-M241T568	2-Carboxy-4-dodecanolide	Organoheterocyclic compounds	Lactones	575572	317123	4.86565e+06	1.02141e+06	895811	1.84537e+06	1.37751e+06	1.04996e+06	1.54834e+06	1.08401e+06	2.25336e+06	686830	2.25336e+06	1.40624e+06	744681	3.64312e+06	2.92769e+06	1.43255e+06	417130	447355	108151	447355	665684	227537	47838.4	3.40581e+06	370649	181743	74392.6	181743	1.8512e+06	272006	145026	377957	203300	128326
neg-M241T584	6-Ketomyristic acid	Lipids and lipid-like molecules	Fatty Acyls	8.37048e+06	8.32039e+06	1.57889e+07	1.14697e+07	1.17419e+07	1.64155e+07	1.02408e+07	9.28502e+06	1.679e+07	7.15836e+06	1.78772e+07	1.29415e+07	1.78772e+07	6.35878e+06	8.12288e+06	1.5927e+07	2.84536e+07	7.9337e+06	1.61563e+07	9.17259e+06	6.71369e+06	9.17259e+06	1.21009e+07	1.02482e+07	6.02061e+06	8.58021e+06	1.47252e+07	9.30225e+06	8.28812e+06	9.30225e+06	3.83262e+06	8.80412e+06	3.30103e+06	1.77817e+07	6.78702e+06	1.66296e+07
neg-M242T487	N-Undecanoylglycine	Organic acids and derivatives	Carboxylic acids and derivatives	1.7271e+08	9.57607e+07	1.18499e+08	1.02996e+08	1.32735e+08	7.34875e+07	1.59487e+08	1.49827e+08	6.85454e+07	1.07018e+08	9.62966e+07	1.01726e+08	9.62966e+07	1.25103e+08	7.60545e+07	1.76029e+08	9.35136e+07	7.81638e+07	8.83058e+07	7.43657e+07	9.77126e+07	7.43657e+07	8.13725e+07	1.1734e+08	9.82739e+07	6.29478e+07	4.83809e+07	6.07146e+07	1.08769e+08	6.07146e+07	6.89547e+07	7.49462e+07	8.86663e+07	2.26121e+08	1.02596e+08	8.12694e+07
neg-M243T445	Icosatrienoic acid	Lipid metabolism	Polyunsaturated fatty acids metabolism	292394	264557	183521	160753	226170	151367	150700	211438	118367	171858	144608	1.0932e+06	118367	206273	150532	95002.7	146907	93924.6	200089	159402	178601	95820.2	161950	95820.2	138074	109002	131052	185121	217079	226464	162889	226464	297184	310654	283558	127246
neg-M243T531	1,11-Undecanedicarboxylic acid	Lipids and lipid-like molecules	Fatty Acyls	3.68126e+07	6.0952e+06	1.02442e+07	1.02187e+07	9.15725e+06	8.66784e+06	1.26376e+07	1.07716e+07	6.4626e+06	5.98257e+06	6.57303e+06	6.51847e+06	6.57303e+06	7.10969e+06	5.19043e+06	6.60125e+06	5.9466e+06	6.65297e+06	3.8415e+07	3.65411e+07	3.52004e+07	3.65411e+07	5.20405e+07	4.18496e+07	4.32924e+07	3.67354e+07	5.52421e+07	5.6278e+07	4.45202e+07	5.6278e+07	2.97031e+07	4.91585e+07	5.43189e+07	7.1706e+07	4.97575e+07	5.05858e+07
neg-M243T591_2	(R)-3-Hydroxy-tetradecanoic acid	Lipids and lipid-like molecules	Fatty Acyls	5.93166e+06	8.58547e+06	1.45208e+07	6.19353e+06	6.36824e+06	1.18276e+07	6.9175e+06	6.53636e+06	1.37038e+07	8.56064e+06	9.86868e+06	5.36466e+06	9.86868e+06	5.15478e+06	3.30122e+06	6.88906e+06	7.53954e+06	1.93238e+07	5.15251e+06	6.50673e+06	5.18639e+06	6.50673e+06	7.11125e+06	7.36561e+06	5.74662e+06	7.82765e+06	5.01976e+06	8.79567e+06	6.69578e+06	8.79567e+06	3.78741e+06	5.74919e+06	2.97202e+06	4.87436e+06	5.04044e+06	5.52396e+06
neg-M243T630	2-Hydroxymyristic acid	Lipids and lipid-like molecules	Fatty Acyls	2.0418e+06	2.56198e+06	2.67139e+06	3.03957e+06	5.24596e+06	2.93488e+06	2.13463e+06	1.76374e+06	4.96112e+06	3.00709e+06	3.45323e+06	3.34061e+06	3.45323e+06	2.70009e+06	2.22959e+06	4.1567e+06	5.4808e+06	3.62827e+06	2.2472e+06	2.5323e+06	1.63456e+06	2.5323e+06	1.93838e+06	2.80475e+06	1.47738e+06	2.1153e+06	2.09735e+06	2.45068e+06	1.89982e+06	2.45068e+06	1.5995e+06	2.3117e+06	1.51435e+06	2.37343e+06	1.50168e+06	1.68929e+06
neg-M245T370	Hydroxyprolyl-Isoleucine	Organic acids and derivatives	Carboxylic acids and derivatives	2.1679e+07	2.46353e+07	2.13076e+07	2.27633e+07	1.75857e+07	2.13884e+07	2.31769e+07	3.37805e+07	2.59009e+07	8.27213e+07	2.36096e+07	2.53932e+07	2.4287e+07	2.28323e+07	2.2157e+07	1.89577e+07	1.8684e+07	1.9004e+07	2.85729e+07	1.84079e+07	1.64603e+07	1.97046e+07	1.54711e+07	2.56041e+07	2.07162e+07	1.93387e+07	1.71947e+07	1.36898e+07	2.03119e+07	1.92933e+07	1.77618e+07	1.77738e+07	1.24334e+07	1.3007e+07	1.78062e+07	1.48099e+07
neg-M245T381_1	3-[3-(Sulfooxy)phenyl]propanoic acid	Organic acids and derivatives	Organic sulfuric acids and derivatives	396852	323780	381801	345509	726777	157987	595310	486877	465920	1.65357e+06	473961	524276	473961	309975	828078	360658	133791	864515	578949	399006	321073	399006	359443	194493	200365	132216	294944	533377	381166	533377	182494	122248	224203	111322	384473	479740
neg-M245T392	3-[3-(Sulfooxy)phenyl]propanoic acid	Organic acids and derivatives	Organic sulfuric acids and derivatives	1.73661e+07	3.11507e+06	2.14509e+06	1.88223e+06	2.34301e+06	2.16785e+06	1.64638e+06	1.45449e+06	3.29796e+07	1.15572e+08	7.25782e+07	6.65927e+07	7.25782e+07	3.88214e+07	7.01524e+07	8.06693e+07	1.12651e+07	6.94729e+07	531031	550877	608139	550877	875772	650681	669515	665592	5.16817e+06	1.19661e+07	4.69057e+06	1.19661e+07	4.45454e+06	2.58118e+06	3.67157e+06	2.28096e+06	1.24645e+06	4.51544e+06
neg-M245T394	3-[3-(Sulfooxy)phenyl]propanoic acid	Organic acids and derivatives	Organic sulfuric acids and derivatives	1.21055e+07	2.27376e+06	117551	227010	1.58139e+06	215687	128239	1.0973e+06	2.74278e+07	187616	5.89564e+07	5.16246e+07	5.89564e+07	3.30381e+07	5.76133e+07	6.66999e+07	316279	5.4489e+07	207910	180003	129247	180003	191212	169783	259760	205704	4.30557e+06	9.46415e+06	209256	9.46415e+06	138316	280523	122271	259068	187670	119412
neg-M245T421	N-acetyltryptophan	Organic acids and derivatives	Carboxylic acids and derivatives	1.48729e+07	1.59186e+07	2.13373e+07	1.59261e+07	1.53402e+07	1.9561e+07	2.02517e+07	1.68809e+07	1.49186e+07	2.0216e+07	2.1671e+07	1.75527e+07	2.1671e+07	1.79117e+07	2.32765e+07	2.1638e+07	3.40513e+07	1.67303e+07	1.9423e+07	1.34889e+07	1.05275e+07	1.34889e+07	1.29603e+07	1.40205e+07	1.24302e+07	1.27772e+07	1.32977e+07	1.29684e+07	1.27748e+07	1.29684e+07	1.0185e+07	9.0652e+06	1.59028e+07	1.93426e+07	1.28485e+07	1.12521e+07
neg-M246T386	Acylcarnitine 5:0	Lipids and lipid-like molecules	Fatty Acyls	862036	864297	293140	1.02391e+08	751222	1.68881e+06	210663	1.23535e+08	9.63862e+07	9.84036e+07	545619	671151	9.1111e+07	1.85098e+06	1.86469e+06	343399	2.45635e+06	515601	861263	2.5115e+06	669689	414974	8.67949e+07	1.03094e+06	617155	5.77933e+07	660437	1.12869e+06	2.08602e+06	2.87292e+06	2.94571e+06	7.64183e+07	2.46724e+06	677218	1.00129e+08	1.20119e+06
neg-M246T387	Acylcarnitine 5:0	Lipids and lipid-like molecules	Fatty Acyls	4.94219e+07	1.25991e+08	1.10558e+08	1.14614e+08	1.49227e+08	1.33625e+08	1.75298e+08	1.40227e+08	1.08957e+08	1.10399e+08	1.06127e+08	1.11272e+08	1.01485e+08	1.17995e+08	9.8398e+07	1.08563e+08	1.09547e+08	1.35729e+08	1.03343e+08	9.33557e+07	1.10122e+08	9.24673e+07	9.75464e+07	8.34438e+07	7.72254e+07	6.42991e+07	9.36025e+07	9.05947e+07	8.4591e+07	8.12176e+07	7.94969e+07	8.48361e+07	1.29747e+08	9.38355e+07	1.09865e+08	1.02272e+08
neg-M249T405	6-Hydroxymelatonin	Organoheterocyclic compounds	Indoles and derivatives	3.71053e+06	1.20955e+06	1.08464e+06	290243	1.04918e+06	197494	1.47649e+06	2.6244e+06	95916	2.74025e+06	1.22016e+06	1.34024e+06	1.4752e+06	1.56113e+06	229629	1.10406e+06	985316	666807	955566	1.97185e+06	1.00518e+06	992030	1.48906e+06	664455	712697	1.01851e+06	1.49033e+06	1.27923e+06	1.26101e+06	1.00398e+06	613865	961346	921297	481841	514770	1.51399e+06
neg-M249T583	(3beta,8beta)-3-Hydroxy-7(11)-eremophilen-12,8-olide	Lipids and lipid-like molecules	Prenol lipids	6.58549e+06	5.42255e+06	5.52405e+06	8.76633e+06	5.90365e+06	7.35867e+06	1.07208e+07	5.68354e+06	4.6542e+06	7.45776e+06	4.66806e+06	7.50096e+06	4.66806e+06	1.00015e+07	3.51502e+06	4.21606e+06	5.26993e+06	7.4834e+06	4.66007e+06	4.80397e+06	3.71165e+06	4.80397e+06	5.71072e+06	3.74632e+06	3.12489e+06	4.62865e+06	4.25972e+06	7.11925e+06	1.53301e+07	7.11925e+06	6.79608e+06	8.1111e+06	1.84977e+06	1.146e+07	3.14848e+06	4.61942e+06
neg-M249T609	3beta-Hydroxycinnamolide	Organoheterocyclic compounds	Naphthofurans	1.00909e+07	6.38319e+06	6.26636e+06	9.93687e+06	1.05151e+07	8.94861e+06	1.0634e+07	9.26707e+06	7.0932e+06	9.27191e+06	6.80765e+06	1.02643e+07	6.80765e+06	3.22392e+07	5.89673e+06	7.52388e+06	7.93004e+06	1.06491e+07	1.05433e+07	2.22583e+07	1.00405e+07	2.22583e+07	1.29271e+07	1.1282e+07	1.00187e+07	1.26681e+07	1.11911e+07	2.7888e+07	1.39039e+07	2.7888e+07	6.64183e+06	1.4328e+07	7.43963e+06	2.01227e+07	9.97454e+06	1.47045e+07
neg-M251T575	Glycerone	Lipid metabolism	Glycerolipid metabolism	1.41009e+06	2.57989e+06	2.98029e+06	1.9154e+06	2.39499e+06	2.50274e+06	2.97728e+06	2.94273e+06	2.48486e+06	3.13684e+06	2.4925e+06	3.23419e+06	2.48486e+06	2.82775e+06	4.52479e+06	2.69465e+06	2.84415e+06	3.25353e+06	2.55357e+06	3.50389e+06	3.89878e+06	3.69306e+06	3.18019e+06	3.69306e+06	4.75994e+06	2.92584e+06	1.84267e+06	3.3025e+06	3.17078e+06	3.99986e+06	4.07618e+06	3.99986e+06	2.61205e+06	4.24081e+06	779364	5.34903e+06
neg-M253T615	Palmitelaidic acid	Lipids and lipid-like molecules	Fatty Acyls	3.09514e+07	5.29071e+07	7.75418e+06	2.96414e+07	3.84629e+07	1.03717e+07	2.00814e+07	2.17774e+07	3.04995e+07	5.80851e+07	7.7795e+06	5.75677e+07	7.7795e+06	9.32482e+07	8.18997e+06	2.32768e+07	1.8552e+07	6.66365e+07	1.45272e+07	3.45394e+07	4.55982e+07	3.45394e+07	3.34708e+07	5.31113e+07	4.83279e+07	2.39176e+07	1.62065e+07	3.62638e+07	2.8808e+07	3.62638e+07	5.72917e+07	3.28664e+07	4.13078e+07	1.84282e+08	1.08401e+08	2.525e+07
neg-M253T657_2	Palmitelaidic acid	Lipids and lipid-like molecules	Fatty Acyls	3.10771e+06	4.30517e+06	389729	3.85249e+06	4.8817e+06	1.37927e+06	3.17003e+06	2.93855e+06	4.85868e+06	5.26459e+06	1.34399e+06	4.97888e+06	1.34399e+06	6.9907e+06	2.05185e+06	3.46094e+06	2.63923e+06	4.14929e+06	1.40949e+06	3.04368e+06	4.67563e+06	3.04368e+06	4.48344e+06	3.71353e+06	3.04548e+06	3.11216e+06	4.20453e+06	3.22372e+06	3.96192e+06	3.22372e+06	4.53181e+06	3.83898e+06	4.7842e+06	1.2086e+07	6.00229e+06	3.26196e+06
neg-M255T11	cis-9-Hexadecenoic acid	Lipids and lipid-like molecules	Fatty Acyls	2.97534e+06	2.76852e+07	5.02696e+06	3.01605e+07	2.8566e+07	8.79089e+06	3.72776e+07	9.90754e+06	5.30983e+06	1.29767e+07	1.6517e+07	1.13456e+07	4.99217e+06	1.04289e+07	1.8017e+07	6.83409e+06	1.82401e+07	5.41441e+06	2.43146e+07	2.86847e+07	2.55009e+07	3.09039e+07	3.98369e+07	1.69343e+07	5.46239e+06	1.07483e+07	1.29199e+07	1.31906e+07	8.1553e+06	3.28894e+07	1.59998e+07	1.5347e+07	3.36529e+07	1.66946e+07	6.16799e+06	1.09656e+07
neg-M255T493	Palmitic acid	Lipids and lipid-like molecules	Fatty Acyls	7.69648e+06	1.75466e+07	7.5744e+06	9.62842e+06	1.20207e+07	2.77401e+07	2.34212e+07	8.75017e+06	793597	1.06598e+07	1.08173e+07	1.90804e+06	1.08173e+07	1.09664e+07	2.97365e+07	9.90847e+06	5.62557e+06	3.38384e+06	1.03014e+07	1.10018e+07	7.25817e+06	1.10018e+07	1.07521e+07	6.6692e+06	4.8178e+06	1.84316e+07	4.77406e+06	5.61738e+06	1.25572e+07	5.61738e+06	1.71352e+07	8.66088e+06	9.03182e+06	1.21937e+07	2.12798e+06	6.02363e+06
neg-M255T550	5-Nonyltetrahydro-2-oxo-3-furancarboxylic acid	Organoheterocyclic compounds	Lactones	1.20899e+07	3.47973e+06	5.60093e+06	6.42602e+06	7.25518e+06	6.05334e+06	7.68032e+06	6.0832e+06	4.18004e+06	1.42876e+07	4.79688e+06	4.30928e+06	4.79688e+06	4.44559e+06	3.55138e+06	5.02374e+06	3.91657e+06	4.22839e+06	2.71833e+07	1.24824e+07	1.40017e+07	1.24824e+07	3.49015e+07	2.86853e+07	1.29762e+07	1.28428e+07	2.30975e+07	2.0555e+07	1.42947e+07	2.0555e+07	1.84903e+07	3.19297e+07	3.29247e+07	4.28039e+07	1.79001e+07	1.82355e+07
neg-M255T654	Palmitic acid	Lipids and lipid-like molecules	Fatty Acyls	8.64108e+07	1.94862e+08	8.03423e+07	1.35728e+08	1.35057e+08	1.4529e+08	5.65745e+07	6.63505e+06	2.05743e+08	1.74801e+08	1.64608e+08	1.72748e+08	1.64608e+08	1.87673e+08	1.85848e+08	1.07213e+08	1.44425e+08	1.57806e+08	2.13494e+08	1.29299e+08	1.61479e+08	1.29299e+08	8.56436e+06	1.21079e+08	4.76231e+06	1.18982e+08	1.29737e+08	7.04011e+07	8.46409e+06	7.04011e+07	2.93543e+08	9.22333e+06	9.59773e+07	1.2023e+08	9.26254e+07	7.56334e+07
neg-M256T28	Tetracosanoic acid	Lipid metabolism	Monounsaturated fatty acid metabolism	155939	211238	59660	209282	236962	263937	260236	248460	262448	157140	303079	267827	262448	289126	188667	238725	167002	395554	122610	202728	239523	153506	269922	153506	201856	146466	96527.7	142216	247181	258724	241267	258724	202519	203762	243331	144163
neg-M256T456	Palmitamide	Lipids and lipid-like molecules	Fatty Acyls	7.16485e+07	5.53512e+07	7.82268e+06	4.21473e+07	5.79306e+07	6.16858e+07	4.08721e+07	2.58519e+07	9.31148e+07	3.46069e+07	4.01056e+07	1.98416e+08	7.21878e+06	7.3405e+07	4.13811e+07	1.12043e+08	2.28116e+07	6.0893e+07	6.5008e+07	1.57824e+08	4.90324e+07	7.02763e+07	1.88143e+07	7.62551e+07	6.61895e+06	1.85332e+08	4.91881e+07	8.49223e+07	5.75525e+07	6.34157e+07	4.36711e+07	8.05218e+07	4.99254e+07	1.39203e+07	6.0781e+06	5.47783e+07
neg-M256T480	Palmitamide	Lipids and lipid-like molecules	Fatty Acyls	1.01404e+08	7.28168e+07	1.20902e+07	6.13775e+07	3.77298e+07	1.87609e+08	6.40985e+07	5.59399e+07	9.20048e+07	5.74988e+07	6.79242e+07	1.59805e+08	1.03679e+07	9.36588e+07	4.3449e+07	1.10011e+08	4.35975e+07	5.25821e+07	3.6282e+07	1.40399e+08	1.53675e+08	1.11233e+08	4.29597e+07	1.39925e+08	9.3066e+06	1.20148e+08	1.03528e+08	7.23972e+07	1.15134e+08	1.58187e+08	6.26067e+07	1.41916e+08	9.18478e+07	7.55997e+07	9.38412e+06	8.81905e+07
neg-M256T504	Palmitamide	Lipids and lipid-like molecules	Fatty Acyls	2.02182e+08	5.36447e+08	3.66278e+07	1.66134e+08	8.16229e+07	7.44788e+07	1.38786e+08	1.43671e+08	5.09348e+08	1.55292e+08	1.57001e+08	3.25989e+08	1.45843e+07	1.84813e+08	1.14682e+08	1.99298e+08	8.50752e+07	1.81326e+08	1.33954e+08	6.12251e+07	3.52431e+08	2.22466e+08	3.86167e+07	2.38206e+08	1.31599e+07	6.65522e+08	2.27769e+08	1.55874e+08	2.29039e+08	1.66637e+08	7.31709e+07	3.04643e+08	3.2365e+08	2.88479e+08	1.04256e+07	1.56112e+08
neg-M256T614	Palmitamide	Lipids and lipid-like molecules	Fatty Acyls	4.39321e+07	6.74803e+08	4.74697e+07	7.16094e+08	8.46555e+07	6.92366e+08	1.01248e+08	1.01526e+09	1.09814e+08	7.53087e+08	7.15267e+08	9.51649e+07	3.77595e+07	4.18744e+08	7.87004e+08	6.16121e+07	6.31689e+08	8.90957e+08	1.36674e+08	9.12489e+08	6.09461e+08	2.43196e+08	1.58226e+08	1.4752e+08	1.49928e+07	5.56386e+08	1.66287e+08	5.94372e+08	1.08672e+09	8.73864e+08	8.73989e+08	9.98757e+07	2.09047e+08	6.88496e+08	2.34457e+07	1.7914e+08
neg-M256T637	1,6,9-Farnesatriene-3,11-diol	Lipids and lipid-like molecules	Prenol lipids	2.18778e+08	1.34265e+08	1.59084e+08	1.41407e+08	1.3694e+08	1.31119e+08	1.5622e+08	1.39263e+08	9.05956e+07	2.12028e+08	1.71472e+08	1.37511e+08	1.9821e+08	1.35216e+08	9.41059e+07	2.63972e+08	1.32006e+08	1.43003e+08	7.07273e+07	1.68685e+08	1.53409e+08	1.0233e+08	1.62431e+08	3.11882e+08	1.08367e+08	1.6749e+08	8.22521e+07	9.20309e+07	1.33005e+08	2.71733e+08	1.87933e+08	1.27038e+08	3.32365e+08	3.96195e+08	2.67793e+08	1.46368e+08
neg-M257T556	Tetradecanedioic acid	Lipids and lipid-like molecules	Fatty Acyls	2.54929e+07	9.43054e+06	2.30446e+07	1.83704e+07	1.89493e+07	2.54382e+07	1.79761e+07	1.608e+07	1.55251e+07	1.05201e+07	1.47733e+07	1.13567e+07	1.47733e+07	1.1669e+07	8.67001e+06	1.51326e+07	1.4789e+07	1.50209e+07	2.52585e+07	2.6713e+07	2.42376e+07	2.6713e+07	3.57416e+07	3.06156e+07	2.29158e+07	2.70917e+07	3.48487e+07	3.52844e+07	3.01604e+07	3.52844e+07	1.61699e+07	3.36193e+07	2.9795e+07	4.32646e+07	3.04402e+07	3.23881e+07
neg-M258T185	sn-Glycero-3-phosphocholine	Lipids and lipid-like molecules	Glycerophospholipids	1.6559e+08	1.8687e+08	1.86851e+08	1.85512e+08	1.69073e+08	1.73808e+08	1.90594e+08	1.72262e+08	1.32346e+08	1.10421e+08	1.39939e+08	1.34263e+08	1.41066e+08	1.25613e+08	1.47102e+08	1.5685e+08	1.51499e+08	1.24726e+08	2.13023e+08	1.90414e+08	1.80772e+08	2.34012e+08	2.17404e+08	2.01759e+08	1.81969e+08	1.9892e+08	2.32613e+08	2.14001e+08	2.46857e+08	2.35565e+08	1.88775e+08	2.04665e+08	1.98418e+08	2.50535e+08	2.31941e+08	2.12965e+08
neg-M258T204_1	sn-Glycero-3-phosphocholine	Lipids and lipid-like molecules	Glycerophospholipids	5.89711e+07	6.17711e+07	6.03597e+07	6.44388e+07	5.06073e+07	5.20836e+07	6.24515e+07	5.89598e+07	3.77844e+07	2.04743e+07	4.06024e+07	4.3898e+07	4.77594e+07	3.86766e+07	3.25798e+07	3.87452e+07	3.93353e+07	3.77774e+07	7.74444e+07	6.87824e+07	6.03914e+07	8.67755e+07	7.03307e+07	6.56983e+07	7.51185e+07	7.59226e+07	7.16383e+07	6.71607e+07	7.08286e+07	7.30391e+07	5.76175e+07	6.61657e+07	3.73303e+07	7.94184e+07	5.89994e+07	7.20457e+07
neg-M258T228	sn-Glycero-3-phosphocholine	Lipids and lipid-like molecules	Glycerophospholipids	2.97032e+07	3.76976e+07	4.36219e+07	2.99176e+07	2.82038e+07	2.89908e+07	3.05666e+07	3.37494e+07	1.48982e+07	8.71857e+06	1.76633e+07	9.68133e+06	2.02135e+07	5.36387e+06	4.49769e+07	1.76631e+07	6.99138e+06	1.12779e+07	1.87956e+07	1.49828e+07	1.57158e+07	1.81195e+07	3.69486e+07	2.50357e+07	1.37715e+07	2.1202e+07	1.50251e+07	1.07829e+07	4.3463e+07	4.43638e+07	3.02494e+07	2.87212e+07	1.03651e+07	3.72989e+07	1.28443e+07	1.63221e+07
neg-M259T175	Glucose 6-phosphate	Organic oxygen compounds	Organooxygen compounds	1.51565e+06	3.68615e+06	2.62543e+06	1.9046e+06	2.18663e+06	2.36533e+06	2.77438e+06	5.36732e+06	1.16267e+06	1.87759e+06	1.03234e+06	831542	1.03234e+06	813276	917891	1.03247e+06	675614	1.49101e+06	2.25458e+06	1.50711e+06	1.46882e+06	1.50711e+06	1.78179e+06	1.42691e+06	2.04352e+06	1.52514e+06	1.53077e+06	900656	836977	900656	592920	889212	1.33685e+06	1.56563e+06	839102	1.07122e+06
neg-M259T189	2-Oxo-3-hydroxy-4-phosphobutanoic acid	Organic acids and derivatives	Keto acids and derivatives	1.37532e+07	1.80072e+07	1.75598e+07	2.03386e+07	1.7219e+07	2.05317e+07	1.69079e+07	1.93843e+07	2.07616e+07	1.49789e+07	2.1537e+07	2.18402e+07	2.1537e+07	2.01647e+07	2.20238e+07	2.19763e+07	1.99697e+07	2.12026e+07	1.05106e+07	1.03005e+07	1.03944e+07	1.03005e+07	1.27776e+07	1.01348e+07	1.04085e+07	1.17032e+07	1.27348e+07	1.04855e+07	1.3114e+07	1.04855e+07	2.54052e+07	1.51657e+07	1.25558e+07	1.15608e+07	1.24387e+07	1.25155e+07
neg-M260T405	Hexanoyl-L-carnitine	Lipids and lipid-like molecules	Fatty Acyls	3.92072e+07	3.09498e+07	4.45677e+07	4.90496e+07	4.42061e+07	8.91285e+07	4.39469e+07	3.79003e+07	5.41665e+07	3.67327e+07	5.8927e+07	2.15189e+07	6.49333e+07	4.32838e+07	2.51458e+07	4.02988e+07	1.00537e+08	8.89363e+07	3.08345e+07	4.5939e+07	2.59556e+07	2.4483e+07	3.49997e+07	5.02266e+07	2.38525e+07	4.21003e+07	2.54851e+07	2.22043e+07	3.2449e+07	3.13656e+07	3.49762e+07	6.09689e+07	4.48372e+07	4.39676e+07	2.52652e+07	3.85488e+07
neg-M261T379	Glu-Ile	Organic acids and derivatives	Carboxylic acids and derivatives	1.6297e+07	1.09644e+07	1.0605e+07	1.25648e+07	1.38105e+07	1.05555e+07	1.27536e+07	9.72156e+06	1.46696e+07	1.06775e+07	1.20037e+07	1.1413e+07	9.2822e+06	1.28972e+07	1.24804e+07	1.20074e+07	1.14636e+07	1.11924e+07	1.09333e+07	1.11801e+07	1.24285e+07	1.07952e+07	1.18564e+07	1.24103e+07	9.60077e+06	1.161e+07	1.29773e+07	1.16895e+07	1.1952e+07	2.80512e+07	2.16271e+07	2.29247e+07	1.41107e+07	1.54803e+07	9.90229e+06	1.01008e+07
neg-M261T381	Glu-Ile	Organic acids and derivatives	Carboxylic acids and derivatives	1.74071e+08	3.45981e+08	2.79156e+08	2.2829e+08	3.35349e+08	2.30723e+08	3.30654e+08	2.94296e+08	1.94667e+08	2.66607e+08	2.76554e+08	3.2148e+08	2.17331e+08	2.46459e+08	2.79158e+08	2.1549e+08	1.91657e+08	2.78066e+08	2.50888e+08	1.66569e+08	2.11649e+08	2.15672e+08	1.81929e+08	1.93197e+08	1.56554e+08	1.46873e+08	2.05247e+08	2.4271e+08	2.28804e+08	2.11372e+08	2.10718e+08	1.87918e+08	2.22674e+08	2.11976e+08	2.56715e+08	2.28727e+08
neg-M262T223	(2R)-3-Hydroxyisovaleroylcarnitine	Lipids and lipid-like molecules	Fatty Acyls	2.19946e+07	1.17248e+07	1.2957e+07	2.73179e+07	2.45577e+07	8.12207e+06	1.19812e+07	2.78902e+07	1.7772e+07	1.24363e+07	7.62579e+06	7.57175e+06	8.38144e+06	7.83361e+06	7.79164e+06	6.35735e+06	1.20485e+07	2.15446e+07	9.38041e+06	8.55566e+06	9.75513e+06	7.70685e+06	7.63809e+06	8.13312e+06	2.53775e+07	9.16324e+06	1.13498e+07	9.1475e+06	8.68052e+06	8.98376e+06	9.97889e+06	1.96041e+07	9.33183e+06	9.61563e+06	9.84827e+06	1.1948e+07
neg-M262T369	(2R)-3-Hydroxyisovaleroylcarnitine	Lipids and lipid-like molecules	Fatty Acyls	1.9185e+07	2.53891e+07	2.94256e+07	2.99311e+07	2.77691e+07	1.91145e+07	2.59846e+07	2.62569e+07	1.71804e+07	2.81233e+07	1.57911e+07	1.63477e+07	1.89647e+07	1.70461e+07	1.81975e+07	1.55222e+07	1.54051e+07	2.05992e+07	1.93451e+07	1.73766e+07	1.92997e+07	1.8579e+07	1.62188e+07	1.57188e+07	2.46112e+07	1.97431e+07	2.05376e+07	1.87525e+07	1.72784e+07	1.98057e+07	2.212e+07	2.23806e+07	2.41033e+07	2.32186e+07	2.14528e+07	2.35291e+07
neg-M265T379	Methylglyoxal	Amino acid metabolism	Glycine,serine and threonine matabolism	2.22422e+06	2.2417e+06	2.28652e+06	2.15707e+06	2.15893e+06	2.2578e+06	2.15323e+06	2.29259e+06	2.06216e+06	2.03018e+06	1.93523e+06	1.62433e+06	2.06216e+06	2.06246e+06	1.80016e+06	2.09591e+06	1.94451e+06	1.89881e+06	2.45915e+06	2.38152e+06	2.26466e+06	2.0312e+06	2.10509e+06	2.0312e+06	1.98885e+06	2.04487e+06	2.5769e+06	2.62207e+06	2.34271e+06	2.17343e+06	2.33452e+06	2.17343e+06	2.70997e+06	2.54952e+06	2.32128e+06	1.93704e+06
neg-M265T542	Blennin D	Lipids and lipid-like molecules	Prenol lipids	1.95696e+07	5.83525e+06	2.55816e+07	7.3111e+06	6.40871e+06	7.98231e+06	4.4027e+06	8.13933e+06	7.71213e+06	9.97235e+06	2.33678e+07	1.4617e+07	2.33678e+07	2.92665e+07	2.26902e+07	8.88603e+06	1.96648e+07	8.29257e+06	4.39562e+07	3.04317e+07	1.56495e+07	3.04317e+07	3.39804e+07	2.36085e+07	1.57942e+07	4.4738e+07	4.31257e+07	3.91409e+07	2.33518e+07	3.91409e+07	1.16787e+07	1.90341e+07	3.35095e+07	1.85462e+07	2.22068e+07	5.64489e+07
neg-M266T167	(S)-1-Pyrroline-5-carboxylate	Amino acid metabolism	Alanine, aspartate and glutamate metabolism	51034.8	64063.9	119262	58862.6	66688.2	42602	51136	83994.2	79230.5	163316	79347.3	98464.1	78316.5	79230.5	60329.1	95648.1	61018.5	101352	98371.4	39719.6	51162.8	54434.8	185385	54434.8	41230.7	47970.2	58113.8	110322	68973.5	60115.5	68745.2	85303.5	68745.2	163464	88996.3	109536
neg-M267T216	Inosine	Nucleosides, nucleotides, and analogues	Purine nucleosides	1.01815e+06	490736	326135	1.21825e+06	838098	436188	406800	920973	404186	424840	436472	853697	436472	4.19878e+06	456093	1.31893e+06	4.31168e+06	611490	927350	987159	1.04512e+06	987159	880629	550559	523818	935238	707720	741582	716914	741582	919375	1.06676e+06	419748	430068	773825	901460
neg-M267T455	(R)-Athanagrandione	Organic oxygen compounds	Organooxygen compounds	3.18345e+07	4.70373e+06	1.47318e+07	4.83473e+06	5.41721e+06	5.58148e+06	6.64269e+06	5.86418e+06	3.76989e+06	7.19482e+06	7.50547e+06	6.18548e+06	8.60072e+06	7.17587e+06	7.88297e+06	6.0633e+06	5.56908e+06	6.24285e+06	5.9292e+06	6.34269e+06	5.21487e+06	5.63794e+06	7.08006e+06	3.90192e+06	8.8599e+06	7.26853e+06	5.52054e+06	4.61473e+06	5.80487e+06	7.20122e+06	5.57877e+06	6.88577e+06	6.18677e+06	3.02132e+06	5.28152e+06	6.91543e+06
neg-M267T529	Acoric acid	Lipids and lipid-like molecules	Prenol lipids	1.35642e+06	1.19949e+06	2.90197e+06	1.94682e+06	1.28877e+06	1.06109e+06	1.57584e+06	1.98525e+06	2.34274e+06	3.11582e+06	3.15907e+06	1.65314e+06	3.15907e+06	3.32696e+06	2.66777e+06	2.37151e+06	2.25611e+06	1.93834e+06	1.43811e+06	1.60778e+06	1.21295e+06	1.60778e+06	1.84642e+06	1.25744e+06	1.55701e+06	1.2513e+06	1.3638e+06	181721	2.59477e+06	181721	1.2859e+06	1.1347e+06	265336	407335	148693	1.62864e+06
neg-M267T540	Acoric acid	Lipids and lipid-like molecules	Prenol lipids	1.49295e+07	5.5008e+06	8.81451e+06	1.43762e+07	1.3905e+07	1.50477e+07	1.98601e+07	9.72485e+06	1.30181e+07	1.1131e+07	1.34008e+07	1.42775e+07	1.34008e+07	1.87307e+07	9.73742e+06	1.19013e+07	1.79772e+07	1.56211e+07	1.18659e+07	1.09818e+07	1.07642e+07	1.09818e+07	1.66886e+07	9.00644e+06	1.07286e+07	1.21563e+07	9.90477e+06	1.23069e+07	1.85649e+07	1.23069e+07	1.15863e+07	1.54719e+07	5.90735e+06	2.14562e+07	8.44201e+06	1.09802e+07
neg-M268T214	Adenosine	Nucleosides, nucleotides, and analogues	Purine nucleosides	4.71738e+06	2.20024e+06	2.71704e+06	1.3269e+06	1.6089e+06	1.02711e+06	1.84265e+06	114675	1.1437e+06	544385	154909	677904	601977	7.58788e+07	652452	1.75029e+07	3.0624e+07	898267	843371	588758	546058	710384	970343	1.46638e+06	904451	571320	1.30348e+06	808460	367246	642105	1.32026e+06	1.57289e+06	3.3451e+07	2.21305e+06	1.25943e+06	1.34156e+06
neg-M268T311	Adenosine	Nucleosides, nucleotides, and analogues	Purine nucleosides	1.2892e+07	1.23302e+06	1.76192e+06	1.80596e+06	1.98108e+06	3.08478e+06	1.10199e+06	2.15744e+06	2.40113e+06	3.50042e+06	2.4711e+06	2.82406e+06	3.95083e+06	2.36132e+08	2.71314e+06	5.413e+07	1.02692e+08	2.04246e+06	3.35948e+06	1.69585e+06	1.1575e+06	1.90816e+06	3.24133e+06	2.36032e+06	3.47455e+06	1.76681e+06	2.72219e+06	2.74013e+06	2.16527e+06	2.57821e+06	2.46185e+06	2.12024e+06	1.38784e+08	6.04111e+06	3.00499e+06	2.00177e+06
neg-M269T212	Inosine	Nucleosides, nucleotides, and analogues	Purine nucleosides	2.07361e+06	2.71331e+06	2.06251e+06	2.97078e+06	2.6006e+06	2.34093e+06	2.1668e+06	2.79509e+06	1.95222e+06	4.734e+06	1.44082e+06	1.61313e+06	1.95054e+06	2.45274e+06	2.45834e+06	2.14833e+06	2.19323e+06	1.9034e+06	2.22601e+06	1.75228e+06	2.06782e+06	2.05505e+06	2.40388e+06	2.46375e+06	2.43622e+06	2.00913e+06	2.19721e+06	2.0522e+06	1.59219e+06	2.06503e+06	2.20753e+06	2.27182e+06	1.58436e+06	2.05303e+06	1.91417e+06	1.69273e+06
neg-M269T619	3-Oxohexadecanoic acid	Lipids and lipid-like molecules	Fatty Acyls	1.14327e+07	2.54385e+07	4.37357e+07	2.21934e+07	2.29891e+07	4.26613e+07	2.36501e+07	2.42988e+07	3.53552e+07	3.30264e+07	3.41576e+07	3.30153e+07	3.41576e+07	7.05202e+07	2.25906e+07	4.4987e+07	4.73944e+07	3.12742e+07	1.68224e+07	1.9938e+07	1.93596e+07	1.9938e+07	3.18478e+07	2.34152e+07	9.49892e+06	2.76752e+07	4.91981e+07	3.80105e+07	2.68844e+07	3.80105e+07	3.10146e+07	5.14544e+07	2.93446e+07	7.0431e+07	1.01847e+07	4.86431e+07
neg-M270T550	Tridecanoylglycine	Organic acids and derivatives	Carboxylic acids and derivatives	6.5591e+06	3.97756e+06	4.22136e+06	3.8773e+06	5.53594e+06	2.9032e+06	6.164e+06	5.42516e+06	3.06601e+06	4.93928e+06	3.62802e+06	3.6135e+06	3.62802e+06	4.6915e+06	103151	8.54806e+06	4.85121e+06	2.8852e+06	3.05932e+06	3.53146e+06	4.18783e+06	3.53146e+06	3.11316e+06	5.74722e+06	3.09e+06	2.89792e+06	2.20526e+06	2.78755e+06	4.08927e+06	2.78755e+06	2.78855e+06	3.027e+06	3.58596e+06	1.00862e+07	4.33237e+06	3.37836e+06
neg-M271T532	16-Hydroxyhexadecanoic acid	Lipids and lipid-like molecules	Fatty Acyls	4.93186e+06	3.64254e+06	5.64101e+06	1.04277e+07	5.31112e+06	5.30952e+06	1.66761e+07	1.00087e+07	1.11791e+07	7.77915e+06	2.85689e+07	4.48393e+06	2.85689e+07	1.42825e+07	9.35364e+06	5.0823e+06	1.22834e+07	4.46418e+06	2.45418e+07	1.82415e+07	2.39176e+07	1.82415e+07	1.02204e+07	1.79606e+07	5.32221e+06	2.17018e+07	3.8427e+06	5.30313e+06	8.80297e+06	5.30313e+06	3.84259e+06	1.01255e+07	2.45116e+07	3.1826e+07	5.51997e+06	3.48064e+06
neg-M271T607	16-Hydroxyhexadecanoic acid	Lipids and lipid-like molecules	Fatty Acyls	2.41011e+07	5.13819e+07	3.10171e+07	4.21998e+07	2.6501e+07	5.13874e+07	4.11421e+07	4.9776e+07	5.31738e+07	1.85218e+07	6.09657e+07	6.2521e+07	6.09657e+07	5.84318e+07	4.86525e+07	2.79617e+07	9.85275e+07	3.59544e+07	5.96813e+07	5.63442e+07	8.68679e+07	5.63442e+07	5.59219e+07	7.06503e+07	5.60988e+07	5.22669e+07	6.75871e+07	7.26739e+07	7.00429e+07	7.26739e+07	2.68429e+07	5.83233e+07	3.23174e+07	3.41193e+07	2.47628e+07	5.38666e+07
neg-M271T652	16-Hydroxyhexadecanoic acid	Lipids and lipid-like molecules	Fatty Acyls	2.02441e+07	2.62034e+07	1.44342e+07	2.53756e+07	2.56798e+07	2.64473e+07	2.03768e+07	9.57771e+06	4.40841e+07	2.82838e+07	2.92744e+07	3.0337e+07	2.92744e+07	2.45439e+07	1.86305e+07	3.30164e+07	3.17045e+07	3.2878e+07	2.10407e+07	2.17335e+07	2.42364e+07	2.17335e+07	1.92979e+07	4.33911e+07	1.36834e+07	2.15748e+07	2.54966e+07	2.83433e+07	3.07842e+07	2.83433e+07	2.27099e+07	1.81944e+07	1.88097e+07	2.31636e+07	2.42561e+07	1.74737e+07
neg-M271T661	Dodecanoic acid	Lipid metabolism	Free fatty acid metabolism	1.11457e+06	2.66061e+06	2.98283e+06	2.51805e+06	3.31561e+06	4.02302e+06	3.90115e+06	2.92838e+06	4.10987e+06	2.86317e+06	3.26877e+06	3.43881e+06	4.10987e+06	3.70057e+06	3.82664e+06	4.32049e+06	4.43814e+06	4.09445e+06	2.78787e+06	3.66032e+06	2.8511e+06	3.16636e+06	3.74047e+06	3.16636e+06	3.76643e+06	3.91686e+06	3.06372e+06	3.37841e+06	2.83578e+06	3.72284e+06	3.91031e+06	3.72284e+06	5.38656e+06	4.87513e+06	3.52348e+06	3.15023e+06
neg-M272T636	Myristoyl ethanolamide	Organic nitrogen compounds	Organonitrogen compounds	3.07041e+08	3.50096e+07	2.67539e+07	3.78491e+07	2.38436e+07	2.24563e+07	3.25812e+07	3.58288e+07	2.34421e+07	2.38261e+07	2.42853e+07	3.2095e+07	3.67286e+07	3.12778e+07	1.95272e+07	2.99235e+07	3.07137e+07	2.47872e+07	2.51325e+07	3.61983e+07	2.30995e+07	3.33623e+07	1.43282e+07	2.87793e+07	2.578e+07	2.50004e+07	2.36272e+07	3.46349e+07	2.30086e+07	2.26038e+07	1.25881e+07	2.25757e+07	1.89651e+07	2.20261e+07	2.39885e+07	2.43731e+07
neg-M273T543	4-Hydroxy-3-polyprenylbenzoate	Lipids and lipid-like molecules	Prenol lipids	4.80103e+06	2.49698e+06	2.13056e+06	4.0291e+06	1.31989e+07	3.44229e+06	7.47202e+06	3.99528e+06	3.96144e+06	3.02658e+06	5.61905e+06	9.08991e+06	5.61905e+06	8.32261e+06	2.78365e+06	3.4336e+06	3.42886e+06	8.99344e+06	4.34403e+06	4.49865e+06	6.77083e+06	4.49865e+06	5.04745e+06	3.52997e+06	3.0456e+06	4.30891e+06	4.5699e+06	8.75665e+06	5.73795e+06	8.75665e+06	3.11198e+06	3.91851e+06	4.09207e+06	7.48161e+06	2.20316e+06	4.60255e+06
neg-M274T189	Glu-Gln	Organic acids and derivatives	Carboxylic acids and derivatives	4.6408e+06	4.94854e+06	3.50446e+06	4.64861e+06	5.63417e+06	4.55458e+06	5.2131e+06	5.43664e+06	5.55886e+06	5.55798e+06	7.16262e+06	7.26914e+06	7.16262e+06	6.33591e+06	7.43787e+06	6.49438e+06	7.77286e+06	5.28592e+06	3.48298e+06	3.17435e+06	3.83819e+06	3.17435e+06	4.05766e+06	4.63041e+06	2.15903e+06	3.18488e+06	3.33377e+06	4.75955e+06	4.9692e+06	4.75955e+06	1.68496e+07	8.66797e+06	3.73916e+06	4.70833e+06	6.04082e+06	4.2526e+06
neg-M276T189	Glu-Gln	Organic acids and derivatives	Carboxylic acids and derivatives	1.1595e+07	1.26656e+07	8.81278e+06	1.42386e+07	1.34472e+07	1.08536e+07	1.30672e+07	1.22926e+07	1.44673e+07	1.46051e+07	1.7595e+07	1.80319e+07	1.63884e+07	1.54833e+07	1.71028e+07	1.49105e+07	1.93105e+07	1.44052e+07	1.08866e+07	1.0243e+07	1.0069e+07	8.76019e+06	1.04364e+07	1.22029e+07	5.91375e+06	8.89752e+06	9.50829e+06	1.19019e+07	1.2084e+07	1.07046e+07	1.15234e+07	1.09706e+07	1.14961e+07	1.39937e+07	1.46921e+07	1.15208e+07
neg-M277T376	Met-Glu	Organic acids and derivatives	Carboxylic acids and derivatives	9.92109e+06	8.81707e+06	6.05372e+06	5.18675e+06	3.55283e+06	3.59315e+06	2.45881e+06	7.27502e+06	8.86177e+06	1.14986e+07	1.20747e+07	1.77377e+07	1.20747e+07	8.83438e+06	1.14888e+07	5.15082e+06	3.24848e+06	1.01655e+07	6.71969e+06	4.45689e+06	5.03097e+06	4.45689e+06	4.83099e+06	2.38103e+06	2.27358e+06	4.60577e+06	4.91983e+06	1.02076e+07	7.92352e+06	1.02076e+07	2.98835e+06	643434	447725	3.83578e+06	1.48826e+07	9.14891e+06
neg-M277T635	Mono-2-ethylhexyl phthalate	Benzenoids	Benzene and substituted derivatives	1.22983e+07	2.84251e+07	1.19192e+07	1.91804e+07	2.75624e+07	2.51161e+07	2.46877e+07	1.0721e+07	1.49407e+07	1.75445e+07	1.64709e+07	2.044e+07	1.64709e+07	2.06386e+07	2.00695e+07	2.08847e+07	2.45688e+07	1.46448e+07	1.52057e+07	1.47164e+07	1.38288e+07	1.47164e+07	9.46466e+06	1.62017e+07	8.60942e+06	1.14712e+07	1.37454e+07	1.41631e+07	1.09235e+07	1.41631e+07	2.0514e+07	1.5039e+07	1.47793e+07	1.92729e+07	1.10851e+07	1.0796e+07
neg-M279T375	Glu-Met	Organic acids and derivatives	Carboxylic acids and derivatives	5.03648e+07	5.29969e+07	3.37135e+07	5.09766e+07	4.85329e+07	4.80842e+07	4.22775e+07	3.80775e+07	5.61986e+07	6.38105e+07	9.04197e+07	1.20418e+08	6.76049e+07	9.40505e+07	1.19743e+08	6.91052e+07	4.26285e+07	5.55578e+07	3.8893e+07	3.67925e+07	4.81464e+07	4.4144e+07	4.60982e+07	4.34143e+07	1.1436e+07	2.74975e+07	2.9945e+07	7.36191e+07	6.8351e+07	4.92761e+07	6.19468e+07	4.36902e+07	4.56078e+07	4.51799e+07	6.86088e+07	4.82145e+07
neg-M279T507	Linoleic acid	Lipids and lipid-like molecules	Fatty Acyls	7.2769e+06	1.73423e+07	2.17171e+06	1.50497e+07	1.10046e+07	1.42946e+07	1.39249e+07	1.46496e+07	2.05409e+06	1.1415e+07	9.64406e+06	1.46693e+07	9.64406e+06	3.35431e+06	7.83919e+06	1.66509e+07	1.5434e+07	9.06249e+06	1.26505e+07	4.47139e+06	4.71151e+06	4.47139e+06	9.4324e+06	3.39507e+06	8.23733e+06	1.30018e+07	3.36217e+06	1.40863e+07	2.09285e+06	1.40863e+07	1.74109e+07	1.48073e+07	1.13953e+07	3.32864e+06	9.40546e+06	5.58732e+06
neg-M279T602	Valeracetate	Organoheterocyclic compounds	Oxepanes	3.98561e+07	7.43672e+07	4.74665e+07	3.79894e+07	4.64425e+07	3.91552e+07	9.07605e+07	4.83332e+07	3.57587e+07	1.09714e+08	4.31155e+07	2.2086e+07	4.31155e+07	7.75899e+07	3.09558e+07	2.17345e+07	2.76057e+06	2.44907e+07	6.9451e+07	6.66069e+07	4.14116e+07	6.66069e+07	4.91317e+07	4.9748e+07	3.2965e+07	3.43621e+07	6.10327e+07	4.92839e+07	3.2506e+07	4.92839e+07	1.09787e+07	3.25982e+07	3.94011e+07	1.28819e+08	2.77172e+07	2.49122e+07
neg-M280T515	6,10,14-Trimethyl-5,9,13-pentadecatrien-2-one	Lipids and lipid-like molecules	Prenol lipids	4.42999e+06	3.8444e+07	1.13296e+08	2.87316e+08	2.4444e+07	2.12914e+08	3.99697e+07	2.14716e+07	2.72546e+07	1.91334e+07	3.67148e+07	5.01922e+07	5.28644e+07	8.14097e+07	5.64836e+07	3.66786e+07	4.38603e+08	1.30669e+07	1.40245e+07	3.19335e+07	8.01268e+07	2.58491e+07	1.88889e+07	2.49498e+08	4.45113e+07	2.65878e+07	2.44408e+07	1.48361e+07	3.6402e+07	4.96124e+07	1.49426e+07	1.07741e+08	1.03462e+08	4.06157e+07	2.33346e+08	2.68873e+07
neg-M281T455	Cynaratriol	Lipids and lipid-like molecules	Prenol lipids	6.35994e+06	524490	2.1158e+06	2.19706e+06	1.12117e+06	1.19668e+06	1.74608e+06	1.97606e+06	3.99548e+06	5.54445e+06	3.68604e+06	4.01005e+06	3.68604e+06	4.20128e+06	3.59068e+06	3.98989e+06	3.79204e+06	5.08337e+06	1.02144e+07	1.15081e+07	9.15304e+06	1.15081e+07	7.89314e+06	8.48075e+06	7.26815e+06	8.21203e+06	1.05296e+07	1.46961e+07	7.21941e+06	1.46961e+07	8.4312e+06	6.39556e+06	9.94931e+06	7.91543e+06	7.77917e+06	1.65724e+07
neg-M281T568_2	Oleic acid	Lipids and lipid-like molecules	Fatty Acyls	2.48009e+07	4.50347e+07	1.54443e+07	7.31e+07	5.36557e+07	4.57827e+07	6.29315e+07	3.82592e+07	6.74014e+07	7.22138e+07	6.75467e+07	8.23593e+07	6.75467e+07	4.87575e+07	2.91653e+07	6.46913e+07	8.95557e+07	2.48789e+06	2.51656e+07	9.10458e+07	4.65937e+07	9.10458e+07	1.01566e+08	8.75692e+07	6.21042e+06	4.66865e+07	3.06258e+07	8.347e+07	5.77684e+07	8.347e+07	4.31775e+06	3.46494e+07	4.39312e+07	3.16535e+07	8.3551e+06	7.49934e+07
neg-M281T614	Oleic acid	Lipids and lipid-like molecules	Fatty Acyls	4.29109e+08	5.96321e+08	5.16377e+08	4.56707e+08	3.52311e+08	4.11701e+08	6.43106e+08	5.74034e+08	7.13638e+08	5.10078e+08	5.95389e+08	5.48082e+08	5.95389e+08	3.96238e+08	5.51634e+07	4.23287e+08	6.63164e+08	3.43334e+06	5.93325e+08	6.41621e+08	5.61447e+08	6.41621e+08	4.48961e+08	4.81221e+08	5.73499e+06	5.40628e+08	5.07133e+08	5.66964e+08	3.83792e+08	5.66964e+08	2.06078e+06	4.16486e+08	3.64323e+08	7.07646e+08	4.08345e+06	3.26514e+08
neg-M281T651	Oleic acid	Lipids and lipid-like molecules	Fatty Acyls	622298	1.69899e+06	1.20571e+06	983907	920365	1.51746e+06	1.00491e+06	2.48645e+06	821591	1.62987e+06	887312	445080	887312	901633	426174	8.24757e+06	8.17803e+06	1.70879e+06	1.70767e+06	1.65917e+06	967433	1.65917e+06	997009	903363	1.03139e+06	1.34554e+06	882344	670208	474532	670208	1.42526e+07	580296	1.28045e+07	379151	132097	749895
neg-M281T657	Oleic acid	Lipids and lipid-like molecules	Fatty Acyls	1.79558e+07	2.11554e+07	1.43957e+07	2.38158e+07	1.85693e+07	1.77427e+07	2.68349e+07	2.86535e+07	3.10934e+07	1.95987e+07	2.44295e+07	2.15568e+07	2.44295e+07	1.88276e+07	1.25206e+07	2.19173e+07	2.21331e+07	6.69542e+06	2.14626e+07	2.4277e+07	2.3683e+07	2.4277e+07	2.78679e+07	2.05858e+07	5.34337e+06	2.64114e+07	1.99566e+07	2.5276e+07	1.95034e+07	2.5276e+07	1.46608e+07	1.8551e+07	2.1784e+07	2.01438e+07	1.381e+07	1.72635e+07
neg-M282T210	1-Methyladenosine	Nucleosides, nucleotides, and analogues	Purine nucleosides	7.89123e+06	9.27157e+06	7.27376e+06	7.28311e+06	6.74891e+06	8.49654e+06	6.51561e+06	7.35888e+06	6.28072e+06	5.17036e+07	4.86136e+06	4.26101e+06	6.30206e+06	4.74443e+06	1.00636e+07	6.756e+06	6.69111e+06	4.87285e+06	6.50097e+06	6.83965e+06	6.08797e+06	9.11643e+06	9.12426e+06	7.68819e+06	7.24612e+06	6.28271e+06	6.62286e+06	7.56909e+06	6.25286e+06	6.00384e+06	5.59138e+06	7.47182e+06	7.27475e+06	7.13127e+06	8.37405e+06	6.61345e+06
neg-M282T541	Oleamide	Lipids and lipid-like molecules	Fatty Acyls	6.63778e+08	1.01651e+09	1.32471e+08	1.10118e+09	6.05256e+08	1.2365e+09	6.72252e+08	6.24317e+08	1.46531e+09	7.5001e+08	1.36233e+08	1.79357e+09	1.61884e+08	6.03484e+08	3.94462e+08	1.71144e+09	3.91937e+08	6.71648e+08	1.00437e+09	1.05068e+09	2.48222e+09	1.26114e+09	4.86415e+08	6.38579e+08	1.0255e+08	1.06675e+09	7.4233e+08	5.32911e+08	1.68566e+09	1.03837e+09	2.64307e+09	3.3824e+09	1.15888e+09	4.69683e+08	1.29295e+08	9.0264e+08
neg-M283T19	cis-Vaccenic acid	Lipids and lipid-like molecules	Fatty Acyls	1.96521e+06	1.51936e+07	6.52278e+06	7.93321e+06	1.4287e+07	1.66573e+07	1.95059e+07	8.51752e+06	8.96948e+06	1.50481e+07	1.63693e+07	1.45216e+07	5.9442e+06	1.0693e+07	1.81623e+07	3.46931e+07	2.04495e+07	1.0772e+07	1.06756e+07	1.3646e+07	1.32051e+07	1.60275e+07	2.00292e+07	2.14374e+07	5.76078e+06	1.18378e+07	1.37133e+07	1.13337e+07	1.47351e+07	1.43774e+07	2.06746e+07	1.37769e+07	1.66883e+07	2.15982e+07	6.16556e+06	1.2217e+07
neg-M283T644	Stearic acid	Lipids and lipid-like molecules	Fatty Acyls	452144	9.97504e+06	3.39449e+06	5.55975e+06	9.21657e+06	7.80507e+06	3.82173e+06	4.08019e+06	6.2831e+06	6.63658e+06	4.45621e+06	3.75746e+06	4.45621e+06	8.17095e+06	7.69273e+06	1.15913e+07	1.13122e+07	4.07496e+06	9.2381e+06	9.91284e+06	9.50553e+06	9.91284e+06	2.65856e+06	5.33349e+06	6.85121e+06	7.68908e+06	1.54292e+07	1.10471e+07	4.84115e+06	1.10471e+07	1.45208e+07	1.15583e+07	3.82175e+06	4.98696e+06	4.0412e+06	1.18646e+07
neg-M284T490	Stearamide	Lipids and lipid-like molecules	Fatty Acyls	2.05738e+07	2.22993e+07	1.88951e+07	1.78954e+07	1.50731e+07	1.35903e+07	1.38744e+07	1.75294e+06	1.24214e+07	1.98089e+07	3.43524e+07	2.22471e+07	1.30557e+07	5.20911e+07	2.74355e+07	1.85996e+07	6.81793e+06	1.72059e+06	1.3761e+07	9.81257e+06	1.44021e+07	2.59361e+07	1.89332e+07	1.09025e+07	1.53629e+07	1.94443e+06	2.05982e+07	1.3754e+07	9.43655e+06	1.72198e+07	1.49289e+07	4.2018e+07	6.5492e+06	1.27413e+07	2.47279e+07	2.12995e+06
neg-M284T525	Stearamide	Lipids and lipid-like molecules	Fatty Acyls	2.43548e+07	8.56974e+07	5.60001e+07	1.06762e+08	4.13962e+07	7.09115e+07	2.54714e+07	6.58717e+06	3.02933e+07	3.74068e+07	2.89427e+07	2.31605e+07	6.67177e+07	5.49175e+07	3.88547e+07	5.93336e+07	1.16983e+07	5.1787e+06	9.45941e+07	2.03865e+07	2.53686e+07	3.68711e+07	3.47392e+07	4.77355e+07	3.27129e+07	1.31163e+07	3.71646e+07	4.47197e+07	5.51124e+07	3.32004e+07	6.38224e+07	3.10707e+07	7.77435e+07	1.02559e+08	3.75462e+07	8.73791e+06
neg-M284T549	Stearamide	Lipids and lipid-like molecules	Fatty Acyls	4.88992e+07	1.44113e+08	1.20026e+08	4.3887e+07	4.61963e+07	4.24607e+07	6.08034e+07	9.80139e+06	5.38113e+07	9.1257e+07	3.77995e+07	3.57261e+07	6.35323e+07	1.26474e+08	3.1669e+07	1.01831e+08	1.56752e+07	7.94757e+06	4.44699e+07	1.2156e+08	2.99995e+07	7.00554e+07	4.44782e+07	6.13029e+07	7.76483e+07	2.26188e+07	4.48168e+07	6.27855e+07	5.14037e+07	1.07891e+08	3.54189e+07	1.8187e+08	7.23111e+07	4.35598e+07	7.16486e+07	1.91269e+07
neg-M284T608	Stearamide	Lipids and lipid-like molecules	Fatty Acyls	9.47361e+07	2.41301e+08	1.41588e+08	1.74077e+08	1.02588e+09	4.7981e+08	5.64616e+08	1.11301e+08	3.51978e+08	2.06564e+08	5.92529e+08	5.56796e+08	8.26505e+07	2.8764e+08	1.28644e+08	5.83629e+08	3.32304e+08	1.2197e+08	8.17897e+08	4.59926e+08	4.29112e+08	2.41638e+08	1.86721e+08	5.82206e+08	6.4514e+08	9.61399e+07	4.27965e+08	6.055e+08	1.48357e+08	8.31873e+08	3.58168e+08	1.77625e+08	1.12836e+08	4.5819e+08	4.29612e+08	6.3999e+07
neg-M285T368	Xanthosine	Nucleosides, nucleotides, and analogues	Purine nucleosides	3.54526e+06	4.14149e+06	4.07494e+06	2.72492e+06	1.66862e+06	2.09683e+06	2.29316e+06	4.00912e+06	1.88836e+06	3.87458e+06	2.3279e+06	1.42165e+06	5.20035e+06	2.88217e+06	1.07553e+06	1.70593e+06	1.03882e+06	2.5007e+06	5.43633e+06	5.36823e+06	2.85525e+06	4.50241e+06	3.65784e+06	4.89075e+06	4.29026e+06	3.77734e+06	3.62352e+06	3.8392e+06	2.29398e+06	1.9967e+06	1.37986e+06	1.64364e+06	7.58107e+06	3.03574e+06	2.5688e+06	2.38217e+06
neg-M285T594	Hexadecanedioic acid	Lipids and lipid-like molecules	Fatty Acyls	6.52159e+06	2.40873e+06	3.06718e+06	80937	2.83346e+06	2.71011e+06	115874	2.74994e+06	2.74125e+06	3.09708e+06	3.18157e+06	2.78304e+06	3.18157e+06	3.27611e+06	2.38852e+06	3.15195e+06	3.15022e+06	3.34756e+06	6.04622e+06	7.96542e+06	7.67617e+06	7.96542e+06	8.77341e+06	7.08317e+06	5.18631e+06	7.51824e+06	8.64703e+06	1.06957e+07	6.42419e+06	1.06957e+07	4.60674e+06	8.40497e+06	7.32283e+06	1.37351e+07	7.77163e+06	8.07595e+06
neg-M285T614	Hexadecanedioic acid	Lipids and lipid-like molecules	Fatty Acyls	3.50178e+07	3.98188e+07	6.16577e+07	3.00717e+07	4.05051e+07	8.52547e+07	4.20529e+07	3.76222e+07	3.51768e+07	2.9822e+07	4.19319e+07	2.55024e+07	4.19319e+07	2.68484e+07	2.47737e+07	2.84461e+07	3.64002e+07	4.26074e+07	3.92231e+07	4.70327e+07	3.38432e+07	4.70327e+07	4.97317e+07	4.62075e+07	3.42176e+07	3.9763e+07	3.02086e+07	4.77098e+07	2.66446e+07	4.77098e+07	1.34269e+07	3.24551e+07	2.89782e+07	3.36194e+07	2.94411e+07	3.44758e+07
neg-M285T624	Hexadecanedioic acid	Lipids and lipid-like molecules	Fatty Acyls	1.03322e+06	1.53989e+06	1.2871e+06	1.24455e+06	1.20766e+06	1.73502e+06	1.85277e+06	1.55656e+06	1.37109e+06	1.58246e+06	1.56836e+06	1.70594e+06	1.56836e+06	1.42986e+06	1.38312e+06	1.43697e+06	1.02362e+06	1.54654e+06	633399	748112	708037	748112	529136	634220	426337	681130	785359	6.13034e+06	813600	6.13034e+06	418091	536525	570741	741774	462904	562158
neg-M286T429	Acylcarnitine 8:1	Lipids and lipid-like molecules	Fatty Acyls	7.99956e+06	6.98302e+06	7.60249e+06	6.80482e+06	1.02295e+07	1.33922e+07	1.04705e+07	8.17668e+06	6.0908e+06	9.38713e+06	5.62299e+06	4.72965e+06	1.22686e+07	5.36517e+06	6.85029e+06	7.81742e+06	9.13374e+06	8.12765e+06	1.12446e+07	8.09246e+06	6.75e+06	6.05164e+06	8.6015e+06	1.11151e+07	5.72019e+06	5.85293e+06	6.44611e+06	7.37387e+06	8.91369e+06	6.98132e+06	8.28338e+06	1.29723e+07	1.07285e+07	1.08681e+07	7.05247e+06	8.41929e+06
neg-M288T451	Octanoylcarnitine	Lipids and lipid-like molecules	Fatty Acyls	1.62926e+07	1.25454e+07	3.04505e+07	1.76588e+07	1.45696e+07	2.24033e+07	1.60325e+07	1.61828e+07	2.02102e+07	1.25718e+07	2.27697e+07	8.84307e+06	2.59375e+07	1.30322e+07	1.14604e+07	1.34037e+07	3.07441e+07	2.94153e+07	1.66036e+07	1.89079e+07	1.19808e+07	1.50566e+07	1.80514e+07	1.96007e+07	1.91709e+07	2.27641e+07	1.53279e+07	1.17534e+07	1.77556e+07	1.75771e+07	1.76255e+07	2.82546e+07	1.78415e+07	2.2834e+07	1.37102e+07	1.93185e+07
neg-M290T374_2	3-Methylglutarylcarnitine	Lipids and lipid-like molecules	Fatty Acyls	1.96179e+07	1.01731e+07	3.00958e+07	1.106e+07	9.56245e+06	7.52497e+06	3.33367e+07	2.16479e+07	1.13745e+08	6.4076e+07	9.9551e+07	1.09931e+08	2.99887e+08	2.37302e+07	6.18895e+06	8.42271e+07	8.99247e+06	4.1413e+07	5.65396e+06	5.03258e+06	5.14228e+06	4.93889e+06	4.37496e+06	6.41976e+06	6.38475e+06	6.07267e+06	6.50872e+06	5.0594e+06	4.49628e+06	5.88625e+06	6.24425e+06	7.13458e+06	6.42975e+06	9.0077e+06	8.01776e+06	6.45572e+06
neg-M290T392	3-Methylglutarylcarnitine	Lipids and lipid-like molecules	Fatty Acyls	377294	1.60081e+06	1.71424e+06	1.13848e+06	1.67375e+06	1.46218e+06	1.45832e+06	1.27476e+06	1.82183e+06	4.42767e+06	2.33852e+06	1.39305e+06	1.66783e+06	1.79451e+06	2.33811e+06	1.8636e+06	1.89493e+06	2.73041e+06	285696	546822	572591	508341	178511	367378	426102	439055	691877	671244	671380	225141	142256	737351	968659	217524	157947	748192
neg-M293T622	(9Z,12Z,14E)-16-Hydroxy-9,12,14-octadecatrienoic acid	Lipids and lipid-like molecules	Fatty Acyls	1.10194e+07	2.3506e+07	1.79682e+07	8.04617e+06	8.12605e+06	1.58842e+07	8.4965e+06	2.7245e+07	2.69078e+07	2.78613e+07	3.60291e+07	3.39641e+07	3.60291e+07	1.58628e+07	1.99975e+07	1.97481e+07	1.01875e+07	2.44889e+07	1.83083e+07	1.28953e+07	8.95532e+06	1.28953e+07	1.22519e+07	1.18115e+07	8.58479e+06	1.58138e+07	1.10017e+07	1.28717e+07	1.10419e+07	1.28717e+07	4.1894e+06	1.05408e+07	7.06111e+06	6.67963e+06	1.45977e+07	7.95585e+06
neg-M294T377	L-Tryptophan	Amino acid metabolism	Phenylalanine, tyrosine and tryptophan metabolism	488660	422288	413749	417845	494298	491188	478201	525693	449794	383748	399757	110795	449794	420298	367447	513594	484394	372201	539099	475066	501174	374091	527427	374091	435212	461045	486044	440612	523814	469000	425453	469000	575094	498779	544977	486425
neg-M295T383	Glu-Phe	Organic acids and derivatives	Carboxylic acids and derivatives	5.50876e+07	9.85338e+07	7.77979e+07	7.6499e+07	1.01866e+08	7.12215e+07	1.05223e+08	1.0092e+08	8.73711e+07	8.29989e+07	1.09894e+08	1.04895e+08	8.09004e+07	1.0119e+08	1.016e+08	8.15528e+07	6.49147e+07	9.72214e+07	8.12645e+07	5.63084e+07	6.8776e+07	6.97076e+07	6.63224e+07	6.90498e+07	5.022e+07	5.11081e+07	7.04743e+07	7.93859e+07	6.85549e+07	6.75861e+07	6.57353e+07	6.38909e+07	7.35454e+07	6.28656e+07	7.53917e+07	6.90643e+07
neg-M295T651	13-HODE	Lipids and lipid-like molecules	Fatty Acyls	8.99847e+07	1.60801e+08	1.44922e+08	8.10906e+07	1.00639e+08	1.68494e+08	8.46661e+07	1.19913e+08	1.63456e+08	1.75974e+08	1.76777e+08	1.89905e+08	1.76777e+08	1.28903e+08	1.35562e+08	1.25679e+08	4.92156e+07	2.10408e+08	1.00379e+08	1.23171e+08	7.94992e+07	1.23171e+08	1.08459e+08	1.09918e+08	6.36052e+07	1.24643e+08	1.0547e+08	9.25083e+07	5.9417e+07	9.25083e+07	3.42671e+07	6.87711e+07	3.20743e+07	4.31479e+07	7.14496e+07	6.34548e+07
neg-M296T181	Glycerophosphocholine	Lipids and lipid-like molecules	Glycerophospholipids	7.41871e+07	9.91016e+07	7.96402e+07	9.3853e+07	6.92675e+07	8.49711e+07	8.93347e+07	8.95311e+07	7.42186e+07	7.58613e+07	8.48178e+07	8.39024e+07	7.67382e+07	7.36505e+07	8.20888e+07	1.05207e+08	1.24914e+08	7.55361e+07	1.19267e+08	1.23768e+08	1.11416e+08	1.45216e+08	1.26697e+08	1.15201e+08	1.38403e+08	1.15945e+08	1.0981e+08	9.31649e+07	1.1754e+08	1.0697e+08	1.06963e+08	1.2057e+08	1.14244e+08	1.52762e+08	1.22945e+08	9.4467e+07
neg-M299T526	Norethindrone	Lipids and lipid-like molecules	Sterol Lipids	2.62627e+07	8.29993e+06	3.42695e+07	1.73508e+07	2.17907e+07	2.23962e+07	3.81929e+07	2.9397e+07	1.76187e+07	3.43387e+07	3.14322e+07	3.13424e+07	8.84162e+06	5.11877e+07	1.53475e+07	1.58427e+07	5.35382e+06	8.79435e+07	1.12064e+07	8.0917e+06	1.37929e+07	1.28452e+07	1.60743e+07	9.29304e+06	1.26517e+07	1.47201e+07	2.00855e+07	2.47937e+07	2.71602e+07	2.14456e+07	5.40795e+07	3.47679e+07	3.59009e+07	4.07214e+07	1.2584e+07	2.36723e+07
neg-M299T575	Norethindrone	Lipids and lipid-like molecules	Sterol Lipids	3.48569e+08	1.04182e+08	3.79746e+08	3.00119e+08	2.34876e+08	2.59307e+08	3.94351e+08	3.81868e+08	1.25246e+08	2.50978e+08	3.59041e+08	3.00477e+08	2.27435e+08	4.19275e+08	1.84721e+08	2.26134e+08	1.31913e+08	7.4292e+08	1.27954e+08	1.11551e+08	2.13901e+08	1.37653e+08	2.22253e+08	1.78727e+08	1.32411e+08	1.47864e+08	2.52298e+08	3.52452e+08	4.98093e+08	3.49547e+08	6.43541e+08	5.29956e+08	6.47762e+08	5.25335e+08	1.32234e+08	2.72908e+08
neg-M299T643	xi-10-Hydroxyoctadecanoic acid	Lipids and lipid-like molecules	Fatty Acyls	2.2718e+07	4.45669e+07	4.02427e+07	7.23856e+07	5.44735e+07	3.3063e+07	8.37375e+07	1.76963e+07	7.09605e+07	8.14102e+07	1.96867e+08	1.72561e+08	1.96867e+08	2.02108e+08	2.55516e+08	5.87312e+07	1.58132e+08	2.59179e+08	1.40764e+08	9.91479e+07	1.45225e+08	9.91479e+07	5.09561e+07	6.44656e+07	2.10552e+07	1.07805e+08	2.07694e+07	7.86016e+07	3.03803e+07	7.86016e+07	9.21818e+07	7.78893e+07	4.04607e+07	7.03978e+07	6.38878e+07	4.73869e+07
neg-M301T544	Retinoic acid	Lipids and lipid-like molecules	Prenol lipids	1.31429e+07	8.95485e+06	3.59687e+07	1.83989e+07	2.24991e+07	2.03214e+07	1.89471e+07	4.35372e+07	2.04537e+07	1.77773e+07	1.76218e+07	1.91526e+07	2.36815e+07	2.26335e+07	1.49498e+07	1.15959e+07	6.75859e+06	5.37431e+07	1.25707e+07	1.20629e+07	1.40698e+07	1.37163e+07	1.66732e+07	1.37223e+07	1.32377e+07	3.76347e+07	1.69493e+07	2.4236e+07	2.5598e+07	1.50314e+07	2.67622e+07	2.32763e+07	2.37421e+07	1.80028e+07	1.04275e+07	1.70788e+07
neg-M301T614	Retinoic acid	Lipids and lipid-like molecules	Prenol lipids	1.44402e+08	7.81219e+07	4.2995e+08	1.92377e+08	2.02004e+08	1.88564e+08	2.89248e+08	2.82428e+08	8.72228e+07	2.08157e+08	1.79335e+08	1.94936e+08	1.73705e+08	2.87406e+08	1.23143e+08	1.53963e+08	6.22643e+07	4.92237e+08	9.08411e+07	8.85798e+07	1.64715e+08	1.26264e+08	1.84877e+08	1.95211e+08	6.82589e+07	9.30007e+07	1.80396e+08	2.34173e+08	3.50941e+08	2.12316e+08	4.33683e+08	4.12554e+08	4.8723e+08	3.93516e+08	8.66563e+07	1.7826e+08
neg-M301T633	5,8,11-Eicosatriynoic acid	Lipids and lipid-like molecules	Fatty Acyls	2.01727e+07	3.03089e+07	8.38416e+07	3.74052e+07	2.6953e+07	3.36059e+07	4.15408e+07	5.30106e+07	3.70221e+07	7.46106e+07	4.5434e+07	3.03941e+07	8.7874e+07	3.59576e+07	2.8425e+07	2.71865e+07	1.03232e+07	7.37303e+07	2.42271e+07	2.25009e+07	2.3503e+07	2.04765e+07	2.6431e+07	2.39691e+07	1.60583e+07	2.40108e+07	2.21764e+07	2.15514e+07	5.47649e+07	2.2592e+07	2.96959e+07	3.57591e+07	3.69393e+07	3.52178e+07	1.81941e+07	1.99222e+07
neg-M302T604	D-erythro-Sphinganine	Organic nitrogen compounds	Organonitrogen compounds	3.81587e+09	1.4483e+08	3.70735e+07	3.21098e+08	1.35147e+08	4.84933e+07	3.17605e+08	2.66783e+08	1.01758e+08	3.66449e+08	1.00878e+08	8.86307e+07	1.39334e+08	2.63864e+08	2.50011e+08	3.50455e+08	1.198e+08	1.6474e+08	5.95323e+07	2.58901e+08	2.07965e+08	8.69669e+07	2.47023e+08	1.71563e+08	2.45098e+08	1.58811e+08	2.12357e+08	7.81969e+07	2.98931e+08	3.03874e+08	8.41154e+07	3.14802e+08	1.37493e+08	7.71951e+07	6.85429e+07	2.24238e+08
neg-M303T656	Cis-8,11,14,17-Eicosatetraenoic acid	Lipids and lipid-like molecules	Fatty Acyls	6.26235e+06	1.05014e+07	1.02908e+06	8.30491e+06	1.22619e+07	2.31781e+06	7.80603e+06	7.75011e+06	8.08843e+06	5.29954e+06	2.07212e+06	5.89409e+06	2.07212e+06	5.76645e+06	2.45043e+06	7.56385e+06	2.73955e+06	5.3482e+06	2.62639e+06	7.81782e+06	8.6034e+06	7.81782e+06	8.17494e+06	8.02111e+06	7.23768e+06	6.82003e+06	8.73191e+06	1.14252e+07	8.66539e+06	1.14252e+07	7.97014e+06	9.044e+06	9.2732e+06	7.3698e+06	6.62063e+06	7.38109e+06
neg-M305T368	2-Oxoglutaramate	Amino acid metabolism	Alanine, aspartate and glutamate metabolism	67822.8	98875.2	118400	158968	125594	124944	102543	140296	103659	13186.8	144508	82231.8	180287	103659	103255	83824.3	109560	49331.9	148527	139778	181615	78484.4	85092.7	78484.4	144445	235530	99810.9	62472	125438	171241	109792	119057	109792	169370	150749	55731
neg-M307T653	8Z,11Z-eicosadienoic acid	Lipids and lipid-like molecules	Fatty Acyls	7.79784e+06	1.80325e+07	4.15088e+06	1.6126e+07	1.3043e+07	1.3664e+07	3.40963e+07	9.4934e+06	1.97891e+07	8.22442e+06	1.24944e+07	1.97108e+07	1.24944e+07	1.00882e+07	1.43354e+07	1.94409e+07	9.10906e+06	7.31049e+06	2.56782e+07	2.43893e+07	9.54856e+06	2.43893e+07	1.02871e+07	1.34158e+07	2.6045e+06	9.34291e+06	1.66466e+07	2.27083e+07	6.0668e+06	2.27083e+07	4.48201e+06	8.46818e+06	2.46952e+07	1.68933e+07	236072	1.52452e+07
neg-M309T375	.alpha.-L-Glu-L-Tyr	Organic acids and derivatives	Carboxylic acids and derivatives	1.03365e+07	2.23168e+07	1.12052e+07	1.01156e+07	1.67972e+07	9.45087e+06	1.8007e+07	2.63344e+07	1.13585e+07	8.40539e+06	1.46048e+07	1.28633e+07	1.46048e+07	1.26246e+07	1.40592e+07	9.42071e+06	4.52872e+06	1.41006e+07	1.61025e+07	8.47642e+06	1.15361e+07	8.47642e+06	1.30401e+07	8.60597e+06	7.76708e+06	6.59546e+06	1.2721e+07	1.50017e+07	1.27506e+07	1.50017e+07	1.03515e+07	7.64384e+06	1.20198e+07	7.45695e+06	1.83166e+07	1.40515e+07
neg-M309T606	Auxin b	Lipids and lipid-like molecules	Prenol lipids	2.16756e+07	1.80711e+07	2.84308e+07	1.33841e+07	1.90999e+07	3.09384e+07	1.87507e+07	1.53897e+07	1.33931e+07	1.21999e+07	1.72905e+07	1.33628e+07	1.72905e+07	1.24583e+07	8.94298e+06	1.16241e+07	1.12666e+07	1.55896e+07	2.20555e+07	2.72642e+07	2.76399e+07	2.72642e+07	2.90782e+07	2.2839e+07	1.90187e+07	2.63492e+07	2.69464e+07	2.85425e+07	1.56254e+07	2.85425e+07	1.60489e+07	3.06298e+07	2.52952e+07	4.20127e+07	2.01543e+07	2.76939e+07
neg-M311T640	15,16-DiHODE	Lipids and lipid-like molecules	Fatty Acyls	9.96619e+07	7.65158e+07	9.03572e+07	6.20304e+07	9.39148e+07	1.56485e+08	7.27501e+07	4.42225e+07	2.52066e+08	2.56682e+08	2.97203e+08	2.17926e+08	2.97203e+08	2.21043e+08	2.69311e+08	2.15495e+08	1.75017e+08	4.08228e+08	5.94911e+07	6.53785e+07	4.94964e+07	6.53785e+07	6.78493e+07	6.70552e+07	4.47216e+07	5.57401e+07	5.78911e+07	7.33233e+07	3.8758e+07	7.33233e+07	3.31302e+07	5.07972e+07	5.0457e+07	5.99729e+07	5.41528e+07	5.1272e+07
neg-M313T592	9,10-Dihydroxy-12Z-octadecenoic acid	Lipids and lipid-like molecules	Fatty Acyls	3.63612e+07	3.88238e+07	7.32999e+07	3.47638e+07	3.05957e+07	4.38488e+07	3.29776e+07	4.0216e+07	2.14326e+08	1.67098e+08	1.88966e+08	1.8977e+08	1.88966e+08	1.12121e+08	9.00404e+07	1.13701e+08	9.3377e+07	1.51473e+08	1.653e+07	2.61733e+07	1.73119e+07	2.61733e+07	3.14643e+07	2.82102e+07	1.59168e+07	2.39041e+07	1.80982e+07	3.54438e+07	3.64151e+07	3.54438e+07	1.07764e+07	2.47576e+07	1.16528e+07	1.64642e+07	1.35451e+07	1.97698e+07
neg-M313T653	4-Oxo-13-cis-retinoate	Lipids and lipid-like molecules	Prenol lipids	2.64766e+07	1.20464e+07	1.10228e+07	2.55036e+07	1.96234e+07	8.43241e+06	2.19932e+07	1.32985e+07	1.41282e+07	7.06675e+07	2.41783e+07	5.55855e+07	2.41783e+07	6.48248e+07	1.93575e+07	2.4188e+07	8.97555e+06	7.37368e+07	5.30681e+06	4.59959e+06	9.08046e+06	4.59959e+06	8.78541e+06	9.15139e+06	1.93322e+06	2.73403e+06	1.74862e+07	1.15017e+07	4.70377e+07	1.15017e+07	6.24149e+07	3.1376e+07	8.09103e+07	6.46037e+07	7.31916e+06	5.79113e+06
neg-M314T489	Acylcarnitine 10:1	Lipids and lipid-like molecules	Fatty Acyls	9.51972e+06	1.13019e+07	2.31077e+07	1.45926e+07	1.63094e+07	2.68808e+07	1.73258e+07	2.11556e+07	1.55562e+07	1.29673e+07	2.32932e+07	7.2017e+06	1.84153e+07	1.45098e+07	1.31674e+07	1.10961e+07	2.38055e+07	3.9927e+07	1.64292e+07	1.95859e+07	1.8815e+07	1.46069e+07	2.42144e+07	2.11987e+07	2.12801e+07	2.16846e+07	1.81804e+07	1.26266e+07	1.56599e+07	2.61752e+07	1.85732e+07	3.84328e+07	2.0406e+07	2.05873e+07	4.52724e+06	1.67791e+07
neg-M315T163_1	4-Aminobutanoate	Amino acid metabolism	Alanine, aspartate and glutamate metabolism	63470	81910.7	14264.8	111956	69389.5	85909.3	46078.5	154772	79044.3	36685.6	163808	48450.7	63951.3	79044.3	93625.1	42426.4	27906.5	25123.2	42457.3	31736.1	72400.9	215409	124227	215409	63127.8	34219.9	71602.6	49251	43892.9	39477.3	38655.7	217257	38655.7	221466	160975	147459
neg-M315T179	S-Adenosyl-L-methionine	Amino acid metabolism	Cysteine and methionine metabolism	1.45782e+06	1.36399e+06	1.77795e+06	1.6447e+06	1.56411e+06	1.46182e+06	1.51716e+06	1.33667e+06	1.56558e+06	1.44839e+06	1.44864e+06	1.4913e+06	1.56558e+06	1.5481e+06	1.5886e+06	1.42519e+06	1.87813e+06	2.24425e+06	1.78553e+06	1.73951e+06	1.61603e+06	1.7575e+06	1.84144e+06	1.7575e+06	1.95358e+06	1.89073e+06	1.96519e+06	1.54442e+06	1.53376e+06	1.51294e+06	1.57812e+06	1.51294e+06	2.63872e+06	2.1168e+06	1.70362e+06	1.95771e+06
neg-M315T491	Kahweol	Organoheterocyclic compounds	Naphthofurans	2.09272e+07	8.33575e+06	4.24628e+07	1.74155e+07	1.71395e+07	1.36701e+07	2.14989e+07	3.13018e+07	7.49614e+06	2.35047e+07	1.9328e+07	1.42763e+07	7.60773e+06	2.38811e+07	1.34352e+07	9.62445e+06	6.40624e+06	4.39129e+07	1.07507e+07	7.02857e+06	1.26704e+07	9.2158e+06	1.27975e+07	7.98494e+06	1.10605e+07	1.06265e+07	1.82203e+07	1.71535e+07	3.76594e+07	2.81642e+07	5.61554e+07	4.17218e+07	5.2738e+07	3.40595e+07	9.76001e+06	1.70882e+07
neg-M315T573	Trilobinone	Lipids and lipid-like molecules	Prenol lipids	4.85682e+07	2.05717e+07	4.9701e+07	4.68571e+07	3.61235e+07	3.52265e+07	6.81035e+07	5.62759e+07	2.96033e+07	3.8947e+07	5.34503e+07	4.88893e+07	5.34503e+07	8.59513e+07	2.338e+07	2.79859e+07	2.38873e+07	7.7666e+07	3.51636e+07	2.85531e+07	4.15079e+07	2.85531e+07	5.31475e+07	2.62344e+07	1.62839e+07	2.53803e+07	4.59187e+07	6.7662e+07	8.42808e+07	6.7662e+07	4.11792e+07	4.80429e+07	3.48756e+07	8.83908e+07	2.02878e+07	3.84897e+07
neg-M315T602	Trilobinone	Lipids and lipid-like molecules	Prenol lipids	1.41972e+06	1.12028e+06	1.7688e+06	1.24665e+06	1.18041e+06	1.07256e+06	2.19225e+06	1.57432e+06	1.17315e+06	1.71348e+06	1.15153e+06	531259	1.15153e+06	1.80241e+06	700543	357667	1.17832e+06	958213	2.20272e+06	1.14036e+06	1.02363e+06	1.14036e+06	2.69367e+06	781584	1.19397e+06	1.08538e+06	2.2496e+06	1.26497e+06	841371	1.26497e+06	507675	676503	2.61566e+06	1.72576e+06	1.01357e+06	794692
neg-M315T610	Trilobinone	Lipids and lipid-like molecules	Prenol lipids	6.77437e+06	6.74194e+06	1.34754e+07	1.05242e+07	6.81876e+06	4.36742e+06	1.02986e+07	7.20705e+06	4.70668e+06	1.19504e+07	3.771e+06	2.98739e+06	3.771e+06	3.93285e+06	1.719e+06	1.90319e+06	1.253e+06	1.38553e+07	2.96342e+06	2.21413e+06	3.24173e+06	2.21413e+06	4.27754e+06	2.39233e+06	1.78483e+06	2.36485e+06	3.89595e+06	2.7415e+06	6.20601e+06	2.7415e+06	7.11501e+06	4.49112e+06	8.50635e+06	1.36362e+07	1.9337e+06	2.1239e+06
neg-M315T629	(9S,10S)-9,10-dihydroxyoctadecanoate	Lipids and lipid-like molecules	Fatty Acyls	9.57454e+06	1.40024e+07	1.47442e+07	7.45406e+06	1.26317e+07	1.69024e+07	1.97068e+07	9.24292e+06	2.43477e+07	1.89216e+07	3.03982e+07	4.42748e+07	3.03982e+07	2.79889e+07	1.93801e+07	2.01219e+07	1.84974e+07	2.36014e+07	6.47723e+06	8.16406e+06	6.91802e+06	8.16406e+06	1.76202e+07	1.04812e+07	6.42331e+06	8.58079e+06	8.38164e+06	1.08915e+07	1.69564e+07	1.08915e+07	5.79023e+06	9.30608e+06	3.81228e+06	7.31794e+06	9.65042e+06	7.19551e+06
neg-M315T642	Gibberellin A12 7-aldehyde	Lipids and lipid-like molecules	Prenol lipids	1.13272e+07	1.17174e+07	1.00042e+07	1.42478e+07	1.10415e+07	1.21704e+07	1.5856e+07	1.27502e+07	8.28552e+06	1.45679e+07	1.31208e+07	1.70823e+07	1.31208e+07	1.79153e+07	9.3758e+06	1.13099e+07	7.16896e+06	2.1415e+07	1.18398e+07	1.028e+07	7.88146e+06	1.028e+07	1.03777e+07	1.04548e+07	3.44391e+06	4.77579e+06	1.12539e+07	1.30038e+07	2.02985e+07	1.30038e+07	1.99144e+07	1.59354e+07	2.96398e+07	3.14484e+07	5.53281e+06	1.04656e+07
neg-M315T644_2	(9S,10S)-9,10-dihydroxyoctadecanoate	Lipids and lipid-like molecules	Fatty Acyls	304656	7.57816e+06	6.29655e+06	4.52836e+06	8.55522e+06	7.97118e+06	6.0799e+06	5.13539e+06	6.29141e+06	6.58405e+06	9.58101e+06	9.3829e+06	9.58101e+06	7.64722e+06	9.65469e+06	7.11116e+06	8.99609e+06	8.51257e+06	2.95475e+06	2.08553e+06	3.28558e+06	2.08553e+06	576618	1.61922e+06	1.97177e+06	2.93874e+06	3.06236e+06	2.70979e+06	467140	2.70979e+06	597481	1.83256e+06	2.42555e+06	720887	1.49242e+06	2.34166e+06
neg-M315T648	Gibberellin A12 7-aldehyde	Lipids and lipid-like molecules	Prenol lipids	2.49239e+06	2.66316e+06	1.08832e+07	3.24172e+06	2.26345e+06	1.07349e+07	2.59213e+06	1.28661e+06	4.71552e+06	2.84156e+06	1.18136e+07	4.1512e+06	1.18136e+07	3.82779e+06	8.14971e+06	2.59233e+06	8.61517e+06	4.89902e+06	1.06372e+07	1.57582e+06	1.83281e+06	1.57582e+06	3.86211e+06	2.97666e+06	2.92859e+06	2.28733e+06	2.12677e+06	3.38197e+06	1.41689e+06	3.38197e+06	1.97583e+06	1.47185e+06	8.22391e+06	3.12058e+06	5.90751e+06	1.5417e+06
neg-M316T375	D-Glucose 6-phosphate	Carbohydrate metabolism	Starch and sucrose metabolism	1.77603e+06	2.27448e+06	1.20351e+06	2.35607e+06	1.71875e+06	1.51091e+06	1.58735e+06	1.52199e+06	1.31214e+06	1.87628e+06	975484	1.34387e+06	1.31214e+06	1.99329e+06	1.47817e+06	1.22276e+06	1.22552e+06	859518	1.35005e+06	1.30271e+06	1.41069e+06	1.55552e+06	1.32479e+06	1.55552e+06	2.19502e+06	1.26114e+06	1.01003e+06	1.36242e+06	1.17635e+06	1.04577e+06	928469	1.04577e+06	1.07483e+06	1.60675e+06	1.08806e+06	901593
neg-M316T521	Decanoyl-L-carnitine	Lipids and lipid-like molecules	Fatty Acyls	2.89163e+07	1.08679e+07	4.55577e+07	3.37965e+07	2.76338e+07	3.90751e+07	2.99115e+07	2.69144e+07	2.25957e+07	1.9232e+07	2.82178e+07	1.24664e+07	3.29572e+07	1.88904e+07	1.33104e+07	2.27146e+07	4.12664e+07	4.34959e+07	3.14855e+07	3.30777e+07	2.15837e+07	2.53709e+07	2.66615e+07	3.54656e+07	2.49314e+07	3.95678e+07	2.42274e+07	2.28341e+07	2.779e+07	2.47006e+07	2.37335e+07	4.88311e+07	2.85525e+07	3.26888e+07	2.20553e+07	3.03721e+07
neg-M317T606_2	Galanal A	Organic oxygen compounds	Organooxygen compounds	1.19471e+06	2.65018e+06	811239	622136	658614	665720	1.28156e+06	1.35092e+06	3.4766e+06	422630	1.18651e+06	753604	1.18651e+06	497112	126434	505866	109862	9.5866e+06	566468	4.2977e+06	599365	4.2977e+06	1.05432e+06	498343	1.89835e+06	1.13487e+06	1.30079e+06	427478	407637	427478	2.91151e+06	218822	2.01944e+06	596136	3.56581e+06	732798
neg-M317T614	Galanal A	Organic oxygen compounds	Organooxygen compounds	3.7954e+07	2.25491e+07	7.41046e+07	3.65069e+07	3.61217e+07	3.19062e+07	3.81822e+07	5.33427e+07	2.8128e+07	4.72945e+07	3.81339e+07	4.68355e+07	3.81339e+07	6.6773e+07	2.08419e+07	2.80409e+07	1.77303e+07	7.20178e+07	2.65861e+07	2.26178e+07	3.01355e+07	2.26178e+07	3.66878e+07	2.68375e+07	1.21365e+07	2.04457e+07	3.19901e+07	4.54676e+07	5.74695e+07	4.54676e+07	2.82479e+07	4.50403e+07	6.10257e+07	7.64288e+07	1.45015e+07	2.92543e+07
neg-M317T633_1	15-HEPE	Lipids and lipid-like molecules	Fatty Acyls	1.56292e+08	3.23057e+08	3.58545e+08	2.66118e+08	1.98072e+08	3.04009e+08	1.97754e+08	4.11604e+08	3.40364e+08	6.76471e+08	3.50627e+08	2.39159e+08	3.50627e+08	3.15179e+08	1.89037e+08	2.07279e+08	7.22705e+07	5.69806e+08	1.75708e+08	1.96279e+08	7.62774e+07	1.96279e+08	1.10719e+08	1.33677e+08	9.51436e+07	1.70454e+08	1.41278e+08	8.62026e+07	1.068e+08	8.62026e+07	4.52127e+07	1.03615e+08	4.93779e+07	9.28161e+07	4.76994e+07	9.17046e+07
neg-M318T377	beta-Citryl-L-glutamate	Amino acid metabolism	Alanine, aspartate and glutamate metabolism	90215.8	51975.5	59234.6	55531.9	58142.5	111213	66695.6	59824.2	38338.1	63648.7	73539.2	59096.7	27228.5	38338.1	38849.8	58149.9	87763.1	69684.9	127675	73497	103385	55083.5	97932.6	55083.5	83451.6	58032.5	103267	74422.8	92564.1	97724.6	71527.4	61988.4	71527.4	123030	78657	103061
neg-M319T652	15-Hydroxy-5Z,8Z,11Z,13E-eicosatetraenoic acid	Lipids and lipid-like molecules	Fatty Acyls	1.43359e+07	2.7177e+07	1.66064e+07	1.59711e+07	1.91913e+07	1.99423e+07	2.01415e+07	1.89125e+07	2.26785e+07	3.69162e+07	2.11647e+07	1.6026e+07	2.11647e+07	2.39709e+07	1.60523e+07	1.40784e+07	4.17919e+06	3.05625e+07	2.66674e+07	2.6214e+07	1.83591e+07	2.6214e+07	1.94764e+07	1.93394e+07	1.75858e+07	2.21994e+07	2.47775e+07	1.96118e+07	1.16784e+07	1.96118e+07	1.08074e+07	1.45474e+07	1.5411e+07	2.4652e+07	1.45128e+07	1.4484e+07
neg-M323T480	(S)-[8]-Gingerol	Benzenoids	Phenols	3.31605e+07	2.55116e+06	5.19178e+06	2.58647e+06	1.87934e+06	2.28209e+06	3.27298e+06	2.60913e+06	2.01013e+06	1.82236e+06	4.31833e+06	3.10952e+06	1.99603e+06	2.52597e+06	3.94503e+06	2.65312e+06	712336	2.56109e+06	2.38153e+06	2.30707e+06	1.87335e+06	2.28985e+06	2.33887e+06	2.43031e+06	2.84682e+06	2.45204e+06	1.2898e+06	1.68908e+06	2.58762e+06	1.78094e+06	1.22206e+06	3.28929e+06	3.09092e+06	2.40262e+06	2.24924e+06	2.58367e+06
neg-M324T367	Dihyroxy-1H-indole glucuronide I	Organic oxygen compounds	Organooxygen compounds	2.28468e+06	2.37532e+06	3.08472e+06	1.88785e+06	2.61348e+06	1.67348e+06	1.8729e+06	4.06378e+06	2.77892e+06	1.18281e+07	2.20652e+06	7.70448e+06	2.20652e+06	3.85869e+06	4.62719e+06	3.02148e+06	412801	1.21097e+07	2.26178e+06	784862	1.10056e+06	784862	1.16959e+06	843085	958022	597087	1.38517e+06	1.19253e+06	1.99324e+06	1.19253e+06	1.83651e+06	1.31711e+06	1.1505e+06	1.62497e+06	894582	2.09085e+06
neg-M325T453	Dodecylbenzenesulfonic acid	Lipids and lipid-like molecules	Fatty Acyls	3.35372e+06	2.71635e+06	1.02828e+07	4.78946e+06	7.48567e+06	3.75841e+06	4.66844e+06	4.64842e+06	2.31235e+06	2.49127e+06	3.36702e+06	3.20254e+06	3.36702e+06	3.54343e+06	4.51688e+06	5.79831e+06	5.88918e+06	3.89502e+06	2.24283e+06	2.59314e+06	2.40802e+06	2.59314e+06	4.33654e+06	3.42594e+06	5.20057e+06	1.04762e+07	4.09815e+06	4.16789e+06	3.5083e+06	4.16789e+06	5.79614e+06	4.91929e+06	4.12979e+06	2.97329e+06	5.07249e+06	884033
neg-M325T535	Dodecylbenzenesulfonic acid	Lipids and lipid-like molecules	Fatty Acyls	8.76016e+06	6.71706e+06	1.65985e+07	1.04379e+07	7.56795e+06	1.16754e+07	2.64798e+07	1.14742e+07	1.05278e+07	7.16213e+06	8.44756e+06	1.13966e+07	8.44756e+06	1.08205e+07	1.03328e+07	2.03552e+07	1.83863e+07	1.91802e+07	6.11606e+06	9.78405e+06	7.62388e+06	9.78405e+06	1.17458e+07	8.05637e+06	1.79137e+07	1.75257e+07	2.87145e+07	8.02307e+06	1.0479e+07	8.02307e+06	1.79743e+07	1.26036e+07	1.21381e+07	1.15831e+07	1.62635e+07	2.3519e+07
neg-M325T555	Dodecylbenzenesulfonic acid	Lipids and lipid-like molecules	Fatty Acyls	1.87339e+07	7.62864e+06	1.45759e+07	1.1674e+07	1.68211e+07	1.7111e+07	2.18592e+07	2.23328e+07	2.46351e+07	1.02652e+07	9.64319e+06	1.37761e+07	9.64319e+06	2.03286e+07	1.86607e+07	2.12969e+07	2.49007e+07	1.67848e+07	1.38309e+07	1.24986e+07	1.81219e+07	1.24986e+07	1.77066e+07	2.44209e+07	2.2022e+07	2.99256e+07	2.68986e+07	1.49026e+07	1.23503e+07	1.49026e+07	2.78901e+07	1.29606e+07	1.49698e+07	5.5829e+07	2.71007e+07	2.46431e+07
neg-M325T578	Dodecylbenzenesulfonic acid	Lipids and lipid-like molecules	Fatty Acyls	3.52652e+07	9.75721e+06	3.50513e+07	4.85385e+07	2.91877e+07	2.68969e+07	2.82896e+07	4.43037e+07	2.61502e+07	1.19412e+07	3.10561e+07	3.37625e+07	3.10561e+07	2.58308e+07	2.2428e+07	3.13576e+07	9.55893e+07	3.00528e+07	3.00226e+07	1.14056e+07	4.3428e+07	1.14056e+07	3.0821e+07	2.25373e+07	2.51608e+07	7.66524e+07	4.28084e+07	2.8224e+07	2.92575e+07	2.8224e+07	5.50765e+07	5.13509e+07	2.0659e+07	1.51987e+07	7.73e+07	7.25412e+07
neg-M325T602	Dodecylbenzenesulfonic acid	Lipids and lipid-like molecules	Fatty Acyls	1.47801e+06	977922	1.4588e+06	2.55955e+06	2.77465e+06	2.3658e+06	2.88787e+06	1.4696e+06	5.60883e+07	1.33336e+06	722013	3.91323e+07	722013	928610	3.08119e+07	4.70657e+07	5.17477e+07	4.73343e+07	1.24112e+06	1.73986e+06	1.25027e+06	1.73986e+06	1.40803e+06	1.56026e+06	6.19356e+07	1.0916e+06	1.63345e+06	1.89444e+06	1.11454e+06	1.89444e+06	5.64148e+07	1.68938e+06	1.42432e+06	2.93843e+06	8.3625e+07	707916
neg-M325T604	Dodecylbenzenesulfonic acid	Lipids and lipid-like molecules	Fatty Acyls	4.26715e+07	7.03189e+07	2.94919e+07	4.76198e+07	1.69011e+08	9.43634e+07	1.13829e+08	2.85155e+08	1.31582e+08	7.35723e+07	3.00201e+07	4.30226e+07	3.00201e+07	1.23765e+08	7.01286e+07	1.59324e+08	6.88003e+07	1.54388e+08	1.103e+08	7.60781e+07	1.02723e+08	7.60781e+07	1.9377e+08	5.21838e+07	6.14893e+07	7.38953e+07	1.29919e+08	1.7263e+08	1.0121e+08	1.7263e+08	6.37561e+07	4.60024e+07	1.02554e+08	4.58699e+07	1.92966e+08	8.74085e+07
neg-M325T644	Dodecylbenzenesulfonic acid	Lipids and lipid-like molecules	Fatty Acyls	3.80768e+07	1.2304e+07	3.4807e+07	1.76677e+07	4.5302e+07	4.04467e+07	4.12696e+07	4.32108e+07	4.50643e+07	2.33213e+07	3.22462e+07	4.21043e+07	3.22462e+07	4.62145e+07	8.66706e+06	5.49593e+07	5.46209e+07	6.81624e+07	4.83436e+07	1.39802e+07	4.18456e+07	1.39802e+07	3.74742e+07	3.92191e+07	4.63432e+07	5.1568e+07	6.25578e+07	4.78289e+07	1.82996e+07	4.78289e+07	9.00171e+07	4.16043e+07	4.13011e+07	4.58864e+07	7.51696e+07	6.15888e+07
neg-M325T647	Glycerol	Lipid metabolism	Glycerolipid metabolism	237781	1.01215e+06	1.16882e+06	2.84313e+06	5.08853e+06	1.63788e+06	4.43781e+06	3.26118e+06	2.98189e+06	4.45421e+06	4.76352e+06	5.25284e+06	2.98189e+06	3.67982e+06	2.06326e+06	3.76417e+06	1.9016e+06	3.82149e+06	3.12612e+06	3.27305e+06	2.87189e+06	3.31602e+06	4.05068e+06	3.31602e+06	2.67999e+06	3.60592e+06	5.06397e+06	2.44531e+06	2.14055e+06	2.28797e+06	3.72193e+06	2.28797e+06	5.98899e+06	5.3375e+06	5.87514e+06	4.61427e+06
neg-M326T367	Dihyroxy-1H-indole glucuronide I	Organic oxygen compounds	Organooxygen compounds	2.54172e+06	2.61425e+06	3.52142e+06	2.16626e+06	3.07265e+06	1.95384e+06	2.07068e+06	4.09406e+06	2.93226e+06	1.51191e+07	2.56424e+06	8.32386e+06	4.49277e+06	4.38863e+06	5.73863e+06	4.11739e+06	760860	1.33463e+07	2.64354e+06	816386	1.29262e+06	1.68222e+06	1.31796e+06	970005	1.04498e+06	576979	1.40172e+06	1.49272e+06	2.3432e+06	1.11227e+06	1.871e+06	1.52489e+06	1.44935e+06	2.4909e+06	1.01099e+06	2.19054e+06
neg-M327T577	Tris(2-chloropropyl) phosphate	Organic acids and derivatives	Carboxylic acids and derivatives	3.40982e+08	1.43804e+07	2.27351e+07	1.56495e+07	1.6019e+07	1.57469e+07	1.9516e+07	1.67346e+07	1.25628e+07	1.42622e+07	1.43739e+07	1.34562e+07	2.01567e+07	1.39423e+07	1.50296e+07	1.74731e+07	1.67949e+07	1.52008e+07	1.56072e+07	1.36281e+07	1.80806e+07	1.41034e+07	1.75118e+07	2.05617e+07	1.78034e+07	1.74453e+07	1.58158e+07	1.66725e+07	1.51993e+07	1.75639e+07	1.56301e+07	1.97565e+07	1.43678e+07	1.60748e+07	1.42708e+07	1.52819e+07
neg-M327T652	Drostanolone	Lipids and lipid-like molecules	Sterol Lipids	8.87218e+06	1.98737e+07	3.39848e+07	1.26484e+07	1.06089e+07	1.79787e+07	2.22933e+07	4.0569e+07	9.05795e+06	1.75735e+07	8.80815e+06	4.25327e+06	2.64035e+07	7.28933e+06	4.70947e+06	6.4878e+06	1.78748e+06	1.60797e+07	1.45822e+07	1.81175e+07	1.09117e+07	8.57639e+06	1.12554e+07	7.863e+06	2.18982e+07	1.35669e+07	9.618e+06	6.04696e+06	4.93487e+06	4.69173e+06	3.27393e+06	7.01245e+06	2.88909e+06	3.6901e+06	8.73038e+06	7.63319e+06
neg-M329T517	Momilactone B	Organoheterocyclic compounds	Naphthopyrans	2.95768e+06	599015	1.10913e+06	2.58794e+06	1.41875e+06	1.22284e+06	2.74201e+06	2.49594e+06	1.5531e+06	3.21736e+06	3.20476e+06	4.18211e+06	3.20476e+06	5.21074e+06	1.27875e+06	2.16396e+06	1.24333e+06	7.30695e+06	3.8721e+06	1.49725e+06	1.18466e+06	1.49725e+06	2.15033e+06	594148	3.11257e+06	1.25245e+06	1.84405e+06	1.21564e+06	3.60331e+06	1.21564e+06	3.5128e+06	1.74474e+06	4.46204e+06	6.33377e+06	2.6272e+06	845721
neg-M329T551	4,8,12,15,19-Docosapentaenoic acid	Lipids and lipid-like molecules	Fatty Acyls	273538	218666	254659	394719	540029	448002	389941	48655.3	567114	209440	471818	394114	471818	658413	148251	371047	532722	566720	271064	474439	406414	474439	714148	361574	79424.7	275644	592324	791959	507574	791959	121591	523448	326296	1.20344e+06	355956	448019
neg-M329T584	4,8,12,15,19-Docosapentaenoic acid	Lipids and lipid-like molecules	Fatty Acyls	2.8644e+07	9.97227e+07	5.74222e+06	2.35457e+07	1.13356e+07	7.87127e+07	2.55085e+07	7.20492e+07	2.38993e+07	8.69956e+07	7.21798e+07	3.87001e+07	7.21798e+07	6.16868e+06	8.3718e+07	5.14705e+07	5.76125e+07	2.15564e+07	8.26614e+07	3.00782e+07	7.87064e+06	3.00782e+07	2.93652e+07	5.57781e+06	4.7299e+07	3.051e+07	200631	4.25485e+07	5.93403e+07	4.25485e+07	1.17899e+08	5.66169e+07	1.17548e+07	7.10565e+06	4.51975e+07	3.39796e+07
neg-M331T494	11b-Hydroxyprogesterone	Lipids and lipid-like molecules	Sterol Lipids	1.73788e+07	7.39244e+06	1.4877e+07	2.51548e+07	1.1945e+07	1.95476e+07	1.95636e+07	5.31128e+07	1.65377e+07	2.47053e+07	2.27516e+07	2.33825e+07	2.27516e+07	3.50211e+07	9.10855e+06	1.22845e+07	8.7507e+06	8.42533e+07	1.52815e+07	9.92655e+06	8.04133e+06	9.92655e+06	1.92817e+07	6.47234e+06	5.96274e+06	4.40911e+06	2.14101e+07	1.47605e+07	1.43952e+07	1.47605e+07	1.30142e+07	2.67318e+07	2.85725e+07	5.20051e+07	1.20182e+07	2.27075e+07
neg-M331T551	11b-Hydroxyprogesterone	Lipids and lipid-like molecules	Sterol Lipids	6.70004e+06	1.93592e+06	6.27151e+06	5.72381e+06	5.37055e+06	8.7072e+06	8.39237e+06	6.3768e+06	4.0485e+06	5.82862e+06	7.02503e+06	6.93986e+06	7.02503e+06	9.88054e+06	4.31658e+06	4.56599e+06	3.66244e+06	1.20312e+07	3.27382e+06	2.93824e+06	6.04192e+06	2.93824e+06	5.68574e+06	3.86359e+06	4.01908e+06	3.83249e+06	6.18537e+06	8.55393e+06	1.08863e+07	8.55393e+06	7.35918e+06	7.76078e+06	7.56498e+06	1.37443e+07	2.84696e+06	4.77949e+06
neg-M331T573	11b-Hydroxyprogesterone	Lipids and lipid-like molecules	Sterol Lipids	5.19953e+06	2.53484e+06	6.58169e+06	4.30225e+06	8.49302e+06	3.46546e+06	6.00162e+06	7.20618e+06	3.34037e+06	5.50394e+06	4.45675e+06	5.71982e+06	4.45675e+06	6.86274e+06	2.15507e+06	3.05961e+06	2.02585e+06	6.58023e+06	5.04994e+06	4.38798e+06	6.73077e+06	4.38798e+06	4.99379e+06	4.22177e+06	3.28664e+06	4.28225e+06	6.04846e+06	6.44093e+06	7.69688e+06	6.44093e+06	4.32637e+06	4.41715e+06	4.41673e+06	6.84782e+06	2.8555e+06	5.09742e+06
neg-M331T637	17-alpha,20-alpha-Dihydroxypregn-4-en-3-one	Lipids and lipid-like molecules	Sterol Lipids	621997	1.15941e+06	1.78511e+06	985154	794765	1.92946e+06	893818	965423	1.94937e+06	837714	1.34043e+06	1.12167e+06	1.34043e+06	1.4523e+06	1.19991e+06	1.85185e+06	1.92396e+06	2.0392e+06	1.3243e+06	1.19183e+06	1.11351e+06	1.19183e+06	1.5979e+06	812358	577825	1.1881e+06	1.58392e+06	1.30818e+06	633174	1.30818e+06	1.03646e+06	1.15989e+06	996976	993030	960911	1.26814e+06
neg-M331T648	17-alpha,20-alpha-Dihydroxypregn-4-en-3-one	Lipids and lipid-like molecules	Sterol Lipids	4.61456e+06	5.79206e+06	7.85793e+06	6.72792e+06	3.23433e+06	8.72341e+06	3.3723e+06	7.06008e+06	1.62316e+07	2.68335e+07	1.17969e+07	6.90862e+06	1.17969e+07	1.08362e+07	5.47529e+06	7.40895e+06	2.33923e+06	2.87691e+07	1.39437e+06	1.76669e+06	1.50982e+06	1.76669e+06	1.15717e+06	937824	1.05625e+06	1.89893e+06	1.64905e+06	1.13096e+06	1.4288e+06	1.13096e+06	719206	1.06801e+06	1.02912e+06	659101	744213	658373
neg-M331T651	17-alpha,20-alpha-Dihydroxypregn-4-en-3-one	Lipids and lipid-like molecules	Sterol Lipids	2.06673e+06	3.29842e+06	7.60645e+06	1.61865e+06	1.27263e+06	3.28808e+06	2.07212e+06	5.71113e+06	2.84739e+06	3.45842e+06	4.30303e+06	2.76688e+06	4.30303e+06	1.01924e+07	2.70739e+06	1.56034e+06	2.26067e+06	4.37361e+06	2.92857e+06	2.09436e+06	1.50445e+06	2.09436e+06	3.62038e+06	1.18412e+06	2.67546e+06	2.6743e+06	1.92713e+06	1.80201e+06	1.588e+06	1.80201e+06	593674	1.22917e+06	765487	853969	564494	936527
neg-M333T523	Leukotriene B5	Lipids and lipid-like molecules	Fatty Acyls	1.14002e+07	7.04098e+06	2.59932e+07	9.5854e+06	1.05042e+07	1.20325e+07	2.92891e+07	1.54957e+07	6.6578e+06	1.69928e+07	1.20822e+07	2.07528e+07	1.20822e+07	2.20212e+07	7.25651e+06	7.57245e+06	4.82343e+06	2.98846e+07	1.04038e+07	7.65508e+06	9.58756e+06	7.65508e+06	7.04037e+06	6.02521e+06	6.69953e+06	9.88412e+06	2.1856e+07	2.38753e+07	1.52155e+07	2.38753e+07	9.5492e+06	1.14035e+07	1.39995e+07	1.88822e+07	9.71603e+06	1.69881e+07
neg-M333T592	bicyclo-PGE2	Lipids and lipid-like molecules	Fatty Acyls	1.32674e+07	1.71452e+07	2.61494e+07	1.12513e+07	9.61726e+06	1.83164e+07	1.09531e+07	1.68617e+07	9.05008e+06	1.51954e+07	1.21842e+07	1.18801e+07	1.21842e+07	1.60032e+07	4.95133e+06	1.32133e+07	3.26522e+06	2.1378e+07	8.1952e+06	1.6202e+07	1.07082e+07	1.6202e+07	2.60303e+07	2.0335e+07	1.57971e+07	1.94564e+07	1.63505e+07	1.50898e+07	1.63062e+07	1.50898e+07	7.03905e+06	1.28302e+07	1.66288e+07	1.85884e+07	1.38037e+07	1.9081e+07
neg-M335T526	Prostaglandin A1	Lipids and lipid-like molecules	Fatty Acyls	1.29586e+07	1.75854e+07	3.02883e+07	1.46217e+07	1.44464e+07	2.51084e+07	1.23416e+07	2.95402e+07	1.26876e+07	2.37561e+07	9.74229e+06	5.15358e+06	9.74229e+06	6.47588e+06	2.16263e+06	1.27341e+06	444913	1.84702e+07	2.01549e+07	1.93325e+07	1.17024e+07	1.93325e+07	9.30715e+06	6.46315e+06	1.76423e+07	1.95413e+07	1.64556e+07	1.54694e+07	8.43672e+06	1.54694e+07	3.40284e+06	6.44102e+06	4.76517e+06	5.91697e+06	2.89302e+06	1.54339e+07
neg-M335T542	17,18-DiHETE	Lipids and lipid-like molecules	Fatty Acyls	1.09339e+07	4.38462e+06	1.92204e+07	1.25541e+07	1.35075e+07	1.44055e+07	1.4851e+07	1.5311e+07	6.51687e+06	9.40357e+06	9.2331e+06	1.06109e+07	9.2331e+06	2.00301e+07	5.58484e+06	7.6431e+06	4.79878e+06	2.11799e+07	6.65832e+06	5.44636e+06	8.84235e+06	5.44636e+06	1.08043e+07	9.08611e+06	4.24532e+06	4.94646e+06	9.2669e+06	1.05485e+07	1.45364e+07	1.05485e+07	1.01949e+07	1.07355e+07	1.32657e+07	1.98617e+07	4.15525e+06	7.23084e+06
neg-M335T606	Prostaglandin A1	Lipids and lipid-like molecules	Fatty Acyls	2.75554e+07	3.61204e+07	2.76901e+07	2.36279e+07	2.3505e+07	2.69442e+07	3.14081e+07	4.16957e+07	2.29481e+07	3.18207e+07	2.16167e+07	1.57006e+07	2.16167e+07	2.78254e+07	1.23101e+07	1.04228e+07	3.11e+06	2.31399e+07	3.89884e+07	4.94325e+07	3.56911e+07	4.94325e+07	4.15906e+07	3.6298e+07	2.82289e+07	4.35635e+07	3.47767e+07	3.71881e+07	3.18868e+07	3.71881e+07	1.04879e+07	2.96029e+07	2.37344e+07	4.00908e+07	1.84071e+07	3.06148e+07
neg-M335T624	Hepoxilin B3	Lipids and lipid-like molecules	Fatty Acyls	6.97459e+07	1.03223e+08	6.66166e+07	9.09241e+07	6.7119e+07	8.78285e+07	7.90109e+07	1.02399e+08	6.52436e+07	9.51987e+07	9.06361e+07	4.87487e+07	9.06361e+07	7.61003e+07	5.56821e+07	2.86385e+07	8.99059e+06	7.13568e+07	1.3164e+08	1.47313e+08	1.09865e+08	1.47313e+08	1.06576e+08	1.53991e+08	1.3479e+08	1.225e+08	1.10237e+08	1.18811e+08	9.5564e+07	1.18811e+08	4.3177e+07	9.7954e+07	7.41954e+07	1.10036e+08	4.58176e+07	9.89038e+07
neg-M339T643	2,2'-Methylene-bis(6-tert-butyl-4 methylphenol)	Benzenoids	Phenols	2.32427e+07	3.55018e+07	1.60211e+07	3.24698e+07	3.43964e+07	3.34353e+07	3.36698e+07	1.48288e+07	2.93633e+07	3.20089e+07	2.98476e+07	3.33239e+07	2.98476e+07	3.63556e+07	3.83577e+07	3.81186e+07	4.55706e+07	2.91154e+07	3.4045e+07	3.0787e+07	3.13331e+07	3.0787e+07	2.60154e+07	3.87481e+07	1.79721e+07	2.42635e+07	3.33522e+07	3.04354e+07	2.17688e+07	3.04354e+07	4.54327e+07	3.36853e+07	3.73438e+07	4.65686e+07	2.55036e+07	2.23714e+07
neg-M339T645	2,2'-Methylene-bis(6-tert-butyl-4 methylphenol)	Benzenoids	Phenols	1.58883e+06	3.87028e+06	1.49474e+06	1.29047e+06	1.83481e+06	1.25948e+06	1.21316e+06	3.11371e+06	1.52971e+06	1.44905e+06	1.75097e+06	1.31185e+06	1.75097e+06	307086	2.07847e+06	1.86493e+06	1.76249e+06	1.87546e+06	2.62141e+06	1.52328e+06	2.2102e+06	1.52328e+06	1.68569e+06	3.24844e+06	1.36321e+06	1.15945e+06	1.38852e+06	2.38455e+06	2.16701e+06	2.38455e+06	2.74475e+06	1.79552e+06	1.56297e+06	2.49792e+06	1.71689e+06	3.15693e+06
neg-M343T651	10-HDoHE	Lipids and lipid-like molecules	Fatty Acyls	3.3596e+08	7.76277e+08	5.30802e+08	4.78681e+08	4.27839e+08	6.12883e+08	4.50184e+08	1.00304e+09	4.45258e+08	7.26103e+08	3.36071e+08	2.36634e+08	3.36071e+08	3.97194e+08	1.87796e+08	2.35674e+08	8.21563e+07	8.17981e+08	6.64919e+08	7.0254e+08	4.30679e+08	7.0254e+08	4.07534e+08	4.13257e+08	4.55406e+08	5.85071e+08	4.59844e+08	2.94295e+08	2.1796e+08	2.94295e+08	1.063e+08	2.47832e+08	1.16642e+08	1.93967e+08	2.27597e+08	3.13275e+08
neg-M345T537	Gibberellin A64	Lipids and lipid-like molecules	Prenol lipids	9.93189e+06	4.03451e+06	1.08109e+07	5.37157e+06	1.44548e+07	3.39163e+06	8.72165e+06	8.29316e+06	1.02266e+07	1.15715e+07	9.95335e+06	1.1459e+07	9.95335e+06	1.35124e+07	7.06742e+06	1.01178e+07	1.09472e+07	1.13963e+07	8.78556e+06	6.68313e+06	1.20732e+07	6.68313e+06	7.75668e+06	9.75367e+06	1.18546e+07	8.6309e+06	1.06123e+07	8.26928e+06	1.2856e+07	8.26928e+06	6.62468e+06	6.22502e+06	1.24043e+07	1.20465e+07	6.28935e+06	9.48276e+06
neg-M345T547	Gibberellin A64	Lipids and lipid-like molecules	Prenol lipids	3.18782e+06	4.40848e+06	7.48296e+06	6.11127e+06	4.94673e+06	3.78952e+06	4.95219e+06	8.21756e+06	4.95301e+06	1.12224e+07	3.91972e+06	3.25702e+06	3.91972e+06	4.08516e+06	4.65691e+06	5.372e+06	4.0712e+06	3.96653e+06	3.19944e+06	1.77125e+06	2.44522e+06	1.77125e+06	2.499e+06	3.99855e+06	2.04226e+06	2.65785e+06	3.17896e+06	3.45813e+06	4.33345e+06	3.45813e+06	886960	2.01279e+06	2.46292e+06	2.77383e+06	3.22533e+06	3.38339e+06
neg-M346T180	13,16-Docosadienoic acid	Lipid metabolism	Monounsaturated fatty acid metabolism	225141	200093	185398	232203	173892	182322	224134	200961	163839	210663	155367	115339	163839	204213	159266	184420	173496	286697	246515	131384	230641	117767	187780	117767	215742	209030	192137	146750	129949	139683	169393	139683	120824	164102	160307	194426
neg-M347T214	Inosine 5'-monophosphate	Nucleosides, nucleotides, and analogues	Purine nucleotides	3.15037e+06	2.51234e+06	2.71112e+06	3.52378e+06	2.43003e+06	2.16614e+06	3.55964e+06	3.12164e+06	5.86035e+06	4.18127e+06	9.29937e+06	6.50194e+06	9.29937e+06	4.41949e+06	2.8734e+06	6.52429e+06	3.10168e+06	5.0696e+06	3.76412e+06	3.40282e+06	2.98123e+06	3.40282e+06	2.8074e+06	2.19227e+06	2.69758e+06	2.5852e+06	2.76204e+06	3.15886e+06	3.07005e+06	3.15886e+06	455190	992679	2.57523e+06	3.3305e+06	3.6561e+06	2.64273e+06
neg-M347T530	Corticosterone	Lipids and lipid-like molecules	Sterol Lipids	4.96726e+07	770285	5.10986e+06	1.04586e+08	1.80143e+07	2.57136e+07	2.01866e+07	7.35618e+06	1.22754e+07	1.34095e+07	2.34652e+07	1.49609e+07	2.02466e+07	4.33174e+07	3.5626e+07	8.0137e+07	8.4657e+07	2.52845e+06	1.78781e+07	1.06976e+07	5.35677e+07	1.0561e+08	7.32066e+07	4.06542e+07	1.96278e+06	9.55213e+06	2.82869e+07	1.32917e+07	1.12478e+07	5.9008e+07	1.43949e+07	5.50886e+07	7.0308e+07	6.7046e+07	3.19651e+07	1.48902e+07
neg-M348T212	Adenosine 5'-monophosphate	Nucleosides, nucleotides, and analogues	Purine nucleotides	1.14368e+06	541796	74240.9	290244	447295	914111	675599	445531	504066	842509	463278	431631	785425	2.92211e+07	444767	887887	2.0752e+06	770226	786496	768312	360577	519896	840346	816517	550397	78536.8	1.00534e+06	549124	367048	439193	866807	974200	4.28432e+06	841274	939587	860609
neg-M349T465	Prostaglandin E3	Lipids and lipid-like molecules	Fatty Acyls	5.63344e+06	1.58903e+06	5.16937e+06	3.51621e+06	4.47669e+06	5.00528e+06	1.0421e+07	6.65846e+06	1.97736e+06	4.70216e+06	4.39681e+06	6.59201e+06	4.39681e+06	4.1084e+06	5.85859e+06	3.89847e+06	1.04473e+06	1.60259e+07	3.5997e+06	2.33103e+06	6.15615e+06	2.33103e+06	2.65151e+06	4.20699e+06	3.03993e+06	4.96411e+06	3.12122e+06	6.91461e+06	8.00127e+06	6.91461e+06	4.46368e+06	6.75282e+06	3.46689e+06	4.89225e+06	1.58139e+06	6.195e+06
neg-M349T534	Resolvin E1	Lipids and lipid-like molecules	Fatty Acyls	6.99921e+06	3.79095e+06	6.24543e+06	5.58154e+06	8.34292e+06	3.18087e+06	9.00262e+06	1.22005e+07	4.33711e+06	4.98107e+06	5.79225e+06	6.61171e+06	5.79225e+06	7.71401e+06	3.47217e+06	3.48655e+06	1.86771e+06	8.52175e+06	6.66088e+06	4.93325e+06	9.19598e+06	4.93325e+06	5.90854e+06	5.39655e+06	6.16274e+06	6.28731e+06	7.25675e+06	7.55355e+06	7.97214e+06	7.55355e+06	5.51369e+06	5.5354e+06	6.17575e+06	8.36894e+06	4.13723e+06	6.421e+06
neg-M351T480	Lipoxin A4	Lipids and lipid-like molecules	Fatty Acyls	4.48771e+06	2.75555e+06	6.22459e+06	5.98402e+06	6.25602e+06	4.24851e+06	7.98128e+06	1.01978e+07	3.375e+06	7.3879e+06	5.00093e+06	4.38692e+06	5.00093e+06	5.42219e+06	2.8479e+06	2.71797e+06	1.23795e+06	8.11571e+06	5.26858e+06	3.41746e+06	4.40754e+06	3.41746e+06	3.93807e+06	2.65745e+06	4.7996e+06	4.40457e+06	4.79433e+06	5.13008e+06	5.81687e+06	5.13008e+06	3.63377e+06	3.83566e+06	3.75847e+06	4.9833e+06	2.41965e+06	4.55929e+06
neg-M355T604	Tetracosahexaenoic acid	Lipids and lipid-like molecules	Fatty Acyls	2.64888e+07	3.32223e+07	1.91296e+06	3.44601e+07	1.24073e+07	1.37376e+07	1.49894e+07	3.32572e+07	1.82442e+07	3.58217e+07	1.21232e+07	2.98449e+07	1.21232e+07	2.2998e+06	7.39914e+06	1.72626e+07	4.79633e+07	9.61624e+06	6.43933e+06	1.99939e+07	1.7153e+06	1.99939e+07	2.99408e+07	1.94529e+06	2.42875e+07	1.79864e+07	1.45605e+06	2.13246e+07	2.86299e+07	2.13246e+07	1.12491e+07	2.20629e+07	1.90875e+07	3.237e+06	2.61601e+07	7.51632e+06
neg-M357T609	alpha-D-Glucose 1,6-bisphosphate	Carbohydrate metabolism	Starch and sucrose metabolism	2.03286e+06	1.95551e+06	1.52586e+06	1.44939e+06	1.77786e+06	1.4696e+06	1.90564e+06	1.6671e+06	1.46396e+06	1.67715e+06	1.45701e+06	1.32212e+06	1.46396e+06	1.16858e+06	1.28546e+06	732523	1.02784e+06	1.43273e+06	1.79033e+06	2.02943e+06	1.49359e+06	1.48916e+06	1.42481e+06	1.48916e+06	1.44057e+06	1.72097e+06	1.12716e+06	1.03523e+06	1.18136e+06	1.31461e+06	1.14249e+06	1.31461e+06	334702	1.06258e+06	1.00769e+06	1.46718e+06
neg-M362T206	Guanosine monophosphate	Nucleosides, nucleotides, and analogues	Purine nucleotides	2.42686e+06	555316	526407	682160	396159	634625	608262	494692	124603	632150	1.36751e+06	456423	1.36751e+06	3.1886e+07	444096	1.02184e+07	2.00557e+07	336246	739710	140096	879970	140096	379689	372553	469506	404717	307451	235800	1.32503e+06	235800	1.80931e+06	446046	1.17259e+06	1.82359e+06	142901	498083
neg-M370T653	Icosanoic acid	Lipid metabolism	Polyunsaturated fatty acids metabolism	120358	148033	144554	159588	221385	131589	302830	290387	325596	190033	142847	327260	325596	133156	262640	261329	222353	285759	147736	111232	115757	140977	212614	140977	273678	153059	181295	175453	37562.2	145613	201925	145613	276784	203853	150941	307832
neg-M373T179	(S)-3-Sulfolactate	Amino acid metabolism	Cysteine and methionine metabolism	1.57418e+06	1.63526e+06	1.67632e+06	1.56804e+06	1.47087e+06	1.43351e+06	1.61835e+06	1.4453e+06	1.86371e+06	1.56897e+06	1.6149e+06	1.47706e+06	1.86371e+06	1.69824e+06	1.6877e+06	1.58968e+06	1.7945e+06	2.30223e+06	1.90122e+06	1.88972e+06	1.68374e+06	1.83512e+06	1.93722e+06	1.83512e+06	2.16968e+06	1.82474e+06	1.78211e+06	1.73034e+06	1.69843e+06	1.56064e+06	1.75289e+06	1.56064e+06	2.17848e+06	2.0111e+06	1.73921e+06	1.95662e+06
neg-M377T541	Cys-Gly	Amino acid metabolism	Glutathione metabolism	4.84588e+06	5.33273e+06	2.08304e+06	1.65393e+06	2.31582e+06	1.33408e+06	3.93272e+06	3.97623e+06	2.47205e+06	3.50044e+06	3.201e+06	4.03764e+06	2.47205e+06	1.74758e+06	1.42775e+06	240012	1.15533e+06	343083	2.71094e+06	3.70509e+06	3.61135e+06	2.71195e+06	2.98711e+06	2.71195e+06	2.34331e+06	2.21807e+06	1.41338e+06	2.24821e+06	1.55607e+06	1.65244e+06	1.07899e+06	1.65244e+06	1.07937e+06	1.78769e+06	1.90115e+06	2.69001e+06
neg-M385T211	2-Oxoglutarate	Carbohydrate metabolism	Citrate cycle (TCA cycle) metabolism	750570	1.24587e+06	804399	1.00772e+06	1.003e+06	674486	1.01537e+06	923699	949019	555031	654800	348460	949019	688129	976828	679106	830422	537089	740805	790872	1.20702e+06	925990	997619	925990	1.09007e+06	958872	1.23949e+06	968045	726503	923492	901903	923492	527932	577535	542145	732066
neg-M391T625	3-Hydroxy-10'-apo-b,y-carotenal	Lipids and lipid-like molecules	Prenol lipids	6.45061e+06	1.1087e+07	1.22562e+07	7.09736e+06	9.32239e+06	1.04628e+07	8.175e+06	1.31941e+07	7.66332e+06	1.13414e+07	5.08489e+06	1.14263e+07	5.08489e+06	1.73681e+07	8.28735e+06	6.92021e+06	1.1954e+07	1.53572e+07	1.33454e+07	5.77307e+06	48792	5.77307e+06	2.72388e+07	1.20627e+06	8.22605e+06	9.50659e+06	8.97129e+06	1.47656e+07	7.65685e+06	1.47656e+07	1.21499e+07	6.11565e+06	1.28003e+07	1.29046e+07	9.11478e+06	1.5627e+07
neg-M391T633	3-Hydroxy-10'-apo-b,y-carotenal	Lipids and lipid-like molecules	Prenol lipids	1.40246e+06	1.64746e+06	1.41059e+06	889447	980989	1.69521e+06	679012	1.21876e+06	857063	846509	1.47384e+06	1.24502e+06	1.47384e+06	1.27971e+06	1.0246e+06	3.37578e+06	2.12352e+06	853345	2.56917e+06	3.98581e+06	1.43663e+06	3.98581e+06	1.12906e+06	1.59515e+06	2.15863e+06	1.33276e+06	5.68379e+06	1.67292e+06	3.17304e+06	1.67292e+06	1.04322e+06	1.60402e+06	3.55508e+06	5.25089e+06	3.24957e+06	1.45489e+06
neg-M391T645	Deoxycholic acid	Lipids and lipid-like molecules	Sterol Lipids	1.68051e+07	3.66108e+07	5.49504e+07	2.60974e+07	3.49221e+07	4.6135e+07	3.58e+07	2.70915e+07	3.5461e+07	6.03514e+07	4.98548e+07	5.95557e+07	4.98548e+07	8.32057e+07	4.6699e+07	4.94793e+07	4.68287e+07	1.39963e+08	5.09098e+07	1.35348e+07	7.12847e+06	1.35348e+07	1.2831e+07	7.91639e+06	5.74512e+06	1.11288e+07	8.67939e+07	5.72307e+07	3.64198e+07	5.72307e+07	7.43666e+07	4.62204e+07	4.69687e+07	7.18658e+07	5.94211e+07	5.41994e+07
neg-M405T499	3,7-Dihydroxy-12-oxocholanoic acid	Lipids and lipid-like molecules	Sterol Lipids	4.12865e+06	93775.5	168385	2.54898e+06	996867	2.37621e+06	3.49693e+06	2.27762e+06	5.76181e+06	4.72212e+06	1.8091e+07	1.37515e+07	1.8091e+07	8.14022e+06	1.70058e+06	6.49953e+06	9.52445e+06	4.25101e+07	97285.2	45773.3	2.33754e+06	45773.3	20191.8	115158	144868	326679	936361	840542	71081.5	840542	1.07548e+06	394932	2.54962e+06	1.62544e+06	213638	340473
neg-M406T376	Carbamoyl phosphate	Amino acid metabolism	Alanine, aspartate and glutamate metabolism	69317.1	84208.6	25081.9	67120.3	46024	89547.6	72094.4	51292.9	50013.4	67885.5	56167.5	46004.3	14708.8	50013.4	34640.6	34627.6	70336.5	50514.8	105190	33251.1	112339	68108.1	100976	68108.1	85825.3	47747.6	60296.6	39017.6	38115.7	77455.2	48377.2	61592.2	48377.2	29280.7	22514.4	48417.5
neg-M407T502	2b,3a,7a-Trihydroxy-5b-cholanoic acid	Lipids and lipid-like molecules	Sterol Lipids	3.36472e+06	716630	1.23137e+06	5.47755e+06	3.62778e+06	1.42064e+07	5.46942e+06	4.19768e+06	3.41412e+06	1.19301e+06	5.91574e+06	3.84396e+06	5.91574e+06	3.48913e+06	2.72957e+06	4.41765e+06	1.00025e+07	1.63867e+07	725938	480196	363844	480196	323090	627405	322037	1.01474e+06	2.69863e+06	1.54234e+06	1.01559e+06	1.54234e+06	2.30419e+06	1.42698e+06	1.54143e+06	1.71872e+06	3.14187e+06	2.05691e+06
neg-M407T535	Cholic acid	Lipids and lipid-like molecules	Steroids and steroid derivatives	9.47506e+06	2.73255e+06	4.01268e+06	1.52439e+07	1.01708e+07	4.27136e+07	2.55692e+07	1.26482e+07	1.05813e+07	6.5312e+06	2.65407e+07	1.85843e+07	2.65407e+07	1.52137e+07	7.01151e+06	1.74402e+07	2.81413e+07	5.6914e+07	1.70125e+06	2.81635e+06	1.1548e+06	2.81635e+06	729841	2.44943e+06	3.20237e+06	4.68885e+06	8.37655e+06	7.67675e+06	3.9549e+06	7.67675e+06	8.89363e+06	5.80566e+06	8.62306e+06	8.43869e+06	4.52101e+06	4.61836e+06
neg-M407T642	3a,6a,7b-Trihydroxy-5b-cholanoic acid	Lipids and lipid-like molecules	Sterol Lipids	6.46213e+06	936615	1.21101e+06	2.06288e+06	1.16725e+06	1.50912e+06	2.48608e+06	2.0116e+06	2.38422e+06	1.40627e+06	1.69079e+06	772776	1.69079e+06	473359	781460	2.50205e+06	1.12164e+06	654600	1.768e+07	1.5601e+07	1.95852e+07	1.5601e+07	1.58644e+07	1.41325e+07	1.70124e+07	3.34236e+07	6.9371e+07	4.46429e+07	4.75421e+07	4.46429e+07	5.03825e+07	4.73429e+07	5.95094e+07	2.11347e+07	3.078e+07	5.33991e+07
neg-M411T655	Ascorbate	Amino acid metabolism	Glutathione metabolism	2.65137e+06	8.02038e+06	2.8847e+06	4.50303e+06	4.50068e+06	2.90504e+06	5.26535e+06	4.23001e+06	2.4451e+06	3.84228e+06	4.01747e+06	4.76638e+06	2.4451e+06	1.64908e+06	2.62436e+06	1.34059e+06	1.47822e+06	457201	2.55505e+06	4.02999e+06	4.04796e+06	3.93068e+06	3.39483e+06	3.93068e+06	2.531e+06	2.95791e+06	1.84616e+06	1.90266e+06	2.16258e+06	1.72567e+06	1.78092e+06	1.72567e+06	439552	1.82238e+06	750917	625896
neg-M414T581	(9Z,12Z,15Z,18Z)-Tetracosatetraenoyl-CoA	Lipid metabolism	Monounsaturated fatty acid metabolism	158190	395952	380510	86433.8	211537	133227	142157	106682	310935	120683	436711	69915.2	310935	92131.6	213690	83674.1	100123	109739	214932	261245	266747	100523	26586.9	100523	105735	104969	142018	188583	114767	162542	162225	162542	100553	94903.6	254625	83026.7
neg-M417T164	D-Aspartate	Amino acid metabolism	Alanine, aspartate and glutamate metabolism	47826.7	78930.9	8885.12	139963	79325.6	103050	69888.9	75464.4	72390.1	51715.1	40085.5	37120.4	64261.6	72390.1	92029.3	57201.1	81614.4	19921.1	59564.4	63786.5	110008	67831.4	50484.7	67831.4	73872.3	84733.7	98409.2	25418.9	93676	83629.2	80396.6	58704.2	80396.6	12277.3	27920.7	51641.7
neg-M424T613	Glycerone phosphate	Lipid metabolism	Glycerolipid metabolism	3.8778e+06	1.23064e+06	3.76356e+06	849640	2.30341e+06	987592	1.43456e+06	5.549e+06	2.54752e+06	3.41335e+06	9.15063e+06	3.54847e+06	2.54752e+06	1.90964e+06	1.41209e+06	1.21782e+06	893569	1.95506e+06	479688	2.71872e+06	4.21802e+06	2.70561e+06	5.07892e+06	2.70561e+06	2.85958e+06	6.3096e+06	1.67718e+06	4.07747e+06	4.2952e+06	8.24702e+06	3.6309e+06	8.24702e+06	1.26863e+06	4.54096e+06	3.12684e+06	1.54029e+06
neg-M435T649	Varanic acid	Lipids and lipid-like molecules	Sterol Lipids	5.02215e+06	1.14e+07	2.29719e+06	6.8219e+06	1.10351e+07	1.24615e+07	7.34553e+06	1.00951e+07	7.43169e+06	3.90421e+06	2.94732e+06	3.60153e+06	2.94732e+06	4.77953e+06	3.62249e+06	1.25712e+07	7.1788e+06	4.49289e+06	8.88046e+06	7.71143e+06	8.81436e+06	7.71143e+06	7.17954e+06	5.84884e+06	7.20205e+06	9.91522e+06	2.52031e+07	2.05391e+07	1.73868e+07	2.05391e+07	2.82247e+07	1.8545e+07	9.9e+06	9.45243e+06	2.03346e+07	2.16824e+07
neg-M445T450	Aminoacetone	Amino acid metabolism	Glycine,serine and threonine matabolism	1.90041e+06	2.00065e+06	2.05806e+06	3.95913e+06	2.14149e+06	2.286e+06	2.16116e+06	2.02003e+06	1.98943e+06	1.78774e+06	2.13182e+06	1.88596e+06	1.98943e+06	2.03019e+06	2.06779e+06	2.041e+06	2.11078e+06	2.99457e+06	2.20215e+06	2.14909e+06	1.95169e+06	2.30282e+06	2.64566e+06	2.30282e+06	2.51312e+06	2.57059e+06	2.45287e+06	2.20137e+06	2.22823e+06	2.49523e+06	2.12059e+06	2.49523e+06	4.01495e+06	2.87392e+06	2.22862e+06	2.43257e+06
neg-M445T610	13'-Carboxy-gamma-tocopherol	Lipids and lipid-like molecules	Prenol lipids	3.43855e+07	1.6831e+07	647764	1.29546e+07	3.43447e+07	7.54979e+06	2.89456e+07	2.10029e+07	1.0203e+07	1.49013e+07	1.44529e+07	9.44739e+06	1.44529e+07	2.10592e+06	1.11524e+07	1.53725e+07	2.12808e+06	8.95566e+06	1.22593e+07	6.03991e+06	6.51707e+06	6.03991e+06	1.00644e+07	1.1882e+07	2.76522e+07	6.99784e+06	4.35805e+06	1.33506e+07	7.85227e+06	1.33506e+07	9.34942e+06	8.06905e+06	1.59454e+07	628026	9.71517e+06	1.16135e+07
neg-M445T644	13'-Carboxy-gamma-tocopherol	Lipids and lipid-like molecules	Prenol lipids	2.3794e+07	3.98762e+07	1.41541e+06	2.05947e+07	4.50627e+07	4.31755e+07	1.8168e+07	2.49768e+07	2.01425e+07	4.52668e+07	3.40196e+07	4.11253e+07	3.40196e+07	7.57852e+06	6.32745e+07	3.7005e+07	6.36501e+06	3.65479e+07	4.61243e+07	2.06726e+07	2.00772e+07	2.06726e+07	3.20655e+07	1.55891e+07	1.94061e+07	1.86811e+07	1.25243e+07	3.84717e+07	1.77965e+07	3.84717e+07	6.99692e+07	2.63883e+07	3.27777e+07	2.89408e+06	2.87416e+07	4.05664e+07
neg-M449T650	6-Deoxocastasterone	Lipids and lipid-like molecules	Sterol Lipids	4.58844e+07	9.2209e+07	2.58909e+07	7.98074e+07	5.29517e+07	1.18854e+08	5.90552e+07	3.38847e+07	7.06377e+07	6.65012e+07	6.52993e+07	5.02722e+07	6.52993e+07	1.03201e+08	6.49789e+07	6.22578e+07	6.95834e+07	5.84706e+07	4.48573e+07	9.37862e+07	7.16776e+07	9.37862e+07	5.53162e+07	9.94934e+07	6.08349e+07	6.71965e+07	1.02667e+08	8.07948e+07	8.72319e+07	8.07948e+07	6.5816e+07	8.80813e+07	5.86162e+07	8.78462e+07	6.73757e+07	2.64425e+07
neg-M450T480	3beta-Hydroxy-5-cholestenoate	Lipid metabolism	Primary bile acid metabolism	338296	132568	317558	246130	287842	181273	235342	365365	377531	295279	224623	182390	377531	162500	128884	227163	299226	150361	431270	388891	389735	177117	267195	177117	303617	272649	297258	137714	298826	335432	374552	335432	200947	273464	285882	270947
neg-M451T539	7-Ketodeoxycholic acid	Lipids and lipid-like molecules	Sterol Lipids	5.41145e+06	820780	2.11058e+06	9.7056e+06	5.8112e+06	2.99069e+07	9.654e+06	3.73906e+06	6.36084e+06	2.84762e+06	1.71756e+07	8.91008e+06	1.71756e+07	4.59261e+06	6.72012e+06	6.16662e+06	1.90247e+07	3.50378e+07	527374	326372	183309	326372	167229	480504	28397.7	365910	2.59566e+06	1.0827e+06	334876	1.0827e+06	1.44656e+06	710535	1.03204e+06	1.27271e+06	580064	1.65906e+06
neg-M453T502	Ursocholic acid	Lipids and lipid-like molecules	Sterol Lipids	1.24171e+07	1.08266e+07	1.0778e+07	1.65545e+07	2.13286e+07	5.64231e+07	1.92546e+07	2.26134e+07	1.14573e+07	1.21699e+07	3.74668e+07	2.33223e+07	3.74668e+07	1.78644e+07	1.8327e+07	1.92113e+07	4.33152e+07	7.34629e+07	1.16291e+07	1.06592e+07	1.01681e+07	1.06592e+07	7.2325e+06	1.12221e+07	1.50018e+07	1.5139e+07	1.53184e+07	1.41826e+07	9.21105e+06	1.41826e+07	1.79187e+07	2.05678e+07	8.63052e+06	1.5413e+07	3.36948e+06	1.57853e+07
neg-M466T371	L-Asparagine	Amino acid metabolism	Alanine, aspartate and glutamate metabolism	11440.9	17114.5	67702.1	67025.7	55571.7	89322.9	408465	37268.6	49633.1	81979.9	9647.83	119307	239709	49633.1	46923.6	103996	110845	72562.7	154256	111341	137722	126414	107757	126414	125178	159968	106943	128831	39264.4	81604.8	54695.5	95258	54695.5	124425	195206	107399
neg-M470T172	Dehydroalanine	Amino acid metabolism	Cysteine and methionine metabolism	1.74515e+06	1.60353e+06	2.01123e+06	1.6327e+06	1.77699e+06	1.74565e+06	1.76296e+06	1.7445e+06	1.96457e+06	1.59932e+06	1.83397e+06	1.14787e+06	1.96457e+06	1.62433e+06	1.99231e+06	1.63268e+06	2.08397e+06	2.85394e+06	2.01863e+06	2.16564e+06	1.99368e+06	2.063e+06	2.40242e+06	2.063e+06	2.33172e+06	2.37465e+06	1.93123e+06	1.94882e+06	1.83759e+06	1.70284e+06	1.76678e+06	1.70284e+06	4.11575e+06	2.83453e+06	2.10475e+06	2.14831e+06
neg-M474T659	LysoPE 18:3	Lipids and lipid-like molecules	Glycerophospholipids	5.9683e+06	6.80649e+06	6.15855e+06	4.99962e+06	1.06535e+07	7.14337e+06	9.74708e+06	8.17278e+06	5.28033e+06	5.15156e+06	8.24209e+06	1.02581e+07	8.24209e+06	4.97254e+06	7.01713e+06	6.79513e+06	4.88764e+06	3.72093e+06	8.85036e+06	7.78617e+06	9.44958e+06	7.78617e+06	1.27802e+07	9.29153e+06	5.30704e+06	6.82366e+06	6.9258e+06	1.11998e+07	1.07561e+07	1.11998e+07	4.64481e+06	6.44068e+06	1.01745e+07	4.80771e+06	1.0387e+07	9.52759e+06
neg-M478T197	Succinate	Carbohydrate metabolism	Citrate cycle (TCA cycle) metabolism	1.52261e+06	1.23451e+06	1.12787e+06	1.13719e+06	1.26323e+06	910731	1.14058e+06	1.29232e+06	1.00178e+06	1.19216e+06	1.07073e+06	704286	1.00178e+06	1.23284e+06	876110	737232	977218	1.01101e+06	1.23593e+06	1.48726e+06	1.10156e+06	1.38999e+06	1.04808e+06	1.38999e+06	1.16051e+06	1.4804e+06	722626	1.20433e+06	1.15088e+06	1.03362e+06	982920	1.03362e+06	490630	26567.4	1.09622e+06	916469
neg-M480T517	LysoPE 18:0	Lipids and lipid-like molecules	Glycerophospholipids	7.91829e+07	7.55323e+07	1.16045e+07	8.99591e+07	8.76803e+07	7.6359e+07	8.87344e+07	1.55681e+08	7.28219e+07	9.24567e+07	9.11284e+07	1.40855e+08	9.11284e+07	1.8201e+07	9.91224e+07	9.41229e+07	9.35922e+07	6.54341e+07	2.09775e+08	1.22197e+08	1.78122e+07	1.22197e+08	8.79961e+07	1.79731e+07	1.79474e+08	1.56104e+08	1.33094e+07	6.29564e+07	6.0828e+07	6.29564e+07	1.12935e+08	1.03005e+08	9.75057e+07	1.52942e+07	5.71505e+07	5.7408e+07
neg-M480T583	LysoPE 18:0	Lipids and lipid-like molecules	Glycerophospholipids	5.85521e+07	6.66049e+07	3.69006e+06	5.13148e+07	4.88035e+07	4.6448e+07	3.77218e+07	4.87278e+07	4.94017e+07	5.16981e+07	4.81785e+07	5.59909e+07	4.81785e+07	3.30929e+06	5.74135e+07	4.72951e+07	4.82396e+07	6.02258e+07	5.18248e+07	4.42193e+07	3.36307e+06	4.42193e+07	4.18037e+07	2.78993e+06	5.06734e+07	4.36778e+07	3.67981e+06	4.24614e+07	4.15777e+07	4.24614e+07	6.27671e+07	4.5275e+07	2.88925e+07	2.7914e+06	5.21705e+07	3.43589e+07
neg-M480T603	LysoPE 18:0	Lipids and lipid-like molecules	Glycerophospholipids	9.77696e+06	3.68319e+07	1.86844e+06	2.42855e+07	2.51706e+07	2.26577e+07	2.35481e+07	3.64673e+07	3.10839e+07	3.02072e+07	9.45495e+06	2.71116e+07	9.45495e+06	1.69961e+06	2.53265e+07	2.13502e+07	1.8937e+07	1.59063e+07	2.80877e+07	2.57239e+07	1.73463e+06	2.57239e+07	1.31117e+07	1.74602e+06	2.59695e+07	2.80532e+07	2.23261e+06	3.02027e+07	2.26103e+07	3.02027e+07	2.88993e+07	2.63785e+07	2.43935e+07	1.48053e+06	2.90348e+07	3.25842e+07
neg-M480T660	LysoPE 18:0	Lipids and lipid-like molecules	Glycerophospholipids	5.74842e+07	3.9197e+07	4.57329e+06	4.11681e+07	3.73315e+07	3.90936e+07	3.25e+07	4.57981e+07	6.68162e+07	4.07338e+07	3.65908e+07	4.14066e+07	3.65908e+07	4.75987e+06	5.06165e+07	3.14138e+07	2.62491e+07	4.15884e+07	5.47887e+07	2.62037e+07	5.0619e+06	2.62037e+07	2.60257e+07	4.046e+06	3.9934e+07	3.42899e+07	5.20762e+06	3.60287e+07	3.24026e+07	3.60287e+07	3.90835e+07	3.41412e+07	2.93135e+07	3.58082e+06	4.73568e+07	3.90032e+07
neg-M498T431	Taurodeoxycholic acid	Lipids and lipid-like molecules	Sterol Lipids	4.20222e+06	2.41483e+06	4.11984e+06	1.2198e+06	2.32089e+06	2.11338e+06	2.78972e+06	2.15649e+06	2.98735e+06	1.33438e+06	5.71367e+06	2.91334e+06	5.71367e+06	3.82373e+06	6.90004e+06	2.68096e+06	5.24002e+06	1.15187e+07	1.06029e+07	9.16087e+06	4.47927e+06	9.16087e+06	1.03097e+07	4.26965e+06	9.55731e+06	8.00429e+06	3.10067e+06	5.28248e+06	2.5619e+06	5.28248e+06	3.08152e+06	2.80701e+06	4.67559e+06	3.43665e+06	2.52205e+06	3.65309e+06
neg-M498T444	Taurodeoxycholic acid	Lipids and lipid-like molecules	Sterol Lipids	2.2655e+07	1.0118e+07	2.01781e+07	3.51885e+06	7.97493e+06	1.25228e+07	1.37192e+07	9.05808e+06	2.56721e+07	9.37446e+06	4.81355e+07	1.84596e+07	4.81355e+07	3.6209e+07	7.09381e+07	2.77208e+07	4.48003e+07	8.09646e+07	5.3235e+07	3.97892e+07	1.77989e+07	3.97892e+07	5.95164e+07	1.7255e+07	4.73848e+07	3.62078e+07	1.05083e+07	2.40807e+07	1.35092e+07	2.40807e+07	1.08636e+07	1.45176e+07	2.31869e+07	1.41212e+07	2.01643e+07	1.40145e+07
neg-M498T459	Taurodeoxycholic acid	Lipids and lipid-like molecules	Sterol Lipids	8.22819e+06	5.1445e+06	8.66609e+06	1.23465e+06	4.4366e+06	8.18883e+06	7.73658e+06	6.9069e+06	5.45177e+06	2.80354e+06	1.3124e+07	7.16808e+06	1.3124e+07	8.66943e+06	1.26499e+07	5.31344e+06	9.35858e+06	1.93367e+07	1.39944e+07	9.35888e+06	6.46659e+06	9.35888e+06	1.72583e+07	5.23415e+06	1.04979e+07	1.10448e+07	5.17849e+06	8.22514e+06	7.81357e+06	8.22514e+06	4.47833e+06	7.18029e+06	9.43771e+06	8.52745e+06	2.52687e+06	5.51624e+06
neg-M498T523	Taurodeoxycholic acid	Lipids and lipid-like molecules	Sterol Lipids	3.79213e+07	1.64323e+07	4.1669e+07	2.5874e+06	1.31674e+07	6.65777e+06	2.29229e+07	1.29286e+07	1.01882e+07	1.22902e+07	2.12087e+07	1.44654e+07	2.12087e+07	1.36126e+07	2.34748e+07	5.77002e+06	6.1928e+06	4.85516e+07	3.83827e+07	3.0698e+07	3.80211e+07	3.0698e+07	4.26178e+07	1.35784e+07	2.41303e+07	2.01835e+07	2.39058e+07	4.02268e+07	1.97239e+07	4.02268e+07	2.2296e+07	4.36892e+07	1.97981e+07	5.91443e+07	2.74677e+07	3.18334e+07
neg-M498T578	LysoPE 20:5	Lipids and lipid-like molecules	Glycerophospholipids	5.53385e+06	4.4067e+06	6.10097e+06	3.38422e+06	3.23393e+06	2.20482e+06	3.15792e+06	4.69596e+06	8.10381e+06	1.16473e+07	9.76062e+06	1.05991e+07	9.76062e+06	6.41043e+06	9.32762e+06	1.08469e+07	6.35692e+06	8.76207e+06	2.10076e+06	2.77907e+06	2.09142e+06	2.77907e+06	2.90851e+06	2.79417e+06	2.98504e+06	2.2937e+06	2.68576e+06	2.93773e+06	3.16936e+06	2.93773e+06	1.75329e+06	2.06711e+06	1.27801e+06	2.6752e+06	2.6855e+06	2.06541e+06
neg-M498T600	LysoPE 20:5	Lipids and lipid-like molecules	Glycerophospholipids	2.55285e+07	2.24328e+07	3.5444e+07	1.99897e+07	1.81695e+07	1.1927e+07	2.12787e+07	2.83025e+07	7.21998e+07	6.28114e+07	6.11917e+07	4.3029e+07	6.11917e+07	5.88212e+07	6.13683e+07	7.48204e+07	6.50108e+07	6.129e+07	1.22435e+07	1.76216e+07	1.18869e+07	1.76216e+07	9.46038e+06	1.9463e+07	1.77523e+07	1.59716e+07	2.15814e+07	1.86082e+07	2.62882e+07	1.86082e+07	8.52412e+06	1.12616e+07	1.77567e+07	1.87108e+07	1.41616e+07	1.27649e+06
neg-M502T606	LysoPE 20:3	Lipids and lipid-like molecules	Glycerophospholipids	9.75078e+06	7.36211e+06	1.22131e+07	6.88813e+06	3.44577e+07	1.83936e+07	1.19432e+07	1.63702e+07	1.41127e+07	1.6385e+07	1.68993e+07	1.25987e+07	1.68993e+07	7.65706e+06	5.45376e+06	1.32197e+07	4.55102e+07	9.57119e+06	1.68383e+07	1.89682e+07	3.49382e+07	1.89682e+07	2.10388e+07	1.84116e+07	2.56939e+06	1.59883e+07	1.79477e+07	1.4179e+07	9.39314e+06	1.4179e+07	1.82942e+07	7.99497e+06	1.13779e+07	2.44784e+07	1.45222e+07	1.19621e+07
neg-M507T166	Fumarate	Amino acid metabolism	Alanine, aspartate and glutamate metabolism	75569.3	94265	16710.8	146049	96615.6	95236.7	90931.1	83652.6	93710.3	40846.5	68670	55425.6	65352.2	93710.3	81500.3	93838.2	94457.8	49074.5	67771.8	70423.2	93659.4	108255	97250.1	108255	100859	96862.6	83068.9	43827.6	101441	112082	89282.7	96149.4	89282.7	8447.19	26455.2	64815
neg-M514T414	Tauro-b-muricholic acid	Lipids and lipid-like molecules	Sterol Lipids	2.32094e+07	4.65717e+07	1.19503e+08	2.92727e+07	5.93065e+07	1.31445e+08	7.82722e+07	5.91669e+07	1.81401e+07	2.01817e+07	4.75934e+07	5.04294e+07	4.75934e+07	2.08924e+07	3.72045e+07	2.33453e+07	2.243e+07	8.69519e+07	2.73044e+07	1.6115e+07	3.31116e+07	1.6115e+07	1.77974e+07	1.12272e+07	2.41698e+07	1.78204e+07	1.36885e+07	2.14188e+07	2.15725e+07	2.14188e+07	2.49557e+07	1.22735e+07	1.55238e+07	2.8513e+07	1.6619e+07	2.43795e+07
neg-M514T442	Tauro-b-muricholic acid	Lipids and lipid-like molecules	Sterol Lipids	2.16114e+07	3.56459e+07	2.2244e+08	4.55414e+06	4.38485e+07	5.97572e+07	7.25984e+07	3.22633e+07	8.85516e+06	1.20865e+07	4.43987e+07	2.68495e+07	4.43987e+07	1.47892e+07	5.91492e+07	1.58865e+07	2.29978e+07	8.10784e+07	2.64406e+07	1.44349e+07	1.85077e+07	1.44349e+07	2.93678e+07	8.10609e+06	1.96061e+07	1.38151e+07	9.72538e+06	1.95389e+07	2.02479e+07	1.95389e+07	6.86095e+06	1.5957e+07	1.29879e+07	2.72878e+07	1.3861e+07	1.14735e+07
neg-M524T558	LysoPE 22:6	Lipids and lipid-like molecules	Glycerophospholipids	6.3927e+06	6.37161e+06	8.56697e+07	8.11933e+07	5.80563e+06	1.14934e+07	8.59227e+06	1.04497e+07	1.1342e+07	1.09513e+07	6.66097e+06	6.15145e+06	6.66097e+06	7.68569e+06	9.16443e+06	1.1315e+07	8.86871e+06	1.05034e+07	1.06591e+07	7.85655e+06	1.04746e+07	7.85655e+06	1.12501e+07	7.73003e+06	2.05807e+07	1.158e+07	1.03868e+08	1.19883e+07	4.74049e+06	1.19883e+07	1.81083e+07	1.42081e+07	1.21472e+07	1.39485e+07	1.03899e+07	1.08621e+07
neg-M526T659	LysoPC 15:0	Lipids and lipid-like molecules	Glycerophospholipids	2.3401e+06	1.58021e+07	7.50188e+06	3.2989e+06	1.4356e+07	1.24066e+07	2.79481e+06	1.58327e+07	3.68093e+06	5.28935e+06	7.33799e+06	6.06535e+06	7.33799e+06	7.62381e+06	9.07404e+06	1.90465e+07	1.74664e+07	4.1576e+06	6.62423e+06	4.97843e+06	6.54372e+06	4.97843e+06	3.71185e+06	3.88673e+06	3.2163e+06	1.90669e+06	1.58768e+07	3.49541e+06	9.7567e+06	3.49541e+06	5.01945e+06	2.43211e+06	6.16413e+06	8.82779e+06	1.35956e+07	4.27345e+06
neg-M526T662	LysoPC 15:0	Lipids and lipid-like molecules	Glycerophospholipids	300332	4.12073e+06	898598	5.05848e+06	1.08545e+07	9.71911e+06	347686	7.27617e+06	412887	5.0005e+06	9.54532e+06	6.61735e+06	9.54532e+06	8.69705e+06	7.64187e+06	1.31374e+07	7.44314e+06	3.19699e+06	5.20048e+06	3.53542e+06	7.80906e+06	3.53542e+06	6.47508e+06	1.09257e+07	3.86331e+06	7.33353e+06	7.83927e+06	1.27582e+07	1.44081e+07	1.27582e+07	1.85745e+07	1.33733e+07	5.81899e+06	9.12436e+06	273773	8.51418e+06
neg-M531T167	cis-Aconitate	Carbohydrate metabolism	Citrate cycle (TCA cycle) metabolism	989169	1.40119e+06	783181	1.85666e+06	950731	1.32269e+06	1.16732e+06	1.08014e+06	924273	842157	744844	897100	924273	1.06521e+06	793259	882894	599583	295166	1.52352e+06	1.04178e+06	1.36245e+06	1.02359e+06	917198	1.02359e+06	1.12251e+06	1.15043e+06	1.35531e+06	1.16155e+06	1.0876e+06	1.06675e+06	961055	1.06675e+06	274356	474078	801584	619612
neg-M538T172	17alpha,20alpha-Dihydroxycholesterol	Lipid metabolism	Steroid homone metabolism	2.04058e+06	1.88773e+06	2.41905e+06	1.73802e+06	2.08915e+06	1.98343e+06	2.01315e+06	1.98385e+06	2.18238e+06	1.92266e+06	2.16924e+06	1.44092e+06	2.18238e+06	1.82573e+06	2.55702e+06	2.02834e+06	2.44306e+06	3.28532e+06	2.46339e+06	2.63516e+06	2.31974e+06	2.4166e+06	2.57671e+06	2.4166e+06	2.86092e+06	2.56687e+06	2.28709e+06	2.12347e+06	2.09321e+06	2.04733e+06	2.25915e+06	2.04733e+06	4.73742e+06	3.28588e+06	2.26388e+06	2.53158e+06
neg-M540T552	LysoPC 16:0	Lipids and lipid-like molecules	Glycerophospholipids	1.18269e+09	1.68635e+09	2.01086e+08	1.04994e+09	9.76342e+08	9.07759e+08	8.40869e+08	1.06537e+09	1.18136e+09	2.17197e+09	1.72838e+09	1.91721e+09	1.72838e+09	1.47653e+08	2.04252e+09	8.48024e+08	3.96231e+08	9.4659e+08	1.27905e+09	6.59572e+08	2.17766e+08	6.59572e+08	2.05685e+09	2.64037e+08	1.13516e+09	1.37739e+09	1.47602e+08	9.70526e+08	2.04334e+09	9.70526e+08	1.32443e+09	8.48818e+08	1.09557e+09	5.2436e+07	1.20628e+09	8.93957e+08
neg-M540T659	LysoPC 16:0	Lipids and lipid-like molecules	Glycerophospholipids	9.07443e+08	6.72408e+08	8.83925e+07	7.83181e+08	7.49649e+08	7.10075e+08	5.28555e+08	7.75708e+08	7.27515e+08	7.5366e+08	6.14948e+08	6.74026e+08	6.14948e+08	1.07228e+08	7.28408e+08	5.11299e+08	4.99973e+08	7.60914e+08	6.34999e+08	3.90791e+08	9.60116e+07	3.90791e+08	4.77913e+08	7.36931e+07	6.70153e+08	6.2541e+08	9.72217e+07	6.11968e+08	5.10651e+08	6.11968e+08	6.54606e+08	6.95643e+08	4.97912e+08	5.54977e+07	8.41979e+08	6.37619e+08
neg-M554T660	LysoPC 17:0	Lipids and lipid-like molecules	Glycerophospholipids	4.88166e+06	5.99985e+06	1.56213e+07	1.55643e+07	8.33451e+06	1.16582e+07	1.0597e+07	8.44273e+06	1.20416e+07	6.11941e+06	1.00061e+07	8.53988e+06	1.00061e+07	1.25718e+07	3.72683e+06	8.92947e+06	1.06973e+07	4.32754e+07	6.42271e+07	7.8186e+06	9.81785e+06	7.8186e+06	1.14078e+07	1.13554e+07	2.83646e+06	9.57576e+06	7.30358e+06	9.23407e+06	5.78476e+06	9.23407e+06	3.42431e+06	1.08359e+07	9.16284e+06	4.82878e+06	9.10433e+06	8.32318e+06
neg-M566T372	L-Glutamate	Amino acid metabolism	Alanine, aspartate and glutamate metabolism	119314	162984	60391.1	89766.2	106512	61121.9	80743.8	68926.9	56142.6	77780.9	94325.6	88331.1	85915.2	56142.6	7648.74	83142.7	19240.4	14879.8	157321	198947	159415	158722	81779.2	158722	128289	116071	28391.9	54826.9	145415	96329.2	109241	83533.7	109241	82610.9	127939	42464.2
neg-M566T475	LysoPC 18:1	Lipids and lipid-like molecules	Glycerophospholipids	1.10939e+09	9.89342e+08	1.24359e+09	3.46721e+09	3.64385e+08	2.0024e+09	4.43366e+08	3.44624e+08	8.78716e+08	1.38531e+09	1.9015e+09	1.30437e+09	1.9015e+09	3.07929e+09	3.36991e+08	4.69354e+08	3.35004e+09	3.94135e+08	4.4557e+08	7.71112e+08	2.75188e+09	7.71112e+08	3.18249e+08	2.29895e+09	1.96303e+08	2.00673e+09	1.5757e+09	1.24194e+09	6.38302e+08	1.24194e+09	2.13048e+09	7.65774e+07	1.58881e+09	1.09067e+09	9.82112e+08	1.40617e+09
neg-M566T553	LysoPC 18:1	Lipids and lipid-like molecules	Glycerophospholipids	1.94292e+08	4.40962e+07	2.29402e+08	1.48167e+08	4.59883e+07	3.20577e+08	3.52814e+07	5.89121e+07	2.7481e+08	1.12354e+08	1.14606e+08	7.42037e+07	1.14606e+08	9.5398e+07	6.79921e+07	1.86588e+08	1.4624e+08	1.45192e+08	6.628e+07	1.41581e+08	2.45945e+08	1.41581e+08	1.48254e+07	9.131e+07	1.21789e+07	1.59324e+08	1.98881e+08	1.31873e+08	3.77183e+07	1.31873e+08	3.56688e+08	2.71547e+07	3.91595e+07	3.66222e+07	1.65292e+08	8.33558e+07
neg-M566T661	LysoPC 18:1	Lipids and lipid-like molecules	Glycerophospholipids	1.04537e+08	5.95417e+07	9.99749e+07	1.36357e+08	1.03099e+08	1.91475e+08	1.02455e+08	3.10481e+07	1.33789e+08	1.13552e+08	1.23079e+08	1.18282e+08	1.23079e+08	1.05437e+08	1.542e+08	1.683e+08	1.86943e+08	1.1238e+08	9.11182e+07	1.11775e+08	1.25169e+08	1.11775e+08	8.72353e+07	1.05701e+08	6.36786e+07	1.22499e+08	1.126e+08	1.06465e+08	8.84782e+07	1.06465e+08	1.56022e+08	1.71418e+08	1.11089e+08	5.08543e+07	1.12771e+08	9.25182e+07
neg-M568T434	LysoPC 18:0	Lipids and lipid-like molecules	Glycerophospholipids	1.92802e+08	2.59802e+08	4.04338e+08	6.02626e+08	3.10514e+08	6.82298e+08	1.96202e+08	3.32092e+08	4.85066e+08	4.20817e+08	4.75156e+08	4.32257e+08	4.75156e+08	5.3176e+08	1.61905e+08	1.63285e+08	5.08595e+08	7.29303e+07	6.24693e+08	3.35295e+08	2.38654e+08	3.35295e+08	5.42209e+08	5.02992e+08	3.90084e+08	6.3117e+07	3.11517e+08	2.54636e+08	4.59957e+08	2.54636e+08	5.81889e+08	2.31386e+08	7.098e+08	7.80405e+08	6.28836e+08	1.84512e+08
neg-M568T551	LysoPC 18:0	Lipids and lipid-like molecules	Glycerophospholipids	1.12289e+09	1.84948e+09	2.43541e+08	1.26396e+09	2.58455e+08	2.83117e+08	1.85904e+08	2.49668e+08	2.54296e+07	1.0042e+09	2.85463e+08	1.34336e+09	2.85463e+08	2.66216e+08	9.83599e+08	1.25318e+09	1.6284e+08	1.60085e+08	1.22546e+09	7.81309e+08	5.66611e+08	7.81309e+08	8.86836e+08	2.23917e+08	2.89971e+08	1.69005e+08	1.35492e+09	2.25129e+08	1.06081e+09	2.25129e+08	1.97205e+09	2.59425e+08	1.17681e+09	1.78591e+08	3.71708e+08	1.30406e+09
neg-M568T660	LysoPC 18:0	Lipids and lipid-like molecules	Glycerophospholipids	3.35211e+08	2.49493e+08	2.06914e+08	3.04982e+08	3.08506e+08	3.58486e+08	2.70632e+08	1.051e+08	2.54193e+08	2.02517e+08	2.26472e+08	1.97493e+08	2.26472e+08	3.0932e+08	3.06809e+08	3.57746e+08	3.03272e+08	5.10285e+07	2.02296e+08	1.87009e+08	2.87534e+08	1.87009e+08	2.26012e+08	2.21187e+08	1.79759e+08	1.67438e+08	2.46353e+08	9.60801e+07	2.17099e+08	9.60801e+07	3.16814e+08	3.79495e+08	3.89635e+08	1.88073e+08	2.93531e+08	2.41133e+08
neg-M570T177	2-Benzylmalic acid	Amino acid metabolism	Phenylalanine, tyrosine and tryptophan metabolism	731332	410632	528425	434407	471155	415690	548317	466553	531865	361999	479274	397758	531865	504699	491909	553953	507247	548696	569142	559070	544490	518079	452428	518079	510419	592673	468712	397989	532389	407289	482367	407289	856798	615084	521090	503856
neg-M590T563	LysoPC 20:3	Lipids and lipid-like molecules	Glycerophospholipids	2.14127e+07	6.79495e+07	4.29313e+07	8.82655e+07	1.7512e+08	1.11994e+07	1.63213e+08	8.72964e+07	7.07119e+07	5.27982e+07	2.03268e+07	7.28833e+07	2.03268e+07	5.23186e+07	1.64243e+07	1.14511e+08	9.07966e+06	3.95672e+07	2.51409e+07	6.10257e+07	6.09116e+07	6.10257e+07	4.11484e+07	1.06115e+08	3.89091e+07	3.54122e+07	6.19671e+07	3.7202e+07	1.46151e+08	3.7202e+07	4.1375e+07	1.54172e+08	1.06893e+08	1.45307e+08	3.21426e+07	3.26635e+07
neg-M591T184_2	Isocitrate	Carbohydrate metabolism	Citrate cycle (TCA cycle) metabolism	1.05054e+06	1.1515e+06	1.27352e+06	953885	1.53856e+06	1.2968e+06	1.45809e+06	913282	1.15157e+06	961336	1.23962e+06	523431	1.15157e+06	1.09901e+06	1.17614e+06	1.35518e+06	1.26938e+06	1.39454e+06	1.35268e+06	1.3081e+06	1.09611e+06	1.19119e+06	862168	1.19119e+06	951894	949320	1.19365e+06	837352	837531	1.07827e+06	1.36553e+06	1.07827e+06	792168	876392	713936	1.01727e+06
neg-M603T656	19-Hydroxytestosterone	Lipid metabolism	Steroid homone metabolism	343646	2.25856e+06	2.53203e+06	1.68177e+06	2.23875e+06	2.07458e+06	2.39865e+06	2.62946e+06	2.25305e+06	1.91151e+06	2.44048e+06	2.06527e+06	2.25305e+06	1.9935e+06	1.94754e+06	2.15185e+06	1.86814e+06	2.13724e+06	1.80474e+06	2.31733e+06	1.67342e+06	1.76922e+06	2.09389e+06	1.76922e+06	2.7833e+06	1.9875e+06	2.16699e+06	2.323e+06	1.87191e+06	2.3816e+06	2.1073e+06	2.3816e+06	2.70588e+06	2.27383e+06	2.90383e+06	1.94884e+06
neg-M606T374	N-(L-Arginino)succinate	Amino acid metabolism	Alanine, aspartate and glutamate metabolism	93504.2	70918.5	67489.9	71037.2	116930	83015.8	73728	67825.5	112663	37210.8	82624.1	95472.6	30124.8	112663	105966	69337.9	47924.4	73455.9	109334	150763	88733.2	88490.8	105827	88490.8	92284.2	136335	58243.5	101337	73142.1	114823	33074.6	75339.9	33074.6	73906.7	118956	162627
neg-M611T212	Glutathione, oxidized	Organic acids and derivatives	Carboxylic acids and derivatives	1.15365e+07	1.2578e+07	1.00397e+07	1.57999e+07	1.31034e+07	1.06658e+07	2.7184e+07	1.61952e+07	1.43817e+07	1.50588e+07	1.45649e+07	9.8193e+06	1.45649e+07	1.73103e+07	5.89449e+06	1.18302e+07	1.06415e+07	1.67559e+07	1.37873e+07	1.34254e+07	1.3021e+07	1.34254e+07	1.17058e+07	1.68837e+07	1.14114e+07	9.08426e+06	1.29579e+07	9.01796e+06	1.03331e+07	9.01796e+06	9.98579e+06	1.08284e+07	1.03625e+07	8.43989e+06	9.29152e+06	1.36121e+07
neg-M611T275	Glutathione, oxidized	Organic acids and derivatives	Carboxylic acids and derivatives	2.19748e+06	4.63117e+06	2.15622e+06	3.43754e+06	4.81997e+06	3.76116e+06	9.86023e+06	6.36505e+06	2.93929e+06	3.75166e+06	3.00779e+06	3.7946e+06	3.00779e+06	3.07158e+06	2.12527e+06	2.39735e+06	2.4034e+06	5.91172e+06	4.68858e+06	4.75084e+06	2.51224e+06	4.75084e+06	1.99559e+06	4.99084e+06	2.16225e+06	1.88505e+06	4.26755e+06	2.44319e+06	2.06661e+06	2.44319e+06	5.35526e+06	4.6699e+06	1.88963e+06	1.31239e+06	3.45547e+06	2.46174e+06
neg-M625T164	N-Acetylaspartylglutamate	Amino acid metabolism	Alanine, aspartate and glutamate metabolism	109513	115033	74755	134173	89081.9	103709	84175.2	126397	67387.8	81167.4	70541.9	68036.8	315736	67387.8	57402.7	65572.7	104770	76715.7	123865	91391.5	103523	48856.7	85075.2	48856.7	89030.1	120565	72709.1	89712.7	102772	84782.5	63802.8	61251.8	63802.8	74645.2	88905.3	104549
neg-M631T380	Cadaverine	Amino acid metabolism	Glutathione metabolism	2.42491e+06	4.65133e+06	2.91477e+06	4.52833e+06	3.15145e+06	1.94895e+06	3.29485e+06	2.02689e+06	2.38841e+06	4.56395e+06	2.0666e+06	2.81332e+06	2.38841e+06	2.19055e+06	1.27896e+06	1.56689e+06	1.66034e+06	2.77779e+06	2.97148e+06	2.39282e+06	2.03427e+06	3.28033e+06	3.31322e+06	3.28033e+06	1.87461e+06	1.97354e+06	1.2683e+06	2.79862e+06	1.98273e+06	1.25201e+06	1.33424e+06	1.25201e+06	1.43259e+06	1.98912e+06	1.03088e+06	3.76444e+06
neg-M632T380_1	Isomaltose	Carbohydrate metabolism	Starch and sucrose metabolism	1.29555e+06	2.64782e+06	1.64843e+06	2.71447e+06	1.70968e+06	1.16296e+06	1.80502e+06	1.11426e+06	1.35366e+06	2.57236e+06	1.2335e+06	1.59948e+06	1.35366e+06	1.30586e+06	742979	878356	942773	1.59056e+06	1.79974e+06	1.37245e+06	1.23139e+06	2.00145e+06	1.9284e+06	2.00145e+06	1.0945e+06	1.06576e+06	821976	1.57281e+06	1.12168e+06	744621	774182	744621	766201	1.08118e+06	624124	2.12684e+06
neg-M639T177	19-Oxotestosterone	Lipid metabolism	Steroid homone metabolism	2.28977e+06	2.04735e+06	2.09259e+06	1.80153e+06	2.21896e+06	1.95856e+06	2.12874e+06	1.94891e+06	2.0516e+06	1.96744e+06	2.32808e+06	1.1847e+06	2.0516e+06	2.09145e+06	2.26132e+06	2.22854e+06	2.03851e+06	2.62506e+06	2.38346e+06	2.44245e+06	2.19352e+06	2.20874e+06	2.47801e+06	2.20874e+06	2.48265e+06	2.23378e+06	2.13833e+06	2.18604e+06	2.21848e+06	2.30325e+06	2.43099e+06	2.30325e+06	4.72674e+06	2.80711e+06	2.34129e+06	2.22592e+06
neg-M651T681	Arachidonate	Lipid metabolism	Polyunsaturated fatty acids metabolism	49850.6	49810	146522	49820.6	351238	236697	494156	297974	93425	166001	338188	117171	93425	364396	245739	554988	456312	302984	27335.1	176187	105777	109591	328565	109591	144175	271530	139270	90964.5	191260	97695.1	173801	97695.1	255103	529232	315138	81211.9
neg-M703T181	2-Oxo-4-phenylbutyric acid	Amino acid metabolism	Phenylalanine, tyrosine and tryptophan metabolism	559089	468804	455247	615256	494882	483315	488438	565905	546485	474621	557773	407685	546485	429838	424131	599698	530885	631257	581374	492342	714562	455827	536391	455827	594018	555119	377745	496928	389330	448117	474524	448117	29241.9	263819	608773	696259
neg-M715T656	20alpha-Hydroxycholesterol	Lipid metabolism	Steroid homone metabolism	485449	2.3321e+06	2.17597e+06	1.84736e+06	2.59425e+06	2.30443e+06	2.28387e+06	2.51499e+06	2.35707e+06	2.27709e+06	2.59506e+06	2.18146e+06	2.35707e+06	2.481e+06	2.21497e+06	2.24131e+06	1.93609e+06	1.97637e+06	1.96244e+06	2.12629e+06	1.69928e+06	1.84121e+06	2.30033e+06	1.84121e+06	3.11057e+06	1.88991e+06	2.29809e+06	2.50569e+06	2.07363e+06	2.19274e+06	2.38385e+06	2.19274e+06	2.81932e+06	2.4979e+06	3.11617e+06	1.92306e+06
neg-M717T585	D-Fructose	Carbohydrate metabolism	Starch and sucrose metabolism	1.3999e+06	1.78365e+06	1.09389e+06	3.30789e+06	1.87482e+06	1.40825e+06	1.14377e+06	1.82933e+06	1.24544e+06	1.85248e+06	3.51539e+06	745696	1.24544e+06	1.15033e+06	839924	1.13e+06	826177	925562	1.20033e+06	236650	953707	937205	1.18418e+06	937205	1.61758e+06	3.03014e+06	2.05341e+06	185736	350885	481350	1.15541e+06	481350	236825	449702	1.48397e+06	1.13009e+06
neg-M71T229	Malondialdehyde	Organic oxygen compounds	Organooxygen compounds	3.26995e+06	4.36577e+06	4.51474e+06	3.05463e+06	3.7793e+06	4.813e+06	4.5517e+06	4.47421e+06	2.56971e+06	5.96418e+06	5.9118e+06	1.14688e+07	5.9118e+06	4.87439e+06	3.25904e+06	4.72546e+06	2.58238e+06	3.12017e+06	5.75844e+06	5.23012e+06	4.15817e+06	5.23012e+06	4.43939e+06	2.07381e+06	4.6842e+06	5.72757e+06	3.00346e+06	2.85257e+06	4.37763e+06	2.85257e+06	2.37305e+06	2.2772e+06	4.68914e+06	1.87492e+06	4.2564e+06	4.40803e+06
neg-M733T387	3-Hydroxybenzoate	Amino acid metabolism	Phenylalanine, tyrosine and tryptophan metabolism	616184	578564	586650	340601	587794	652392	735613	519488	464084	704757	498314	266921	464084	579651	509973	406164	388671	464041	607345	695135	625446	547303	679431	547303	787469	766197	414459	911821	762550	498713	553666	498713	347144	466982	589033	746236
neg-M737T167	N-Acetyl-L-aspartate	Amino acid metabolism	Alanine, aspartate and glutamate metabolism	75167.3	147597	67049	169552	86493.8	137464	86817	92682.7	78379.9	59206.8	65126.8	88261.8	94961.3	78379.9	136833	90198.7	75317.6	42279.2	181134	137131	142250	74037.1	68360.6	74037.1	114350	101915	131121	29665.6	131298	73039	86296.7	60340.2	86296.7	24316.8	25127.9	55299.1
neg-M73T336	Propionic acid	Organic acids and derivatives	Carboxylic acids and derivatives	2.77428e+06	7.32062e+06	5.76638e+06	4.43316e+06	3.92962e+06	6.61245e+06	4.14066e+06	5.66428e+06	6.0136e+06	9.09993e+06	7.18321e+06	7.90069e+06	7.18321e+06	5.28064e+06	6.28377e+06	7.86183e+06	4.49815e+06	5.77275e+06	7.3904e+06	5.52082e+06	4.35933e+06	5.52082e+06	5.13271e+06	5.79569e+06	4.84313e+06	3.81455e+06	7.34354e+06	2.53533e+06	4.8475e+06	2.53533e+06	4.2027e+06	4.02438e+06	6.47298e+06	3.84987e+06	4.26072e+06	5.3051e+06
neg-M73T371	Propionic acid	Organic acids and derivatives	Carboxylic acids and derivatives	2.57122e+06	3.68311e+06	4.405e+06	3.2415e+06	2.93522e+06	3.82852e+06	4.04872e+06	3.75682e+06	3.11209e+06	3.81292e+06	4.05695e+06	3.09083e+06	4.05695e+06	3.38302e+06	3.63021e+06	5.46903e+06	2.81546e+06	4.58892e+06	2.86284e+06	3.71991e+06	1.47499e+06	3.71991e+06	2.58118e+06	3.02626e+06	1.80442e+06	2.16055e+06	2.33061e+06	2.36726e+06	2.5554e+06	2.36726e+06	1.78707e+06	2.12262e+06	2.33591e+06	2.26311e+06	4.51387e+06	2.55472e+06
neg-M75T362	Glycolic acid	Organic acids and derivatives	Hydroxy acids and derivatives	6.62415e+07	3.21241e+07	1.98768e+07	1.80145e+07	5.53641e+07	3.38096e+07	2.90833e+07	3.14914e+07	3.40607e+07	9.62283e+06	1.37173e+07	4.54763e+07	1.37173e+07	2.92441e+07	2.37821e+07	3.08543e+07	2.5973e+07	3.85949e+07	1.98762e+07	1.57183e+07	3.21241e+07	1.57183e+07	3.01689e+07	5.37612e+07	1.51342e+07	3.39433e+07	3.4117e+07	5.70874e+07	6.53198e+06	5.70874e+07	6.85869e+07	3.51157e+07	1.97065e+07	8.43908e+06	6.82543e+07	4.88577e+07
neg-M775T381	Oxaloacetate	Amino acid metabolism	Alanine, aspartate and glutamate metabolism	108827	110095	79194.4	225010	128852	28604.9	125937	135458	165726	53014.9	89213.3	81161.5	33941.1	165726	136858	146343	209032	103877	222399	167000	219459	190983	114659	190983	186453	129457	131649	172759	150831	229550	203593	137994	203593	67421.8	78073.5	83806.5
neg-M787T394_2	Cholic acid	Lipid metabolism	Primary bile acid metabolism	31918.1	154371	206540	220156	230169	452894	879718	53063.7	138635	180370	237287	37497.1	138635	429100	303327	173604	89259	293141	224963	386651	222788	226430	402963	226430	345042	385865	273437	475538	211206	381752	345604	381752	260110	196829	79185.5	223992
neg-M804T173	21-Deoxycortisol	Lipid metabolism	Steroid homone metabolism	2.10974e+06	1.85955e+06	2.52117e+06	1.60549e+06	2.15519e+06	1.94281e+06	2.1578e+06	1.9448e+06	2.60805e+06	2.17186e+06	2.51098e+06	1.18218e+06	2.60805e+06	2.20132e+06	2.83127e+06	2.12222e+06	2.83137e+06	3.24932e+06	2.37555e+06	2.33515e+06	2.17419e+06	1.92844e+06	2.44881e+06	1.92844e+06	2.72067e+06	2.48048e+06	2.27296e+06	2.26208e+06	2.17179e+06	2.06676e+06	2.47256e+06	2.06676e+06	1.08871e+06	2.71248e+06	2.46198e+06	2.64209e+06
neg-M816T388_1	2-Dehydro-3-deoxy-D-arabino-heptonate 7-phosphate	Amino acid metabolism	Phenylalanine, tyrosine and tryptophan metabolism	316915	356029	318290	646661	569984	369691	1.10214e+06	333012	491054	470203	488638	205684	491054	388804	521961	469443	391624	640605	369399	513923	501228	486979	674196	486979	486559	670935	481201	455427	458305	481426	583706	481426	385707	547439	418119	387159
neg-M835T651	Glutathionylspermine	Amino acid metabolism	Glutathione metabolism	4.30725e+06	6.95175e+06	3.02585e+06	4.64692e+06	3.85282e+06	2.90323e+06	4.67885e+06	3714225	2.50312e+06	5.27744e+06	3.42229e+06	4.32363e+06	2.50312e+06	1.70174e+06	2.86421e+06	1.40204e+06	1.55522e+06	551406	3.48833e+06	4.50404e+06	4.00831e+06	4.59215e+06	3.1433e+06	4.59215e+06	3.20289e+06	3.14817e+06	2.07394e+06	2.20388e+06	2.86754e+06	1.87287e+06	1.60914e+06	1.87287e+06	794920	1.96845e+06	948930	1.24166e+06
neg-M842T581	3,4-Dihydroxybenzoate	Amino acid metabolism	Phenylalanine, tyrosine and tryptophan metabolism	430462	878919	586574	288953	584508	409046	538513	464504	590416	356091	921346	174831	590416	546292	487483	204856	656151	446726	520751	738507	830485	309076	689065	309076	653098	443795	273842	684216	848638	644858	442165	644858	391441	303659	240532	511349
neg-M85T216	Methyl acrylate	Organic acids and derivatives	Carboxylic acids and derivatives	8.09751e+06	9.51678e+06	8.33907e+06	7.91252e+06	8.0828e+06	7.3164e+06	8.6739e+06	8.57279e+06	8.15951e+06	1.07366e+07	7.89989e+06	6.92118e+06	7.89989e+06	7.2952e+06	8.2617e+06	7.53637e+06	6.28782e+06	8.77691e+06	8.71293e+06	8.56276e+06	7.94098e+06	8.56276e+06	8.84179e+06	8.83482e+06	8.00445e+06	7.16267e+06	9.2616e+06	8.25249e+06	7.8862e+06	8.25249e+06	1.79944e+06	4.86819e+06	6.897e+06	8.83439e+06	7.58963e+06	9.51492e+06
neg-M861T171_2	2-Oxobutanoate	Amino acid metabolism	Cysteine and methionine metabolism	1.49136e+06	1.51856e+06	1.81968e+06	778254	2.16828e+06	1.74973e+06	2.04107e+06	1.41511e+06	1.8751e+06	1.84792e+06	2.35642e+06	804047	1.8751e+06	1.68947e+06	2.28899e+06	1.91471e+06	1.98578e+06	2.59377e+06	1.58541e+06	2.29868e+06	1.92316e+06	2.19032e+06	2.10272e+06	2.19032e+06	2.33193e+06	2.20539e+06	1.27436e+06	1.93814e+06	1.90152e+06	1.85769e+06	1.86369e+06	1.85769e+06	5.31964e+06	3.27616e+06	1.96607e+06	1.91404e+06
neg-M869T171_1	Octadecanoic acid	Lipid metabolism	Free fatty acid metabolism	2.80812e+06	2.62381e+06	3.98172e+06	1.93745e+06	3.45034e+06	3.11922e+06	3.09028e+06	2.88224e+06	3.63584e+06	2.95699e+06	3.93496e+06	1.63186e+06	3.63584e+06	2.99301e+06	4.4923e+06	3.18957e+06	4.56612e+06	5.98145e+06	3.746e+06	5.04231e+06	3.66082e+06	4.58128e+06	4.34532e+06	4.58128e+06	5.22749e+06	4.77169e+06	3.15643e+06	3.42899e+06	3.5214e+06	3.24251e+06	3.24315e+06	3.24251e+06	1.31295e+07	7.35324e+06	3.84537e+06	3.85968e+06
neg-M879T171	Sphinganine	Lipid metabolism	Sphingolipid metabolism	1905.63	1563.08	1734.35	1743.81	1419.01	1977.58	1949.96	1584.81	1833.03	1473.13	1653.08	1686.31	1664.46	1607.58	1763.8	1649.81	1761.19	1609.25	1607.91	1247.48	1427.7	1282.57	1458.68	1672.7	1568.52	1311.73	1546.54	1164.74	1355.64	1292.44	1289.38	1423.98	1485.15	1371.94	1450.06	1333.52
neg-M88T191	(alpha-D-mannosyl)7-beta-D-mannosyl-diacetylchitobiosyl-L-asparagine, isoform A (protein)	Organic acids and derivatives	Carboxylic acids and derivatives	5.79441e+06	7.50657e+06	4.96594e+06	4.48999e+06	6.23644e+06	3.94508e+06	6.82016e+06	7.60908e+06	7.03955e+06	7.41045e+06	6.8268e+06	6.40883e+06	6.8268e+06	7.2811e+06	7.01198e+06	6.10478e+06	6.33462e+06	7.43484e+06	6.10256e+06	4.9625e+06	6.49626e+06	4.9625e+06	5.87459e+06	5.58423e+06	5.16264e+06	5.16205e+06	8.20176e+06	5.91513e+06	6.77798e+06	5.91513e+06	2.08125e+07	1.24834e+07	8.90625e+06	8.29843e+06	8.14279e+06	7.26563e+06
neg-M89T154	Oxalic acid	Organic acids and derivatives	Carboxylic acids and derivatives	3.26911e+07	2.24526e+07	3.01661e+07	1.89742e+07	2.24531e+07	2.13828e+07	2.17426e+07	2.05611e+07	1.71156e+07	1.82103e+07	2.76085e+07	2.24623e+07	2.76085e+07	1.27054e+07	3.08902e+07	1.58299e+07	1.90905e+09	2.20941e+07	2.37723e+07	1.92012e+07	1.77021e+07	1.92012e+07	1.80768e+07	1.92572e+07	1.88154e+07	2.21738e+07	1.48172e+07	7.63163e+06	2.30571e+07	7.63163e+06	1.94544e+07	2.74158e+07	2.41001e+07	1.86807e+09	2.89104e+07	2.43848e+07
neg-M89T229_2	2-hydroxypropanoic acid	Organic acids and derivatives	Hydroxy acids and derivatives	3.20027e+07	2.42143e+07	339211	2.85383e+07	3.15598e+07	3.42971e+07	3.29299e+07	3.7374e+07	3.78501e+07	4.47771e+07	2.95228e+07	4.09831e+07	2.95228e+07	3.24638e+07	2.48155e+07	2.56971e+07	2.29353e+07	3.29786e+07	4.0276e+07	3.53092e+07	3.55713e+07	3.53092e+07	4.05278e+07	3.36894e+07	5.34307e+07	3.71903e+07	3.34339e+07	2.91222e+07	3.19031e+07	2.91222e+07	5.77997e+09	3.89006e+07	3.39148e+07	3.19105e+07	3.35301e+07	3.00279e+07
neg-M89T229_4	2-hydroxypropanoic acid	Organic acids and derivatives	Hydroxy acids and derivatives	3.19697e+07	3.61736e+07	7.07226e+06	2.87467e+07	3.33443e+07	3.75963e+07	3.26215e+07	3.66792e+07	3.58052e+07	5.4991e+07	3.45671e+07	4.37792e+07	3.45671e+07	3.21215e+07	2.64097e+07	2.60043e+07	2.31811e+07	3.32224e+07	3.80686e+07	3.45528e+07	3.55685e+07	3.45528e+07	4.08354e+07	3.35797e+07	3.89893e+07	3.71917e+07	3.32193e+07	3.13962e+07	3.69579e+07	3.13962e+07	5.77997e+09	7.36904e+09	3.29499e+07	3.20955e+07	3.52253e+07	3.09393e+07
neg-M89T278_1	Dimethyl carbonate	Organic acids and derivatives	Organic carbonic acids and derivatives	3.58693e+07	1.937e+07	6.80453e+07	3.32299e+07	3.25877e+07	1.93213e+07	5.37859e+07	6.38687e+07	2.12608e+07	4.70677e+07	3.4625e+07	4.46608e+07	3.4625e+07	3.4689e+07	3.05309e+07	1.6869e+07	2.53092e+07	5.40876e+07	2.17186e+07	5.8074e+07	5.67211e+07	5.8074e+07	5.77669e+07	1.70602e+07	3.53051e+07	3.99744e+07	3.48934e+07	1.80361e+07	3.64129e+07	1.80361e+07	6.97391e+07	3.02416e+07	2.16835e+07	1.74921e+07	3.44156e+07	5.30321e+07
neg-M89T278_2	Dimethyl carbonate	Organic acids and derivatives	Organic carbonic acids and derivatives	3.67066e+07	5.77235e+07	6.63839e+07	3.3189e+07	2.93257e+07	5.52863e+07	5.45478e+07	6.5075e+07	2.2134e+07	4.72291e+07	3.42217e+07	4.45636e+07	3.42217e+07	2.05063e+07	2.99717e+07	4.76299e+07	3.80375e+07	1.93604e+07	2.24619e+07	5.94641e+07	3.65721e+07	5.94641e+07	5.71879e+07	1.77745e+07	5.53993e+07	4.06338e+07	3.42613e+07	3.3659e+07	3.66164e+07	3.3659e+07	7.07758e+07	4.22985e+07	4.38778e+07	1.59248e+07	1.89405e+07	1.78523e+07
neg-M89T364_1	Dimethyl carbonate	Organic acids and derivatives	Organic carbonic acids and derivatives	4.61215e+06	4.59724e+07	2.34416e+07	4.22695e+07	3.96102e+07	4.44815e+07	2.67085e+07	4.36458e+07	4.80759e+07	3.57512e+07	4.5212e+07	1.32759e+07	4.5212e+07	1.09795e+07	3.6913e+07	1.26811e+07	5.51097e+09	1.94095e+07	5.20476e+07	1.26906e+07	1.62262e+07	1.26906e+07	1.26108e+07	4.17228e+07	1.34958e+07	1.33862e+07	4.46862e+07	2.92615e+07	7.66104e+06	2.92615e+07	71796.4	7.09699e+09	1.1401e+07	9.80342e+06	7.16054e+09	1.30954e+07
neg-M89T42	Oxalic acid	Organic acids and derivatives	Carboxylic acids and derivatives	3.3506e+07	1.43399e+07	1.1984e+07	1.53181e+07	1.19792e+07	9.15423e+06	1.58979e+07	6.17766e+06	1.27393e+07	1.42623e+07	1.29422e+07	1.25299e+07	1.29422e+07	1.14359e+07	1.28474e+07	1.41467e+07	1.72056e+07	7.52279e+06	2.45399e+06	1.43781e+07	1.52167e+07	1.43781e+07	5.22898e+06	1.79012e+07	1.83637e+07	8.45698e+06	1.29812e+07	8.87508e+06	6.69866e+06	8.87508e+06	1.13667e+07	5.89978e+06	1.3483e+07	1.54192e+09	7.7861e+06	2.25116e+09
neg-M89T718	Dimethyl carbonate	Organic acids and derivatives	Organic carbonic acids and derivatives	879594	1.15842e+06	964827	2.25937e+06	1.53557e+06	1.27778e+06	1.73818e+06	944522	1.09203e+06	1.23026e+06	667632	1.52456e+06	667632	1.51894e+06	708043	414043	868208	888560	1.5144e+06	541131	1.08088e+06	541131	939553	663355	238580	433316	757707	734404	873828	734404	339994	1.32491e+06	865830	492013	740602	690384
neg-M903T171_1	Octanoic acid	Lipid metabolism	Free fatty acid metabolism	2.90485e+06	2.72172e+06	3.88307e+06	1.85958e+06	3.80606e+06	3.14638e+06	3.09931e+06	2.59168e+06	3.41003e+06	3.32528e+06	4.11764e+06	1.51335e+06	3.41003e+06	2.97227e+06	4.15791e+06	3.09085e+06	4.2824e+06	5.77872e+06	3.51533e+06	4.5517e+06	3.79524e+06	3.9214e+06	4.48029e+06	3.9214e+06	4.93171e+06	4.61996e+06	3.01473e+06	3.22568e+06	3.25307e+06	3.17701e+06	3.29658e+06	3.17701e+06	1.19899e+07	7.47796e+06	3.67414e+06	3.72993e+06
neg-M93T403	Phenol	Benzenoids	Phenols	1.49894e+07	1.12875e+07	1.80509e+07	1.41873e+07	2.11296e+07	8.49124e+06	2.32604e+07	2.43938e+07	2.75714e+07	4.87443e+07	3.05798e+07	3.75475e+07	3.05798e+07	3.7242e+07	1.96991e+07	1.49084e+07	7.10944e+06	4.40384e+07	5.9865e+06	6.44954e+06	6.93401e+06	6.44954e+06	4.90862e+06	4.34477e+06	6.53045e+06	5.25815e+06	1.29164e+07	8.66315e+06	4.97706e+06	8.66315e+06	3.82529e+06	5.63081e+06	6.57435e+06	9.7857e+06	6.88683e+06	4.44619e+06
neg-M963T171_1	Hexadecanoic acid	Lipid metabolism	Free fatty acid metabolism	2.88949e+06	2.6799e+06	3.34277e+06	1.65508e+06	3.54684e+06	3.39699e+06	3.73384e+06	2.54124e+06	3.45687e+06	3.30287e+06	4.16507e+06	1.33344e+06	3.45687e+06	3.25573e+06	3.85019e+06	3.65885e+06	3.9552e+06	4.89997e+06	3.0135e+06	4.56178e+06	3.4715e+06	4.17024e+06	4.07212e+06	4.17024e+06	4.26983e+06	4.11306e+06	2.40364e+06	3.46365e+06	3.14994e+06	3.1264e+06	3.29625e+06	3.1264e+06	1.07933e+07	6.0964e+06	3.48595e+06	3.32957e+06
neg-M97T154	1,2-Dichloroethane	Organohalogen compounds	Organochlorides	1.64319e+07	1.1757e+07	2.26132e+07	1.86412e+07	3.32542e+07	6.78967e+07	2.59519e+07	8.29446e+07	9.11727e+07	2.55322e+07	1.90153e+07	6.48111e+07	1.90153e+07	1.92519e+07	2.86173e+07	3.93831e+06	2.37658e+07	5.34575e+07	1.39209e+06	3.50878e+07	6.42851e+07	3.50878e+07	2.22069e+07	5.76657e+06	2.54162e+07	6.10695e+07	6.55791e+07	2.93767e+07	2.02421e+07	2.93767e+07	2.09872e+08	2.4383e+08	2.66614e+07	2.41058e+07	2.37197e+07	4.68051e+07
neg-M97T174_2	1,2-Dichloroethane	Organohalogen compounds	Organochlorides	2.29196e+08	1.36521e+08	2.5684e+08	9.66811e+07	9.81181e+07	9.96423e+07	1.14195e+08	1.19924e+08	1.00187e+08	2.94189e+08	1.12133e+08	1.12489e+08	1.12133e+08	1.05142e+08	1.26318e+08	1.27472e+08	1.69362e+08	1.44328e+08	6.70057e+07	6.87809e+07	7.28173e+07	6.87809e+07	7.23303e+07	8.36082e+07	9.92344e+07	6.76497e+07	9.85221e+07	1.02643e+08	2.34171e+08	1.02643e+08	1.04013e+07	5.38712e+07	1.09297e+08	1.23683e+08	1.10968e+08	1.02446e+08
neg-M97T206	1,2-Dichloroethane	Organohalogen compounds	Organochlorides	1.63133e+08	1.50181e+07	1.73771e+08	1.32122e+08	1.62554e+08	1.35812e+08	1.56423e+08	1.21258e+08	1.36057e+08	4.03909e+08	1.38063e+08	1.41927e+08	1.38063e+08	1.35906e+08	1.94971e+08	1.83633e+08	9.06998e+07	1.5696e+08	5.62389e+07	5.21365e+07	6.90466e+07	5.21365e+07	6.70127e+07	8.82463e+07	6.68054e+07	6.42516e+07	1.23018e+08	1.31415e+08	1.37273e+08	1.31415e+08	5.71401e+08	3.41792e+08	1.68727e+08	1.56272e+08	1.82119e+08	1.20717e+08
neg-M97T224	1,2-Dichloroethane	Organohalogen compounds	Organochlorides	8.78297e+08	6.98618e+08	9.57611e+08	5.50388e+08	6.39628e+08	6.45387e+08	7.21413e+08	6.3202e+08	2.69483e+08	1.10007e+08	5.985e+08	6.70553e+08	5.985e+08	6.54384e+08	7.71496e+08	6.71802e+08	4.73516e+08	7.3171e+08	5.35582e+08	5.21068e+08	3.47227e+08	5.21068e+08	4.36791e+08	4.61019e+08	5.34948e+08	5.95925e+08	6.09737e+08	5.56408e+08	6.6585e+08	5.56408e+08	3.11972e+09	9.05289e+08	7.40215e+08	6.60715e+08	8.51322e+08	5.90488e+08
neg-M97T33	1,2-Dichloroethane	Organohalogen compounds	Organochlorides	1.10063e+08	3.09565e+06	8.99445e+07	9.53367e+07	1.00581e+08	4.89239e+07	7.86118e+07	1.41407e+08	8.30842e+07	1.71931e+08	8.38032e+07	7.84367e+07	8.38032e+07	9.24136e+07	8.11273e+07	1.80768e+08	6.20837e+07	8.91648e+07	8.4248e+07	1.40172e+08	5.32783e+07	1.40172e+08	1.08493e+08	5.43305e+07	8.51642e+07	8.11497e+07	8.45676e+07	1.10401e+08	6.69647e+07	1.10401e+08	1.45183e+08	6.50775e+07	4.84347e+07	4.74185e+07	7.90972e+07	1.01058e+08
neg-M97T408	1,2-Dichloroethane	Organohalogen compounds	Organochlorides	8.65341e+06	8.33207e+06	1.15197e+07	1.02441e+07	7.89217e+06	6.87608e+06	9.32986e+06	1.11747e+07	7.14317e+06	7.22733e+06	9.2217e+06	8.11675e+06	9.2217e+06	7.44687e+06	1.02141e+07	1.20189e+07	8.80128e+06	6.94002e+06	6.32261e+06	6.70662e+06	6.5524e+06	6.70662e+06	6.60491e+06	7.32222e+06	7.50686e+06	6.97292e+06	8.36911e+06	8.65344e+06	7.53419e+06	8.65344e+06	1.02793e+07	1.24907e+07	7.43515e+06	6.83269e+06	7.76655e+06	7.94377e+06
pos-M100T163_2	Isothiocyanatocyclopropane	Organosulfur compounds	Isothiocyanates	1.99951e+07	3.11119e+07	2.41824e+07	2.60797e+07	2.99353e+07	2.53769e+07	2.2748e+07	2.78844e+07	2.72374e+07	2.88995e+07	2.73517e+07	2.94755e+07	2.82734e+07	2.71826e+07	2.51582e+07	1.64159e+07	1.87646e+07	2.23828e+07	2.753e+07	2.67539e+07	2.09934e+07	2.60198e+07	2.66145e+07	2.65089e+07	2.26346e+07	2.55996e+07	2.24604e+07	2.39581e+07	2.05603e+07	1.99121e+07	1.8839e+07	2.04576e+07	2.89556e+07	2.13426e+07	2.36772e+07	2.20289e+07
pos-M100T164	Isothiocyanatocyclopropane	Organosulfur compounds	Isothiocyanates	7.67401e+07	1.59151e+08	1.16982e+08	1.21522e+08	1.46263e+08	1.11026e+08	1.01294e+08	1.30226e+08	1.10257e+08	1.39476e+08	1.27804e+08	1.46035e+08	1.44985e+08	1.22972e+08	1.13738e+08	8.19646e+07	7.46471e+07	9.51235e+07	1.30864e+08	1.26165e+08	9.59606e+07	1.19026e+08	1.19686e+08	1.20902e+08	1.13318e+08	1.20172e+08	9.97203e+07	1.0988e+08	8.63144e+07	7.9401e+07	7.47189e+07	8.47769e+07	1.46822e+08	9.14738e+07	1.23579e+08	9.58324e+07
pos-M100T391	2-Piperidinone	Organoheterocyclic compounds	Piperidines	1.32457e+07	1.39491e+07	1.26714e+07	1.32521e+07	1.94007e+07	1.85709e+07	1.56617e+07	2.04966e+07	1.6421e+07	8.25633e+07	1.89948e+07	3.62318e+07	2.28527e+07	2.11095e+07	2.83562e+07	2.1395e+07	1.27882e+07	1.66269e+07	1.0685e+07	1.25014e+07	1.17749e+07	1.52639e+07	1.13471e+07	1.14593e+07	1.02094e+07	1.05811e+07	1.22911e+07	1.26322e+07	1.46393e+07	1.1747e+07	2.59222e+07	2.2754e+07	1.46528e+07	1.20397e+07	1.16959e+07	1.18951e+07
pos-M102T186	1-Aminocyclopropanecarboxylic acid	Organic acids and derivatives	Carboxylic acids and derivatives	1.71533e+07	3.9743e+07	3.15053e+07	2.8303e+07	3.51933e+07	3.55556e+07	4.05268e+07	3.58011e+07	1.94196e+07	3.73532e+07	3.24307e+07	3.22958e+07	3.10688e+07	3.10791e+07	3.78179e+07	2.92511e+07	3.1694e+07	2.97643e+07	3.39602e+07	3.33503e+07	3.26291e+07	3.59834e+07	3.23489e+07	3.59369e+07	2.99472e+07	3.04187e+07	3.39257e+07	2.9475e+07	3.69788e+07	3.82337e+07	3.73761e+07	3.55533e+07	3.34602e+07	3.72388e+07	3.78908e+07	3.95985e+07
pos-M102T196	1-Aminocyclopropanecarboxylic acid	Organic acids and derivatives	Carboxylic acids and derivatives	9.90454e+07	6.76802e+07	9.31587e+07	6.50807e+07	6.42475e+07	5.31957e+07	6.21327e+07	7.11574e+07	7.09222e+07	1.18461e+08	7.05191e+07	7.16405e+07	7.09287e+07	6.26324e+07	7.84918e+07	6.97586e+07	5.44264e+07	7.07622e+07	5.54826e+07	4.80667e+07	5.35334e+07	6.07009e+07	4.97385e+07	6.05225e+07	5.81289e+07	4.939e+07	5.65598e+07	6.9376e+07	6.01372e+07	6.86618e+07	6.14105e+07	5.2162e+07	7.53428e+07	5.36293e+07	6.27873e+07	5.43532e+07
pos-M102T365	Hexylamine	Organonitrogen compounds	Amines	5.70436e+06	1.82679e+07	1.15519e+07	1.91686e+07	1.96467e+07	1.8887e+07	1.82796e+07	1.71803e+07	1.94588e+07	1.92966e+07	1.94047e+07	1.84723e+07	1.83558e+07	1.90705e+07	2.09397e+07	1.82928e+07	1.95159e+07	1.86371e+07	1.89756e+07	1.93577e+07	1.9755e+07	1.96622e+07	2.0759e+07	1.98376e+07	1.91534e+07	1.9227e+07	1.94913e+07	1.92e+07	1.91198e+07	1.9689e+07	1.86143e+07	1.98035e+07	1.89222e+07	2.03889e+07	1.91403e+07	1.90703e+07
pos-M102T610	5-Aminopentanal	Organic oxygen compounds	Organooxygen compounds	3.0096e+07	6.39891e+07	1.9492e+08	1.32036e+08	6.57455e+07	3.90523e+07	5.33646e+07	9.60932e+07	5.95248e+07	1.03833e+08	4.26356e+07	1.13508e+08	3.9076e+07	9.67168e+07	1.41343e+08	9.19969e+07	3.26124e+08	1.23344e+08	9.66014e+07	9.59651e+07	8.83437e+07	4.98769e+07	3.21187e+08	1.20893e+08	1.03145e+08	9.90776e+07	5.58163e+07	3.60036e+07	1.20453e+08	5.03022e+07	2.89639e+08	5.77405e+07	1.93681e+08	1.36007e+08	8.6808e+06	1.01253e+08
pos-M102T631	Hexylamine	Organonitrogen compounds	Amines	1.3448e+07	5.00005e+07	5.90051e+07	8.53679e+06	8.14591e+07	5.10335e+07	6.81619e+07	6.13094e+07	5.03983e+07	2.20993e+08	9.20981e+07	6.48133e+07	1.37257e+08	1.67371e+08	2.41681e+08	2.29458e+08	7.84041e+07	5.83546e+07	7.40018e+07	7.43536e+07	7.81174e+07	7.11626e+07	2.27229e+07	1.49144e+08	5.95403e+07	5.95576e+07	2.33062e+08	7.26593e+07	1.8331e+08	6.75106e+07	4.41019e+07	9.22287e+07	1.69476e+08	6.10844e+07	6.2962e+07	5.15267e+07
pos-M1034T396_5	3-Phospho-D-glycerate	Lipid metabolism	Glycerolipid metabolism	2.27967e+06	2.55893e+06	2.4274e+06	1.9598e+06	1.95941e+06	2.92219e+06	2.26452e+06	2.53433e+06	2.10186e+06	1.77088e+06	2.86909e+06	2.49511e+06	2.49158e+06	3.01693e+06	2.85767e+06	3.02133e+06	2.65798e+06	3.69276e+06	3.85615e+06	3.97932e+06	4.04971e+06	1.96925e+06	3.89971e+06	3.47445e+06	3.47513e+06	2.98984e+06	4.0804e+06	2.40614e+06	3.86407e+06	2.92052e+06	3.02214e+06	2.13125e+06	3.56613e+06	2.87348e+06	2.2121e+06	3.47477e+06
pos-M103T377	3-Amino-2-oxazolidone	Organoheterocyclic compounds	Azolidines	5.05486e+07	7.93926e+07	7.21747e+07	6.21434e+07	7.15756e+07	7.29861e+07	8.2141e+07	7.40764e+07	6.22994e+07	6.91092e+07	7.12148e+07	7.83872e+07	7.337e+07	6.74349e+07	8.09084e+07	6.85919e+07	5.58686e+07	7.26024e+07	7.9737e+07	6.54252e+07	6.42954e+07	7.70872e+07	7.19465e+07	6.54427e+07	6.32824e+07	6.16748e+07	7.14156e+07	7.71277e+07	6.67044e+07	7.04246e+07	7.05947e+07	6.85802e+07	7.63674e+07	8.0417e+07	7.77527e+07	6.79592e+07
pos-M104T184_1	Choline	Organic nitrogen compounds	Organonitrogen compounds	2.93114e+09	3.39574e+09	3.7676e+09	3.18299e+09	3.39196e+09	3.45636e+09	3.61457e+09	3.76253e+09	2.99278e+09	2.72584e+09	2.7045e+09	2.60617e+09	3.22578e+09	2.71989e+09	2.09642e+09	2.1354e+09	2.17341e+09	3.14444e+09	3.62786e+09	2.81262e+09	3.13357e+09	3.51837e+09	3.23559e+09	2.96115e+09	3.5763e+09	3.673e+09	3.33556e+09	3.31472e+09	3.22702e+09	3.18654e+09	2.99401e+09	3.16332e+09	2.35345e+09	2.97766e+09	2.92726e+09	3.40614e+09
pos-M104T192	N-Methyl-L-alanine	Organic acids and derivatives	Carboxylic acids and derivatives	1.58685e+07	3.70176e+07	2.47515e+07	2.64554e+07	1.69999e+07	3.72046e+07	4.13079e+07	2.27594e+07	3.39703e+07	2.10462e+07	2.03426e+07	3.00401e+07	3.76816e+07	1.91911e+07	4.41475e+07	4.26546e+07	3.39574e+07	2.04771e+07	4.30359e+07	1.62815e+07	3.81146e+07	2.87213e+07	3.82244e+07	1.85331e+07	1.67428e+07	1.35369e+07	1.8533e+07	1.83997e+07	1.88623e+07	1.82117e+07	2.04362e+07	3.77543e+07	5.21244e+07	5.7801e+07	1.942e+07	2.5718e+07
pos-M104T196	Choline	Organic nitrogen compounds	Organonitrogen compounds	1.12406e+09	1.55128e+09	1.61671e+09	1.20096e+09	1.22144e+09	1.1067e+09	1.36785e+09	1.65421e+09	1.07475e+09	1.25909e+09	1.14283e+09	1.36782e+09	1.25192e+09	9.52732e+08	1.13344e+09	1.02823e+09	1.13735e+09	1.10378e+09	1.41678e+09	1.2453e+09	1.09715e+09	1.40294e+09	1.3702e+09	1.37629e+09	1.36135e+09	1.35229e+09	1.33363e+09	1.39466e+09	1.13693e+09	1.36722e+09	1.20771e+09	1.38763e+09	1.3069e+09	1.09616e+09	9.23383e+08	1.2695e+09
pos-M104T207	2,3-Dihydrothiophene	Organoheterocyclic compounds	Dihydrothiophenes	479171	159438	252420	196298	261499	263754	82209.3	198474	360560	626450	338397	236437	252490	431983	337763	367790	388794	223825	189775	317543	323093	309726	253660	266081	81197.2	266498	289722	234240	249664	315307	338103	258962	419015	276279	136927	258135
pos-M104T214	2,3-Dihydrothiophene	Organoheterocyclic compounds	Dihydrothiophenes	4.61562e+07	6.02743e+07	5.29453e+07	4.09468e+07	4.29727e+07	4.67135e+07	5.80007e+07	5.09031e+07	4.29911e+07	7.84341e+07	6.17404e+07	8.39818e+07	6.88109e+07	7.24861e+07	9.17446e+07	5.68577e+07	2.85037e+07	4.95273e+07	5.24816e+07	3.89045e+07	4.82558e+07	5.25454e+07	4.58817e+07	4.56931e+07	4.60015e+07	3.70212e+07	4.82729e+07	6.42928e+07	6.14426e+07	5.29621e+07	5.20658e+07	4.1389e+07	3.9392e+07	4.81287e+07	6.17236e+07	5.32204e+07
pos-M104T225	2,3-Dihydrothiophene	Organoheterocyclic compounds	Dihydrothiophenes	3.37053e+07	4.23222e+07	3.92567e+07	2.56586e+07	2.82147e+07	2.95489e+07	3.71694e+07	3.44598e+07	3.01459e+07	5.09235e+07	4.27297e+07	5.40005e+07	4.78245e+07	4.92005e+07	6.23648e+07	3.42376e+07	1.53713e+07	3.25544e+07	3.39964e+07	2.54505e+07	3.24531e+07	3.03819e+07	2.92431e+07	2.55565e+07	3.21091e+07	2.39717e+07	3.10909e+07	4.18327e+07	4.08439e+07	3.22204e+07	3.404e+07	2.71824e+07	2.30831e+07	2.90826e+07	4.21699e+07	3.28835e+07
pos-M104T270_2	2,3-Dihydrothiophene	Organoheterocyclic compounds	Dihydrothiophenes	3.54588e+07	5.81478e+07	4.74487e+07	3.92963e+07	4.2582e+07	5.16281e+07	3.99632e+07	3.3999e+07	3.86816e+07	5.2631e+07	4.07099e+07	7.77564e+07	4.66279e+07	4.97048e+07	8.85431e+07	5.20941e+07	1.0232e+07	4.10185e+07	4.40242e+07	2.62653e+07	3.04303e+07	4.97369e+07	3.93129e+07	4.3994e+07	4.34313e+07	2.17888e+07	3.00817e+07	5.38496e+07	5.20011e+07	3.59036e+07	5.22707e+07	3.93274e+07	2.25677e+07	4.587e+07	4.04588e+07	3.10027e+07
pos-M104T656_3	Choline	Organic nitrogen compounds	Organonitrogen compounds	1.00132e+08	1.85713e+08	1.18322e+08	3.03929e+08	1.95296e+08	3.41128e+08	1.69527e+08	1.75398e+08	2.06353e+08	1.91079e+08	1.92923e+08	1.95059e+08	1.33897e+08	2.04829e+08	1.99472e+08	1.74997e+08	1.84311e+08	1.90553e+08	1.97849e+08	1.83764e+08	1.53505e+08	1.99123e+08	1.73722e+08	1.60008e+08	1.59538e+08	1.84503e+08	1.83198e+08	1.79728e+08	3.01856e+08	1.84313e+08	1.9306e+08	1.74091e+08	1.79524e+08	1.88997e+08	1.5654e+08	1.93505e+08
pos-M107T591	m-Xylene	Benzenoids	Benzene and substituted derivatives	2.22494e+08	2.95449e+07	3.27235e+07	2.74347e+07	2.67706e+07	2.71719e+07	2.83284e+07	2.39764e+07	2.94043e+07	2.3019e+07	3.52491e+07	2.73381e+07	2.94325e+07	4.08623e+07	2.08432e+07	2.44957e+07	2.87102e+07	3.83093e+07	2.43486e+07	2.73388e+07	3.21863e+07	3.93839e+07	3.4572e+07	2.73381e+07	2.0626e+07	2.45248e+07	1.45666e+07	2.32637e+07	2.69016e+07	2.30559e+07	2.25086e+07	3.25329e+07	2.72141e+07	2.62807e+07	2.38601e+07	2.29813e+07
pos-M108T392	O-Toluidine	Benzenoids	Benzene and substituted derivatives	4.25841e+06	7.80509e+06	5.05043e+06	6.42972e+06	1.02109e+07	6.81402e+06	1.11587e+07	8.56234e+06	1.57055e+07	2.19467e+07	1.15221e+07	1.36091e+07	1.67215e+07	7.3783e+06	1.05955e+07	7.03641e+06	6.9693e+06	2.60867e+07	7.21852e+06	5.91283e+06	4.97506e+06	2.76357e+06	6.69049e+06	1.21464e+07	5.61124e+06	5.891e+06	3.93862e+06	4.97894e+06	5.86237e+06	6.48953e+06	4.66224e+06	5.50069e+06	5.19308e+06	3.68632e+06	3.37378e+06	7.00478e+06
pos-M109T167	2,5-Dimethylpyrazine	Organoheterocyclic compounds	Diazines	1.14846e+07	1.72962e+07	1.25533e+07	1.86674e+07	1.93331e+07	3.35441e+07	1.00876e+07	1.72539e+07	1.5025e+07	3.00769e+07	8.08225e+06	1.41727e+07	3.54658e+07	1.42516e+07	1.24007e+07	2.07044e+07	3.38705e+07	9.42273e+06	9.21878e+06	8.00298e+06	8.49046e+06	8.55021e+06	8.5388e+06	9.54605e+06	6.94609e+06	9.04831e+06	1.17084e+07	5.64905e+06	4.72817e+06	5.95708e+06	6.60007e+06	1.04094e+07	7.27015e+06	8.08398e+06	1.13491e+07	6.0881e+06
pos-M109T557	(Z)-1,3-Octadiene	Hydrocarbons	Unsaturated hydrocarbons	7.98665e+07	1.46463e+07	2.51937e+07	1.85892e+07	1.89881e+07	1.68558e+07	2.7429e+07	1.41097e+07	1.27963e+07	2.37173e+07	1.30291e+07	2.10774e+07	2.71203e+07	2.02765e+07	1.54857e+07	3.68946e+07	1.60772e+07	2.07925e+07	1.37173e+07	2.13646e+07	1.52369e+07	1.37363e+07	2.13439e+07	4.65467e+07	2.01977e+07	1.86762e+07	1.35981e+07	1.64061e+07	3.63342e+07	3.7136e+07	2.32602e+07	2.74952e+07	4.2951e+07	5.06748e+07	2.60561e+07	5.77436e+07
pos-M109T657	Crotonic acid	Lipids and lipid-like molecules	Fatty Acyls	1.46852e+08	1.15782e+08	1.48425e+08	1.00117e+08	1.00354e+08	9.50306e+07	1.06352e+08	1.14839e+08	1.27638e+08	1.17264e+08	1.02227e+08	9.16864e+07	1.33009e+08	9.19967e+07	9.80967e+07	1.34766e+08	1.05366e+08	1.16511e+08	1.21506e+08	1.1868e+08	1.16711e+08	1.00388e+08	1.0151e+08	1.091e+08	1.29024e+08	1.24066e+08	1.25281e+08	1.1628e+08	1.0961e+08	1.0267e+08	1.02417e+08	1.04309e+08	1.15033e+08	9.75977e+07	2.87289e+08	1.21477e+08
pos-M109T675	Crotonic acid	Lipids and lipid-like molecules	Fatty Acyls	1.05406e+08	4.98482e+07	5.63535e+07	3.88905e+07	3.78288e+07	8.31534e+07	3.33492e+07	5.97193e+07	5.53661e+07	1.17106e+08	4.6456e+07	9.08623e+07	3.80352e+07	7.05597e+07	8.02583e+07	6.84909e+07	4.21431e+07	6.06616e+07	6.24907e+07	5.47865e+07	5.3639e+07	3.13254e+07	3.99126e+07	2.49584e+07	1.07718e+08	5.9228e+07	6.20916e+07	5.17075e+07	4.75465e+07	4.04332e+07	4.18031e+07	4.3385e+07	9.11685e+07	6.07766e+07	1.25689e+08	5.91803e+07
pos-M111T21	Dimethylhexa-1,4-diene	Hydrocarbons	Unsaturated hydrocarbons	3.35856e+07	1.10591e+07	8.41096e+06	1.24735e+07	7.20186e+06	1.24962e+07	1.05363e+07	1.06834e+07	1.36625e+07	1.03618e+07	1.38791e+07	1.1781e+07	8.44689e+06	8.66134e+06	1.34368e+07	1.21827e+07	1.27204e+07	9.10983e+06	9.7486e+06	1.15742e+07	1.15242e+07	1.36966e+07	1.30165e+07	8.81453e+06	8.57269e+06	5.69783e+06	1.23397e+07	9.74843e+06	1.18367e+07	1.26647e+07	1.2849e+07	1.13868e+07	1.25192e+07	1.27323e+07	8.8079e+06	1.13218e+07
pos-M112T164_2	Histamium	Organic nitrogen compounds	Organonitrogen compounds	6.91281e+07	9.51974e+07	9.4107e+07	7.76995e+07	8.81117e+07	1.0059e+08	8.68215e+07	6.66059e+07	7.23804e+07	8.3854e+07	6.89788e+07	5.5404e+07	6.20041e+07	9.34385e+07	9.17647e+07	6.14989e+07	1.00021e+08	3.74693e+07	4.76897e+07	3.07976e+07	9.60514e+06	3.23379e+07	4.97626e+07	5.21295e+07	2.45884e+07	3.17047e+07	4.73027e+07	2.79828e+07	2.93888e+07	4.43539e+07	5.27097e+07	5.92555e+07	6.50011e+07	7.10706e+07	5.64326e+07	3.63093e+07
pos-M112T166	Histamium	Organic nitrogen compounds	Organonitrogen compounds	1.64214e+06	3.17219e+06	2.80388e+06	2.87224e+06	5.14959e+06	3.19372e+06	5.34382e+06	4.80263e+06	1.76769e+06	2.57063e+06	3.52846e+06	2.74218e+06	4.16573e+06	2.06569e+06	2.82934e+06	3.40085e+06	2.07549e+06	3.62958e+06	4.68707e+07	4.22617e+06	4.55985e+06	4.46948e+06	3.25224e+06	2.67734e+06	2.78769e+06	3.88172e+06	2.3487e+06	2.99251e+06	2.82132e+06	2.99568e+06	2.58397e+06	2.71256e+06	4.42457e+06	3.02887e+06	2.88184e+06	3.52281e+06
pos-M112T210	Cytosine	Organoheterocyclic compounds	Diazines	2.5841e+07	3.52937e+07	3.35009e+07	3.97393e+07	3.79976e+07	3.62627e+07	4.08217e+07	3.77893e+07	3.32477e+07	4.00517e+07	3.06624e+07	2.85169e+07	3.53486e+07	3.26224e+07	3.25274e+07	3.73915e+07	3.71152e+07	3.22342e+07	3.90179e+07	3.91739e+07	3.84313e+07	4.72074e+07	4.42266e+07	4.34289e+07	4.28046e+07	3.79765e+07	3.70711e+07	3.59981e+07	3.2248e+07	3.7857e+07	3.18045e+07	4.24499e+07	4.77922e+07	3.80374e+07	3.25745e+07	3.28463e+07
pos-M113T210	Uracil	Organoheterocyclic compounds	Diazines	971460	1.41633e+06	1.33586e+06	1.43352e+06	1.54813e+06	1.45592e+06	1.72448e+06	1.76277e+06	1.46997e+06	1.00034e+06	1.17134e+06	568642	1.6562e+06	1.44636e+06	1.22151e+06	1.46789e+06	1.55875e+06	1.21803e+06	1.61525e+06	1.71708e+06	1.65096e+06	2.11936e+06	1.71971e+06	1.95735e+06	1.88009e+06	1.45896e+06	1.40441e+06	1.38648e+06	1.31295e+06	1.43886e+06	1.22302e+06	1.98293e+06	618247	1.53336e+06	1.10584e+06	238608
pos-M113T214_1	Uracil	Organoheterocyclic compounds	Diazines	2.94848e+07	3.21949e+07	3.20268e+07	4.28937e+07	3.73638e+07	4.32967e+07	4.29264e+07	3.74933e+07	4.45703e+07	3.21089e+07	3.56989e+07	3.43597e+07	4.26629e+07	4.13775e+07	3.10658e+07	4.03754e+07	4.76414e+07	3.56963e+07	3.75991e+07	4.23397e+07	3.62338e+07	3.60318e+07	4.0861e+07	4.58694e+07	4.47448e+07	3.92992e+07	4.07966e+07	2.94666e+07	3.44311e+07	3.60862e+07	3.91502e+07	5.26175e+07	4.24319e+07	4.70332e+07	3.23488e+07	3.20949e+07
pos-M113T282	Uracil	Organoheterocyclic compounds	Diazines	2.40834e+07	7.78574e+07	1.65351e+07	2.93932e+07	8.0177e+07	3.95835e+07	3.05379e+07	8.31939e+07	3.55288e+07	8.03654e+07	3.85658e+07	3.70266e+07	4.1343e+07	3.80796e+07	3.01097e+07	4.19325e+07	4.17078e+07	3.10055e+07	3.48979e+07	3.68273e+07	3.39806e+07	4.1522e+07	3.9762e+07	3.69974e+07	3.1636e+07	2.81544e+07	1.56227e+07	3.00202e+07	3.33294e+07	3.23103e+07	4.43944e+07	3.86453e+07	4.61958e+07	3.83979e+07	2.62425e+07	3.11537e+07
pos-M114T195	Creatinine	Organic acids and derivatives	Carboxylic acids and derivatives	5.02817e+07	5.65693e+07	4.35397e+07	4.14476e+07	4.52786e+07	5.18751e+07	5.3441e+07	4.48745e+07	5.17018e+07	2.61728e+08	5.43545e+07	1.35363e+08	5.04323e+07	5.93458e+07	8.23295e+07	5.44103e+07	5.44457e+07	5.21442e+07	4.51743e+07	4.21638e+07	4.56319e+07	4.70945e+07	5.22295e+07	5.82595e+07	4.25102e+07	4.05176e+07	3.98226e+07	4.58175e+07	4.71585e+07	4.50146e+07	5.25637e+07	4.7706e+07	5.04331e+07	5.0281e+07	4.35367e+07	4.00567e+07
pos-M115T213	Dihydrouracil	Organoheterocyclic compounds	Diazines	1.15722e+07	1.2218e+07	8.62401e+06	1.54002e+07	1.5608e+07	1.99868e+07	1.5167e+07	1.26809e+07	1.69975e+07	4.45659e+07	1.43771e+07	1.62993e+07	1.81249e+07	1.55322e+07	1.48055e+07	1.65768e+07	2.36247e+07	2.3967e+07	1.46507e+07	1.40676e+07	1.27266e+07	1.3289e+07	1.16953e+07	2.2577e+07	1.34092e+07	1.2184e+07	1.55753e+07	1.10576e+07	1.46248e+07	1.21156e+07	1.16489e+07	1.50779e+07	2.34798e+07	1.92172e+07	1.36544e+07	1.83224e+07
pos-M115T225	Dihydrouracil	Organoheterocyclic compounds	Diazines	8.61971e+06	1.09255e+07	9.24741e+06	1.3472e+07	1.2807e+07	1.46424e+07	1.20252e+07	1.20972e+07	1.35418e+07	3.15735e+07	1.26273e+07	1.33916e+07	2.09079e+07	1.32024e+07	1.65241e+07	1.13448e+07	1.72813e+07	233060	1.26836e+07	1.22982e+07	9.16025e+06	1.04812e+07	9.46157e+06	1.49073e+07	1.16698e+07	8.9208e+06	1.11399e+07	512752	9.8521e+06	8.77949e+06	9.57448e+06	1.28137e+07	1.437e+07	344344	1.11463e+07	1.20413e+07
pos-M116T166_1	Proline	Organic acids and derivatives	Carboxylic acids and derivatives	3.07802e+07	3.825e+07	3.87141e+07	2.73796e+07	3.43005e+07	3.22757e+07	3.98749e+07	3.44187e+07	3.22207e+07	4.46787e+07	3.42605e+07	4.37844e+07	3.67974e+07	3.16887e+07	5.28043e+07	2.97282e+07	2.32635e+07	4.05931e+07	2.87988e+07	2.66222e+07	3.64637e+07	3.37059e+07	2.53882e+07	3.82355e+07	3.17382e+07	2.60958e+07	3.94429e+07	3.97411e+07	3.8951e+07	3.94384e+07	3.99919e+07	3.62726e+07	3.68145e+07	4.67984e+07	4.03523e+07	4.39744e+07
pos-M116T166_2	Proline	Organic acids and derivatives	Carboxylic acids and derivatives	164057	284811	237955	1.96456e+07	197575	175217	301337	184133	202611	195480	2.42392e+07	287292	204534	223643	4.08376e+07	117386	92667.3	2.84575e+07	123529	131964	141599	229365	2.00785e+07	2.04252e+07	2.11749e+07	1.95217e+07	327373	271849	353130	2.98079e+07	398927	283211	2.63103e+07	409416	369955	355043
pos-M116T194	Proline	Organic acids and derivatives	Carboxylic acids and derivatives	9.56593e+08	1.31592e+09	9.72751e+08	7.45182e+08	1.06252e+09	1.2563e+09	1.35566e+09	1.23571e+09	5.90658e+08	9.04578e+08	8.19695e+08	8.59019e+08	7.86763e+08	7.48313e+08	1.10306e+09	5.95083e+08	4.19607e+08	5.91415e+08	1.09355e+09	7.87302e+08	1.2018e+09	1.15152e+09	1.08605e+09	9.58747e+08	1.00863e+09	7.30691e+08	9.68916e+08	1.40092e+09	1.19116e+09	1.22722e+09	1.07443e+09	8.0696e+08	9.4031e+08	9.83656e+08	1.53158e+09	1.16793e+09
pos-M116T381	Proline	Organic acids and derivatives	Carboxylic acids and derivatives	1.37033e+06	2.72128e+06	1.71494e+06	2.10111e+06	1.99942e+06	1.76219e+06	2.21959e+06	2.4079e+06	1.58208e+06	1.5696e+06	1.69635e+06	2.4677e+06	1.7266e+06	1.85634e+06	2.48009e+06	1.69783e+06	2.80086e+06	1.56875e+06	2.63783e+06	2.30991e+06	2.48258e+06	2.83713e+06	2.90228e+06	1.9502e+06	1.93091e+06	940598	821144	2.34847e+06	1.24081e+06	2.37114e+06	2.204e+06	1.60675e+06	2.40457e+06	2.51971e+06	2.35743e+06	2.5192e+06
pos-M118T190_2	Valine	Organic acids and derivatives	Carboxylic acids and derivatives	1.51269e+09	1.27722e+09	1.0682e+09	1.3703e+09	1.51662e+09	1.61602e+09	1.50656e+09	1.20254e+09	1.70648e+09	2.07663e+09	1.70891e+09	1.79566e+09	1.55566e+09	2.06729e+09	2.12683e+09	1.69092e+09	1.71445e+09	1.7638e+09	1.30973e+09	1.31071e+09	1.44975e+09	1.25171e+09	1.27811e+09	1.26838e+09	1.70088e+09	1.29757e+09	1.76139e+09	1.50899e+09	1.27102e+09	1.53084e+09	2.00542e+09	1.94924e+09	2.03606e+09	2.0641e+09	1.70614e+09	1.35526e+09
pos-M118T294	Valine	Organic acids and derivatives	Carboxylic acids and derivatives	2.2729e+07	3.55444e+07	2.62016e+07	1.99387e+07	3.08977e+07	1.62876e+07	3.44585e+07	3.7483e+07	2.1281e+07	2.6063e+07	2.54858e+07	3.17412e+08	2.57566e+07	2.32364e+07	3.14529e+07	3.16015e+08	3.26368e+08	2.72021e+07	3.019e+07	1.92041e+07	2.51316e+07	2.889e+07	2.88427e+07	2.2708e+07	2.79661e+07	1.95048e+07	2.72108e+07	3.22611e+07	2.62232e+07	3.44047e+07	3.30502e+07	3.09777e+07	3.99274e+07	2.79789e+07	3.75318e+07	2.94432e+07
pos-M118T369	Succinate	Amino acid metabolism	Alanine, aspartate and glutamate metabolism	118228	89094.6	166711	40459.5	287578	132752	36056.9	83365.4	159856	92881.5	19626.7	176188	14903.4	51239.4	9583.42	95075	63706.3	40313.4	365750	132251	194345	81244.7	88501.9	92824.9	96331.6	227619	97629.8	228342	122769	80239.7	66634.2	81341	116888	56520.7	126644	215403
pos-M118T380	Indole	Organoheterocyclic compounds	Indoles and derivatives	3.3431e+08	5.84265e+08	4.61259e+08	4.65124e+08	4.99105e+08	4.8317e+08	5.78344e+08	5.01375e+08	3.98649e+08	4.68318e+08	4.924e+08	5.4124e+08	4.65803e+08	4.74199e+08	5.8306e+08	4.60679e+08	4.95219e+08	4.37287e+08	5.88965e+08	5.07559e+08	4.66538e+08	5.54052e+08	5.50712e+08	4.70924e+08	4.54134e+08	3.04045e+08	5.03388e+08	5.45523e+08	4.74075e+08	5.20729e+08	3.2084e+08	4.43049e+08	5.51958e+08	5.67867e+08	5.46886e+08	4.98051e+08
pos-M118T406	Guanidineacetic acid	Organic acids and derivatives	Carboxylic acids and derivatives	6.82216e+07	3.34718e+07	2.92495e+07	2.34716e+07	2.57296e+07	2.92763e+07	2.93745e+07	2.79237e+07	1.10967e+08	4.02373e+08	1.54979e+08	1.59062e+08	1.23525e+08	1.20632e+08	1.54719e+08	1.22292e+08	7.44708e+07	1.62821e+08	1.87812e+07	1.83838e+07	2.40789e+07	1.67802e+07	5.53929e+07	2.03111e+07	2.56598e+07	2.55552e+07	2.28612e+07	2.89891e+07	2.93904e+07	2.29829e+07	2.86513e+07	2.04064e+07	2.46212e+07	2.45892e+07	2.71725e+07	2.24642e+07
pos-M118T607	Indole	Organoheterocyclic compounds	Indoles and derivatives	1.47715e+08	2.80221e+07	1.91067e+08	6.97429e+07	1.03037e+08	1.03391e+08	5.88721e+07	8.42118e+07	7.95955e+07	5.02897e+07	8.20831e+07	2.42921e+07	5.2769e+07	6.3565e+07	4.73144e+07	3.76993e+07	6.32466e+07	6.87804e+07	6.14434e+07	5.09396e+07	5.38344e+07	6.8966e+07	6.54743e+07	1.1e+08	4.93248e+07	6.05697e+07	4.08656e+07	3.24887e+07	5.23936e+07	5.39679e+07	3.81515e+07	8.33484e+07	8.22546e+07	4.73299e+07	3.3403e+07	3.41818e+07
pos-M118T655	Betaine	Organic acids and derivatives	Carboxylic acids and derivatives	1.30695e+08	1.25392e+08	1.70529e+08	1.55674e+08	1.57892e+08	1.64586e+08	1.71059e+08	1.23398e+08	1.2659e+08	1.26662e+08	1.30114e+08	1.50464e+08	1.36543e+08	1.29951e+08	1.46583e+08	1.32942e+08	1.49691e+08	1.33254e+08	1.29432e+08	1.49522e+08	1.35131e+08	1.37433e+08	1.33601e+08	1.47226e+08	1.33e+08	1.38595e+08	1.58823e+08	1.27593e+08	1.63832e+08	1.69537e+08	1.36712e+08	1.52329e+08	1.3009e+08	1.35824e+08	1.25995e+08	1.31646e+08
pos-M119T587	alpha-Methylstyrene	Benzenoids	Benzene and substituted derivatives	1.05523e+08	1.24794e+08	1.47429e+08	1.11282e+08	7.55691e+07	9.7977e+07	1.12517e+08	1.24068e+08	1.51058e+08	5.66914e+07	9.6658e+07	1.01916e+08	1.394e+08	6.84116e+07	1.47946e+08	8.00815e+07	6.36694e+07	1.28677e+08	1.02797e+08	5.60033e+07	9.80743e+07	4.82752e+07	1.06798e+08	2.64454e+08	5.16922e+07	3.35853e+07	2.87603e+07	4.19177e+07	9.6824e+07	6.37138e+07	4.93646e+07	5.8055e+07	4.9342e+07	8.09589e+07	8.02166e+07	2.56355e+07
pos-M120T185	L-Threonine	Organic acids and derivatives	Carboxylic acids and derivatives	9.71839e+07	1.28107e+08	1.09042e+08	7.49618e+07	1.00569e+08	1.1995e+08	1.14803e+08	1.00446e+08	7.30085e+07	9.04299e+07	8.76539e+07	8.79723e+07	8.44545e+07	7.48636e+07	1.04259e+08	6.39666e+07	5.35973e+07	7.7744e+07	1.0717e+08	1.03692e+08	1.09234e+08	1.3116e+08	9.61316e+07	1.12158e+08	8.53357e+07	8.12757e+07	1.06159e+08	1.30902e+08	1.22907e+08	1.24379e+08	1.13616e+08	9.67417e+07	9.346e+07	9.35576e+07	1.42265e+08	1.36739e+08
pos-M121T218	Styrene Oxide	Benzenoids	Benzene and substituted derivatives	7.79721e+07	5.03095e+07	6.44412e+07	4.42904e+07	3.97413e+07	3.1287e+07	3.74523e+07	4.34667e+07	3.60456e+07	3.69212e+08	3.07761e+07	4.05427e+07	2.73585e+07	3.44682e+07	4.5225e+07	3.27251e+07	1.93443e+07	5.04383e+07	2.63972e+07	2.25958e+07	2.75247e+07	3.55122e+07	2.59814e+07	2.45466e+07	2.37361e+07	2.00187e+07	2.92065e+07	3.47465e+07	2.47739e+07	3.41823e+07	3.40417e+07	2.47364e+07	4.02563e+07	2.55923e+07	9.54367e+07	2.84146e+07
pos-M121T295	Styrene Oxide	Benzenoids	Benzene and substituted derivatives	2.10021e+07	3.30972e+07	2.47651e+07	1.76889e+07	2.74937e+07	2.0723e+07	3.12386e+07	3.34409e+07	2.01624e+07	2.26697e+07	2.25103e+07	2.15583e+07	2.38939e+07	1.97245e+07	2.81652e+07	1.85424e+07	1.23184e+07	2.60792e+07	2.61133e+07	1.84044e+07	2.15273e+07	2.4977e+07	2.67761e+07	1.68426e+07	1.90791e+07	1.75406e+07	2.7378e+07	3.44842e+07	2.40402e+07	2.78766e+07	2.67437e+07	2.02727e+07	2.55199e+07	2.51679e+07	3.58268e+07	2.86705e+07
pos-M123T213	4-Hydroxybenzaldehyde	Organic oxygen compounds	Organooxygen compounds	9.48208e+06	1.28393e+07	3.95962e+07	1.90547e+07	1.48714e+07	1.57285e+07	1.69222e+07	1.56838e+07	1.81078e+07	2.90422e+07	1.82794e+07	2.11757e+07	1.52649e+07	2.7391e+07	2.53326e+07	3.87228e+07	2.21167e+07	1.91262e+07	1.5509e+07	1.3777e+07	1.36931e+07	1.58442e+07	1.27629e+07	1.26055e+07	1.60097e+07	2.00647e+07	1.48339e+07	1.16217e+07	1.16166e+07	1.26945e+07	1.65902e+07	1.86338e+07	1.95718e+07	1.86941e+07	1.87838e+07	1.47919e+07
pos-M123T215	4-Hydroxybenzaldehyde	Organic oxygen compounds	Organooxygen compounds	1.53314e+08	2.61725e+08	1.89099e+08	1.40727e+08	2.03449e+08	1.73035e+08	2.47749e+08	2.80677e+08	1.51632e+08	1.60282e+08	1.85269e+08	1.68716e+08	2.0316e+08	1.57341e+08	2.10071e+08	1.51877e+08	1.04576e+08	2.09689e+08	2.30669e+08	1.68308e+08	1.90445e+08	2.1161e+08	2.26185e+08	1.57379e+08	1.7562e+08	1.55526e+08	2.12121e+08	2.69283e+08	2.13154e+08	2.1708e+08	2.20558e+08	1.69976e+08	1.85654e+08	2.15572e+08	2.91676e+08	2.40422e+08
pos-M123T226	4-Hydroxybenzaldehyde	Organic oxygen compounds	Organooxygen compounds	5.65875e+07	8.74209e+07	6.33979e+07	4.97388e+07	6.31555e+07	5.37897e+07	7.08392e+07	8.7829e+07	4.83329e+07	5.63022e+07	5.95115e+07	5.41151e+07	6.64279e+07	4.97482e+07	6.40829e+07	4.55433e+07	2.78549e+07	6.32273e+07	7.5667e+07	5.51999e+07	6.30429e+07	6.25583e+07	7.1272e+07	4.41701e+07	5.70198e+07	4.99852e+07	6.65256e+07	8.38163e+07	6.33665e+07	5.97557e+07	6.65303e+07	5.2169e+07	5.17656e+07	6.62608e+07	9.09147e+07	7.07467e+07
pos-M123T283_1	Benzoic acid	Benzenoids	Benzene and substituted derivatives	928682	683522	1.07258e+06	965065	26143.8	717043	763613	863025	174770	1.98747e+06	801137	1.23694e+06	602115	1.45514e+06	813200	1.17324e+06	1.30615e+06	1.38513e+06	1.06592e+06	1.12209e+06	682186	1.07103e+06	699572	535269	1.05435e+06	904203	132879	356530	671232	583578	300601	1.20514e+06	1.29091e+06	1.06169e+06	873101	795050
pos-M123T283_2	Benzoic acid	Benzenoids	Benzene and substituted derivatives	2.59842e+08	2.10919e+08	3.18536e+08	3.78891e+08	2.42748e+08	3.46901e+08	3.69203e+08	4.27635e+08	3.9999e+08	4.85738e+08	2.74809e+08	3.89296e+08	5.22057e+08	6.49933e+08	5.10459e+08	5.12633e+08	4.98391e+08	3.88441e+08	3.04315e+08	2.94498e+08	2.03473e+08	5.25013e+08	3.11924e+08	2.32321e+08	7.70377e+08	6.80449e+08	2.47915e+08	2.77223e+08	2.35771e+08	2.65993e+08	3.67953e+08	5.60538e+08	5.07622e+08	5.04012e+08	2.83883e+08	3.40678e+08
pos-M123T294	Benzoic acid	Benzenoids	Benzene and substituted derivatives	2.46947e+08	4.20123e+08	2.92414e+08	2.06997e+08	3.18024e+08	2.5402e+08	3.73879e+08	4.04514e+08	2.16566e+08	2.5568e+08	2.65234e+08	2.51593e+08	2.91875e+08	2.2073e+08	3.04693e+08	2.14825e+08	1.36717e+08	2.86892e+08	3.17769e+08	2.21789e+08	2.53414e+08	2.90868e+08	3.05502e+08	2.01597e+08	2.20125e+08	1.93469e+08	2.98871e+08	3.74396e+08	2.81977e+08	3.21538e+08	3.32397e+08	2.41974e+08	2.851e+08	3.00674e+08	3.97654e+08	3.14395e+08
pos-M124T399	2-(1-Propenyl)-delta1-piperideine	Organoheterocyclic compounds	Pyridines and derivatives	4.11789e+07	7.64477e+06	1.00228e+07	1.09329e+07	7.81536e+06	7.59178e+06	1.1906e+07	7.96242e+06	6.38743e+06	7.97572e+06	8.47781e+06	9.14176e+06	8.70503e+06	8.09965e+06	8.20121e+06	1.01242e+07	7.79713e+06	8.72837e+06	5.59675e+06	5.90927e+06	8.54623e+06	5.64479e+06	6.68686e+06	6.75634e+06	8.18955e+06	6.23807e+06	5.41401e+06	6.55236e+06	7.73277e+06	1.48636e+07	9.02772e+06	9.90552e+06	9.24639e+06	7.33148e+06	5.9388e+06	1.12541e+07
pos-M125T400_1	3,5,5-Trimethyl-2-cyclopenten-1-one	Organooxygen compounds	Carbonyl compounds	3.47862e+07	1.10057e+07	7.29839e+06	8.6331e+06	7.25047e+06	7.87894e+06	1.13178e+07	7.12736e+06	7.87374e+06	1.10559e+07	8.01897e+06	1.28584e+07	7.91025e+06	8.0462e+06	1.4063e+07	8.16176e+06	8.76006e+06	1.40695e+07	3.93919e+06	6.60757e+06	1.41634e+07	5.67754e+06	7.98685e+06	8.01619e+06	7.5581e+06	1.20664e+07	5.84559e+06	3.78918e+06	1.24566e+07	5.39587e+06	8.6552e+06	9.2801e+06	1.44459e+07	8.64641e+06	6.15579e+06	5.3857e+06
pos-M125T400_2	3,5,5-Trimethyl-2-cyclopenten-1-one	Organooxygen compounds	Carbonyl compounds	2.94579e+06	542332	827220	920861	5.81357e+06	6.48033e+06	918505	558696	349986	8.97448e+06	633461	6.11326e+06	661571	591034	660545	799662	6.26684e+06	6.44383e+06	5.17315e+06	289078	688194	4.30709e+06	6.04786e+06	454056	587980	436167	4.39108e+06	335406	5.64842e+06	1.04933e+06	6.90335e+06	796311	716710	569511	4.57647e+06	7.58158e+06
pos-M126T167	1-Methylhistamine	Organic nitrogen compounds	Organonitrogen compounds	6.74505e+07	5.85981e+07	4.17539e+07	6.03002e+07	6.53014e+07	1.05746e+08	3.36307e+07	5.83091e+07	5.39807e+07	9.98569e+07	2.75781e+07	4.71326e+07	1.35438e+08	4.72252e+07	4.08344e+07	6.16234e+07	1.03675e+08	2.97902e+07	3.05572e+07	2.67711e+07	2.327e+07	2.77769e+07	2.65908e+07	2.95409e+07	2.34435e+07	2.56619e+07	2.04073e+07	1.97731e+07	1.41892e+07	1.87397e+07	1.93667e+07	3.14765e+07	2.5405e+07	2.52526e+07	3.37911e+07	2.06381e+07
pos-M126T180	1-Methylhistamine	Organic nitrogen compounds	Organonitrogen compounds	2.15242e+07	2.78134e+07	2.33654e+07	3.92793e+07	3.2805e+07	4.53447e+07	2.16426e+07	2.53173e+07	2.87279e+07	5.88055e+07	1.55143e+07	2.29709e+07	4.84398e+07	2.48839e+07	2.14524e+07	4.11107e+07	4.10679e+07	1.53423e+07	1.70993e+07	1.77392e+07	1.36367e+07	1.73061e+07	1.65397e+07	1.65681e+07	1.29587e+07	1.87092e+07	1.04387e+07	1.08071e+07	9.71273e+06	1.19946e+07	1.57597e+07	2.11102e+07	2.21339e+07	1.51639e+07	2.12127e+07	1.00185e+07
pos-M126T187	Taurine	Organic acids and derivatives	Organic sulfonic acids and derivatives	1.23089e+08	1.39775e+08	1.57317e+08	1.37337e+08	1.59953e+08	1.49711e+08	1.57057e+08	1.37585e+08	1.43696e+08	1.51744e+08	1.22851e+08	1.12518e+08	1.52255e+08	1.25629e+08	1.00351e+08	1.01504e+08	9.44099e+07	1.47948e+08	1.20557e+08	1.21188e+08	1.08807e+08	1.13045e+08	1.12148e+08	1.16732e+08	1.02482e+08	1.27352e+08	1.39932e+08	1.24369e+08	1.1842e+08	1.19231e+08	1.24672e+08	1.14111e+08	1.10307e+08	1.33593e+08	1.16011e+08	1.36703e+08
pos-M126T205	Taurine	Organic acids and derivatives	Organic sulfonic acids and derivatives	1.83761e+08	2.01185e+08	1.99323e+08	2.28597e+08	2.00629e+08	2.25809e+08	2.23967e+08	1.92936e+08	2.04325e+08	2.13097e+08	1.91083e+08	1.8955e+08	2.19058e+08	1.88513e+08	1.56701e+08	1.68349e+08	1.60875e+08	2.02612e+08	2.07088e+08	1.88696e+08	1.69276e+08	2.07094e+08	2.10011e+08	1.98022e+08	2.06972e+08	1.9858e+08	2.04027e+08	1.81958e+08	1.7532e+08	1.80832e+08	1.98819e+08	2.00078e+08	1.66817e+08	1.9733e+08	1.61488e+08	1.92038e+08
pos-M127T37	1,3,5-Benzenetriol	Organoheterocyclic compounds	Pteridines and derivatives	1.43006e+08	1.20459e+08	1.17979e+08	1.38929e+08	6.9516e+07	1.83923e+08	1.34611e+08	2.09126e+08	9.93424e+07	2.03969e+08	1.44779e+08	1.60221e+08	1.8252e+08	1.26195e+08	1.1704e+08	1.67226e+08	1.4793e+08	1.38446e+08	1.27982e+08	1.74753e+08	1.09679e+08	1.32538e+08	1.40536e+08	1.61342e+08	1.66437e+08	1.71763e+08	1.14925e+08	1.49575e+08	1.42802e+08	2.12789e+08	1.38454e+08	2.56097e+07	5.09806e+07	1.40252e+08	1.40296e+08	1.53275e+08
pos-M127T373	Thymine	Organoheterocyclic compounds	Diazines	2.29161e+07	2.66702e+07	2.69681e+07	3.13219e+07	2.92988e+07	2.94121e+07	2.92174e+07	3.62326e+07	3.6452e+07	3.24588e+07	3.5452e+07	2.54301e+07	2.57773e+07	2.63125e+07	3.2305e+07	3.34004e+07	3.53113e+07	2.41667e+07	2.63294e+07	2.79129e+07	3.15013e+07	2.60859e+07	2.51569e+07	2.93544e+07	3.08736e+07	2.47297e+07	2.74382e+07	2.6855e+07	2.63957e+07	2.57883e+07	2.89815e+07	2.64073e+07	3.11745e+07	2.18111e+07	2.00572e+07	2.27189e+07
pos-M127T395	1,3,5-Benzenetriol	Organoheterocyclic compounds	Pteridines and derivatives	2.49206e+07	2.44115e+07	1.34057e+07	1.47288e+07	2.79957e+07	2.20001e+07	1.74699e+07	1.40662e+07	1.72953e+07	1.67949e+07	1.38066e+07	1.35382e+07	1.3691e+07	1.39125e+07	1.39333e+07	1.54946e+07	2.93497e+07	1.44326e+07	1.31491e+07	1.29579e+07	1.41667e+07	1.54701e+07	1.31527e+07	2.12027e+07	9.74631e+06	1.1316e+07	3.03442e+07	1.59832e+07	1.43684e+07	1.26869e+07	1.44733e+07	3.08025e+07	2.26672e+07	1.39615e+07	1.55181e+07	1.31799e+07
pos-M127T447	6-Methyl-3-hepten-2-one, trans-	Organooxygen compounds	Carbonyl compounds	2.22907e+07	1.07194e+07	8.92184e+06	7.39416e+06	7.19976e+06	9.18615e+06	1.009e+07	8.59074e+06	9.54524e+06	5.44236e+07	8.20618e+06	4.27153e+06	9.21691e+06	6.91447e+06	9.00915e+06	7.62204e+06	1.31015e+07	8.41817e+06	1.19919e+07	1.02012e+07	9.30817e+06	8.83142e+06	1.61584e+07	1.02375e+07	1.44801e+07	9.98948e+06	9.20641e+06	8.5489e+06	9.01858e+06	7.1074e+06	1.10044e+07	1.21466e+07	1.14534e+07	1.00015e+07	9.59766e+06	1.08011e+07
pos-M128T379	1-(1-Pyrrolidinyl)-2-propanone	Organoheterocyclic compounds	Pyrrolidines	8.16284e+06	3.70681e+06	3.38264e+06	1.24597e+07	8.33785e+06	2.61072e+07	6.25671e+06	1.7747e+07	4.59734e+07	5.87226e+07	2.20112e+07	3.43235e+07	4.75072e+07	1.85614e+07	3.31431e+07	2.3372e+07	8.9546e+06	2.19096e+07	1.42029e+07	1.51242e+07	2.66757e+06	1.61836e+07	1.65775e+07	1.75578e+07	1.32794e+07	1.69019e+06	1.52471e+07	1.51502e+06	1.55472e+07	1.42277e+06	1.61027e+07	1.71951e+07	1.61189e+07	3.23499e+06	1.65071e+07	1.53452e+07
pos-M128T52	Sucrose	Carbohydrate metabolism	Starch and sucrose metabolism	494426	728677	2.48741e+06	2.01555e+06	1.87399e+06	2.02245e+06	2.12678e+06	1.9504e+06	726214	2.38202e+06	730331	2.30022e+06	2.14364e+06	532766	2.09042e+06	743557	771382	996037	967444	1.92122e+06	1.9637e+06	2.26194e+06	1.73719e+06	510171	393985	2.10719e+06	1.02114e+06	607559	866404	2.47219e+06	614817	2.29272e+06	535300	451222	2.17836e+06	670032
pos-M130T166_1	D-Pipecolinic acid	Organic acids and derivatives	Carboxylic acids and derivatives	4.60719e+08	7.58107e+08	6.04379e+08	5.08197e+08	7.79121e+08	6.70311e+08	7.73136e+08	6.41187e+08	3.82609e+08	4.71806e+08	4.16232e+08	4.59142e+08	4.19313e+08	4.08156e+08	5.14391e+08	3.51946e+08	2.96548e+08	4.2438e+08	5.46827e+08	4.75398e+08	5.33356e+08	5.3962e+08	4.48431e+08	5.16365e+08	5.72547e+08	4.28378e+08	6.74761e+08	6.04642e+08	5.53866e+08	5.66126e+08	5.1291e+08	4.9858e+08	4.79827e+08	5.22128e+08	7.32725e+08	6.64147e+08
pos-M130T185_1	L-5-Oxoproline	Organic acids and derivatives	Carboxylic acids and derivatives	1.88229e+08	2.30453e+08	1.97899e+08	1.97455e+08	2.15762e+08	1.86137e+08	2.50324e+08	2.20023e+08	1.85201e+08	2.30349e+08	2.21514e+08	2.15968e+08	2.23524e+08	1.95948e+08	2.46496e+08	2.18391e+08	2.56099e+08	2.01966e+08	1.8378e+08	1.78362e+08	1.68422e+08	1.81795e+08	1.91024e+08	1.92254e+08	1.78466e+08	1.74494e+08	2.04545e+08	1.9155e+08	1.99971e+08	1.98632e+08	2.21752e+08	2.16016e+08	2.17553e+08	2.60532e+08	2.44185e+08	2.07552e+08
pos-M130T212	D-Pipecolinic acid	Organic acids and derivatives	Carboxylic acids and derivatives	3.16074e+08	3.66159e+08	3.07679e+08	3.53105e+08	3.96064e+08	3.39135e+08	3.89509e+08	4.21869e+08	3.27746e+08	5.95085e+08	4.54633e+08	4.05287e+08	5.44223e+08	4.73993e+08	4.26162e+08	3.89791e+08	4.98325e+08	4.74891e+08	2.66355e+08	2.28608e+08	2.90928e+08	2.38698e+08	3.16814e+08	3.42396e+08	3.02675e+08	2.30067e+08	2.59534e+08	2.74571e+08	2.48294e+08	2.6736e+08	2.89628e+08	2.74421e+08	2.6774e+08	3.31606e+08	2.5287e+08	2.22715e+08
pos-M130T225	L-5-Oxoproline	Organic acids and derivatives	Carboxylic acids and derivatives	2.32674e+08	2.3855e+08	2.54351e+08	1.82307e+08	1.94391e+08	1.59421e+08	3.32814e+08	3.24116e+08	2.58914e+08	2.5517e+08	2.01553e+08	1.90214e+08	2.83338e+08	1.75731e+08	2.99464e+08	1.64327e+08	2.81969e+08	3.12883e+08	1.88523e+08	2.5843e+08	2.49837e+08	2.69313e+08	1.7491e+08	1.73433e+08	2.93828e+08	2.52788e+08	1.89884e+08	1.64204e+08	2.38924e+08	2.49283e+08	1.64358e+08	1.79908e+08	2.0926e+08	2.60942e+08	2.33999e+08	2.55534e+08
pos-M130T286	L-5-Oxoproline	Organic acids and derivatives	Carboxylic acids and derivatives	1.69379e+08	2.2713e+08	1.99793e+08	1.88804e+08	2.09595e+08	1.54277e+08	2.32396e+08	2.13733e+08	1.88214e+08	2.44166e+08	1.77851e+08	1.79129e+08	1.88208e+08	1.74646e+08	2.00255e+08	1.62484e+08	1.75054e+08	1.58956e+08	1.706e+08	1.54826e+08	1.42973e+08	1.54424e+08	1.54406e+08	1.72732e+08	1.65479e+08	1.55596e+08	1.64558e+08	1.54236e+08	1.47925e+08	1.76596e+08	1.63669e+08	1.74367e+08	1.53339e+08	1.76538e+08	1.45287e+08	1.64207e+08
pos-M130T370	Isoquinoline	Organoheterocyclic compounds	Isoquinolines and derivatives	3.04852e+06	3.29407e+06	3.15242e+06	2.98857e+06	3.30305e+06	3.36986e+06	3.55717e+06	2.94069e+06	3.2391e+06	4.80582e+06	8.95977e+06	3.7911e+06	8.31482e+06	3.41612e+06	3.95701e+06	3.44441e+06	476782	2.44906e+06	3.23269e+06	3.18759e+06	3.22648e+06	3.46124e+06	3.50068e+06	3.34425e+06	3.39732e+06	2.85942e+06	2.95269e+06	3.15418e+06	216547	3.74041e+06	3.72326e+06	3.86554e+06	4.05708e+06	3.82973e+06	3.33621e+06	299188
pos-M130T382	Isoquinoline	Organoheterocyclic compounds	Isoquinolines and derivatives	4.40914e+07	9.46059e+07	6.84959e+07	8.21034e+07	8.10864e+07	7.62498e+07	9.23482e+07	7.56956e+07	5.7584e+07	6.20283e+07	8.26854e+07	7.89381e+07	7.50997e+07	7.23454e+07	9.50326e+07	7.38932e+07	9.58478e+07	5.74654e+07	9.52835e+07	8.82056e+07	7.9748e+07	9.69659e+07	9.37074e+07	8.6826e+07	7.71512e+07	7.43021e+07	7.72224e+07	8.57337e+07	7.95482e+07	8.57958e+07	7.96586e+07	6.9491e+07	8.36913e+07	9.42135e+07	8.75565e+07	8.12521e+07
pos-M130T413	Isoquinoline	Organoheterocyclic compounds	Isoquinolines and derivatives	1.04311e+07	5.3077e+06	8.70584e+06	6.02513e+06	6.61101e+06	6.96182e+06	3.45643e+06	6.26631e+06	2.47226e+07	7.39403e+07	3.97155e+07	3.54357e+07	3.43135e+07	2.35322e+07	2.88427e+07	2.63039e+07	1.53136e+07	3.32882e+07	3.30227e+06	4.8649e+06	2.78548e+06	4.85497e+06	4.69633e+06	3.19184e+06	4.22417e+06	1.89482e+06	4.20079e+06	4.53857e+06	2.86191e+06	3.02521e+06	2.21049e+06	3.46982e+06	4.51419e+06	4.31352e+06	4.53076e+06	4.55166e+06
pos-M130T479	Isoquinoline	Organoheterocyclic compounds	Isoquinolines and derivatives	4.32913e+06	5.50237e+06	1.0363e+07	4.49243e+06	6.07768e+06	7.35176e+06	6.34921e+06	6.24076e+06	4.04522e+06	6.24932e+06	6.5115e+06	3.64002e+06	4.43569e+06	5.85788e+06	8.70669e+06	5.04958e+06	7.11583e+06	4.89084e+06	4.18133e+06	4.40727e+06	2.07911e+06	4.32156e+06	4.74523e+06	6.43603e+06	3.40609e+06	4.51783e+06	3.33677e+06	4.8815e+06	5.72235e+06	6.059e+06	7.09037e+06	5.96014e+06	5.52823e+06	7.39793e+06	3.75436e+06	4.60097e+06
pos-M131T152	3-beta-D-Galactosyl-sn-glycerol	Lipid metabolism	Glycerolipid metabolism	1.16482e+06	4.33738e+06	1.0722e+06	3.03921e+06	1.45612e+06	3.19289e+06	1.55726e+06	643980	240385	4.50648e+06	1.19181e+06	3.92367e+06	2.05e+06	4.39665e+06	1.95851e+06	1.14782e+06	740428	3.94123e+06	1.70948e+06	712666	2.57063e+06	3.81367e+06	3.00152e+06	3.13511e+06	2.87993e+06	4.0927e+06	1.80462e+06	3.97e+06	1.64801e+06	3.08456e+06	6.36792e+06	3.3853e+06	1.72147e+06	2.48439e+06	2.57943e+06	2.95989e+06
pos-M132T185_1	Creatine	Organic acids and derivatives	Carboxylic acids and derivatives	924923	849600	978264	982008	1.06023e+06	833905	1.34279e+06	1.00043e+06	787445	1.07418e+06	1.07274e+06	744934	1.03422e+06	871810	1.03829e+06	1.01917e+06	1.18741e+06	1.02295e+06	714925	636604	6.33854e+07	872061	4.50823e+07	599473	859719	726916	746215	907036	5.10284e+07	996548	898321	995868	1.04883e+06	1.21726e+06	1.27791e+06	1.07373e+06
pos-M132T185_2	Creatine	Organic acids and derivatives	Carboxylic acids and derivatives	2.90916e+07	2.59376e+07	1.69865e+07	2.16748e+07	1.95137e+07	2.48476e+07	2.33119e+07	3.26463e+07	3.84721e+07	4.02374e+07	4.68656e+07	3.86652e+07	4.78489e+07	3.71778e+07	5.47147e+07	3.47401e+07	2.73988e+07	3.75019e+07	3.34995e+07	2.62809e+07	2.39164e+07	1.7946e+07	1.9635e+07	3.56667e+07	2.64775e+07	2.78738e+07	2.38835e+07	2.69266e+07	3.53923e+07	2.37721e+07	3.27378e+07	2.37196e+07	1.63144e+07	2.23982e+07	2.48505e+07	2.24506e+07
pos-M132T191_2	Creatine	Organic acids and derivatives	Carboxylic acids and derivatives	1.53047e+09	1.65724e+09	1.21703e+09	1.15888e+09	1.43425e+09	9.90768e+08	1.75099e+09	1.72776e+09	1.61362e+09	1.97692e+09	1.65105e+09	1.54106e+09	1.50981e+09	1.80222e+09	1.65866e+09	1.54373e+09	1.80656e+09	1.71587e+09	1.62368e+09	1.37751e+09	1.66203e+09	1.56496e+09	1.55547e+09	1.54913e+09	1.28278e+09	1.26881e+09	1.7998e+09	1.54279e+09	1.69917e+09	1.44977e+09	1.86797e+09	1.77941e+09	2.22234e+09	2.27349e+09	1.91605e+09	1.73673e+09
pos-M132T196	Creatine	Organic acids and derivatives	Carboxylic acids and derivatives	1.41261e+07	1.20233e+09	1.25332e+07	1.4595e+07	1.14131e+09	7.28768e+08	1.42521e+09	1.26151e+09	1.97765e+07	3.97197e+07	2.12217e+07	2.57283e+07	1.78859e+07	2.89817e+07	2.61589e+07	2.94813e+07	1.81261e+07	3.18707e+07	5.54815e+06	6.26389e+06	6.15633e+06	1.1667e+09	5.4475e+06	1.02371e+07	9.3622e+08	1.05082e+09	1.44505e+07	2.12387e+07	2.25092e+07	2.17917e+07	1.78482e+07	1.865e+07	1.44287e+07	1.67971e+07	1.90434e+07	1.36496e+07
pos-M132T205	Creatine	Organic acids and derivatives	Carboxylic acids and derivatives	1.24675e+07	1.2502e+07	1.29295e+07	1.5224e+07	4.14259e+06	1.37112e+07	1.10013e+07	1.29956e+07	1.67997e+07	2.48022e+07	2.94283e+07	2.64485e+07	2.88808e+07	2.40228e+07	2.6254e+07	1.36316e+07	1.67339e+07	1.50806e+07	2.10671e+07	1.08161e+07	1.14709e+07	9.91292e+06	1.2728e+07	2.49156e+07	1.43091e+07	1.97307e+07	9.07605e+06	1.77316e+07	2.30834e+07	1.74495e+07	1.39479e+07	1.1514e+07	7.68767e+06	1.44527e+07	1.56626e+07	1.18337e+07
pos-M132T208	Creatine	Organic acids and derivatives	Carboxylic acids and derivatives	6.97322e+08	6.87743e+08	4.61727e+08	5.72449e+08	5.47736e+08	3.74227e+08	7.06542e+08	6.99408e+08	5.99373e+08	8.37019e+08	6.93199e+08	5.88527e+08	5.97066e+08	6.4459e+08	4.23244e+08	6.81823e+08	6.93031e+08	6.25865e+08	5.97871e+08	5.2488e+08	6.23409e+08	5.94963e+08	6.45155e+08	5.72533e+08	4.55536e+08	4.87452e+08	6.92474e+08	6.27818e+08	5.96644e+08	2.3991e+06	7.59676e+08	6.17179e+08	6.51882e+08	6.56755e+08	4.78255e+08	6.42613e+08
pos-M132T212	Creatine	Organic acids and derivatives	Carboxylic acids and derivatives	761695	5.97655e+07	812621	1.07664e+06	832560	840647	898705	1.52447e+06	975876	2.62772e+06	1.85322e+06	1.21036e+06	2.13828e+06	1.89957e+06	1.1801e+06	1.10335e+06	1.59964e+06	1.70889e+06	7.27677e+07	5.84894e+07	7.22353e+07	7.49002e+07	596133	618059	864896	5.21392e+07	466588	7.1657e+07	8.07859e+07	6.45359e+07	8.52023e+07	5.62872e+07	8.75896e+07	691679	9.83772e+07	7.48257e+07
pos-M132T340_2	Isoleucine	Organic acids and derivatives	Carboxylic acids and derivatives	7.83482e+09	4.87579e+09	1.63981e+10	6.25629e+09	7.8354e+09	8.76076e+09	9.30273e+09	5.42066e+09	5.05568e+09	1.43926e+10	1.27876e+10	7.97493e+09	7.62591e+09	9.91068e+09	7.17361e+09	6.3716e+09	5.96355e+09	1.61742e+10	7.84585e+09	5.93666e+09	1.34222e+10	7.80778e+09	6.50921e+09	1.1826e+10	6.59449e+09	6.16521e+09	7.52252e+09	8.13132e+09	7.33513e+09	7.40887e+09	6.91026e+09	1.3034e+10	8.06046e+09	1.78734e+10	8.07034e+09	1.00873e+10
pos-M132T376	3-Methylindole	Organoheterocyclic compounds	Indoles and derivatives	5.96658e+06	7.69188e+06	7.424e+06	3.35776e+06	7.31062e+06	7.38658e+06	4.51706e+06	7.42485e+06	6.52197e+06	3.58671e+06	7.06494e+06	2.62678e+06	6.18197e+06	7.79372e+06	3.63131e+06	6.50798e+06	5.39601e+06	7.60167e+06	7.79926e+06	6.54599e+06	6.80032e+06	6.95294e+06	3.80963e+06	7.18792e+06	6.53405e+06	6.97261e+06	7.22162e+06	7.82418e+06	2.01426e+06	4.37934e+06	7.10668e+06	6.67017e+06	7.21702e+06	8.20467e+06	7.57594e+06	7.13972e+06
pos-M132T411	Isoleucine	Organic acids and derivatives	Carboxylic acids and derivatives	3.89556e+07	3.50878e+07	4.12898e+07	2.97102e+07	3.78776e+07	4.37666e+07	6.93221e+07	3.22195e+07	3.14294e+07	4.41362e+07	3.47528e+07	3.92469e+07	3.24741e+07	3.1527e+07	5.13297e+07	3.05509e+07	4.62579e+07	3.91966e+07	3.23014e+07	2.69628e+07	2.32382e+07	3.11656e+07	3.0679e+07	3.01201e+07	2.56002e+07	2.3041e+07	2.57682e+07	3.52536e+07	3.22009e+07	3.18955e+07	3.02941e+07	3.11258e+07	5.78522e+07	4.05301e+07	3.20211e+07	5.44035e+07
pos-M133T340	D-Ornithine	Organic acids and derivatives	Carboxylic acids and derivatives	1.05002e+09	6.03855e+08	1.09797e+09	4.25653e+08	5.32549e+08	5.84162e+08	6.20807e+08	9.82925e+08	3.41274e+08	9.63639e+08	3.11863e+08	5.35473e+08	5.20529e+08	6.60474e+08	4.94609e+08	4.26317e+08	4.00147e+08	1.08712e+09	2.78405e+08	4.02388e+08	8.92456e+08	5.19419e+08	8.42665e+08	3.90747e+08	4.39359e+08	4.11198e+08	4.99678e+08	5.34036e+08	4.88493e+08	4.91479e+08	4.6212e+08	8.65966e+08	5.44538e+08	1.18818e+09	5.37751e+08	5.27852e+08
pos-M133T403	Ethyl hydrogen malonate	Organic acids and derivatives	Carboxylic acids and derivatives	9.24137e+06	1.23094e+07	1.88228e+07	1.12283e+07	1.96893e+07	1.2016e+07	2.52352e+07	1.93583e+07	2.56039e+07	4.116e+07	3.07854e+07	3.32158e+07	1.71727e+07	3.93134e+07	2.91911e+07	2.50376e+07	8.58877e+06	3.53038e+07	8.64716e+06	6.68155e+06	6.74919e+06	6.36214e+06	8.49701e+06	6.33024e+06	6.78572e+06	5.80694e+06	8.45713e+06	1.06485e+07	5.04831e+06	8.35884e+06	9.79301e+06	8.26992e+06	1.28512e+07	8.6982e+06	9.54102e+06	8.89503e+06
pos-M133T520	p-Mentha-1,3,5,8-tetraene	Benzenoids	Benzene and substituted derivatives	1.45256e+09	1.08314e+07	1.05234e+07	9.71259e+06	1.45745e+07	1.38955e+07	7.86897e+06	1.34194e+07	1.42648e+07	1.46889e+07	7.6584e+06	1.64533e+07	1.56602e+07	8.04961e+06	1.36669e+07	1.05708e+07	1.23643e+07	1.66342e+07	2.20744e+07	1.52641e+07	7.9084e+06	2.47658e+07	9.44614e+06	1.71154e+07	1.46615e+07	7.45185e+07	1.53264e+07	1.96808e+07	1.59249e+07	4.71384e+07	2.30173e+07	1.48142e+07	2.60396e+07	2.01099e+07	1.58939e+07	1.11233e+07
pos-M136T194	DL-Homocysteine	Organic acids and derivatives	Carboxylic acids and derivatives	3.91561e+07	6.15092e+07	4.56356e+07	9.71897e+07	4.93859e+07	7.92504e+07	6.36767e+07	5.82835e+07	4.54568e+07	2.087e+08	5.40774e+07	5.25097e+07	3.97007e+07	5.29913e+07	1.3464e+08	5.59239e+07	4.88025e+07	9.91339e+07	9.98033e+07	4.07406e+07	1.02821e+08	5.17572e+07	1.23216e+08	1.25163e+08	7.04801e+07	3.34309e+07	1.11363e+08	5.04669e+07	1.23659e+08	5.41026e+07	6.3138e+07	1.0362e+08	1.33022e+08	6.45353e+07	5.80772e+07	1.12704e+08
pos-M136T210	2-Phenylacetamide	Benzenoids	Benzene and substituted derivatives	3.25773e+06	1.52788e+06	1.6642e+06	1.47181e+06	1.54685e+06	1.68843e+06	1.97099e+06	1.23939e+06	1.65024e+06	6.37741e+06	1.77971e+06	1.64074e+06	2.07756e+06	1.36779e+07	2.51196e+06	5.46645e+06	9.51641e+06	1.81547e+06	1.8024e+06	1.97964e+06	1.97204e+06	2.34166e+06	1.91455e+06	2.59598e+06	2.34739e+06	1.86099e+06	1.7669e+06	2.09799e+06	1.91669e+06	2.05129e+06	2.0934e+06	2.02317e+06	1.04032e+07	2.49284e+06	1.7246e+06	1.54936e+06
pos-M136T215	2-Phenylacetamide	Benzenoids	Benzene and substituted derivatives	3.42564e+08	5.87226e+08	4.26034e+08	3.12296e+08	4.52462e+08	3.8724e+08	5.43719e+08	6.24612e+08	3.32484e+08	3.53907e+08	4.05963e+08	3.69306e+08	4.62863e+08	3.5356e+08	4.58359e+08	3.35144e+08	2.28229e+08	4.66964e+08	5.066e+08	3.72146e+08	4.23049e+08	4.73565e+08	5.03503e+08	3.48757e+08	3.90624e+08	3.51503e+08	4.66136e+08	5.95171e+08	4.71834e+08	4.86567e+08	4.89489e+08	3.77799e+08	4.10586e+08	4.80047e+08	6.55268e+08	5.38696e+08
pos-M136T226	2-Phenylacetamide	Benzenoids	Benzene and substituted derivatives	1.37e+08	2.01298e+08	1.47986e+08	1.09328e+08	1.45731e+08	1.25382e+08	1.60094e+08	2.06125e+08	1.08042e+08	1.30494e+08	1.36996e+08	1.24521e+08	1.4622e+08	1.14521e+08	1.49039e+08	1.05023e+08	6.6617e+07	1.47712e+08	1.71217e+08	1.27708e+08	1.46608e+08	1.44202e+08	1.63693e+08	1.02979e+08	1.33197e+08	1.16381e+08	1.53635e+08	1.92693e+08	1.51611e+08	1.43989e+08	1.55301e+08	1.24867e+08	1.20171e+08	1.47434e+08	2.10703e+08	1.63656e+08
pos-M136T294	2-Phenylacetamide	Benzenoids	Benzene and substituted derivatives	5.67204e+08	9.4125e+08	6.62015e+08	4.77229e+08	7.07992e+08	5.76778e+08	8.61993e+08	9.59269e+08	4.9812e+08	5.95598e+08	6.11864e+08	5.78374e+08	6.49459e+08	5.06824e+08	7.28945e+08	4.95603e+08	3.12033e+08	6.64511e+08	7.20508e+08	5.10162e+08	5.8978e+08	6.6022e+08	6.82116e+08	4.54772e+08	5.13255e+08	4.46916e+08	6.91232e+08	8.69986e+08	6.52169e+08	7.40076e+08	7.65109e+08	5.57787e+08	6.52935e+08	6.87816e+08	9.15042e+08	7.30657e+08
pos-M136T365	2-Phenylacetamide	Benzenoids	Benzene and substituted derivatives	9.49906e+06	1.0189e+07	8.41956e+06	6.74511e+06	8.93851e+06	7.50577e+06	9.14085e+06	1.00452e+07	6.87839e+06	8.11389e+06	7.85941e+06	7.30858e+06	7.85235e+06	7.0561e+06	8.81253e+06	6.95752e+06	5.96321e+06	8.24812e+06	8.88028e+06	7.30271e+06	7.38753e+06	8.22645e+06	8.44195e+06	6.95263e+06	7.23312e+06	6.61168e+06	8.14658e+06	1.0118e+07	8.11647e+06	8.73836e+06	45046.2	7.40994e+06	8.18755e+06	8.30799e+06	1.02244e+07	8.35379e+06
pos-M137T186	1-Methylnicotinamide	Organoheterocyclic compounds	Pyridines and derivatives	1.09156e+07	7.30861e+06	9.73321e+06	8.85955e+06	4.24959e+06	8.34167e+06	3.35892e+06	3.64493e+06	1.25028e+07	1.38912e+08	6.69154e+06	1.57141e+07	1.43526e+07	1.75056e+07	2.80528e+07	2.04046e+07	1.95708e+07	1.42667e+07	1.10582e+07	1.06395e+07	6.1626e+06	1.18299e+07	1.04513e+07	4.75996e+06	1.69281e+07	1.61293e+07	8.51574e+06	3.73801e+06	3.16635e+06	5.06728e+06	6.95475e+06	1.08619e+07	1.26342e+07	1.06488e+07	1.51067e+07	9.01628e+06
pos-M137T193	1-Methylnicotinamide	Organoheterocyclic compounds	Pyridines and derivatives	1.46556e+06	3.92494e+06	2.4489e+06	3.39504e+06	1.74466e+06	1.38651e+06	2.63597e+06	2.31199e+06	3.34784e+06	3.89309e+06	3.75789e+06	3.22146e+06	1.45696e+06	2.31019e+06	2.72776e+06	2.158e+06	1.89888e+06	2.09002e+06	3.45318e+06	3.29894e+06	3.76655e+06	1.83465e+06	3.68903e+06	4.43173e+06	2.50038e+06	1.21873e+06	3.28716e+06	1.99708e+06	4.48756e+06	2.03662e+06	2.24498e+06	1.95162e+06	4.57756e+06	2.50352e+06	1.95535e+06	3.98191e+06
pos-M137T214	Hypoxanthine	Organoheterocyclic compounds	Imidazopyrimidines	6.06908e+06	2.52223e+06	1.95213e+06	2.06049e+06	2.39902e+06	1.91292e+06	2.10608e+06	2.74923e+06	1.46624e+06	2.42713e+06	2.53933e+06	1.66791e+06	4.09361e+06	5.47285e+07	2.35188e+06	1.7321e+07	4.42153e+07	3.14195e+06	4.00286e+06	3.30669e+06	2.18122e+06	3.2007e+06	2.6766e+06	3.47298e+06	3.06558e+06	3.01525e+06	4.06767e+06	4.0679e+06	2.23151e+06	2.65055e+06	1.75008e+06	1.33758e+06	7.60384e+07	2.34888e+06	1.0933e+06	3.90706e+06
pos-M137T215_1	Hypoxanthine	Organoheterocyclic compounds	Imidazopyrimidines	9.09405e+06	9.76925e+06	8.70805e+06	5.79945e+06	7.71608e+06	7.05233e+06	9.48957e+06	9.93787e+06	5.9328e+06	7.01877e+06	7.51387e+06	6.85748e+06	8.79503e+06	6.88113e+06	8.54153e+06	6.51637e+06	5.40574e+06	8.42888e+06	8.24297e+06	6.90668e+06	7.52519e+06	8.52589e+06	8.6357e+06	6.39163e+06	7.36621e+06	6.89086e+06	8.08014e+06	1.05551e+07	8.03218e+06	8.60791e+06	8.41966e+06	7.25634e+06	7.39644e+06	8.00252e+06	1.11385e+07	8.57709e+06
pos-M137T226_1	Allopurinol	Organoheterocyclic compounds	Pyrazolopyrimidines	1.0955e+06	1.17762e+06	645741	592960	1.06684e+06	387369	720282	536815	2.47006e+06	3.38861e+06	2.78208e+06	1.72689e+06	2.81477e+06	1.6809e+06	1.90241e+06	2.56235e+06	1.58286e+07	1.91598e+06	694111	273089	311955	1.27335e+06	277801	706083	323476	363017	1.43216e+06	852577	651973	1.14566e+06	787527	481534	695357	353986	943996	524656
pos-M137T270	Allopurinol	Organoheterocyclic compounds	Pyrazolopyrimidines	1.16884e+06	736609	1.07208e+06	462632	499959	315064	424312	540408	2.10528e+06	3.24588e+06	1.68313e+06	1.14909e+06	1.63383e+06	1.76559e+06	1.48081e+06	1.58547e+06	489177	959956	429322	360095	325886	374434	417489	483899	761022	484326	666193	399112	530798	696612	570762	396052	624648	468626	340466	522605
pos-M137T333	Hypoxanthine	Organoheterocyclic compounds	Imidazopyrimidines	8.94157e+06	2.28119e+06	1.61182e+06	1.56703e+06	2.19168e+06	857875	2.60619e+06	971550	931166	2.23913e+06	2.18664e+06	1.63288e+06	7.3705e+06	5.80299e+07	570102	1.51322e+07	5.57429e+07	4.53172e+06	2.61326e+06	4.50015e+06	1.48676e+06	2.02173e+06	1.65931e+06	4.14417e+06	4.15987e+06	1.82988e+06	4.48526e+06	3.56188e+06	879484	3.26012e+06	1.55586e+06	1.67901e+06	8.6838e+07	2.17471e+06	1.20239e+06	3.86016e+06
pos-M137T365	4-Anisaldehyde	Benzenoids	Benzene and substituted derivatives	1.67986e+06	1.25056e+06	565836	1.80234e+06	1.18188e+06	480734	2.03076e+06	720991	687942	756554	609359	717142	2.81039e+06	476359	230862	472663	2.10353e+06	820893	1.93795e+06	494281	463971	2.00916e+06	500146	516036	500179	532893	645360	694975	528755	664420	666377	1.13194e+06	2.1385e+06	527322	732759	669481
pos-M137T371	4-Anisaldehyde	Benzenoids	Benzene and substituted derivatives	1.98476e+06	2.43791e+06	2.19888e+06	2.36846e+06	3.16037e+06	1.85094e+06	2.0518e+06	2.32009e+06	2.8326e+06	5.8487e+06	2.44851e+06	2.56226e+06	3.11199e+06	2.17437e+06	3.16627e+06	2.61628e+06	2.43243e+06	2.45457e+06	2.43762e+06	2.37787e+06	2.16223e+06	2.88134e+06	2.19029e+06	2.14828e+06	2.62268e+06	2.48342e+06	3.03883e+06	2.31769e+06	1.96609e+06	2.54717e+06	2.23212e+06	2.45207e+06	2.89842e+06	2.33547e+06	2.27404e+06	2.86144e+06
pos-M138T195	m-Aminobenzoic acid	Benzenoids	Benzene and substituted derivatives	3.61478e+07	4.27801e+07	3.42447e+07	2.65423e+07	3.33444e+07	3.28425e+07	4.26871e+07	3.82888e+07	7.05122e+07	1.03581e+08	9.28935e+07	8.9449e+07	7.53583e+07	1.11271e+08	1.0586e+08	1.09191e+08	6.01083e+07	8.52873e+07	2.68535e+07	1.77065e+07	2.73972e+07	2.65029e+07	2.45907e+07	2.26919e+07	2.22673e+07	1.6634e+07	2.56823e+07	4.30744e+07	6.27113e+07	3.23348e+07	3.01515e+07	2.0255e+07	2.61402e+07	2.50713e+07	4.44095e+07	3.06716e+07
pos-M138T447	Anthranilic acid	Benzenoids	Benzene and substituted derivatives	7.00212e+06	7.08534e+06	8.12256e+06	4.67806e+06	6.23265e+06	6.77686e+06	8.68557e+06	7.97211e+06	6.96787e+06	1.41669e+07	1.15344e+07	1.10325e+07	8.6953e+06	1.02599e+07	9.35175e+06	4.31468e+06	3.29402e+06	1.51054e+07	5.70841e+06	3.5525e+06	3.57329e+06	3.1143e+06	5.26397e+06	6.3179e+06	6.43204e+06	5.7477e+06	5.87943e+06	6.12975e+06	6.93022e+06	8.60644e+06	6.43495e+06	4.2457e+06	7.76413e+06	5.3032e+06	5.47582e+06	8.31771e+06
pos-M139T212	Urocanic acid	Organoheterocyclic compounds	Azoles	3.2875e+07	4.96604e+07	4.87031e+07	3.35039e+07	3.75357e+07	4.2521e+07	3.43849e+07	3.46154e+07	3.78825e+07	1.72987e+08	4.03872e+07	2.64951e+07	4.00433e+07	3.81645e+07	4.34907e+07	4.04394e+07	3.93068e+07	4.01188e+07	3.32233e+07	2.70018e+07	3.07535e+07	4.93139e+07	3.5111e+07	2.20548e+07	3.73035e+07	4.52936e+07	2.8077e+07	2.54023e+07	1.8668e+07	2.31569e+07	2.16201e+07	3.13041e+07	2.61385e+07	3.32123e+07	3.72115e+07	2.41261e+07
pos-M139T224	Urocanic acid	Organoheterocyclic compounds	Azoles	1.03848e+07	7.23911e+06	1.1746e+07	9.96833e+06	5.60881e+06	5.62922e+06	5.17796e+06	6.34316e+06	1.0923e+07	3.49375e+07	1.47063e+07	9.6496e+06	1.30722e+07	1.50703e+07	1.54756e+07	1.4296e+07	1.25087e+07	1.36535e+07	1.10771e+07	7.59461e+06	8.95065e+06	1.18172e+07	7.91482e+06	6.81048e+06	1.40437e+07	1.26495e+07	9.34946e+06	6.28002e+06	4.57968e+06	1.04237e+07	6.47243e+06	7.41243e+06	1.24488e+07	8.21456e+06	9.97647e+06	7.8279e+06
pos-M139T557	Isophorone	Organooxygen compounds	Carbonyl compounds	6.3555e+07	7.34643e+06	9.86107e+06	7.96149e+06	7.20474e+06	7.51996e+06	1.00957e+07	9.41464e+06	7.19519e+06	6.91234e+06	7.42793e+06	6.47416e+06	8.79545e+06	6.5643e+06	1.25075e+07	6.8336e+06	8.36755e+06	8.91949e+06	1.12918e+07	7.82401e+06	9.71052e+06	1.04458e+07	8.23917e+06	9.04565e+06	7.43946e+06	6.51391e+06	8.37939e+06	7.12387e+06	5.78518e+06	9.97351e+06	8.3872e+06	4.07945e+06	6.8621e+06	7.40707e+06	9.80153e+06	8.9086e+06
pos-M140T166	5-Aminopentanoic acid	Organic acids and derivatives	Carboxylic acids and derivatives	2.36429e+07	1.99352e+07	3.20002e+07	3.12435e+07	2.71567e+07	2.5147e+07	3.16779e+07	2.09267e+07	2.44483e+07	3.01054e+07	3.08123e+07	2.64233e+07	2.38989e+07	2.26604e+07	3.25933e+07	1.95027e+07	3.14927e+07	2.52532e+07	2.20807e+07	2.62911e+07	2.47366e+07	2.59398e+07	2.47102e+07	2.42007e+07	2.97963e+07	3.32635e+07	2.39673e+07	2.59451e+07	2.52087e+07	2.81708e+07	2.60959e+07	2.57929e+07	2.40195e+07	3.37974e+07	2.51295e+07	3.10211e+07
pos-M140T195	Ethyl 2-pyrrolecarboxylate	Organoheterocyclic compounds	Pyrroles	2.73393e+08	2.38943e+08	2.02926e+08	1.67846e+08	2.64033e+08	1.24061e+08	1.20251e+08	8.72493e+07	1.29448e+08	8.59512e+07	1.46977e+08	3.01741e+08	1.07634e+08	2.56596e+08	2.07254e+08	1.8029e+08	1.76762e+08	1.09495e+08	1.69049e+08	1.68001e+08	3.4568e+08	3.90349e+08	1.69588e+08	1.70713e+08	1.51953e+08	1.51096e+08	1.9637e+08	3.94472e+08	2.00178e+08	5.2155e+08	2.31515e+08	2.4068e+08	3.34286e+08	2.66873e+08	5.80033e+08	1.78178e+08
pos-M140T212	3,4-Dihydroxybenzylamine	Benzenoids	Phenols	1.44206e+06	2.52126e+06	2.87517e+06	2.09416e+06	2.00622e+06	1.95952e+06	1.61289e+06	1.90546e+06	2.16982e+06	1.03739e+07	2.33188e+06	1.21921e+06	2.86294e+06	2.62413e+06	2.54541e+06	2.33244e+06	2.11672e+06	2.59779e+06	1.81627e+06	1.87012e+06	1.38146e+06	2.70178e+06	2.10122e+06	1.01553e+06	2.25388e+06	2.5873e+06	1.74677e+06	978848	1.10984e+06	858266	845648	1.59392e+06	944849	1.97403e+06	1.87205e+06	1.32435e+06
pos-M140T655	Ethyl 2-pyrrolecarboxylate	Organoheterocyclic compounds	Pyrroles	5.40662e+07	8.47718e+07	7.11147e+07	8.68938e+07	8.74491e+07	8.75546e+07	1.11981e+08	8.19444e+07	7.41867e+07	7.23995e+07	7.46569e+07	7.52903e+07	8.88563e+07	7.25508e+07	8.35688e+07	8.65804e+07	9.44714e+07	8.26722e+07	6.86899e+07	8.23288e+07	9.72525e+07	7.30775e+07	8.51506e+07	8.75024e+07	7.95612e+07	7.95157e+07	8.99595e+07	8.33856e+07	8.3313e+07	8.88611e+07	7.88649e+07	1.03867e+08	8.26336e+07	8.36032e+07	6.86882e+07	7.70972e+07
pos-M141T196_2	Imidazolepropionic acid	Organoheterocyclic compounds	Azoles	1.24659e+07	1.07558e+07	9.45116e+06	7.98772e+06	1.21415e+07	1.39797e+07	6.7644e+06	2.4697e+07	2.80477e+07	1.44415e+08	1.03383e+07	2.6898e+07	1.27941e+07	2.36742e+07	2.21812e+07	1.05315e+07	1.48673e+07	3.10234e+07	5.16515e+06	8.03358e+06	1.69104e+07	1.86619e+07	7.98526e+06	1.95263e+07	7.96884e+06	7.51813e+06	8.64502e+06	1.89768e+07	9.50228e+06	2.53272e+07	1.18665e+07	1.18194e+07	1.64874e+07	1.31529e+07	2.81522e+07	1.98382e+07
pos-M141T657	Hexamethylenetetramine	Organic acids and derivatives	Carboximidic acids and derivatives	2.38917e+08	1.76757e+08	2.25325e+08	1.83399e+08	1.87325e+08	1.79893e+08	1.88326e+08	1.75395e+08	1.80029e+08	1.8339e+08	1.78832e+08	1.72304e+08	2.04985e+08	1.82812e+08	1.83871e+08	1.76489e+08	1.91807e+08	1.8348e+08	1.72962e+08	1.76668e+08	1.85235e+08	1.87538e+08	1.84243e+08	1.92405e+08	1.85509e+08	1.90998e+08	1.8236e+08	1.83448e+08	1.82499e+08	1.90439e+08	1.90807e+08	1.84253e+08	1.75793e+08	1.82472e+08	1.82415e+08	1.88803e+08
pos-M141T681	Hexamethylenetetramine	Organic acids and derivatives	Carboximidic acids and derivatives	6.93796e+07	4.04511e+07	7.18247e+07	5.71206e+07	4.70197e+07	4.38076e+07	6.40266e+07	1.03179e+08	4.5401e+07	4.56343e+07	4.14067e+07	3.75317e+07	6.57319e+07	4.57256e+07	4.30632e+07	4.70553e+07	5.4177e+07	4.99574e+07	4.53724e+07	4.37579e+07	5.17724e+07	4.41159e+07	5.39675e+07	5.19154e+07	5.16925e+07	6.02932e+07	4.65059e+07	4.67747e+07	4.71706e+07	4.87552e+07	4.21807e+07	5.24567e+07	4.20752e+07	5.0637e+07	5.87733e+07	4.98808e+07
pos-M143T370	Erinapyrone B	Organoheterocyclic compounds	Pyrans	1.50443e+06	2.15938e+06	2.54557e+06	2.0662e+06	2.10304e+06	2.40475e+06	1.73151e+06	2.14284e+06	2.05504e+06	2.02827e+06	1.99763e+06	2.08586e+06	2.18313e+06	1.52662e+06	2.18672e+06	2.18129e+06	1.57384e+06	1.85969e+06	1.8139e+06	1.77101e+06	1.8204e+06	1.96023e+06	1.77068e+06	1.63048e+06	2.13066e+06	2.00394e+06	1.49e+06	1.67588e+06	1.66287e+06	1.89945e+06	2.01746e+06	1.97643e+06	2.07297e+06	1.94856e+06	1.37531e+06	1.783e+06
pos-M143T382	Erinapyrone B	Organoheterocyclic compounds	Pyrans	3.00384e+07	5.39006e+07	3.81807e+07	4.47753e+07	4.6256e+07	4.1006e+07	5.80754e+07	4.19128e+07	3.18479e+07	3.83652e+07	4.20884e+07	4.59182e+07	3.76152e+07	4.35785e+07	5.18314e+07	4.04315e+07	5.12547e+07	3.43702e+07	5.49166e+07	4.98474e+07	4.25926e+07	5.11191e+07	4.99182e+07	4.61387e+07	4.19586e+07	3.82455e+07	4.41599e+07	5.06642e+07	4.55643e+07	4.69519e+07	4.25559e+07	3.6818e+07	4.93136e+07	4.91836e+07	5.26795e+07	4.77197e+07
pos-M144T188_1	Trimethadione	Organoheterocyclic compounds	Azolidines	9.50215e+07	1.52897e+08	1.10253e+08	1.92572e+08	1.53459e+08	1.53336e+08	1.70063e+08	1.48471e+08	1.29605e+08	1.22087e+08	1.62287e+08	1.35743e+08	1.33904e+08	1.48272e+08	1.69511e+08	1.72987e+08	1.99914e+08	1.29913e+08	1.78488e+08	2.03605e+08	1.49191e+08	1.60948e+08	1.72304e+08	1.71462e+08	1.49711e+08	1.79992e+08	1.73668e+08	1.42487e+08	1.72264e+08	1.76264e+08	1.84985e+08	1.95733e+08	1.86963e+08	2.03632e+08	1.44468e+08	1.7297e+08
pos-M144T198	Proline betaine	Organic acids and derivatives	Carboxylic acids and derivatives	280486	1.46055e+06	1.02619e+06	826323	784855	778911	999844	1.77268e+06	729059	983276	749468	676489	627155	417056	343312	538885	606769	695132	285523	796441	842936	1.05054e+06	155883	821619	428459	384808	755090	1.27236e+06	412237	1.20805e+06	1.1547e+06	298445	1.0547e+06	591108	955196	1.06316e+06
pos-M144T202_1	Proline betaine	Organic acids and derivatives	Carboxylic acids and derivatives	5.54898e+08	2.08031e+08	2.41332e+08	2.60044e+08	2.48519e+08	8.73046e+07	2.03427e+08	2.44314e+08	1.16602e+09	1.89763e+09	1.40474e+09	1.52496e+09	1.31714e+09	1.68089e+09	1.72318e+09	1.60389e+09	1.12422e+09	1.47336e+09	1.3659e+07	1.65616e+07	1.77335e+07	1.389e+07	1.66878e+07	1.83351e+07	1.99524e+07	6.60075e+07	2.33786e+08	3.94607e+08	5.4429e+08	2.1863e+08	3.24596e+08	2.07916e+08	1.62742e+08	2.22652e+08	3.55721e+08	1.12057e+08
pos-M144T218	Proline betaine	Organic acids and derivatives	Carboxylic acids and derivatives	1.25989e+08	4.27664e+07	4.63953e+07	5.4854e+07	4.54547e+07	3.12191e+07	4.75408e+07	4.78787e+07	1.49124e+08	2.17001e+08	1.80941e+08	1.97149e+08	1.65087e+08	2.07064e+08	1.80545e+08	1.86816e+08	1.28935e+08	1.83243e+08	1.88913e+07	2.02942e+07	3.97138e+07	2.11553e+07	2.14823e+07	2.20907e+07	2.16253e+07	7.46958e+07	6.32639e+07	7.15219e+07	8.54931e+07	6.11123e+07	6.7368e+07	2.63089e+07	2.77525e+07	5.34118e+07	6.70284e+07	2.74272e+07
pos-M144T29	Trimethadione	Organoheterocyclic compounds	Azolidines	1.17545e+07	1.71269e+07	1.39972e+07	1.54403e+07	3.05142e+07	2.51102e+07	2.76109e+07	1.4157e+07	1.73692e+07	1.80941e+07	1.79978e+07	2.12149e+07	1.2261e+07	2.5799e+07	2.44136e+07	1.88867e+07	4.36988e+07	1.83779e+07	2.01736e+07	1.67451e+07	1.9059e+07	2.27618e+07	2.97828e+07	1.79273e+07	1.3814e+07	2.4623e+07	1.70732e+07	2.42313e+07	2.75396e+07	2.81004e+07	2.79416e+07	2.816e+07	2.52998e+07	3.88191e+07	1.47471e+07	2.12218e+07
pos-M144T370	2-Aminonaphthalene	Benzenoids	Naphthalenes	9.09749e+06	1.67017e+07	5.0781e+06	1.45699e+07	1.45146e+07	1.62789e+07	1.68585e+07	1.4413e+07	8.76435e+06	1.80158e+07	9.00255e+06	1.04618e+07	2.18154e+07	9.11587e+06	8.63657e+06	1.82667e+07	1.42569e+07	1.30968e+07	9.51932e+06	8.33599e+06	9.00128e+06	1.01655e+07	1.01884e+07	9.97516e+06	9.11819e+06	8.59477e+06	9.59661e+06	9.30871e+06	8.59306e+06	1.25671e+07	9.65445e+06	1.05168e+07	9.54827e+06	1.02705e+07	9.49911e+06	8.68702e+06
pos-M144T373	2-Aminonaphthalene	Benzenoids	Naphthalenes	1.00982e+07	1.2874e+07	1.08616e+07	1.58776e+07	2.32127e+07	1.54384e+07	1.59064e+07	1.34861e+07	1.23048e+07	2.39412e+07	1.84431e+07	1.51538e+07	1.1337e+07	2.49328e+07	2.27163e+07	1.67196e+07	2.38313e+07	1.39312e+07	1.44215e+07	2.47479e+07	1.55487e+07	1.5667e+07	2.96751e+07	1.77011e+07	1.35612e+07	1.23635e+07	1.92008e+07	1.82948e+07	1.5575e+07	3.3359e+07	1.70685e+07	3.37267e+07	1.93392e+07	2.04171e+07	1.27569e+07	1.33491e+07
pos-M144T382_2	2-Aminonaphthalene	Benzenoids	Naphthalenes	2.12362e+08	3.5509e+08	2.61279e+08	2.81073e+08	2.87005e+08	2.6578e+08	3.40203e+08	2.78685e+08	2.29362e+08	2.66945e+08	2.94107e+08	3.15264e+08	2.68858e+08	2.73029e+08	3.45498e+08	2.72097e+08	3.25523e+08	2.35855e+08	3.57902e+08	3.13438e+08	2.80091e+08	3.31416e+08	3.30688e+08	2.87081e+08	2.74847e+08	2.51635e+08	2.95032e+08	3.1922e+08	2.82702e+08	3.01476e+08	2.73563e+08	2.41272e+08	3.23854e+08	3.27783e+08	3.30854e+08	3.00502e+08
pos-M144T392_1	2-Ethyl-2,5-dihydro-4,5-dimethylthiazole	Organoheterocyclic compounds	Azolines	7.38794e+06	1.4028e+07	1.03159e+07	1.4255e+07	1.35999e+07	1.51776e+07	1.49716e+07	1.32659e+07	1.30058e+07	1.96057e+07	1.47357e+07	1.55857e+07	1.30208e+07	1.7766e+07	1.70621e+07	1.79128e+07	2.45887e+07	1.21658e+07	1.41303e+07	1.29516e+07	1.20832e+07	1.24328e+07	1.26078e+07	2.00283e+07	9.63277e+06	1.07303e+07	1.53295e+07	1.24303e+07	1.3092e+07	1.30792e+07	1.38829e+07	2.72438e+07	1.51766e+07	1.36375e+07	1.26375e+07	1.15767e+07
pos-M144T404	2-Ethyl-2,5-dihydro-4,5-dimethylthiazole	Organoheterocyclic compounds	Azolines	1.30722e+07	1.67266e+07	7.73427e+06	3.32162e+06	9.46485e+06	8.71049e+06	1.14058e+07	1.07778e+07	2.77833e+06	1.012e+08	1.25007e+07	1.40649e+07	1.69425e+07	2.24169e+07	5.06499e+06	2.63563e+07	1.2988e+07	1.19205e+07	8.67599e+06	9.55177e+06	1.05536e+07	1.05027e+07	7.7977e+06	4.32302e+06	9.295e+06	1.07373e+07	3.17844e+06	9.08941e+06	9.96817e+06	1.15285e+07	1.10656e+07	9.42973e+06	1.12159e+07	1.0876e+07	1.00708e+07	1.00916e+07
pos-M145T188	Ethyl hydrogen fumarate	Lipids and lipid-like molecules	Fatty Acyls	5.33061e+06	8.90024e+06	6.32548e+06	1.12234e+07	9.03507e+06	8.94103e+06	9.66767e+06	9.00856e+06	8.62544e+06	7.09982e+06	9.77917e+06	8.32308e+06	8.03775e+06	8.87117e+06	9.75761e+06	1.09781e+07	1.06424e+07	7.91247e+06	1.02095e+07	1.23428e+07	8.66991e+06	9.92521e+06	1.06044e+07	9.44736e+06	8.99927e+06	1.02063e+07	1.02044e+07	8.59055e+06	1.00254e+07	1.0606e+07	1.08792e+07	1.33816e+07	1.11772e+07	1.22171e+07	8.15894e+06	1.01878e+07
pos-M145T189	Ethyl hydrogen fumarate	Lipids and lipid-like molecules	Fatty Acyls	1.38372e+07	2.07043e+07	1.62213e+07	2.59178e+07	2.85185e+07	3.12945e+07	2.72626e+07	2.34512e+07	2.22095e+07	2.00032e+07	2.8421e+07	2.08385e+07	2.31565e+07	2.42627e+07	3.41806e+07	3.42909e+07	3.31451e+07	1.90255e+07	2.73836e+07	2.86133e+07	2.91713e+07	2.4661e+07	2.84562e+07	3.95057e+07	2.21766e+07	2.4421e+07	2.39392e+07	2.25843e+07	2.5516e+07	2.82569e+07	3.99305e+07	3.46979e+07	3.09856e+07	3.51761e+07	2.25645e+07	2.36201e+07
pos-M145T212	Ethyl hydrogen fumarate	Lipids and lipid-like molecules	Fatty Acyls	2.99781e+07	4.52387e+07	3.22713e+07	2.51312e+07	2.49477e+07	2.76675e+07	3.20937e+07	2.23298e+07	2.10452e+07	2.52786e+07	2.89594e+07	2.71421e+07	1.99316e+07	3.10449e+07	6.24605e+07	3.20044e+07	4.22317e+07	2.29353e+07	2.09046e+07	5.15385e+07	2.69864e+07	2.44301e+07	3.376e+07	3.6527e+07	1.97961e+07	4.27485e+07	2.34709e+07	2.13379e+07	2.48166e+07	5.55101e+07	3.56622e+07	3.35584e+07	3.5796e+07	3.3099e+07	2.67242e+07	2.59311e+07
pos-M146T194	Acetylcholine	Organic nitrogen compounds	Organonitrogen compounds	1.87721e+08	1.37568e+08	1.17687e+08	1.58649e+08	1.83957e+08	2.04667e+08	1.8487e+08	1.13331e+08	3.02306e+08	2.22647e+08	2.64184e+08	2.59538e+08	2.72375e+08	2.71595e+08	4.02255e+08	2.68589e+08	2.55572e+08	2.53456e+08	1.40199e+08	1.4921e+08	1.64846e+08	1.23598e+08	1.50789e+08	1.66807e+08	1.54328e+08	1.32397e+08	1.60247e+08	1.36353e+08	1.49731e+08	1.61773e+08	1.83048e+08	1.98476e+08	1.47415e+08	2.18681e+08	1.73827e+08	1.60509e+08
pos-M146T210	4-Guanidinobutanoic acid	Organic acids and derivatives	Carboxylic acids and derivatives	9.0076e+06	8.08151e+06	4.06582e+06	7.03813e+06	9.62455e+06	2.31404e+07	7.90989e+06	1.24821e+07	1.03097e+07	8.18292e+07	1.34182e+07	2.27422e+07	1.65583e+07	1.12757e+07	2.38181e+07	1.18465e+07	1.09415e+07	8.3224e+06	4.0138e+06	2.8112e+06	2.22365e+06	2.24534e+06	2.64175e+06	1.088e+07	2.39568e+06	4.25996e+06	4.7023e+06	4.09688e+06	3.72592e+06	2.19115e+06	5.37009e+06	2.5515e+06	1.83617e+06	5.42923e+06	3.82601e+06	2.31749e+06
pos-M146T382	Indole-3-carboxyaldehyde	Organoheterocyclic compounds	Indoles and derivatives	3.1079e+08	6.00212e+08	4.23147e+08	4.74726e+08	4.82694e+08	4.51914e+08	5.66121e+08	4.65924e+08	3.55397e+08	4.18208e+08	4.74272e+08	5.06887e+08	4.23466e+08	4.48558e+08	5.73261e+08	4.5099e+08	5.57856e+08	3.60831e+08	6.02993e+08	5.32659e+08	4.64689e+08	5.66416e+08	5.6641e+08	4.84233e+08	4.57967e+08	4.14101e+08	5.003e+08	5.34762e+08	4.65838e+08	5.12326e+08	4.68527e+08	4.01155e+08	5.54978e+08	5.58513e+08	5.47627e+08	4.95088e+08
pos-M146T385	Indole-3-carboxyaldehyde	Organoheterocyclic compounds	Indoles and derivatives	7.18157e+06	1.17024e+07	1.08991e+07	2.70445e+07	1.17059e+07	1.02179e+07	1.44268e+07	2.72805e+07	1.89404e+07	5.76697e+07	1.63884e+07	1.4727e+07	1.70395e+07	2.14583e+07	1.84006e+07	1.79954e+07	2.46988e+07	2.08196e+07	1.26553e+07	1.38203e+07	8.59555e+06	2.39824e+07	1.11477e+07	1.08194e+07	788331	8.59867e+06	2.34673e+07	2.48401e+07	1.40906e+07	1.02618e+07	1.14964e+07	3.25135e+07	1.24953e+07	1.03763e+07	9.67874e+06	9.02144e+06
pos-M146T407	1H-Indole-4-carboxaldehyde	Organoheterocyclic compounds	Indoles and derivatives	1.30361e+07	1.62316e+07	1.64415e+07	1.25585e+07	1.42683e+07	2.78922e+07	8.34236e+06	1.30791e+07	3.67279e+07	7.89727e+07	5.03414e+07	3.77469e+07	4.71196e+07	2.78925e+07	3.55863e+07	3.75784e+07	4.28703e+07	5.55738e+07	9.12585e+06	9.30954e+06	9.6845e+06	9.10967e+06	9.05493e+06	9.40716e+06	9.32632e+06	8.28283e+06	1.93601e+07	1.23699e+07	1.43617e+07	1.26331e+07	1.23259e+07	9.83147e+06	1.21898e+07	1.23285e+07	2.25391e+07	1.26086e+07
pos-M146T462	Indole-3-carboxyaldehyde	Organoheterocyclic compounds	Indoles and derivatives	2.08229e+07	3.4617e+07	4.81377e+07	2.21464e+07	1.81628e+07	2.44855e+07	2.00875e+07	2.02049e+07	1.51584e+07	3.37062e+07	2.75764e+07	2.81444e+07	2.40049e+07	2.26076e+07	1.96505e+07	2.69076e+07	1.91581e+07	1.87522e+07	1.67075e+07	2.43962e+07	1.94457e+07	2.27949e+07	3.04201e+07	1.93886e+07	1.76333e+07	1.62271e+07	1.92246e+07	2.08697e+07	2.98846e+07	1.85741e+07	2.29544e+07	1.94119e+07	4.03732e+07	3.42564e+07	2.58459e+07	2.04398e+07
pos-M147T166_2	Lysine	Organic acids and derivatives	Carboxylic acids and derivatives	9.45717e+08	1.34035e+09	1.10313e+09	9.2602e+08	1.36226e+09	1.12863e+09	1.37858e+09	1.13732e+09	6.6149e+08	8.31262e+08	7.29983e+08	7.97737e+08	7.82387e+08	6.84877e+08	9.14735e+08	6.05852e+08	5.08771e+08	7.27732e+08	9.43704e+08	8.14521e+08	9.3177e+08	9.34789e+08	8.07315e+08	9.2163e+08	1.02637e+09	7.83926e+08	1.08453e+09	1.07053e+09	9.66898e+08	1.01068e+09	8.89577e+08	8.8477e+08	8.26407e+08	9.23419e+08	1.52606e+09	1.1804e+09
pos-M147T185_1	Glutamine	Organic acids and derivatives	Carboxylic acids and derivatives	2.52122e+08	2.9092e+08	2.58969e+08	2.54737e+08	2.72309e+08	2.3921e+08	3.14694e+08	2.75216e+08	2.29387e+08	2.91966e+08	2.74612e+08	2.78538e+08	2.85265e+08	2.41919e+08	3.16531e+08	2.8167e+08	3.3221e+08	2.58261e+08	2.22955e+08	2.22208e+08	2.13799e+08	2.32457e+08	2.32124e+08	2.41801e+08	2.35211e+08	2.21974e+08	2.56358e+08	2.44259e+08	2.47015e+08	2.48553e+08	2.73633e+08	2.64637e+08	2.71441e+08	3.31135e+08	3.28104e+08	2.54669e+08
pos-M147T203	Glutamine	Organic acids and derivatives	Carboxylic acids and derivatives	1.64168e+08	1.92493e+08	1.74692e+08	1.64166e+08	1.69949e+08	1.62805e+08	2.04033e+08	1.83825e+08	1.56892e+08	1.65054e+08	1.87435e+08	1.84515e+08	1.65086e+08	1.61856e+08	1.94009e+08	1.72312e+08	2.04971e+08	1.682e+08	1.52539e+08	1.38735e+08	1.37839e+08	1.46458e+08	1.48746e+08	1.48013e+08	1.5666e+08	1.38639e+08	1.71394e+08	1.635e+08	1.58848e+08	1.61767e+08	1.91208e+08	1.76698e+08	1.78784e+08	2.16995e+08	2.08295e+08	1.71416e+08
pos-M148T185_1	Glutamic acid	Organic acids and derivatives	Carboxylic acids and derivatives	1.22978e+07	1.47228e+07	1.30224e+07	1.28657e+07	1.3499e+07	1.34035e+06	1.59982e+07	1.35192e+07	1.2434e+07	1.48156e+07	1.42265e+07	1.38016e+07	1.45799e+07	1.13783e+07	1.5884e+07	1.47018e+07	1.72764e+07	1.31619e+07	1.07926e+07	1.10606e+07	1.04522e+07	1.10418e+07	1.13918e+07	1.17543e+07	1.16995e+07	1.05247e+07	1.24546e+07	1.22948e+07	1.23055e+07	1.2431e+07	1.45378e+07	1.3988e+07	1.46093e+07	1.65134e+07	1.59733e+07	1.23329e+07
pos-M148T186	Glutamic acid	Organic acids and derivatives	Carboxylic acids and derivatives	4.69539e+07	5.49834e+07	4.71641e+07	4.25587e+07	4.48583e+07	4.35544e+07	6.4838e+07	7.44471e+07	4.44431e+07	5.7724e+07	4.55197e+07	3.80547e+07	5.67791e+07	4.28284e+07	3.60418e+07	3.43172e+07	2.56209e+07	5.27339e+07	6.56924e+07	5.43017e+07	5.00425e+07	4.46851e+07	4.67661e+07	4.87007e+07	4.03208e+07	4.52972e+07	5.18561e+07	4.59516e+07	4.34175e+07	3.78709e+07	4.49814e+07	3.61007e+07	3.64515e+07	3.35572e+07	4.00181e+07	5.10557e+07
pos-M148T212	4-Hydroxy-L-isoleucine	Organic acids and derivatives	Carboxylic acids and derivatives	6.31209e+07	4.96321e+07	5.31499e+07	4.2775e+07	4.83611e+07	5.59089e+07	5.20273e+07	4.95997e+07	7.25755e+07	7.24259e+07	8.3223e+07	8.15725e+07	8.53071e+07	6.99675e+07	8.93751e+07	7.58402e+07	6.50539e+07	7.08069e+07	6.3125e+07	6.46613e+07	6.60308e+07	7.12498e+07	7.13744e+07	7.10016e+07	6.98689e+07	5.85317e+07	5.85983e+07	6.85809e+07	6.72043e+07	6.32798e+07	6.66446e+07	7.07964e+07	6.64628e+07	6.50071e+07	7.07203e+07	6.93956e+07
pos-M148T269	Indole-5,6-quinone	Organoheterocyclic compounds	Indoles and derivatives	1.69882e+07	4.24667e+07	6.43403e+07	2.45125e+07	4.81018e+07	2.79167e+07	1.62273e+07	5.0595e+07	3.92095e+07	2.6928e+07	2.36978e+07	5.40086e+07	3.29773e+07	4.66215e+07	2.91079e+07	1.79242e+07	8.66564e+06	4.1721e+07	9.4401e+07	6.42144e+07	5.86664e+06	3.09912e+07	3.25004e+07	2.16643e+07	2.25764e+07	1.23723e+07	1.5361e+07	1.43386e+07	2.96816e+07	3.35473e+07	4.50852e+07	3.50446e+07	1.78757e+07	1.82244e+07	6.993e+07	5.41234e+07
pos-M150T214_2	Methionine	Organic acids and derivatives	Carboxylic acids and derivatives	9.77675e+08	1.03603e+09	9.27397e+08	7.18574e+08	7.70145e+08	8.46165e+08	1.00948e+09	8.65834e+08	7.95256e+08	1.33859e+09	1.08222e+09	1.41262e+09	1.19785e+09	1.25865e+09	1.5894e+09	9.76804e+08	5.21279e+08	8.7385e+08	9.03622e+08	6.94732e+08	8.6122e+08	9.11963e+08	7.89669e+08	7.95722e+08	7.85875e+08	6.62246e+08	8.32946e+08	1.1253e+09	1.07387e+09	9.24316e+08	9.21773e+08	7.3196e+08	6.86919e+08	8.57025e+08	1.05944e+09	9.56762e+08
pos-M150T224	Methionine	Organic acids and derivatives	Carboxylic acids and derivatives	5.99318e+06	1.1682e+07	956371	7.24518e+06	2.35364e+06	1.09087e+07	8.29658e+06	9.02454e+06	5.52254e+06	5.70366e+06	4.21844e+06	5.52774e+06	515351	5.25526e+06	3.04152e+06	1.96251e+06	6.05989e+06	2.71922e+06	1.01186e+07	1.10432e+07	5.48732e+06	1.12982e+07	3.78409e+06	8.35753e+06	4.18669e+06	1.02962e+07	1.00452e+07	1.29628e+07	4.78632e+06	3.94226e+06	1.08802e+07	9.15842e+06	4.44263e+06	7.82188e+06	1.02443e+07	1.11738e+07
pos-M150T225_2	Methionine	Organic acids and derivatives	Carboxylic acids and derivatives	7.54007e+08	7.24778e+08	7.01791e+08	4.65708e+08	5.09067e+08	5.262e+08	6.47566e+08	6.01148e+08	5.27531e+08	9.25087e+08	7.65004e+08	9.72686e+08	8.07183e+08	8.50144e+08	1.07047e+09	6.12612e+08	2.76607e+08	5.80419e+08	5.9329e+08	4.49797e+08	5.60146e+08	5.61175e+08	5.18084e+08	4.54512e+08	5.61171e+08	4.18432e+08	5.53315e+08	7.41579e+08	7.23124e+08	5.69321e+08	6.01249e+08	4.82411e+08	4.28058e+08	5.13059e+08	7.03037e+08	5.983e+08
pos-M150T270	Methionine	Organic acids and derivatives	Carboxylic acids and derivatives	7.12806e+08	7.9378e+08	8.68431e+08	7.27483e+08	7.73187e+08	5.78145e+08	1.05579e+09	6.16044e+08	7.48708e+08	9.43865e+08	7.43368e+08	9.96096e+08	1.0651e+09	8.46681e+08	1.84343e+09	9.26436e+08	4.84236e+08	5.60332e+08	8.23079e+08	4.79711e+08	7.98778e+08	8.78519e+08	7.43002e+08	6.9474e+08	6.79893e+08	4.1753e+08	8.8925e+08	7.12445e+08	9.35092e+08	9.02683e+08	9.17867e+08	7.04161e+08	4.39971e+08	8.4767e+08	6.74601e+08	5.89824e+08
pos-M151T370_2	1-Methylhypoxanthine	Organoheterocyclic compounds	Imidazopyrimidines	5.42529e+06	3.31084e+06	3.60773e+06	3.31975e+06	3.91666e+06	3.23862e+06	3.5509e+06	4.5721e+06	3.81417e+06	5.74329e+06	3.49891e+06	4.32043e+06	5.89099e+06	5.73541e+06	3.2863e+06	3.41976e+06	4.02808e+06	4.55906e+06	4.82743e+06	4.2839e+06	3.30677e+06	4.76649e+06	5.38482e+06	3.1761e+06	4.13092e+06	4.57708e+06	3.57728e+06	4.9674e+06	3.21959e+06	4.69893e+06	4.32115e+06	4.60002e+06	3.41735e+06	3.84887e+06	3.26039e+06	2.8776e+06
pos-M151T371_1	1-Methylhypoxanthine	Organoheterocyclic compounds	Imidazopyrimidines	9.40117e+06	2.49716e+06	2.66174e+06	1.14735e+06	1.13593e+06	1.55877e+06	2.28113e+06	2.9042e+06	1.77422e+06	3.61954e+06	1.26105e+06	2.02306e+06	1.87708e+06	2.62935e+06	2.80351e+06	2.45527e+06	1.62907e+06	1.22163e+06	1.90564e+06	1.16534e+06	2.98011e+06	1.48119e+06	1.19819e+06	1.2123e+06	2.05401e+06	1.2976e+06	5.76354e+06	1.4696e+06	1.12295e+06	1.16548e+06	2.28301e+06	2.2411e+06	2.21378e+06	1.24858e+06	6.4696e+06	2.08587e+06
pos-M153T214	Xanthine	Organoheterocyclic compounds	Imidazopyrimidines	3.28473e+06	2.68286e+06	2.81147e+06	1.66947e+06	1.31798e+06	1.52625e+06	1.15532e+06	2.87091e+06	1.74127e+06	3.89507e+06	2.0379e+06	1.138e+06	3.65702e+06	1.45435e+07	1.04782e+06	8.69742e+06	1.20004e+07	1.61276e+06	3.75053e+06	3.81509e+06	2.21123e+06	3.0836e+06	2.49474e+06	4.04474e+06	3.08177e+06	3.06314e+06	2.78872e+06	2.84123e+06	2.03688e+06	1.27578e+06	1.78685e+06	1.6502e+06	2.13722e+07	2.87647e+06	2.02076e+06	2.09401e+06
pos-M153T227	N1-Methyl-2-pyridone-5-carboxamide	Organoheterocyclic compounds	Pyridines and derivatives	2.0587e+07	2.4462e+07	3.79366e+07	3.53768e+07	1.24794e+07	2.55084e+07	1.50511e+07	1.7159e+07	5.178e+07	1.11007e+08	2.33327e+07	4.63102e+07	5.21941e+07	3.44571e+07	4.62065e+07	5.47479e+07	3.56338e+07	5.2687e+07	3.03677e+07	2.55449e+07	2.1945e+07	5.3523e+07	4.21468e+07	2.55836e+07	4.57801e+07	5.05549e+07	3.36773e+07	3.70122e+07	2.35072e+07	1.97952e+07	2.1818e+07	2.65294e+07	3.85786e+07	3.68919e+07	3.66234e+07	4.23935e+07
pos-M153T281_1	Xanthine	Organoheterocyclic compounds	Imidazopyrimidines	4.09592e+06	7.97857e+06	1.73263e+06	3.28851e+06	2.7307e+06	2.47113e+06	2.0509e+06	122105	288107	1.12355e+06	2.32292e+06	3.19164e+06	599685	3.1504e+07	986534	1.79288e+07	2.18422e+07	5.99997e+06	9.77994e+06	8.39424e+06	432773	2.76033e+06	2.03356e+06	1.93907e+06	4.1577e+06	6.03677e+06	1.01692e+07	6.65437e+06	631039	2.34261e+06	1.68664e+06	698040	4.95015e+07	2.77359e+06	8.33116e+06	5.36803e+06
pos-M153T370	Nudifloramide	Organoheterocyclic compounds	Pyridines and derivatives	1.07464e+08	1.00925e+08	1.04872e+08	1.02143e+08	3.95545e+07	7.22516e+07	3.617e+07	5.44665e+07	1.2924e+08	2.87839e+08	1.02424e+08	1.25497e+08	1.62229e+08	1.3309e+08	1.32001e+08	1.39354e+08	1.26526e+08	1.47955e+08	1.3475e+08	1.13008e+08	9.35583e+07	1.51103e+08	1.08761e+08	9.96964e+07	1.9367e+08	1.40043e+08	1.30349e+08	1.06293e+08	5.9896e+07	7.72451e+07	8.59994e+07	1.01588e+08	1.13786e+08	9.67579e+07	1.59076e+08	1.1162e+08
pos-M154T195_2	5-Aminosalicylic acid	Benzenoids	Benzene and substituted derivatives	4.57144e+07	1.03964e+08	7.59668e+07	9.42702e+07	8.54326e+07	3.50089e+07	1.12157e+08	1.09182e+08	5.42871e+07	1.16786e+08	6.1381e+07	9.27448e+07	8.3317e+07	1.04239e+08	1.09475e+08	5.96563e+07	6.17853e+07	9.97358e+07	1.20265e+08	1.03939e+08	5.81549e+07	5.7351e+07	1.16214e+08	5.73689e+07	8.1826e+07	4.26755e+07	1.26328e+08	6.50329e+07	6.38751e+07	5.6344e+07	7.31558e+07	1.24037e+08	8.04164e+07	7.34981e+07	6.84372e+07	6.68899e+07
pos-M155T637	O,O-Diethyl phosphate	Organic acids and derivatives	Organic phosphoric acids and derivatives	1.02508e+09	8.52745e+08	8.89832e+08	9.33138e+08	9.6865e+08	5.10352e+08	9.24367e+08	8.96797e+08	8.42215e+08	8.4281e+08	8.63425e+08	8.49248e+08	8.71376e+08	8.33466e+08	8.68296e+08	3.69814e+08	8.95521e+08	8.75956e+08	8.79482e+08	8.65317e+08	9.60897e+08	8.63156e+08	8.90894e+08	8.98455e+08	7.81874e+08	9.55658e+08	8.96424e+08	8.69568e+08	8.86732e+08	9.12521e+08	8.30823e+08	8.84844e+08	3.75878e+08	8.56727e+08	8.23101e+08	8.70941e+08
pos-M156T175	L-Histidine	Organic acids and derivatives	Carboxylic acids and derivatives	4.70914e+07	5.68567e+07	5.92983e+07	3.73038e+07	1.17848e+08	5.53664e+07	1.31647e+08	4.88927e+07	3.68965e+07	1.08822e+08	4.14045e+07	6.75791e+07	4.67401e+07	3.99703e+07	4.27566e+07	4.04789e+07	3.44282e+07	4.08057e+07	4.78771e+07	4.14392e+07	4.26916e+07	4.4604e+07	4.69074e+07	4.09787e+07	4.25862e+07	3.89212e+07	4.49223e+07	4.7887e+07	4.911e+07	3.96806e+07	4.15286e+07	4.32153e+07	4.22092e+07	4.63721e+07	5.56632e+07	4.48302e+07
pos-M157T20	.delta.-Nonalactone	Organoheterocyclic compounds	Lactones	3.02661e+06	3.38565e+06	2.47986e+06	2.06279e+06	2.83739e+06	2.82469e+06	3.54597e+06	2.73668e+06	2.63042e+06	2.15061e+06	3.72313e+06	3.03571e+06	1.65162e+06	3.23396e+06	3.42618e+06	2.89496e+06	4.13762e+06	3.06462e+06	2.29616e+06	3.31723e+06	1.91948e+06	3.67484e+06	3.39966e+06	3.46081e+06	2.39626e+06	3.12879e+06	3.27287e+06	2.60646e+06	3.46277e+06	2.09539e+06	3.60775e+06	3.2999e+06	3.1355e+06	3.41182e+06	1.49826e+06	2.94022e+06
pos-M157T321	Creatine	Amino acid metabolism	Glycine,serine and threonine matabolism	1.81374e+06	1.24687e+06	3.59612e+06	3.10795e+06	3.11816e+06	1.75549e+06	2.41831e+06	3.48435e+06	2.72762e+06	1.91692e+06	1.87308e+06	1.90469e+06	3.34722e+06	2.88102e+06	3.45237e+06	3.08917e+06	3.85691e+06	3.51282e+06	3.39773e+06	3.39565e+06	3.14963e+06	2.0023e+06	1.7523e+06	3.84599e+06	3.53698e+06	3.1957e+06	2.66392e+06	2.78688e+06	1.58766e+06	1.44514e+06	1.75707e+06	8.94418e+06	3.703e+06	1.46561e+06	3.99708e+06	3.73781e+06
pos-M157T551	3-Indoleacetonitrile	Organoheterocyclic compounds	Indoles and derivatives	4.53069e+07	1.38199e+06	2.83966e+06	2.04873e+06	1.57782e+06	1.02717e+06	2.17121e+06	2.23053e+06	1.86432e+06	1.2308e+06	2.0151e+06	1.43914e+06	3.25754e+06	1.41995e+06	570186	1.01069e+06	1.20192e+06	1.82713e+06	1.91285e+06	997621	2.04576e+06	1.31645e+06	1.22681e+06	3.00972e+06	2.75077e+06	2.73013e+06	518558	1.96413e+06	1.80229e+06	1.63769e+06	1.59639e+06	2.51279e+06	1.0793e+06	1.64688e+06	2.49527e+06	2.56558e+06
pos-M158T213_2	(S)-Homostachydrine	Organic acids and derivatives	Carboxylic acids and derivatives	2.39901e+08	9.58813e+07	1.65623e+08	1.11162e+08	1.74398e+08	4.28116e+07	1.13618e+08	1.15932e+08	5.30981e+08	7.31282e+08	6.34624e+08	7.69657e+08	5.34154e+08	8.48658e+08	8.26112e+08	7.76617e+08	5.10595e+08	6.50426e+08	7.25848e+06	8.4862e+06	8.31777e+06	8.04792e+06	7.75883e+06	7.06599e+06	1.19911e+07	7.66145e+06	1.36621e+08	1.24734e+08	2.66508e+08	1.54392e+08	1.43735e+08	6.62198e+07	4.65445e+07	9.0861e+07	1.74593e+08	5.94196e+07
pos-M158T382	N-Tigloylglycine	Organic acids and derivatives	Carboxylic acids and derivatives	2.07706e+06	5.81727e+06	3.79851e+06	4.86583e+06	6.33588e+06	4.83569e+06	6.23956e+06	4.62628e+06	3.02108e+06	1.67822e+07	5.65256e+06	5.50909e+06	4.26653e+06	5.58407e+06	6.8917e+06	4.50087e+06	6.07194e+06	4.46262e+06	3.91583e+06	4.96388e+06	4.57745e+06	5.47049e+06	5.7188e+06	5.31671e+06	4.07957e+06	4.05925e+06	4.19776e+06	4.44523e+06	4.90738e+06	5.05393e+06	5.25967e+06	4.1209e+06	5.38264e+06	5.86457e+06	5.08564e+06	4.41403e+06
pos-M158T383_1	N-Tigloylglycine	Organic acids and derivatives	Carboxylic acids and derivatives	6.24175e+06	8.37329e+06	5.93338e+06	7.30532e+06	6.48661e+06	8.56403e+06	8.10968e+06	7.3253e+06	4.67892e+06	4.97032e+07	5.58668e+06	5.42154e+06	5.84449e+06	7.03378e+06	1.38963e+07	6.72284e+06	7.67927e+06	4.50027e+06	6.75122e+06	5.62913e+06	7.95601e+06	9.65152e+06	9.14996e+06	8.67665e+06	6.90322e+06	7.87038e+06	5.76851e+06	7.49747e+06	1.05607e+07	8.43345e+06	7.60705e+06	6.76315e+06	4.68019e+06	8.02844e+06	6.35627e+06	5.88668e+06
pos-M158T387	N-Tigloylglycine	Organic acids and derivatives	Carboxylic acids and derivatives	3.86852e+07	4.73537e+06	9.93772e+06	4.49994e+06	4.77769e+06	4.79177e+06	4.82689e+06	4.68655e+06	5.36464e+06	4.8245e+06	4.48871e+06	4.10447e+06	5.84374e+06	4.63543e+06	4.38912e+06	4.35163e+06	4.89192e+06	4.95501e+06	1.72325e+06	4.22984e+06	4.02406e+06	4.30035e+06	3.3008e+06	4.64049e+06	4.73916e+06	4.77404e+06	4.21212e+06	4.40867e+06	4.29469e+06	1.00952e+07	4.19695e+06	4.4783e+06	4.17123e+06	3.86443e+06	3.4756e+06	4.55918e+06
pos-M158T402	trans-4-(Aminomethyl)cyclohexanecarboxylic acid	Organic acids and derivatives	Carboxylic acids and derivatives	1.46795e+07	1.02425e+07	1.5671e+07	1.21621e+07	1.1976e+07	1.7191e+07	1.41309e+07	5.28832e+06	1.09424e+07	2.01382e+07	1.65668e+07	1.95784e+07	9.22008e+06	8.09189e+06	3.11442e+07	3.79826e+07	9.06523e+06	1.34497e+07	250055	8.3877e+06	1.20464e+07	7.83468e+06	9.71843e+06	9.47737e+06	1.33336e+07	456757	1.08796e+07	1.2322e+07	1.35482e+07	1.15526e+07	1.46778e+07	3.17167e+07	1.70573e+07	1.40457e+07	2.24796e+07	1.88988e+07
pos-M159T195	Allantoin	Organoheterocyclic compounds	Azoles	1.30555e+07	7.66646e+06	7.2074e+06	1.29727e+07	1.37884e+07	1.14647e+07	9.30541e+06	1.11758e+07	1.41008e+07	1.47451e+07	1.09503e+07	8.27797e+06	1.37329e+07	1.3486e+07	9.81308e+06	1.23351e+07	2.22532e+07	1.31446e+07	1.03161e+07	1.42788e+07	1.02229e+07	8.64145e+06	8.96103e+06	1.47031e+07	1.10658e+07	1.23698e+07	1.20877e+07	9.88287e+06	1.14434e+07	9.11319e+06	9.63531e+06	1.51102e+07	1.24405e+07	1.73146e+07	1.40453e+07	1.3966e+07
pos-M159T206	Allantoin	Organoheterocyclic compounds	Azoles	1.34086e+07	1.18707e+07	1.01551e+07	1.49735e+07	1.64719e+07	1.25326e+07	1.2321e+07	1.04723e+07	1.26366e+07	3.45115e+07	1.01615e+07	1.21447e+07	1.44286e+07	1.09697e+07	6.59304e+06	1.29932e+07	1.86772e+07	1.41841e+07	9.60151e+06	8.53032e+06	9.72295e+06	8.56135e+06	9.25328e+06	1.57517e+07	8.41734e+06	9.45217e+06	1.30818e+07	9.26132e+06	1.17531e+07	8.50093e+06	1.00891e+07	1.01475e+07	1.32139e+07	1.42289e+07	1.01064e+07	9.32228e+06
pos-M159T371	1,4-Diaminonaphthalene	Benzenoids	Naphthalenes	3.86185e+06	5.37988e+06	6.5145e+06	5.63793e+06	6.05774e+06	7.45051e+06	6.4922e+06	5.81421e+06	4.14458e+06	5.99224e+06	5.09148e+06	8.50271e+06	6.46214e+06	6.2956e+06	5.84462e+06	5.11308e+06	5.77556e+06	4.12544e+06	3.98973e+06	4.67102e+06	5.66545e+06	4.38542e+06	4.65807e+06	6.82911e+06	4.96295e+06	3.49532e+06	3.24208e+06	3.55362e+06	3.62073e+06	4.4925e+06	5.61559e+06	5.02319e+06	4.62814e+06	4.53701e+06	3.89513e+06	3.40626e+06
pos-M159T382	1,4-Diaminonaphthalene	Benzenoids	Naphthalenes	1.70511e+08	3.3103e+08	2.35892e+08	2.59533e+08	2.64465e+08	2.43497e+08	3.13977e+08	2.53187e+08	1.92009e+08	2.3286e+08	2.62148e+08	2.78481e+08	2.3378e+08	2.44578e+08	3.15484e+08	2.43046e+08	3.07312e+08	1.98981e+08	3.34355e+08	2.95698e+08	2.59063e+08	3.14959e+08	3.11728e+08	2.66886e+08	2.49391e+08	2.31386e+08	2.72128e+08	2.9696e+08	2.5701e+08	2.80298e+08	2.5263e+08	2.17964e+08	3.04522e+08	3.05701e+08	3.04274e+08	2.72428e+08
pos-M160T209_1	DL-2-Aminooctanoic acid	Organic acids and derivatives	Carboxylic acids and derivatives	1.28185e+09	1.59555e+09	1.39264e+09	1.543e+09	1.71412e+09	1.35053e+09	1.89084e+09	1.47091e+09	1.27668e+09	1.56191e+09	1.4993e+09	1.63983e+09	1.36945e+09	1.83949e+09	1.52016e+09	1.32032e+09	1.31389e+09	1.47218e+09	1.54923e+09	1.26966e+09	1.43945e+09	8.07001e+08	1.16752e+09	1.34117e+09	1.50403e+09	1.27579e+09	1.2947e+09	1.22368e+09	1.12198e+09	1.22557e+09	1.43613e+09	9.37747e+08	1.16697e+09	1.2292e+09	9.72099e+08	1.23269e+09
pos-M160T226_2	N-Hydroxy-1-aminonaphthalene	Benzenoids	Naphthalenes	3.01948e+08	3.9725e+08	4.1943e+08	2.54366e+08	2.65123e+08	2.9354e+08	2.39648e+08	2.2022e+08	2.1104e+08	3.65128e+08	2.1269e+08	4.46181e+08	2.39905e+08	2.546e+08	2.1563e+08	4.12766e+08	2.43141e+08	1.98675e+08	2.56295e+08	3.6922e+08	3.79961e+08	2.06727e+08	2.14748e+08	3.0251e+08	4.19321e+08	1.98282e+08	1.73961e+08	1.70671e+08	1.58394e+08	3.03187e+08	2.24945e+08	3.30912e+08	1.90363e+08	1.83294e+08	1.92483e+08	3.02931e+08
pos-M160T295	Indoleacetaldehyde	Organoheterocyclic compounds	Indoles and derivatives	1.83859e+08	2.81286e+08	4.86433e+08	9.71951e+07	2.99931e+08	1.78624e+08	2.23419e+08	2.33203e+08	5.13387e+07	4.10253e+07	3.60186e+08	4.35632e+08	2.13712e+08	3.52092e+08	1.83912e+08	3.85283e+08	8.85165e+07	1.41758e+08	2.26573e+08	2.41304e+08	1.57015e+08	1.80913e+08	3.2078e+08	2.80025e+08	9.95542e+07	1.09582e+08	2.76348e+08	3.25221e+08	2.73908e+08	8.27722e+07	1.87e+08	7.94792e+07	2.98058e+08	1.67619e+08	1.35397e+08	8.14739e+07
pos-M160T337	Indoleacetaldehyde	Organoheterocyclic compounds	Indoles and derivatives	9.02681e+07	2.06324e+08	1.18823e+08	8.48301e+07	7.8609e+07	2.02635e+08	1.96511e+08	7.53216e+07	3.97943e+07	8.36706e+07	8.68733e+07	1.19264e+08	1.31442e+08	9.69699e+07	1.67239e+08	1.07992e+08	4.12957e+07	8.68173e+07	1.36178e+08	1.26102e+08	6.60278e+07	3.78828e+07	8.63694e+07	7.50691e+07	8.44919e+07	1.15036e+08	6.78442e+07	7.66063e+07	6.65113e+07	1.20338e+08	8.84127e+07	9.93536e+07	8.81571e+07	1.50313e+08	5.46467e+07	2.93201e+07
pos-M160T371_3	2-Hydroxyphenethylamine	Organic nitrogen compounds	Organonitrogen compounds	1.02124e+09	1.40977e+09	1.30914e+09	1.33059e+09	1.4432e+09	1.57948e+09	1.3169e+09	1.12307e+09	1.2527e+09	1.09746e+09	1.1335e+09	1.3806e+09	1.068e+09	1.26423e+09	1.24341e+09	1.37944e+09	1.39652e+09	1.06882e+09	1.08972e+09	1.0792e+09	1.09749e+09	1.10376e+09	9.99357e+08	8.94031e+08	1.19836e+09	9.25908e+08	8.12286e+08	9.40342e+08	8.40157e+08	9.93295e+08	1.16531e+09	1.10993e+09	1.25989e+09	1.03074e+09	8.90609e+08	7.97419e+08
pos-M160T382	2-Hydroxyphenethylamine	Organic nitrogen compounds	Organonitrogen compounds	5.46672e+07	3.2237e+07	2.30868e+07	2.97161e+07	2.44936e+07	2.41588e+07	5.22921e+07	2.4524e+07	1.91862e+07	744835	8.31782e+07	2.68692e+07	2.34125e+07	988703	3.21707e+07	2.45092e+07	1.12981e+06	7.7617e+07	3.12848e+07	2.86803e+07	2.44436e+07	3.07768e+07	2.9565e+07	2.55427e+07	2.31345e+07	2.15873e+07	2.63448e+07	4.33022e+07	2.43171e+07	2.71781e+07	2.5295e+07	1.99927e+07	2.85904e+07	2.81243e+07	2.81793e+07	2.54778e+07
pos-M160T383	Indole-3-acetaldehyde	Organoheterocyclic compounds	Indoles and derivatives	4.59094e+07	9.10681e+07	7.86679e+07	7.77603e+07	9.19074e+07	8.46625e+07	9.07665e+07	7.40409e+07	6.32205e+07	6.57807e+07	7.49836e+07	9.55462e+07	7.16981e+07	7.98881e+07	9.32917e+07	8.05214e+07	1.02613e+08	6.13483e+07	7.70922e+07	8.24958e+07	7.67783e+07	9.03828e+07	8.705e+07	7.45568e+07	7.55962e+07	6.69836e+07	6.75384e+07	7.31783e+07	6.75444e+07	7.80089e+07	7.75944e+07	6.89784e+07	8.88279e+07	8.20087e+07	7.86718e+07	6.94491e+07
pos-M160T389	DL-2-Aminooctanoic acid	Organic acids and derivatives	Carboxylic acids and derivatives	4.31122e+07	4.58001e+07	4.34234e+07	5.08281e+07	4.84673e+07	5.32364e+07	5.32385e+07	6.65231e+07	5.72165e+07	6.67869e+07	6.57072e+07	5.51894e+07	6.7648e+07	7.34953e+07	7.31553e+07	6.92095e+07	6.36503e+07	6.69062e+07	6.88625e+07	6.28348e+07	6.38171e+07	4.62663e+07	6.1671e+07	5.92609e+07	6.09841e+07	5.79009e+07	4.64569e+07	5.3379e+07	4.38556e+07	5.07217e+07	6.61818e+07	5.90318e+07	4.86727e+07	5.17677e+07	4.76272e+07	5.44433e+07
pos-M160T400	N-Isovaleroylglycine	Organic acids and derivatives	Carboxylic acids and derivatives	2.31785e+07	2.62378e+07	1.45022e+07	3.75135e+07	2.22346e+07	1.5524e+07	4.57966e+07	2.27722e+07	5.17381e+07	2.66827e+08	8.57727e+07	5.21445e+07	3.73669e+07	4.68683e+07	5.71611e+07	4.77718e+07	3.22184e+07	8.59893e+07	1.80342e+07	1.3695e+07	1.04334e+07	1.14167e+07	1.4234e+07	9.14518e+06	8.86373e+06	1.08949e+07	1.22745e+07	3.50348e+07	1.09626e+07	1.23799e+07	1.34937e+07	1.00983e+07	2.86456e+07	1.57536e+07	1.3303e+07	6.65837e+06
pos-M162T195_1	L-Carnitine	Organic nitrogen compounds	Organonitrogen compounds	1.21386e+09	1.24184e+09	1.13909e+09	1.43167e+09	1.36377e+09	1.42466e+09	1.48835e+09	1.13159e+09	1.29268e+09	1.01433e+09	1.31968e+09	1.40177e+09	1.07233e+09	1.49211e+09	1.72039e+09	1.43819e+09	1.42925e+09	1.19231e+09	1.20609e+09	1.1977e+09	1.45686e+09	1.24116e+09	1.41608e+09	1.36258e+09	1.34177e+09	1.23649e+09	1.1209e+09	1.0673e+09	1.33514e+09	1.43243e+09	1.52114e+09	1.40399e+09	1.33775e+09	1.49106e+09	1.33681e+09	1.22278e+09
pos-M162T212	O-Acetyl-L-homoserine	Organic acids and derivatives	Carboxylic acids and derivatives	1.44815e+07	1.68589e+07	1.18345e+07	1.07136e+07	1.59887e+07	1.64508e+07	1.63759e+07	1.2244e+07	1.2184e+07	1.53331e+07	1.43442e+07	1.41377e+07	1.38918e+07	1.36602e+07	1.74371e+07	2.06605e+07	1.60661e+07	1.21185e+07	1.42163e+07	1.43434e+07	1.65536e+07	2.07793e+07	1.69632e+07	2.07541e+07	1.29153e+07	1.26724e+07	1.32217e+07	1.56861e+07	2.05332e+07	1.79033e+07	1.67907e+07	1.65462e+07	1.28864e+07	1.74064e+07	1.47752e+07	1.43976e+07
pos-M162T392	2-Indolecarboxylic acid	Organoheterocyclic compounds	Indoles and derivatives	4.72574e+06	6.16412e+06	6.25071e+06	5.50244e+06	5.59724e+06	6.59987e+06	5.59616e+06	6.19698e+06	1.80704e+07	5.99453e+07	1.8877e+07	1.42726e+07	1.81033e+07	1.52417e+07	1.94622e+07	1.72811e+07	1.65299e+07	2.35296e+07	2.96502e+06	2.67417e+06	2.75586e+06	2.56891e+06	2.72802e+06	3.15227e+06	2.39809e+06	2.39103e+06	4.41708e+06	4.39673e+06	4.36255e+06	4.84092e+06	4.13137e+06	4.43835e+06	4.22909e+06	4.04312e+06	3.44572e+06	4.95084e+06
pos-M163T21	1,3-Diisopropylbenzene	Benzenoids	Benzene and substituted derivatives	4.3392e+06	8.03315e+06	4.72898e+06	8.71307e+06	8.89984e+06	9.61038e+06	1.00929e+07	7.83904e+06	5.89713e+06	6.95426e+06	1.94567e+07	7.36771e+06	5.36696e+06	8.96094e+06	7.76029e+06	6.99265e+06	1.04272e+07	8.25555e+06	8.13187e+06	7.23785e+06	8.41255e+06	6.73449e+06	9.89614e+06	9.74004e+06	1.77541e+06	7.71093e+06	7.6313e+06	6.69445e+06	9.44402e+06	1.00091e+07	9.74466e+06	6.38535e+06	9.93973e+06	1.01897e+07	7.22297e+06	7.47687e+06
pos-M163T217	(-)-Nicotine	Organoheterocyclic compounds	Pteridines and derivatives	2.35186e+06	5.30019e+06	3.51572e+06	3.91056e+06	2.93382e+06	4.29285e+06	2.16056e+07	3.4665e+06	3.36729e+06	3.75995e+06	1.74967e+06	3.8188e+06	3.29394e+06	3.97153e+06	4.04e+06	4.71913e+06	5.22538e+06	4.28833e+06	3.66925e+06	3.75093e+06	9.32035e+06	4.85254e+06	3.1333e+06	4.43184e+06	4.39845e+06	3.07724e+06	4.10442e+06	4.69994e+06	6.13818e+06	2.6232e+07	4.53512e+06	5.04107e+06	6.55766e+06	5.36485e+06	3.1877e+06	3.86676e+06
pos-M163T364	L(-)-Nicotine	Organoheterocyclic compounds	Pyridines and derivatives	4.69466e+06	1.45598e+07	4.59547e+06	6.83847e+06	8.25955e+06	7.4366e+06	2.74247e+07	4.54133e+06	1.15978e+07	5.22141e+06	4.96965e+06	5.87001e+06	6.29194e+06	6.42512e+06	6.65915e+06	6.70115e+06	6.77543e+06	1.04643e+07	5.40248e+06	7.36764e+06	5.6022e+06	5.53234e+06	5.75917e+06	6.70255e+06	5.74868e+06	7.07115e+06	4.85637e+06	1.16308e+07	1.50422e+07	3.24265e+07	6.17281e+06	9.08191e+06	1.19902e+07	8.25604e+06	8.23198e+06	4.37597e+06
pos-M163T531	3 Hydroxycoumarin	Phenylpropanoids and polyketides	Coumarins and derivatives	9.82216e+07	8.4153e+06	1.10554e+07	7.12728e+06	8.13866e+06	9.86361e+06	1.19828e+07	1.25088e+07	1.0004e+07	9.61617e+06	9.55215e+06	8.30839e+06	1.1812e+07	8.63656e+06	1.05748e+07	9.20167e+06	1.09735e+07	1.01117e+07	6.2599e+06	6.15877e+06	6.91854e+06	8.99332e+06	9.21893e+06	8.79356e+06	1.0314e+07	8.78552e+06	6.60487e+06	1.11211e+07	9.52011e+06	1.35433e+07	1.08462e+07	1.08583e+07	1.05162e+07	9.27031e+06	9.2516e+06	8.45569e+06
pos-M163T614	1,3-Diisopropylbenzene	Benzenoids	Benzene and substituted derivatives	1.31107e+08	5.02122e+06	2.72773e+07	2.1621e+08	9.79039e+07	1.31102e+08	2.25447e+07	9.78753e+07	3.78247e+07	1.17181e+08	1.78016e+08	3.92318e+07	1.1327e+08	7.05407e+07	1.74465e+07	1.37135e+07	2.67383e+07	1.17295e+08	1.04032e+08	1.66326e+08	1.31239e+07	1.18635e+08	2.39872e+07	1.31893e+07	1.18278e+07	5.59305e+07	3.91459e+07	1.69269e+07	1.43785e+08	1.07498e+08	4.49587e+07	1.66139e+07	1.11392e+08	3.79219e+07	8.31492e+06	4.44889e+07
pos-M165T215	2-Coumaric acid	Phenylpropanoids and polyketides	Cinnamic acids and derivatives	2.85682e+08	4.37748e+08	3.19845e+08	2.33944e+08	3.36463e+08	2.83083e+08	4.10378e+08	4.68524e+08	2.53939e+08	2.66296e+08	3.063e+08	2.74751e+08	3.38737e+08	2.63583e+08	3.41002e+08	2.52888e+08	1.67335e+08	3.40791e+08	3.82798e+08	2.79748e+08	3.15455e+08	3.47191e+08	3.7369e+08	2.55181e+08	2.91628e+08	2.5859e+08	3.47888e+08	4.49701e+08	3.55834e+08	3.636e+08	3.63163e+08	2.75694e+08	2.94359e+08	3.52378e+08	4.91193e+08	3.96234e+08
pos-M165T226	2-Coumaric acid	Phenylpropanoids and polyketides	Cinnamic acids and derivatives	1.07729e+08	1.43643e+08	1.06351e+08	8.00185e+07	1.02285e+08	8.78133e+07	1.15691e+08	1.46449e+08	8.01044e+07	8.85399e+07	9.8334e+07	8.79609e+07	1.09728e+08	8.12073e+07	1.03577e+08	7.58315e+07	4.30662e+07	1.10967e+08	1.23723e+08	8.94286e+07	1.045e+08	1.05194e+08	1.16091e+08	7.31503e+07	9.44843e+07	7.91576e+07	1.12834e+08	1.38595e+08	1.06562e+08	9.65464e+07	1.09256e+08	8.82185e+07	9.1008e+07	1.02909e+08	1.50756e+08	1.25096e+08
pos-M165T232	2-Coumaric acid	Phenylpropanoids and polyketides	Cinnamic acids and derivatives	2.27261e+06	2.32079e+06	2.48176e+06	2.55175e+06	2.56068e+06	2.90356e+06	2.68415e+06	2.68038e+06	2.85887e+06	2.39955e+06	2.43614e+06	2.89528e+06	1.23545e+06	2.69488e+06	2.64079e+06	2.57789e+06	2.94872e+06	2.59518e+06	2.56667e+06	2.77944e+06	2.92349e+06	3.01543e+06	1.62692e+06	2.18065e+06	2.58238e+06	2.9997e+06	2.52593e+06	2.46278e+06	2.76987e+06	2.91143e+06	2.8612e+06	2.9265e+06	2.35665e+06	2.70771e+06	2.45284e+06	1.25011e+06
pos-M165T294	2-Hydroxycinnamic acid	Phenylpropanoids and polyketides	Cinnamic acids and derivatives	4.61603e+08	7.04863e+08	4.95871e+08	3.50354e+08	5.18865e+08	4.25818e+08	6.37701e+08	7.06494e+08	3.65331e+08	4.37342e+08	4.54444e+08	4.07697e+08	4.80812e+08	3.68676e+08	5.30617e+08	3.69314e+08	2.17777e+08	4.75544e+08	5.21514e+08	3.72829e+08	4.32535e+08	4.83979e+08	5.07989e+08	3.30835e+08	3.75775e+08	3.30434e+08	5.07961e+08	6.30894e+08	4.79772e+08	5.53897e+08	5.60086e+08	4.03645e+08	4.74051e+08	4.92539e+08	6.91078e+08	5.40722e+08
pos-M165T365	Enol-phenylpyruvate	Benzenoids	Benzene and substituted derivatives	4.16385e+06	5.34805e+06	4.16282e+06	2.97471e+06	3.96378e+06	3.31305e+06	4.25413e+06	5.00396e+06	3.26565e+06	4.0621e+06	3.61966e+06	3.60829e+06	3.80375e+06	3.02461e+06	4.17255e+06	3.07068e+06	2.08616e+06	3.88296e+06	4.30464e+06	3.17924e+06	3.51049e+06	3.74588e+06	3.86679e+06	2.7274e+06	3.28134e+06	2.90475e+06	4.01129e+06	4.97946e+06	3.84946e+06	4.03105e+06	4.09638e+06	3.031e+06	3.53309e+06	3.68553e+06	5.31584e+06	4.2956e+06
pos-M165T368	Enol-phenylpyruvate	Benzenoids	Benzene and substituted derivatives	289705	256752	263396	232703	187983	324712	407160	264799	593248	733154	601549	777139	428359	1.09139e+06	689658	674064	168528	1.05361e+06	360947	244414	176782	281311	241393	399685	162090	168694	234676	305321	289013	299082	404194	470809	576049	448725	229838	350407
pos-M165T373	Enol-phenylpyruvate	Benzenoids	Benzene and substituted derivatives	393930	359276	487582	532131	348701	1.06731e+06	312510	1.51552e+06	1.18196e+06	705369	268268	1.18549e+06	336283	540595	468200	351831	486578	445437	485853	240852	430597	240214	455504	458459	454035	450588	522449	434946	543547	512236	560337	461792	489074	547928	496800	456970
pos-M166T202	L-(-)-Phenylalanine	Organic acids and derivatives	Carboxylic acids and derivatives	2.27295e+07	1.21179e+07	1.27219e+07	2.73507e+07	1.55143e+07	6.77955e+06	1.26543e+07	1.31524e+07	6.82278e+07	3.59999e+07	9.86598e+07	9.07034e+07	6.32372e+07	7.96624e+07	1.24591e+08	1.36205e+08	1.19373e+08	6.14988e+07	4.03878e+06	4.01773e+06	7.97741e+06	4.17914e+06	4.67765e+06	1.09971e+06	9.78677e+06	3.38439e+06	1.94554e+07	3.26789e+07	5.95012e+07	2.36484e+07	3.03806e+07	1.98431e+07	6.89993e+06	1.81203e+07	3.61083e+07	9.51341e+06
pos-M166T213_2	L-(-)-Phenylalanine	Organic acids and derivatives	Carboxylic acids and derivatives	5.43569e+06	7.47452e+06	5.97172e+06	5.94288e+06	6.35277e+06	7.66777e+06	6.13877e+06	6.6142e+06	5.05064e+06	5.28258e+07	4.01158e+06	3.52724e+06	5.08773e+06	5.15226e+06	1.16652e+07	5.95961e+06	5.50715e+06	5.40397e+06	5.60208e+06	4.70762e+06	4.7888e+06	6.14098e+06	6.38418e+06	6.13845e+06	5.49645e+06	4.61164e+06	4.64594e+06	5.23127e+06	3.85054e+06	4.70146e+06	4.36263e+06	4.54245e+06	5.31058e+06	4.90887e+06	5.45701e+06	4.70038e+06
pos-M166T369	Phenylalanine	Organic acids and derivatives	Carboxylic acids and derivatives	2.14448e+06	2.8861e+06	2.41299e+06	2.62763e+06	2.41689e+06	2.38133e+06	2.34987e+06	2.28864e+06	2.12132e+06	1.69434e+07	1.56936e+06	1.50982e+06	2.18597e+06	1.84672e+06	3.46718e+06	2.14497e+06	2.40317e+06	2.02467e+06	2.11518e+06	2.08225e+06	1.84617e+06	2.10298e+06	2.17082e+06	2.23534e+06	2.62236e+06	2.06422e+06	2.10196e+06	1.77234e+06	1.4235e+06	1.76225e+06	1.74807e+06	2.30986e+06	2.49161e+06	2.03745e+06	1.82957e+06	1.92073e+06
pos-M166T377_3	Phenylalanine	Organic acids and derivatives	Carboxylic acids and derivatives	6.8276e+09	7.99768e+09	7.82662e+09	6.54225e+09	7.39649e+09	7.38583e+09	8.46056e+09	7.94875e+09	6.70396e+09	7.43966e+09	7.47044e+09	8.17727e+09	7.63095e+09	7.00845e+09	8.26847e+09	6.99493e+09	5.85025e+09	7.95895e+09	8.29289e+09	6.85405e+09	6.90079e+09	8.01002e+09	7.22721e+09	6.70657e+09	6.59686e+09	6.72556e+09	7.55966e+09	8.14761e+09	7.00994e+09	7.47795e+09	7.20844e+09	6.8639e+09	7.91559e+09	8.19554e+09	8.21933e+09	7.4556e+09
pos-M166T421_1	Phenylalanine	Organic acids and derivatives	Carboxylic acids and derivatives	1.37532e+07	2.96794e+07	3.12465e+07	2.31595e+07	2.91329e+07	2.81598e+07	3.46093e+07	2.87421e+07	1.64958e+07	2.94185e+07	2.84589e+07	3.14818e+07	3.02766e+07	2.82062e+07	2.24697e+07	2.43956e+07	2.10205e+07	2.93435e+07	3.00528e+07	1.88754e+07	2.13539e+07	3.00999e+07	2.35539e+07	1.40815e+07	1.85883e+07	2.22033e+07	2.02655e+07	2.82044e+07	2.16351e+07	2.51321e+07	2.0015e+07	2.19909e+07	2.09468e+07	3.18508e+07	1.78257e+07	2.14326e+07
pos-M166T421_2	Phenylalanine	Organic acids and derivatives	Carboxylic acids and derivatives	1.95005e+06	937159	2.74947e+06	2.16494e+07	4.28862e+06	523386	1.75844e+06	2.53472e+07	1.64694e+07	1.6148e+06	2.71077e+06	680812	2.60992e+07	461708	1.60625e+06	2.14837e+07	319393	3.13097e+06	397450	2.73949e+06	1.47463e+06	2.38533e+07	1.59571e+06	2.8955e+06	1.84764e+06	2.26462e+06	1.09306e+06	2.37056e+07	2.00581e+07	557224	5.55989e+06	2.38575e+06	4.3151e+06	9.23137e+06	8.18835e+06	5.05261e+06
pos-M166T539	L-(-)-Phenylalanine	Organic acids and derivatives	Carboxylic acids and derivatives	4.5167e+07	3.25322e+07	1.60199e+07	9.10975e+06	1.56787e+07	1.51061e+07	1.40167e+07	2.47315e+07	1.08554e+07	3.35654e+07	3.76072e+07	2.35916e+07	3.00308e+07	8.33674e+06	1.30673e+07	3.76297e+07	2.56496e+07	2.51182e+07	1.68296e+07	3.45473e+07	2.96902e+07	3.22435e+07	3.39933e+07	3.74853e+07	1.33001e+07	1.50711e+07	2.82086e+07	1.71509e+07	3.5667e+07	2.73579e+07	1.22591e+07	4.84681e+07	7.53924e+07	8.64858e+07	2.82935e+07	1.67128e+07
pos-M167T377	1-Methyladenine	Organoheterocyclic compounds	Imidazopyrimidines	6.71182e+08	7.9343e+08	7.72264e+08	6.4905e+08	7.30643e+08	7.32046e+08	8.3176e+08	7.74925e+08	6.58459e+08	7.34807e+08	7.4455e+08	8.08038e+08	7.54877e+08	6.97076e+08	8.19892e+08	6.91631e+08	5.71901e+08	7.86886e+08	8.15708e+08	6.72915e+08	6.78517e+08	7.87712e+08	7.08417e+08	6.58512e+08	6.45809e+08	6.54162e+08	7.46828e+08	7.98441e+08	6.9026e+08	7.28408e+08	7.02171e+08	6.75733e+08	7.76782e+08	8.05942e+08	8.07624e+08	7.36153e+08
pos-M167T387	1-Methyladenine	Organoheterocyclic compounds	Imidazopyrimidines	1.94708e+07	7.14907e+06	7.93712e+06	7.1737e+06	7.58292e+06	8.03766e+06	7.32841e+06	7.01491e+06	7.04576e+06	1.04992e+07	7.61013e+06	7.26716e+06	6.24267e+07	7.61646e+06	6.45267e+06	5.13343e+07	3.39742e+07	7.61198e+06	6.56752e+06	6.47273e+06	7.62788e+06	6.86661e+06	8.00037e+06	7.00402e+06	4.70831e+06	7.33446e+06	6.51692e+06	6.63173e+06	7.27615e+06	8.45465e+06	7.21249e+06	7.71362e+06	7.48175e+06	7.77543e+06	7.34027e+06	7.20524e+06
pos-M169T184	2,3-Diaminosalicylic acid	Benzenoids	Benzene and substituted derivatives	1.62472e+08	1.92689e+08	1.71786e+08	1.76587e+08	1.80902e+08	1.60204e+08	2.10676e+08	1.85135e+08	1.52026e+08	1.8451e+08	1.91791e+08	1.91767e+08	1.90066e+08	1.60375e+08	2.13419e+08	1.87977e+08	2.30926e+08	1.71429e+08	1.49168e+08	1.52529e+08	1.43279e+08	1.54467e+08	1.57392e+08	1.61594e+08	1.60462e+08	1.47174e+08	1.69063e+08	1.65944e+08	1.68959e+08	1.69853e+08	1.91319e+08	1.92346e+08	1.82992e+08	2.27137e+08	2.19594e+08	1.7567e+08
pos-M169T203	2,3-Diaminosalicylic acid	Benzenoids	Benzene and substituted derivatives	8.28563e+07	1.09018e+08	7.79156e+07	9.4732e+07	5.10118e+07	9.4321e+07	1.01545e+08	9.99338e+07	8.42491e+07	9.16372e+07	9.0331e+07	1.0714e+08	9.71032e+07	8.06802e+07	1.16188e+08	9.92114e+07	1.13686e+08	9.10028e+07	7.29156e+07	4.36956e+07	6.84631e+07	9.02035e+07	9.02836e+07	8.7069e+07	9.08762e+07	4.17747e+07	8.2856e+07	9.07405e+07	8.9915e+07	9.28041e+07	1.02276e+08	1.01092e+08	8.61846e+07	1.1859e+08	9.90932e+07	8.04255e+07
pos-M169T212_2	2,3-Diaminosalicylic acid	Benzenoids	Benzene and substituted derivatives	7.75071e+08	6.85773e+08	6.6838e+08	1.01844e+09	7.84197e+08	1.04197e+09	8.4612e+08	7.06363e+08	9.93684e+08	5.18098e+08	8.46913e+08	7.10495e+08	1.20219e+09	1.02106e+09	6.70973e+08	1.02981e+09	1.18324e+09	7.60824e+08	1.02508e+09	1.16026e+09	9.49576e+08	1.01438e+09	1.17875e+09	1.13952e+09	1.08055e+09	9.5701e+08	7.74471e+08	7.06328e+08	7.42492e+08	7.87084e+08	7.94826e+08	9.92476e+08	9.16641e+08	1.1104e+09	6.86572e+08	6.20718e+08
pos-M169T262	Uric acid	Organoheterocyclic compounds	Imidazopyrimidines	4.70872e+08	2.25456e+08	3.72838e+08	2.67407e+08	2.09312e+08	7.28178e+08	8.17262e+08	4.68503e+08	4.48328e+08	4.95048e+08	4.52721e+08	5.20742e+08	7.77537e+08	6.14666e+08	4.73017e+08	6.5274e+08	2.78214e+08	4.68862e+08	5.76084e+08	2.80448e+08	2.30564e+08	8.1601e+08	3.27916e+08	6.85489e+08	4.66753e+08	3.93348e+08	4.48458e+08	3.03887e+08	3.90065e+08	2.28073e+08	2.95914e+08	7.05603e+08	1.75693e+08	3.50007e+08	3.53711e+08	3.1681e+08
pos-M170T184_3	1-Methyl-L-histidine	Organic acids and derivatives	Carboxylic acids and derivatives	3.52762e+07	1.98216e+07	1.39778e+07	1.99185e+07	3.32124e+07	4.22904e+07	1.92747e+07	2.07923e+07	1.79892e+07	2.56121e+07	2.33999e+07	2.1968e+07	2.34012e+07	2.20804e+07	3.07393e+07	4.82821e+07	5.4883e+07	2.18229e+07	3.15129e+07	1.72198e+07	2.01113e+07	1.76668e+07	2.13337e+07	2.4265e+07	1.66009e+07	2.97605e+07	3.34846e+07	3.55171e+07	3.74e+07	3.92673e+07	4.01132e+07	4.18573e+07	3.09814e+07	2.70604e+07	3.90426e+07	2.84341e+07
pos-M170T622	Diphenylamine	Benzenoids	Benzene and substituted derivatives	2.42173e+10	4.46524e+08	4.39746e+08	4.58925e+08	4.97806e+08	5.08646e+08	4.14449e+08	4.93833e+08	4.49799e+08	4.58257e+08	4.9227e+08	4.41359e+08	4.56533e+08	4.71591e+08	4.44602e+08	4.40794e+08	5.24812e+08	4.87189e+08	4.32095e+08	4.90614e+08	5.19436e+08	4.70528e+08	4.75389e+08	5.1126e+08	5.28585e+08	5.23632e+08	4.38441e+08	4.41595e+08	4.4679e+08	5.22087e+08	5.08709e+08	4.66792e+08	4.51638e+08	4.42381e+08	5.17113e+08	5.10777e+08
pos-M171T216	Levetiracetam	Organic acids and derivatives	Carboxylic acids and derivatives	9.70882e+07	8.99981e+07	6.97378e+07	8.37022e+07	7.18786e+07	1.24352e+08	1.28169e+08	8.68022e+07	3.83811e+07	2.24246e+07	6.76673e+07	6.23205e+07	7.66818e+07	8.348e+07	9.34722e+07	9.91128e+07	9.60062e+07	5.98831e+07	1.08796e+08	1.00398e+08	1.23907e+08	1.99762e+08	1.78893e+08	1.82324e+08	1.21498e+08	9.72823e+07	1.02671e+08	1.28636e+08	1.18297e+08	1.29527e+08	9.74251e+07	1.28018e+08	6.79663e+07	1.38836e+08	1.17998e+08	9.60171e+07
pos-M171T296	Levetiracetam	Organic acids and derivatives	Carboxylic acids and derivatives	1.19198e+08	1.11183e+08	8.2349e+07	1.0713e+08	9.4198e+07	1.41671e+08	1.60266e+08	1.08982e+08	4.86807e+07	2.77316e+07	8.68476e+07	7.40094e+07	9.75254e+07	1.00339e+08	1.23507e+08	1.21752e+08	1.27628e+08	8.49361e+07	1.27234e+08	1.07317e+08	1.33339e+08	2.01803e+08	1.71418e+08	1.92723e+08	1.43843e+08	1.05847e+08	1.16004e+08	1.1857e+08	1.18394e+08	1.51297e+08	1.24532e+08	1.43607e+08	8.81309e+07	1.6787e+08	1.25159e+08	1.02834e+08
pos-M172T423	4-Oxo-2-nonenal	Unknown	-	5.74248e+08	7.32503e+07	1.18522e+08	7.03718e+07	6.85e+07	8.5738e+07	1.02451e+08	5.4057e+07	5.22522e+07	1.20301e+08	1.13916e+08	1.07613e+08	8.61036e+07	5.66255e+07	9.08332e+07	1.23531e+08	6.82902e+07	1.02495e+08	8.29844e+07	6.90195e+07	9.01621e+07	5.40779e+07	7.66905e+07	6.95893e+07	1.38692e+08	5.81512e+07	6.38051e+07	7.82442e+07	9.52067e+07	1.07558e+08	1.11082e+08	1.22383e+08	1.11282e+08	9.73256e+07	7.62777e+07	1.68137e+08
pos-M173T193	Sulfanilamide	Benzenoids	Benzene and substituted derivatives	2.13237e+07	1.89407e+07	1.88593e+07	3.28658e+07	1.79253e+07	2.10492e+07	1.7797e+07	1.25975e+07	2.89516e+07	1.15619e+07	2.32637e+07	2.77406e+07	2.37502e+07	1.68944e+07	1.93017e+07	2.67495e+07	2.45531e+07	2.05224e+07	3.32851e+07	1.97046e+07	2.61983e+07	4.01452e+07	2.83545e+07	2.11609e+07	3.22426e+07	2.91627e+07	1.75865e+07	2.52588e+07	1.90453e+07	2.51069e+07	1.8614e+07	2.17688e+07	1.60834e+07	2.36047e+07	2.31152e+07	1.59021e+07
pos-M174T214	N5-(1-Iminoethyl)-L-ornithine	Unknown	-	1.28381e+07	1.13862e+07	9.56097e+06	7.18222e+06	9.31517e+06	7.80167e+06	7.74831e+06	7.9866e+06	6.43133e+06	2.03328e+08	3.4888e+06	5.10915e+06	6.26106e+06	4.83304e+06	2.16235e+07	6.23162e+06	5.89167e+06	4.4842e+06	6.25648e+06	5.26922e+06	5.8664e+06	7.19106e+06	7.95687e+06	7.87129e+06	8.09245e+06	7.75187e+06	5.97469e+06	5.32216e+06	5.11188e+06	6.3356e+06	6.99287e+06	5.32421e+06	5.04403e+06	5.66004e+06	5.88392e+06	5.58661e+06
pos-M174T411	N-Acetyl-DL-leucine	Organic acids and derivatives	Carboxylic acids and derivatives	3.72429e+07	3.11947e+07	3.48538e+07	2.39605e+07	2.32736e+07	2.68128e+07	3.04781e+07	2.56696e+07	2.11135e+07	6.38612e+07	3.14725e+07	3.16786e+07	3.33472e+07	2.53289e+07	2.95117e+07	3.26352e+07	2.46614e+07	3.16479e+07	2.02702e+07	1.31476e+07	1.71005e+07	1.81537e+07	1.37053e+07	1.50429e+07	1.25501e+07	1.02282e+07	1.51197e+07	2.05716e+07	2.12897e+07	1.70303e+07	1.5252e+07	1.23622e+07	2.98833e+07	2.53554e+07	2.54824e+07	2.09397e+07
pos-M174T427	Hexanoylglycine	Organic acids and derivatives	Carboxylic acids and derivatives	1.25624e+07	2.32788e+07	3.52661e+07	3.94163e+07	2.97661e+07	1.74965e+07	2.16864e+07	2.80261e+07	5.09384e+07	2.44431e+08	8.81143e+07	1.07932e+07	4.2578e+07	5.36696e+07	3.5798e+07	5.04464e+07	1.61507e+08	6.69806e+07	2.24046e+07	3.25211e+07	2.22396e+07	1.3543e+07	1.90054e+07	2.39025e+07	1.64396e+07	2.28993e+07	1.41651e+07	9.00932e+06	1.09968e+07	1.34134e+07	2.16863e+07	3.21209e+07	3.28181e+07	2.17625e+07	8.47462e+06	1.749e+07
pos-M175T169	DL-Arginine	Organic acids and derivatives	Carboxylic acids and derivatives	1.60754e+08	2.15185e+08	1.72333e+08	1.38963e+08	1.81184e+08	2.22084e+08	2.08959e+08	1.85485e+08	1.90088e+08	2.27097e+08	2.22739e+08	2.48168e+08	2.44091e+08	2.11042e+08	2.24497e+08	1.77673e+08	1.7084e+08	2.22188e+08	1.87389e+08	1.68695e+08	55051.9	1.60055e+08	1.69521e+08	2.04406e+08	1.66568e+08	1.49064e+08	1.95829e+08	2.00371e+08	2.11329e+08	1.9543e+08	2.07914e+08	1.54226e+08	1.85931e+08	1.85645e+08	2.0774e+08	2.42561e+08
pos-M175T184_1	DL-Arginine	Organic acids and derivatives	Carboxylic acids and derivatives	4.57753e+08	5.79637e+08	4.4317e+08	4.24631e+08	4.80476e+08	6.25989e+08	5.78971e+08	5.46966e+08	5.83024e+08	6.04791e+08	6.57636e+08	7.49991e+08	6.80024e+08	6.09848e+08	7.46885e+08	5.72385e+08	6.27895e+08	6.12232e+08	5.55082e+08	5.52925e+08	5.29075e+08	5.05534e+08	5.57134e+08	6.41515e+08	4.97814e+08	3.4642e+08	5.2147e+08	5.50455e+08	6.22426e+08	5.79293e+08	6.1812e+08	5.24856e+08	5.8598e+08	5.6523e+08	5.86559e+08	6.19593e+08
pos-M175T184_2	DL-Arginine	Organic acids and derivatives	Carboxylic acids and derivatives	4.8988e+06	6.47159e+06	4.71816e+06	7.15556e+06	6.74847e+06	5.30491e+06	3.79233e+06	3.47064e+06	7.13954e+06	6.31647e+06	6.04866e+06	8.5467e+06	7.52984e+06	5.83959e+06	8.08716e+06	7.91302e+06	1.06526e+07	7.50625e+06	4.45328e+06	2.54015e+06	4.09208e+06	4.38936e+06	2.4772e+06	5.75151e+06	2.39814e+06	4.62473e+08	4.71979e+06	4.22565e+06	4.53747e+06	5.23523e+06	5.16733e+06	6.16317e+06	5.93203e+06	5.68056e+06	6.12838e+06	4.59669e+06
pos-M175T198_2	Arginine	Organic acids and derivatives	Carboxylic acids and derivatives	1.21565e+07	3.66387e+07	3.4709e+07	2.91126e+07	3.90122e+07	4.3523e+07	3.92763e+07	3.57531e+07	1.7909e+07	2.20547e+07	2.25308e+07	2.41732e+07	2.35691e+07	2.16397e+07	2.65886e+07	2.29921e+07	1.80645e+07	2.00837e+07	1.68633e+06	1.44185e+06	1.75615e+06	1.59305e+06	1.36135e+06	2.00445e+06	2.55611e+06	1.66288e+06	4.98749e+06	4.56883e+06	4.76665e+06	3.26724e+06	7.30225e+06	3.86567e+06	3.7396e+06	3.80684e+06	4.74663e+06	3.78258e+06
pos-M175T207	Arginine	Organic acids and derivatives	Carboxylic acids and derivatives	8.85803e+06	2.37232e+07	1.92075e+07	1.74885e+07	2.05e+07	3.10802e+07	2.29659e+07	2.01217e+07	1.82871e+07	2.00154e+07	2.27975e+07	2.58889e+07	2.52031e+07	2.05324e+07	2.53756e+07	1.99679e+07	2.37073e+07	1.96478e+07	8.31306e+07	2.14277e+07	2.11974e+07	2.39065e+07	2.56167e+07	3.02087e+07	1.15148e+07	1.86717e+07	9.63303e+06	2.03314e+07	2.40883e+07	2.25999e+07	2.3727e+07	2.09392e+07	8.77063e+07	2.41065e+07	2.35794e+07	2.75952e+07
pos-M175T373	Indole-3-acetamide	Organoheterocyclic compounds	Indoles and derivatives	409517	1.56846e+06	1.75891e+06	692265	903129	873260	1.00088e+06	1.13735e+06	8.52687e+06	1.65436e+07	419129	596585	600789	1.20788e+07	2.50235e+06	537575	236594	577793	8.65265e+06	1.00003e+07	1.04736e+07	1.0659e+07	9.81029e+06	7.98724e+06	1.07549e+07	9.13381e+06	124841	9.07402e+06	8.55696e+06	126702	1.10682e+07	1.02095e+07	1.18285e+07	1.12184e+07	182880	8.13169e+06
pos-M175T381	Indole-3-acetamide	Organoheterocyclic compounds	Indoles and derivatives	1.19621e+06	1.32518e+07	2.69483e+06	2.5657e+06	3.04106e+06	2.92889e+06	3.98298e+06	2.15804e+06	2.01961e+06	3.68431e+06	2.48505e+06	3.18985e+06	2.56101e+06	3.04104e+06	3.87583e+06	3.04784e+06	3.64387e+06	1.07238e+07	9.86573e+06	3.24621e+06	2.97137e+06	4.14761e+06	3.18077e+06	3.02258e+06	2.52117e+06	2.19276e+06	2.73522e+06	2.29496e+06	3.13614e+06	3.40537e+06	3.13223e+06	2.64837e+06	3.17054e+06	3.45418e+06	3.07759e+06	3.25e+06
pos-M175T557	alpha-Ionene	Benzenoids	Tetralins	1.80052e+08	4.88026e+07	6.94367e+07	4.23103e+07	5.40416e+07	4.28321e+07	6.51257e+07	3.68279e+07	3.04011e+07	6.53273e+07	5.99307e+07	5.39728e+07	6.77596e+07	5.19249e+07	3.72749e+07	1.03333e+08	4.3319e+07	6.20879e+07	2.85464e+07	4.92493e+07	5.70288e+07	2.74064e+07	4.89736e+07	1.16754e+08	4.50166e+07	4.28148e+07	3.16638e+07	3.83092e+07	6.48593e+07	9.20619e+07	7.13146e+07	5.83994e+07	1.15464e+08	1.40724e+08	8.13311e+07	5.81137e+07
pos-M176T184	L-Citrulline	Organic acids and derivatives	Carboxylic acids and derivatives	2.71742e+07	3.40547e+07	2.58141e+07	2.49349e+07	2.82003e+07	3.64602e+07	3.37106e+07	3.04043e+07	3.33801e+07	3.62055e+07	3.93793e+07	4.48377e+07	4.03034e+07	3.57563e+07	4.39204e+07	3.35286e+07	3.71005e+07	3.68126e+07	3.25335e+07	3.12482e+07	3.11216e+07	2.93225e+07	3.23413e+07	3.7077e+07	2.10664e+07	2.70815e+07	3.06889e+07	3.27293e+07	3.67374e+07	3.39498e+07	3.58163e+07	3.00224e+07	3.45195e+07	3.31041e+07	3.41929e+07	3.64678e+07
pos-M176T186	L-Citrulline	Organic acids and derivatives	Carboxylic acids and derivatives	5.68283e+07	5.16754e+07	4.73581e+07	4.35816e+07	4.74749e+07	6.31712e+07	5.55804e+07	5.17318e+07	5.42905e+07	5.84046e+07	5.60494e+07	5.80309e+07	7.51608e+07	4.90524e+07	6.17515e+07	5.01304e+07	4.97617e+07	7.69509e+07	5.49771e+07	4.45734e+07	4.6397e+07	4.54994e+07	4.47595e+07	5.82926e+07	4.68164e+07	4.19673e+07	5.48653e+07	6.09666e+07	5.05029e+07	5.81678e+07	6.29054e+07	4.60016e+07	5.96238e+07	5.66709e+07	4.91067e+07	6.60652e+07
pos-M176T214	L-Cysteine	Amino acid metabolism	Glycine,serine and threonine matabolism	2.27332e+06	2.48191e+06	3.0414e+06	2.16861e+06	2.6598e+06	2.72906e+06	3.21107e+06	2.62227e+06	2.80549e+06	2.06815e+06	3.08266e+06	5.40704e+06	2.42287e+06	2.2109e+06	2.72019e+06	2.0752e+06	2.85944e+06	3.63712e+06	2.95687e+06	2.7638e+06	5.86028e+06	2.30892e+06	2.70587e+06	2.5433e+06	2.26073e+06	2.58921e+06	2.79375e+06	2.33941e+06	5.81239e+06	2.91537e+06	2.62752e+06	1.93279e+06	3.11483e+06	2.38918e+06	2.74671e+06	3.46407e+06
pos-M176T371	4-methoxy-1H-indole-3-carbaldehyde	Organoheterocyclic compounds	Indoles and derivatives	952537	1.30257e+06	1.54383e+06	1.76958e+06	1.9452e+06	2.31992e+06	1.56505e+06	1.19394e+06	1.0715e+06	1.27699e+07	1.84787e+06	1.72626e+06	1.73233e+06	2.21006e+06	2.89118e+06	1.87967e+06	2.23162e+06	1.34648e+06	878318	1.03182e+06	1.06907e+06	1.32634e+06	1.3657e+06	1.12399e+06	1.6893e+06	984994	742624	1.07833e+06	975080	1.21357e+06	1.66814e+06	1.6047e+06	1.38542e+06	1.69192e+06	1.14676e+06	865627
pos-M176T372	4-methoxy-1H-indole-3-carbaldehyde	Organoheterocyclic compounds	Indoles and derivatives	5.17516e+06	7.6803e+06	9.35937e+06	9.70067e+06	1.06289e+07	1.15434e+07	1.08152e+07	6.64526e+06	5.36761e+06	6.71342e+06	8.88919e+06	1.02447e+07	8.12712e+06	1.04524e+07	1.00042e+07	8.67329e+06	1.10867e+07	6.87525e+06	5.74957e+06	6.87771e+06	7.93164e+06	9.00239e+06	8.61623e+06	8.32609e+06	8.86609e+06	5.93896e+06	5.60115e+06	6.81225e+06	6.46722e+06	8.77291e+06	9.63174e+06	9.93017e+06	7.94641e+06	9.09728e+06	6.31742e+06	5.81127e+06
pos-M176T413	Dopamine	Benzenoids	Phenols	4.48763e+06	4.1048e+06	4.53165e+06	3.33391e+06	4.05761e+06	4.27218e+06	4.37267e+06	5.10737e+06	4.77423e+06	2.969e+07	4.73892e+06	4.88169e+06	4.89702e+06	3.29553e+06	5.9214e+06	4.24701e+06	2.85687e+06	6.53612e+06	1.61361e+06	1.9367e+06	1.68069e+06	2.12261e+06	2.56308e+06	2.53842e+06	2.55129e+06	2.18828e+06	2.36315e+06	2.05676e+06	2.372e+06	2.73096e+06	2.73279e+06	1.75606e+06	4.19074e+06	2.11977e+06	2.36885e+06	1.63271e+06
pos-M177T170	N-(4-Cyanophenyl)glycine	Unknown	-	4.39283e+07	5.47e+07	5.97981e+07	3.75538e+07	4.73091e+07	4.44613e+07	5.71548e+07	4.94911e+07	4.80198e+07	4.62417e+07	4.98794e+07	6.50559e+07	5.66595e+07	4.59041e+07	7.91729e+07	4.0726e+07	3.30726e+07	4.78158e+07	4.27029e+07	3.78719e+07	3.65389e+07	4.67075e+07	3.5362e+07	3.50998e+07	4.52432e+07	3.84592e+07	6.2185e+07	5.91837e+07	5.78678e+07	5.39525e+07	5.92592e+07	5.16213e+07	3.67311e+07	7.25973e+07	6.02767e+07	6.70922e+07
pos-M177T226	Serotonin	Organoheterocyclic compounds	Indoles and derivatives	7.23781e+07	7.44374e+07	8.51428e+07	7.83327e+07	4.94274e+07	5.52895e+07	4.26064e+07	4.11607e+07	5.14745e+07	6.21425e+07	6.56399e+07	5.13627e+07	6.85624e+07	4.58617e+07	6.77143e+07	4.42141e+07	4.52258e+07	7.15696e+07	7.3774e+07	7.1139e+07	7.76808e+07	3.61408e+07	3.89894e+07	2.99517e+07	8.00408e+07	6.49543e+07	2.7521e+07	3.123e+07	5.43308e+07	3.34171e+07	4.15423e+07	3.71072e+07	3.43589e+07	5.70888e+07	3.12831e+07	5.63194e+07
pos-M177T371_3	Serotonin	Organoheterocyclic compounds	Indoles and derivatives	2.58875e+08	2.98278e+08	2.94753e+08	2.91219e+08	3.06324e+08	3.35043e+08	2.77896e+08	2.43558e+08	2.75219e+08	2.32414e+08	2.4588e+08	2.94489e+08	2.3637e+08	2.68822e+08	2.62174e+08	2.92434e+08	2.93573e+08	2.3174e+08	2.31204e+08	2.30135e+08	2.35225e+08	2.35783e+08	2.12995e+08	1.85408e+08	2.62084e+08	1.99584e+08	1.7023e+08	2.00611e+08	1.79606e+08	2.11073e+08	2.4377e+08	2.32521e+08	2.65204e+08	2.15122e+08	1.9104e+08	1.71508e+08
pos-M179T521	2,5-Diisopropylphenol	Lipids and lipid-like molecules	Prenol lipids	2.75216e+07	1.15984e+07	1.70525e+07	9.15962e+06	1.13156e+07	9.12136e+06	1.25468e+07	8.15671e+06	8.66497e+06	1.75465e+07	1.5371e+07	1.47559e+07	1.23753e+07	1.25765e+07	8.37395e+06	2.18284e+07	7.59524e+06	1.39009e+07	4.95821e+06	1.37322e+07	1.1072e+07	3.88628e+06	8.89396e+06	2.24223e+07	8.28782e+06	8.74433e+06	7.81541e+06	1.03725e+07	1.36815e+07	1.92253e+07	1.54531e+07	1.34581e+07	3.07381e+07	3.16235e+07	2.02501e+07	1.14085e+07
pos-M180T405	Umbelliferone	Phenylpropanoids and polyketides	Coumarins and derivatives	4.02381e+07	2.13863e+07	1.83995e+07	1.23416e+07	1.32227e+07	1.57136e+07	1.38921e+07	1.58059e+07	1.16973e+08	4.44494e+08	1.61737e+08	1.62158e+08	1.29988e+08	1.22105e+08	1.55888e+08	1.18985e+08	6.57414e+07	1.72755e+08	7.2691e+06	6.07053e+06	1.27415e+07	6.59824e+06	9.41836e+06	8.17951e+06	5.83476e+06	6.55962e+06	1.38554e+07	1.98522e+07	1.85945e+07	1.03479e+07	1.78256e+07	7.91883e+06	1.06797e+07	1.26469e+07	1.80834e+07	1.01948e+07
pos-M182T215	Tyrosine	Organic acids and derivatives	Carboxylic acids and derivatives	1.34091e+09	1.77754e+09	1.37058e+09	9.90895e+08	1.40169e+09	1.18537e+09	1.68981e+09	1.94789e+09	1.0821e+09	1.11532e+09	1.28093e+09	1.14924e+09	1.42812e+09	1.0997e+09	1.4161e+09	1.03623e+09	6.9188e+08	1.43176e+09	1.61687e+09	1.17448e+09	1.31554e+09	1.45036e+09	1.54097e+09	1.05602e+09	1.21193e+09	1.09308e+09	1.46057e+09	1.87048e+09	1.47652e+09	1.50481e+09	1.50909e+09	1.15802e+09	1.21441e+09	1.46329e+09	2.04333e+09	1.65868e+09
pos-M182T226	Tyrosine	Organic acids and derivatives	Carboxylic acids and derivatives	5.08138e+08	6.37236e+08	4.51906e+08	3.35329e+08	4.13511e+08	3.72372e+08	4.84772e+08	6.14171e+08	3.42313e+08	3.92475e+08	4.12337e+08	3.55735e+08	4.63737e+08	3.3926e+08	4.28172e+08	3.17079e+08	1.86455e+08	4.68409e+08	5.17313e+08	3.77828e+08	4.36376e+08	4.3605e+08	4.81459e+08	2.94055e+08	3.96479e+08	3.34733e+08	4.56877e+08	5.7552e+08	4.48127e+08	4.04417e+08	4.52615e+08	3.60682e+08	3.79953e+08	4.2604e+08	6.43472e+08	5.26444e+08
pos-M182T294	Tyrosine	Organic acids and derivatives	Carboxylic acids and derivatives	2.11741e+09	2.80589e+09	2.05544e+09	1.44307e+09	2.10939e+09	1.68098e+09	2.55369e+09	2.88059e+09	1.51043e+09	1.79547e+09	1.8735e+09	1.71798e+09	1.99975e+09	1.5005e+09	2.07379e+09	1.44735e+09	8.86255e+08	1.98548e+09	2.10593e+09	1.52133e+09	1.79217e+09	1.95457e+09	2.04331e+09	1.36173e+09	1.55097e+09	1.35099e+09	2.04397e+09	2.59878e+09	1.96007e+09	2.16167e+09	2.25925e+09	1.58703e+09	1.901e+09	1.9793e+09	2.79593e+09	2.23085e+09
pos-M182T365	Tyrosine	Organic acids and derivatives	Carboxylic acids and derivatives	1.70031e+07	2.16367e+07	1.47386e+07	1.11903e+07	1.5208e+07	1.2798e+07	1.79942e+07	2.0429e+07	1.24706e+07	1.40584e+07	1.47644e+07	1.32107e+07	1.47432e+07	1.1788e+07	1.62823e+07	1.16595e+07	7.63535e+06	1.52021e+07	1.77031e+07	1.24402e+07	1.39681e+07	1.55935e+07	1.58504e+07	1.0857e+07	1.17743e+07	1.06216e+07	1.61191e+07	2.072e+07	1.60523e+07	1.74904e+07	1.74162e+07	1.22117e+07	1.43431e+07	1.50555e+07	2.19407e+07	1.74698e+07
pos-M183T402	Triethyl phosphate	Organic acids and derivatives	Carboxylic acids and derivatives	6.91665e+07	1.38425e+07	9.43933e+06	8.41513e+06	9.53765e+06	1.03054e+07	9.66302e+06	1.06871e+07	1.08478e+07	1.34428e+07	9.77784e+06	9.51881e+06	1.4934e+07	1.03794e+07	1.0065e+07	9.77687e+06	1.05101e+07	1.0011e+07	8.19913e+06	1.47476e+07	7.97989e+06	1.30598e+07	8.79638e+06	9.70729e+06	1.65055e+07	8.92316e+06	8.76715e+06	7.45928e+06	8.08212e+06	9.1564e+06	1.03833e+07	8.5573e+06	1.14887e+07	8.78748e+06	4.5781e+07	7.78622e+06
pos-M183T637	Triethyl phosphate	Organic acids and derivatives	Carboxylic acids and derivatives	8.37907e+07	5.8093e+09	6.19337e+09	6.4445e+09	6.606e+09	6.07983e+09	2.23534e+09	6.17309e+09	5.85262e+09	5.77191e+09	6.039e+09	5.82444e+09	5.9271e+09	5.74352e+09	5.84003e+09	2.52028e+09	6.05593e+09	4.11134e+09	6.01543e+09	6.01158e+09	6.70759e+09	5.94259e+09	6.18032e+09	6.04486e+09	5.37964e+09	3.55207e+09	6.23404e+09	6.0392e+09	6.07773e+09	6.52952e+09	2.7635e+09	6.17354e+09	2.50313e+09	5.78377e+09	2.70245e+09	5.99483e+09
pos-M184T185	Benzeneethanamine, 4-chloro-.alpha.-ethyl-	Unknown	-	4.90665e+06	5.14974e+06	6.29757e+06	4.09939e+06	4.78688e+06	8.18968e+06	8.23549e+06	4.67134e+06	4.23206e+06	5.93458e+06	4.23131e+06	3.93881e+06	7.25746e+06	9.40523e+06	4.71623e+06	5.1318e+06	1.37856e+07	7.59247e+06	1.22061e+07	4.74362e+06	1.00547e+07	8.6552e+06	5.94692e+06	6.06781e+06	9.46873e+06	1.08631e+07	6.39048e+06	7.74275e+06	6.18721e+06	4.96341e+06	5.85463e+06	5.03305e+06	6.25996e+06	7.23143e+06	6.05451e+06	6.17065e+06
pos-M184T195	Benzeneethanamine, 4-chloro-.alpha.-ethyl-	Unknown	-	9.65558e+06	1.00051e+07	9.45763e+06	1.12636e+07	9.02846e+06	1.12599e+07	1.20398e+07	8.26138e+06	7.91403e+06	6.73518e+06	9.81491e+06	1.20394e+07	7.59915e+06	9.8217e+06	1.59177e+07	1.21537e+07	1.15377e+07	6.75697e+06	9.70538e+06	8.7528e+06	1.16198e+07	1.1045e+07	1.22831e+07	1.18369e+07	8.9759e+06	8.97647e+06	8.41523e+06	9.91247e+06	1.36368e+07	1.45859e+07	1.33572e+07	1.10748e+07	1.81521e+07	1.75412e+07	1.38883e+07	1.06307e+07
pos-M186T453	(+)-trans-Chrysanthemic acid	Organic acids and derivatives	Carboxylic acids and derivatives	7.60326e+07	4.97746e+06	9.78603e+06	5.3316e+06	6.38121e+06	6.56057e+06	7.52556e+06	6.03148e+06	3.24293e+06	6.96475e+06	8.68458e+06	7.99137e+06	5.97562e+06	5.42087e+06	6.71127e+06	9.23107e+06	5.99258e+06	7.59231e+06	4.9188e+06	5.15389e+06	6.2621e+06	4.07505e+06	4.0527e+06	7.04745e+06	8.23472e+06	4.57251e+06	2.62594e+06	4.19744e+06	3.51511e+06	7.20202e+06	6.51703e+06	7.41882e+06	8.36018e+06	1.10407e+07	5.92663e+06	9.67929e+06
pos-M188T172	N6-(1-Iminoethyl)-L-lysine	Organic acids and derivatives	Carboxylic acids and derivatives	4.21789e+06	3.50757e+06	2.7095e+06	3.69574e+06	3.18002e+06	5.23033e+06	5.23245e+06	3.55454e+06	1.91271e+06	1.01301e+06	3.21309e+06	2.46196e+06	3.30173e+06	3.66774e+06	4.16505e+06	4.13759e+06	6.04307e+06	3.5709e+06	4.46537e+06	4.60513e+06	5.49602e+06	7.68897e+06	6.94632e+06	8.1667e+06	6.75633e+06	4.6599e+06	4.96891e+06	5.45352e+06	4.59678e+06	5.72071e+06	4.14748e+06	5.60517e+06	3.59171e+06	6.21327e+06	4.70588e+06	3.80966e+06
pos-M188T182	N8-Acetylspermidine	Organic acids and derivatives	Carboximidic acids and derivatives	1.07524e+07	9.68477e+06	7.81092e+06	9.86003e+06	1.37687e+07	8.25126e+06	9.15506e+06	7.99644e+06	1.22517e+07	6.97831e+07	1.01632e+07	9.48119e+06	8.79601e+06	1.32563e+07	1.68897e+07	1.41319e+07	1.37649e+07	9.7275e+06	7.12117e+06	8.24522e+06	1.00436e+07	8.81619e+06	1.04776e+07	8.84992e+06	7.65832e+06	7.61354e+06	1.00958e+07	8.13887e+06	8.28845e+06	8.91942e+06	9.09513e+06	1.27683e+07	1.39827e+07	1.06329e+07	1.09776e+07	8.53424e+06
pos-M188T184_3	N6-(1-Iminoethyl)-L-lysine	Organic acids and derivatives	Carboxylic acids and derivatives	7.9102e+07	6.51904e+07	3.84585e+07	7.62124e+07	5.57616e+07	1.03407e+08	9.54699e+07	6.26095e+07	3.66986e+07	1.70114e+07	7.48311e+07	5.3346e+07	6.86142e+07	7.826e+07	1.04838e+08	1.27365e+08	1.56324e+08	6.41672e+07	9.55024e+07	9.60006e+07	1.07956e+08	1.62479e+08	1.46374e+08	1.88276e+08	1.15262e+08	8.4651e+07	8.55814e+07	9.32502e+07	1.05749e+08	1.15408e+08	9.18161e+07	1.22449e+08	8.4146e+07	1.35448e+08	1.01448e+08	7.4988e+07
pos-M188T371	3-Indoleacrylic acid	Organoheterocyclic compounds	Indoles and derivatives	1.50533e+06	1.40362e+06	1.65389e+06	1.26968e+06	1.42051e+06	1.79765e+06	556400	1.21583e+06	1.37959e+06	734671	1.70614e+06	1.40219e+06	1.3255e+06	1.54867e+06	1.28346e+06	1.60554e+06	1.95875e+06	1.54943e+06	1.33618e+06	1.45844e+06	1.08977e+06	1.05904e+06	1.32171e+06	1.56988e+06	916460	1.00904e+06	548508	1.11553e+06	952659	1.01543e+06	1.05806e+06	1.1586e+06	2.07601e+06	1.03506e+06	2.24505e+06	760598
pos-M188T382_2	3-Indoleacrylic acid	Organoheterocyclic compounds	Indoles and derivatives	4.89981e+09	8.82815e+09	6.32439e+09	6.93178e+09	7.05073e+09	6.54658e+09	8.28044e+09	6.83523e+09	5.32422e+09	6.11567e+09	7.02531e+09	7.53016e+09	6.30319e+09	6.56349e+09	8.41192e+09	6.57922e+09	8.16329e+09	5.41945e+09	8.96963e+09	7.97702e+09	6.89675e+09	8.31187e+09	8.27917e+09	7.04678e+09	6.73802e+09	6.16607e+09	7.30979e+09	7.91561e+09	6.91407e+09	7.51351e+09	6.8433e+09	5.84123e+09	8.08608e+09	8.11502e+09	8.18249e+09	7.37648e+09
pos-M188T418	6-Chloro-N-(1-methylethyl)-1,3,5-triazine-2,4-diamine	Organoheterocyclic compounds	Triazines	1.31317e+08	2.8262e+08	3.03809e+08	2.07492e+08	1.8001e+08	1.40483e+08	1.54366e+08	2.38541e+08	8.64371e+07	2.84975e+08	8.89492e+07	1.53213e+08	1.39314e+08	1.63503e+08	1.24579e+08	1.32579e+08	1.64121e+08	1.82619e+08	1.21583e+08	1.29728e+08	1.35447e+08	1.61016e+08	1.67741e+08	1.19822e+08	2.13365e+08	1.3054e+08	1.55468e+08	1.18735e+08	1.31542e+08	1.56733e+08	1.22689e+08	1.0955e+08	1.78422e+08	9.37014e+07	1.45585e+08	1.94182e+08
pos-M188T472	3-(2-Ethylhexoxy)propan-1-amine	Unknown	-	2.69241e+07	7.9566e+06	6.44728e+07	1.22969e+07	7.69532e+06	4.78254e+06	6.26257e+06	4.89708e+06	9.83441e+07	1.05903e+07	3.86507e+07	4.32767e+07	1.70785e+07	3.5612e+07	3.8486e+07	1.10769e+08	2.38156e+07	3.02326e+07	3.2041e+07	2.64393e+07	2.84833e+07	1.52608e+07	1.50418e+07	7.5611e+06	2.22143e+07	3.41368e+07	1.49327e+07	5.01276e+07	1.60051e+07	2.24802e+07	2.59125e+06	1.126e+07	8.35335e+06	2.14321e+07	6.35905e+06	8.95103e+06
pos-M189T180	Propamocarb	Unknown	-	3.82004e+07	4.33105e+07	3.67069e+07	3.87627e+07	4.00789e+07	3.07252e+07	3.38091e+07	3.85042e+07	4.01337e+07	1.22919e+08	4.54141e+07	4.5446e+07	3.88656e+07	5.47217e+07	5.02208e+07	4.44176e+07	4.52588e+07	4.67797e+07	3.25271e+07	3.62687e+07	3.23678e+07	3.4433e+07	3.50552e+07	3.73172e+07	3.7797e+07	3.11436e+07	3.79142e+07	3.52002e+07	3.37555e+07	3.2792e+07	4.21978e+07	4.27027e+07	5.11343e+07	6.05338e+07	3.68241e+07	3.21912e+07
pos-M189T182	Propamocarb	Unknown	-	675647	440036	413235	667810	970440	507513	536493	402517	699401	6.10112e+06	462811	534984	527081	825228	1.13626e+06	1.15283e+06	693333	568361	444522	395758	551672	474318	609219	585562	315930	456417	595789	397835	342651	486953	434119	750515	992940	546316	573137	387773
pos-M189T184	Propamocarb	Unknown	-	6.10274e+06	5.3657e+06	3.79031e+06	5.78793e+06	5.49892e+06	7.67525e+06	7.57289e+06	5.38508e+06	6.64456e+06	9.71303e+06	7.26407e+06	6.41681e+06	6.65971e+06	6.85433e+06	9.64066e+06	9.72847e+06	1.21066e+07	6.07555e+06	7.21622e+06	7.56606e+06	8.32641e+06	1.21692e+07	1.10692e+07	1.371e+07	8.68121e+06	6.42435e+06	6.40269e+06	7.16165e+06	8.26283e+06	9.04726e+06	6.71661e+06	9.19894e+06	7.49719e+06	1.01303e+07	7.71571e+06	6.2081e+06
pos-M189T211	N.epsilon.-Acetyl-L-lysine	Organic acids and derivatives	Carboxylic acids and derivatives	2.3552e+07	3.27957e+07	3.11204e+07	2.65478e+07	3.26966e+07	3.18081e+07	3.29587e+07	3.02796e+07	2.74416e+07	3.4136e+07	2.98297e+07	3.45004e+07	3.44922e+07	3.10243e+07	3.70845e+07	3.24509e+07	2.44843e+07	2.94115e+07	1.86727e+07	1.75002e+07	1.85303e+07	2.14212e+07	1.76857e+07	2.42358e+07	2.12595e+07	1.84987e+07	1.89594e+07	2.42367e+07	1.91465e+07	2.06362e+07	1.83877e+07	2.09375e+07	2.14516e+07	2.26789e+07	2.3512e+07	2.25793e+07
pos-M190T446	N-Acetyl-L-glutamic acid	Organic acids and derivatives	Carboxylic acids and derivatives	2.14622e+07	3.81887e+06	5.53583e+06	3.1459e+06	3.2399e+06	2.97909e+06	4.05323e+06	3.82417e+06	4.72907e+06	3.49292e+06	5.5743e+06	3.95952e+06	4.43993e+06	4.14949e+06	5.75212e+06	4.28371e+06	4.46722e+06	3.82746e+06	2.9205e+06	4.6743e+06	4.75972e+06	3.86931e+06	5.1035e+06	4.68242e+06	4.29807e+06	3.8403e+06	3.08337e+06	3.31849e+06	4.49011e+06	5.45424e+06	3.06649e+06	4.7829e+06	6.17663e+06	5.42858e+06	3.67194e+06	3.34349e+06
pos-M190T477	1H-Indole-3-propanoic acid	Organoheterocyclic compounds	Indoles and derivatives	8.28623e+07	2.25717e+07	4.7036e+07	1.74418e+07	2.70507e+07	2.56053e+07	3.8381e+07	5.57226e+07	1.6795e+08	1.97132e+08	1.97003e+08	1.22354e+08	1.93279e+08	1.31598e+08	2.20235e+08	1.80769e+08	6.77775e+07	2.47264e+08	2.53688e+07	2.31285e+07	1.95067e+07	2.34015e+07	3.02573e+07	3.90505e+07	4.23374e+07	2.70303e+07	5.80766e+07	5.44723e+07	3.76587e+07	5.64394e+07	1.19862e+08	5.5907e+07	8.79555e+07	8.15073e+07	4.95088e+07	5.36839e+07
pos-M191T170	5-Methyl-5-phenylhydantoin	Unknown	-	3.73807e+08	4.78989e+08	5.31998e+08	4.1545e+08	5.36407e+08	5.4491e+08	4.44335e+08	3.94365e+08	2.97426e+08	2.55399e+08	2.65246e+08	3.71373e+08	3.56618e+08	2.48918e+08	4.29117e+08	2.03342e+08	2.427e+08	2.43873e+08	4.5034e+08	3.87814e+08	4.32279e+08	2.92587e+08	3.72884e+08	4.17827e+08	4.79612e+08	3.72869e+08	3.75196e+08	3.45297e+08	4.62901e+08	3.44597e+08	3.13195e+08	3.20501e+08	2.42559e+08	4.28833e+08	6.0453e+08	5.38618e+08
pos-M191T183	6-Formylumbelliferone	Phenylpropanoids and polyketides	Coumarins and derivatives	1.44317e+08	1.85674e+08	1.77582e+08	1.5145e+08	1.82161e+08	1.57229e+08	1.9084e+08	1.78871e+08	1.4732e+08	1.87114e+08	1.74437e+08	1.9261e+08	1.87286e+08	1.60071e+08	2.07776e+08	1.75228e+08	2.09122e+08	1.66896e+08	1.29965e+08	1.24386e+08	1.32192e+08	1.43907e+08	1.38239e+08	1.43827e+08	1.49769e+08	1.32724e+08	1.7243e+08	1.62649e+08	1.50305e+08	1.59117e+08	1.74156e+08	1.73699e+08	1.59214e+08	2.01819e+08	1.99435e+08	1.5746e+08
pos-M192T377	N-Ethyl-N-methylcathinone	Unknown	-	8.80591e+07	1.13718e+08	1.13546e+08	1.18628e+08	1.28727e+08	1.16378e+08	1.22617e+08	1.10705e+08	1.1509e+08	1.16372e+08	1.22431e+08	1.15572e+08	1.15471e+08	1.23222e+08	1.33616e+08	1.21142e+08	1.33598e+08	1.22594e+08	1.13691e+08	1.13719e+08	1.14041e+08	1.24508e+08	1.16506e+08	1.22815e+08	1.154e+08	1.19321e+08	1.13886e+08	1.13869e+08	1.14745e+08	1.26341e+08	1.25811e+08	1.36113e+08	1.2573e+08	1.2997e+08	1.19353e+08	1.1631e+08
pos-M192T406	5-Hydroxyindole-3-acetic acid	Organoheterocyclic compounds	Indoles and derivatives	6.19214e+06	9.1671e+06	6.96733e+06	5.66589e+06	5.02517e+06	9.58497e+06	98843.9	1.14044e+07	2.36576e+07	5.25727e+07	3.01873e+07	2.13358e+07	3.0153e+07	1.44452e+07	1.52255e+07	2.10377e+07	2.27493e+07	3.72862e+07	3.5527e+06	6.24043e+06	4.28925e+06	3.45039e+06	4.20433e+06	4.69221e+06	4.49298e+06	3.78195e+06	9.49214e+06	5.13265e+06	7.06385e+06	4.94091e+06	3.40861e+06	3.16743e+06	4.18791e+06	4.35814e+06	2.79505e+06	6.72537e+06
pos-M192T564	DEET	Unknown	-	8.01874e+07	7.94612e+06	1.55974e+07	9.22123e+06	8.48426e+06	1.47688e+07	9.87694e+06	1.18122e+07	8.32758e+06	8.94914e+06	8.138e+06	7.029e+06	1.11395e+07	7.80009e+06	1.19221e+07	7.94025e+06	1.16325e+07	9.91099e+06	7.95081e+06	8.36081e+06	1.04162e+07	3.89765e+06	1.05025e+07	7.26332e+06	3.37769e+06	1.16887e+07	1.55014e+07	9.34895e+06	9.40099e+06	1.19146e+07	1.06533e+07	1.03603e+07	9.55315e+06	8.0262e+06	7.48386e+06	9.16655e+06
pos-M193T557	.alpha.-Ionone	Lipids and lipid-like molecules	Prenol lipids	2.53853e+08	6.80379e+07	9.61733e+07	5.59443e+07	7.10075e+07	5.11497e+07	9.06334e+07	5.30952e+07	4.29008e+07	9.24657e+07	8.07067e+07	7.15735e+07	9.64339e+07	7.46237e+07	4.95642e+07	1.37707e+08	6.02634e+07	8.25534e+07	3.89489e+07	7.02518e+07	7.92643e+07	3.56007e+07	6.7998e+07	1.6035e+08	6.43948e+07	5.90479e+07	4.07261e+07	5.39481e+07	8.21263e+07	1.35083e+08	1.01787e+08	7.67905e+07	1.57273e+08	1.88514e+08	1.04179e+08	7.94079e+07
pos-M194T215_2	1,3-Benzodioxole-4-ethanamine, N,.alpha.-dimethyl-	Unknown	-	2.62099e+07	2.92498e+07	2.81546e+07	2.70704e+07	2.74578e+07	3.46741e+07	2.71643e+07	2.77361e+07	2.44445e+07	1.95824e+07	2.52621e+07	2.76604e+07	2.83121e+07	2.43773e+07	2.76106e+07	3.12061e+07	2.41838e+07	2.01473e+07	3.37377e+07	3.41875e+07	3.39114e+07	4.22611e+07	3.98387e+07	3.86758e+07	2.98049e+07	3.10478e+07	3.40921e+07	3.95569e+07	3.75396e+07	3.626e+07	3.27307e+07	3.06875e+07	2.72174e+07	3.41611e+07	3.99489e+07	3.27548e+07
pos-M194T366_2	1-(1',3'-Benzodioxol-5'-yl)-2-butanamine	Unknown	-	9.19917e+07	9.23489e+07	1.04318e+08	9.26089e+07	9.55303e+07	9.86761e+07	8.74226e+07	9.15514e+07	9.74379e+07	8.64324e+07	8.54618e+07	8.78664e+07	9.95046e+07	9.33418e+07	9.62093e+07	9.16237e+07	1.03637e+08	8.8246e+07	1.00713e+08	9.67719e+07	9.51613e+07	1.03297e+08	1.0056e+08	1.02894e+08	1.04447e+08	1.06698e+08	1.0111e+08	9.68656e+07	9.82583e+07	1.04386e+08	1.0143e+08	1.06706e+08	9.69346e+07	1.0265e+08	1.0653e+08	1.01127e+08
pos-M194T413	Phenaceturic acid	Organic acids and derivatives	Carboxylic acids and derivatives	2.16298e+08	2.25622e+08	2.43439e+08	1.70391e+08	2.14786e+08	1.73398e+08	2.31854e+08	2.92636e+08	2.76452e+08	2.06191e+09	2.27285e+08	2.13493e+08	2.56075e+08	2.3337e+08	3.18409e+08	2.24931e+08	1.0917e+08	3.99293e+08	1.19124e+08	8.46745e+07	1.11038e+08	6.84e+07	8.74972e+07	8.46273e+07	8.28573e+07	7.88951e+07	8.81581e+07	7.73485e+07	6.83722e+07	7.62538e+07	1.06671e+08	8.19824e+07	1.76608e+08	6.73338e+07	9.39488e+07	1.08911e+08
pos-M194T423	N-Benzyl-2-methyl-.beta.-alanine	Unknown	-	2.35602e+07	7.77165e+06	1.69876e+07	2.06501e+07	9.30101e+07	7.25297e+06	8.79809e+06	1.98754e+07	6.41985e+07	1.10523e+07	1.22999e+07	2.67828e+07	1.37519e+07	4.65576e+07	1.13193e+07	9.36207e+06	1.2742e+08	1.09529e+07	6.79197e+06	8.64597e+06	9.49741e+06	5.85753e+06	2.23567e+07	6.3141e+06	1.98766e+07	6.36939e+06	1.93459e+07	8.81215e+06	1.2631e+07	1.40019e+07	1.1401e+07	1.27945e+07	1.00367e+07	9.31925e+06	7.98806e+06	1.70406e+07
pos-M194T656_2	1,3-Benzodioxole-4-ethanamine, N,.alpha.-dimethyl-	Unknown	-	1.23683e+07	1.06596e+07	1.25829e+07	1.05888e+07	1.14032e+07	1.21786e+07	1.12365e+07	1.13086e+07	1.03654e+07	1.09221e+07	1.09602e+07	1.00656e+07	1.37624e+07	1.45277e+07	1.22964e+07	1.1611e+07	1.22778e+07	1.06294e+07	1.08675e+07	1.08564e+07	1.13476e+07	1.02276e+07	1.18368e+07	1.33423e+07	1.19314e+07	1.2691e+07	1.13332e+07	1.16861e+07	1.09284e+07	1.18639e+07	1.11453e+07	1.22877e+07	1.01452e+07	1.18797e+07	1.31401e+07	1.20027e+07
pos-M195T376	Tetraethylene glycol	Unknown	-	1.95857e+07	1.39494e+07	1.69986e+07	1.62718e+07	1.94292e+07	1.50722e+07	1.72275e+07	1.47517e+07	3.08655e+07	2.59403e+07	1.48833e+07	1.43064e+07	1.6459e+07	1.61142e+07	1.5238e+07	1.67046e+07	1.68527e+07	2.73762e+07	1.39722e+07	1.40275e+07	2.66324e+07	1.49143e+07	2.59158e+07	2.92839e+07	1.53024e+07	2.96566e+07	1.4966e+07	2.68361e+07	2.82103e+07	4.69701e+07	4.35107e+07	5.1362e+07	1.96e+07	3.71912e+07	2.90907e+07	1.46553e+07
pos-M195T395	2-[(4-Aminobenzoyl)amino]acetic acid	Unknown	-	1.1328e+06	5.30335e+06	4.33551e+06	3.09906e+06	4.11653e+06	3.52937e+06	4.13666e+06	4.49128e+06	4.85738e+06	5.36662e+07	4.82855e+06	5.87395e+06	3.55615e+06	5.72472e+06	6.74189e+06	4.33139e+06	2.42594e+06	4.20188e+06	1.88128e+06	1.82342e+06	2.80613e+06	1.27751e+06	2.07753e+06	3.26271e+06	1.50777e+06	2.22541e+06	1.91401e+06	2.49916e+06	1.5717e+06	1.71268e+06	2.28762e+06	2.1248e+06	1.85507e+06	1.63013e+06	2.30507e+06	1.87159e+06
pos-M197T520	Dodeca-2(E),4(E)-dienoic acid	Lipids and lipid-like molecules	Fatty Acyls	3.19136e+07	1.16982e+07	1.6476e+07	8.69298e+06	1.16504e+07	7.56637e+06	1.37472e+07	8.39455e+06	5.11561e+06	1.69524e+07	1.6857e+07	1.38047e+07	1.20189e+07	1.50291e+07	7.6635e+06	2.19868e+07	6.99854e+06	1.34167e+07	4.62681e+06	8.31234e+06	1.09204e+07	5.07405e+06	1.26269e+07	2.3347e+07	9.5258e+06	8.75867e+06	6.80506e+06	8.84276e+06	1.49083e+07	1.78485e+07	1.49966e+07	1.17992e+07	3.13564e+07	3.32427e+07	1.7857e+07	1.18386e+07
pos-M198T370	2-Methoxyestrone	Lipid metabolism	Steroid homone metabolism	2.39619e+06	2.00771e+06	3.08889e+06	1.6933e+06	1.6051e+06	2.05442e+06	2.05469e+06	1.76989e+06	2.43339e+06	3.65576e+06	2.201e+06	1.04138e+06	3.56242e+06	2.40983e+06	2.48265e+06	1.9553e+06	1.78676e+06	4.49973e+06	2.15798e+06	2.18478e+06	2.18794e+06	1.92371e+06	1.84753e+06	2.18082e+06	2.12949e+06	2.51654e+06	2.30786e+06	2.08976e+06	2.16643e+06	2.00376e+06	2.30956e+06	2.18405e+06	2.23678e+06	2.47202e+06	2.04639e+06	2.29299e+06
pos-M198T463	(+)-Myrtenyl formate	Lipids and lipid-like molecules	Prenol lipids	3.08799e+06	1.63216e+06	1.87072e+06	1.12214e+06	1.25193e+06	2.12033e+06	3.57236e+06	1.2302e+06	1.2638e+06	2.32135e+06	5.60835e+06	3.24038e+06	1.63032e+06	1.60193e+06	2.80894e+06	3.97198e+06	2.5695e+06	3.11189e+06	3.26691e+06	2.21711e+06	2.97728e+06	754815	1.36506e+06	2.64744e+06	2.56018e+06	1.2283e+06	1.23588e+06	1.61928e+06	2.21346e+06	1.4811e+06	2.91514e+06	6.06169e+06	3.62067e+06	4.23322e+06	1.58137e+06	1.44287e+07
pos-M198T487	2-trans-6-cis-Dodecadienal	Organic oxygen compounds	Organooxygen compounds	5.4952e+07	2.27491e+07	2.22311e+07	1.27294e+07	1.60557e+07	1.98805e+07	2.03703e+07	1.67435e+07	9.86353e+06	1.3796e+07	1.73864e+07	1.39373e+07	1.48522e+07	2.92818e+07	6.23731e+06	1.74457e+07	2.18702e+07	1.37288e+07	1.5542e+07	1.40046e+07	2.24067e+07	7.86683e+06	1.48504e+07	2.70294e+07	1.23147e+07	9.62014e+06	7.47742e+06	1.01915e+07	1.56397e+07	2.76634e+07	1.58789e+07	1.1084e+07	2.56267e+07	3.24574e+07	1.37636e+07	1.28075e+07
pos-M199T12	.gamma.-Dodecalactone	Unknown	-	1.29924e+06	2.48957e+07	1.00512e+07	1.62262e+07	1.60029e+07	1.78755e+07	2.63839e+07	7.40186e+06	2.86106e+06	2.56349e+07	1.55423e+07	2.10634e+07	1.06186e+07	2.00661e+07	9.37665e+06	1.92965e+07	1.89434e+07	2.39807e+07	1.33892e+07	2.16165e+07	1.55544e+07	2.57529e+07	2.62671e+07	2.54738e+07	1.12169e+07	6.44124e+06	2.59214e+07	1.209e+07	2.44195e+07	1.86653e+07	2.26137e+07	1.89937e+07	1.65744e+07	2.62447e+07	1.03092e+07	2.31573e+07
pos-M200T178	2-Chloro-L-phenylalanine	Organic acids and derivatives	Carboxylic acids and derivatives	2.97455e+07	6.54572e+07	6.95572e+07	4.77147e+07	5.87565e+07	4.0283e+07	6.54093e+07	6.503e+07	4.32657e+07	5.31551e+07	3.22676e+07	3.31097e+07	3.82597e+07	2.97902e+07	5.51204e+07	3.57477e+07	2.8439e+07	4.1263e+07	5.51658e+07	3.07994e+07	3.07571e+07	3.58605e+07	3.12871e+07	3.02678e+07	5.53131e+07	3.0497e+07	3.63436e+07	3.92806e+07	5.61773e+07	3.58473e+07	3.58542e+07	3.55519e+07	3.48772e+07	4.19389e+07	7.54423e+07	3.77948e+07
pos-M200T486	10-Undecynoic acid	Organic acids and derivatives	-	1.25912e+08	1.70185e+07	3.16149e+07	1.8276e+07	2.29752e+07	2.01616e+07	1.91344e+07	1.39941e+07	1.06391e+07	1.80463e+07	2.49722e+07	2.32214e+07	1.72891e+07	1.67715e+07	1.81667e+07	2.10322e+07	1.51368e+07	2.098e+07	1.1412e+07	1.25341e+07	1.67312e+07	9.23004e+06	1.44893e+07	1.75602e+07	2.46288e+07	1.42277e+07	1.05436e+07	1.25515e+07	1.62411e+07	2.41027e+07	1.63373e+07	1.92353e+07	2.12023e+07	2.5242e+07	1.52739e+07	2.14907e+07
pos-M202T481	DDAO	Unknown	-	4.55322e+07	4.16134e+06	9.53189e+06	2.85732e+06	6.21664e+06	4.81458e+06	7.97677e+06	2.52134e+06	4.10186e+06	1.0625e+07	4.22462e+06	3.77758e+06	5.42219e+06	1.05203e+07	1.78825e+07	4.91009e+06	5.78627e+06	3.20777e+06	3.2078e+06	5.68148e+06	2.1402e+07	6.88537e+06	1.12536e+07	1.51915e+07	7.42692e+06	3.94626e+06	3.62004e+06	7.7595e+06	1.62448e+07	1.17893e+07	6.11813e+06	3.47915e+06	4.36766e+06	9.26648e+06	7.51838e+06	9.02984e+06
pos-M204T198	(S)-Malate	Carbohydrate metabolism	Citrate cycle (TCA cycle) metabolism	537504	728926	510075	512769	828984	2.79784e+06	842915	594457	923510	907722	510868	930088	684963	543247	816640	704854	809453	1.00757e+06	735736	847134	801411	987314	790069	1.01266e+06	1.0251e+06	1.06075e+06	562782	553875	604813	687683	536191	1.82843e+06	635720	781526	184801	742902
pos-M210T256	L-Valine	Amino acid metabolism	Valine，leucine and isoleucine matabolism	2.80755e+06	3.93312e+06	5.05852e+06	3.27077e+06	2.89265e+06	2.65096e+06	3.64017e+06	1.75938e+06	4.85984e+06	2.92962e+06	4.41154e+06	2.13842e+06	2.49373e+06	2.86543e+06	2.71051e+06	940549	2.30038e+06	2.13639e+06	4.80318e+06	1.43402e+06	4.61914e+06	4156551	1.70452e+06	5.82508e+06	3.52439e+06	3.20119e+06	499990	1.25547e+06	1.12571e+06	2.91883e+06	1.13171e+06	2.10422e+06	1.50143e+06	3.4302e+06	3.29771e+06	3.0097e+06
pos-M218T100	4-Methyl-2-oxopentanoate	Amino acid metabolism	Valine，leucine and isoleucine matabolism	2.5072e+06	6.31595e+06	4.90197e+06	2.84413e+06	2.1544e+06	3.11161e+06	2.46581e+06	2.61469e+06	5.17173e+06	2.36956e+06	651963	2.95473e+06	2.60361e+06	2.61549e+06	2.19403e+06	2.56781e+06	2.76417e+06	2.10347e+06	1.82653e+06	5.36951e+06	3.21813e+06	2.7635e+06	3.0435e+06	2.64988e+06	5.11636e+06	1.55885e+06	2.28726e+06	2.76995e+06	755061	2.20376e+06	3.33336e+06	3.3261e+06	3.04319e+06	5.33861e+06	2.72917e+06	2.49882e+06
pos-M222T181	3-(4-Hydroxyphenyl)pyruvate	Amino acid metabolism	Phenylalanine, tyrosine and tryptophan metabolism	570686	538730	377559	600566	521639	404964	576119	577679	382361	396304	376446	332824	433496	493458	237358	448459	507002	587496	653893	537315	672057	457211	517139	644092	581581	573275	697517	515303	428756	558042	509399	451952	602331	627247	605745	482765
[truncated: 37 more rows]
