# Supplementary material for: Effects of Chronic Intermittent Hypoxia and Chronic Sleep Fragmentation on Gut Microbiome, Serum Metabolome, Liver and Adipose Tissue Morphology
Source: Front Endocrinol (Lausanne). 2022 Feb 1;13:820939. doi: 10.3389/fendo.2022.820939 (PMC8846366; doi:10.3389/fendo.2022.820939)
Supplement: Supplementary Table S4 — Effects of CSF on the serum secondary metabolites. [file Table_4.xlsx]

## Sheet: Sheet1
ID	MS2Metabolite	MS2superclass	MS2class	NS_1	NS_2	NS_3	NS_4	NS_5	NS_6	NS_7	NS_8	NS_9	CSF_1	CSF_2	CSF_3	CSF_4	CSF_5	CSF_6	CSF_7	CSF_8	CSF_9	NS_HFD_1	NS_HFD_2	NS_HFD_3	NS_HFD_4	NS_HFD_5	NS_HFD_6	NS_HFD_7	NS_HFD_8	NS_HFD_9	CSF_HFD_1	CSF_HFD_2	CSF_HFD_3	CSF_HFD_4	CSF_HFD_5	CSF_HFD_6	CSF_HFD_7	CSF_HFD_8	CSF_HFD_9
neg-M103T125	Acetone	Organic oxygen compounds	Organooxygen compounds	21433.1	24773.5	30806.6	22317.6	23969.2	27364.7	22231.3	27436.2	27832.1	24736.7	27663.3	21797.9	31051	28946	23641.4	25626.5	14747.1	15773.6	8206.44	22533.4	14358.5	26321.6	20254.7	26083.6	23686.2	29250.7	19283	25871	8762.23	28029.5	8512.45	27479.6	9186.49	9876.05	28531.3	21509
neg-M1040T344	AcylGlcADG 54:13; AcylGlcADG(16:3/16:4/22:6)	Lipids and lipid-like molecules	Glycerolipids	4796.51	5318.08	6789.77	4621.52	6757.02	7084.29	6811	6899.57	5434	5620.48	8915.59	7465.88	6793.24	10211.4	8759.45	8729.04	8753.81	6049.57	5859.63	3510.63	2583.25	3609.94	6161.36	4884.3	6228.04	2985.75	3685.11	2385.76	3979.66	3021.72	4618.05	3239.51	3927.52	3214.09	3294.05	3898.62
neg-M115T138	3-Oxopentanoic acid	Organic acids and derivatives	Keto acids and derivatives	11560.5	14486.4	12691.9	11847	14064.2	11900.8	11760	13377	17697.1	17342.9	14103.5	16033.8	19394.4	15523.3	16716.1	16439.7	16235.1	18262.4	16637.7	30278.8	19981.9	21657.4	21078.8	15825.1	18536.2	26523.3	19565.4	24376.6	25009.8	17338.2	22086.8	20719.1	22497.3	25576.3	22537.7	23729
neg-M115T63	Maleic acid	Organic acids and derivatives	Carboxylic acids and derivatives	1208.29	2050.46	1917.97	1615.16	2125.19	1832.06	1967.4	2132.86	2119.48	1689.46	1400.54	2313.14	1799.76	2030.01	1371.72	1140.73	1679.77	1781.42	1625.78	1609.87	509.843	1451.17	1679.39	1920.9	2119.77	1425.22	1106.43	1465.03	816.856	952.533	1315.6	1115.91	1028.19	1248.99	982.088	1784.41
neg-M116T361	L-Phenylalanine	Amino acid metabolism	Phenylalanine, tyrosine and tryptophan matabolism	189762	183016	215761	372603	198643	204465	434286	638101	215902	163054	198446	191772	194603	200006	228520	588778	205400	196542	101626	101610	100510	101451	101679	101921	102120	101425	101106	480571	240712	186793	197255	174262	190322	188388	183637	203744
neg-M116T66	N-Acetylglycine	Organic acids and derivatives	Carboxylic acids and derivatives	3770.11	3744.58	5370.97	3905.71	4355.17	4966.1	4196.46	5082.21	4046.06	3888.27	4938.92	3952.3	4600.79	3988.48	4156.71	4171.82	4512.33	4524.98	3620.23	4777.38	5483.32	4062.53	3659.66	3099.74	4148.83	4770.01	4659.38	3209.11	3286.37	3250.3	3179.77	3531.94	3352.74	3378.43	3587.61	3353.11
neg-M117T101	Methylmalonic acid	Organic acids and derivatives	Carboxylic acids and derivatives	12145.7	19465.7	13239.9	17821	19225.9	14355.8	17642.6	17693.1	18821.8	12552.2	10492.5	15352.4	12474.2	12641.7	14578.8	14214.1	16774.7	16779.2	35700.6	17419.3	15470.4	16020.6	26145.6	27454.4	26286.2	19827.8	17719.7	18680.5	12768.7	18328.3	13500.2	16795.8	15449.5	16014.3	22331.4	21447
neg-M117T142	2-Hydroxy-2-methylbutyric acid	Lipids and lipid-like molecules	Fatty Acyls	68460.5	50276.1	63642.7	57069.7	61927.3	68140.9	63431.5	63841.7	62290.9	68159.4	76568.7	60975.9	71952.3	74253.1	68637.3	74103.5	68758.5	67865.4	93877	95429	82780.7	92803.6	104989	92437.8	96213.9	102136	87160.4	81140.4	77902.6	77839	69824.5	80391	73597.1	80121.9	82403	81916
neg-M117T84	Succinic acid	Organic acids and derivatives	NA	2217.09	3685.47	2617.04	4096.68	1666.06	1414.63	931.918	2975.35	61.1466	94.9834	1659.76	609.012	2184.96	259.44	1430.5	172.281	44.742	140.51	6714.51	1188.67	2324.99	1412.99	4673.79	1144.22	4804.94	198.284	764.391	3353.06	1156.02	3208.18	2550.61	1649.34	1284.33	1961.11	213.716	87.8422
neg-M119T66	4-Deoxythreonic acid	Organic oxygen compounds	Organooxygen compounds	4730.89	2206.82	4194.97	2592.09	3060.78	4658.55	5112.15	3817.63	2535.01	3109.61	4950.95	2393.36	3810.1	4488.74	2140.4	3042.91	4222.92	2436.69	4902.15	4688.49	5012.86	4498.44	4924.52	5099.5	5058.93	4650.9	3899.31	4190.23	5140.63	3217.73	3018.92	4948.65	4454.79	4652.25	3843.46	3036.22
neg-M124T53	Taurine	Organic acids and derivatives	Organic sulfonic acids and derivatives	28115.3	31609.7	20873.7	32344.1	23099.3	28398.8	20239.3	21908.4	28514.8	26975.8	21230.4	23973	14702	22589.8	28434.6	16561.7	25975	20954.4	22682.3	22045.4	17433.6	21603.4	21600.7	28137.8	26469.2	25059.3	20084.2	27134.6	19568.9	31425.5	17607.9	25328.8	16999	25582.3	24059	20270.8
neg-M128T70	Pyroglutamic acid	Organic acids and derivatives	Carboxylic acids and derivatives	21974.9	21261.1	21029.9	19924.1	22245.7	23008.3	24076.6	21676.4	23756.3	19255.3	21365.6	19431.1	16927.1	22291.5	22956	20533.3	19562.4	15916.3	19671.1	17465	20294.4	22136.8	18641.5	19978.3	20239.7	19373.1	20055.6	18353.6	14321.7	18672.9	19461.4	20673.7	18137.3	21848	19220.3	19912.4
neg-M128T97	dimethadione	Organoheterocyclic compounds	Azolidines	11696.2	11792.2	11665.1	13285	12110.4	11607.4	12525	11752.9	12426.4	11727.8	10834.7	10436.5	10981.4	11077.9	11155.2	11330.5	11618	9535.99	10181	9858.11	11027.7	11367	11033	11338.5	10523	11547.9	12136.6	10939.1	9634.38	10399.1	10629.4	12393.3	11181.6	9842.34	10645.2	11825.4
neg-M129T152_2	Methacrolein	Organic oxygen compounds	Organooxygen compounds	126270	173979	126934	163462	155830	134575	144155	161901	152127	180104	151958	193587	164952	166912	187655	179617	177066	193593	215257	288601	199895	245328	247152	199697	220413	247973	242705	320773	224723	215457	240705	228753	238709	285008	293090	294444
neg-M129T70_1	2-Hydroxyglutaric acid lactone	Organoheterocyclic compounds	Lactones	5784.76	6329.84	7214.45	6264.27	6409.97	6381.4	5618.74	7666.53	6092.06	4370.95	3514.55	5858.61	4210.2	3957.44	5614.79	4695.25	4416.73	4924.05	6009.99	5060.6	5080.9	5641.77	6350.53	5071.37	4746.38	4309.38	4486.71	5328.75	4664.75	5698.41	3489.1	4736.21	3486.47	4599.33	5545.32	4016.52
neg-M129T97_1	Citraconic acid	Lipids and lipid-like molecules	Fatty Acyls	2991.79	3054.05	3138.56	2855.65	4076.98	3400.17	2824.17	4203.36	3775.58	3352.7	1652.54	2673.91	2565.43	2366.47	2529.73	3236.19	3015.25	2927.11	2335.73	2554.41	3009.83	2860.47	2978.61	3576.53	2841.94	2957.03	2484.55	2440.31	2297.89	3084.67	2003.87	3292.31	2613.9	1949.76	3036.89	1932.55
neg-M130T112	L-Norleucine	Organic acids and derivatives	Carboxylic acids and derivatives	56024.4	50442.7	53829.4	50392.9	63401.8	48134.5	52701.7	50888.6	55450.3	54440.3	48753.5	42936.1	36877.4	47107.3	48144.7	49929.6	48993.8	50560.4	38401.4	40455.6	54925.5	45701.3	39839.3	46078.4	42450.5	55210.7	59767.1	66542.8	52800.9	42488.9	50305.7	47868.3	44387.8	58959.6	68720.9	66217.6
neg-M133T62	D-Malic acid	Lipids and lipid-like molecules	Fatty Acyls	20899.4	22035.2	20322.9	26907.2	23077.2	24014.5	23680.5	26976.8	27043.4	21825.8	18322.7	21846	17011.5	19467.5	22424.5	19080	25481.3	20907	32126.8	16751.9	13056.8	16900.1	22535.5	22669.8	23648	17641.4	14074.8	19732.4	9920.2	15333.1	15776	12917.1	14250.9	14590.2	16515	17615.9
neg-M135T55	Peracetic acid	Organic acids and derivatives	Carboxylic acids and derivatives	6662.66	6936.43	7779.73	9070.66	7958.12	7888.48	7538.54	7919.86	7042.63	6382.87	9217.81	5633.3	2985.65	8005.42	6232.57	5062.83	7606.45	4626	10877.1	6284	4806.06	5715.1	9078.38	9795.89	9280.84	6066.25	5175.84	4730.55	5317.37	5355.19	8576.65	4207.63	6560.92	6174.57	4889.12	6491.68
neg-M138T166	2-Nitrophenol	Benzenoids	Phenols	2064.29	1988.06	1736.94	1752.86	1866.98	1975.86	1916.79	1716.01	1660.06	1491.86	1376.82	1782.88	2174.05	1712.74	1469.67	1806.21	1750.44	2446.7	1660.48	1624.33	1884.33	1700.57	1666.19	1792.25	1676.62	2347.96	2033.92	1967.87	2045.95	1736.17	2097.9	1786.96	1848.29	2035.36	2023.95	1936.28
neg-M142T135	Trimethadione	Organoheterocyclic compounds	Azolidines	7157.68	7313.62	9362.55	4162.84	8165.9	8365.57	5888.52	9080.82	8820.25	9488.03	8890.66	6573.27	10155.4	9017.64	7242.37	7648.85	8226.77	8175.9	3206.05	11606.4	4691.47	5740.86	7194.6	4965.5	4851.89	7990.4	6037.89	5734.7	4092.29	2939.26	3158.71	4822.69	3787.61	4395.22	4127.34	4752.23
neg-M142T138	Trimethadione	Organoheterocyclic compounds	Azolidines	1386.66	1479.24	1462.63	1514.17	1473.84	425.586	1774.89	1236.16	1319.9	1458.67	1297.26	1091.4	1333.15	1419.4	1411.37	1673.59	1291.78	1293.49	1198.71	1451.18	2013.47	1721.75	1532.92	1682.61	1243.24	1792.14	1812.86	1648.04	1721.15	1744.8	1725.87	1580.41	1597.36	1692.35	1730.51	2387.79
neg-M144T137	N-Isobutyrylglycine	Organic acids and derivatives	Carboxylic acids and derivatives	15648.6	15024	19617.6	12146.6	15192.9	17548.7	12134.2	17582.8	16797.9	15186.8	16450.5	13277.1	15362.7	14468.7	13707.5	16340.2	14848.5	14759.3	10490.8	15989.4	12850.7	12103.4	11908.8	12937.6	11407	14616.1	11716.2	12307.3	8470.96	10806.9	7137.13	8774.03	8463.22	10093.9	10478.8	9983.68
neg-M144T161	Indole-3-carboxyaldehyde	Organoheterocyclic compounds	Indoles and derivatives	6394.03	6028.58	6925.99	6961.75	6196.69	6818.59	7276.77	6868.92	7119.7	5302.78	6710.06	5055	4886.23	5811.33	5116.18	5436.88	5997.17	5289.31	4288.32	6348.85	3106.23	5963.8	5398.75	3725.71	5053.63	5339.81	4986.95	8879.41	4728.99	5088.02	5328.88	5631.03	5574.28	6856.97	7277.31	7530.3
neg-M145T137	2-Ethylacrylic acid	Lipids and lipid-like molecules	Fatty Acyls	1101.73	1435.84	1232.78	846.763	1218.23	1478.23	1171.87	2317.53	1178.72	1070.7	1080.03	1045.62	1010.4	998.452	1313.41	1215.75	1171.51	931.593	952.496	1034.63	1508.37	1082.91	1488.68	991.847	1141.17	1185.5	1121.56	754.45	743.095	761.949	729.84	837.014	563.401	801.478	662.738	468.997
neg-M145T138	2-Ethylacrylic acid	Lipids and lipid-like molecules	Fatty Acyls	2824.49	3720.54	3152.78	2675.15	2149.24	3894.9	3557.99	3249.59	1877.21	4133.71	3219.96	2510.23	3081.21	2978.69	3578.03	3742.29	2931.54	2836.91	3144.9	2761.51	2984.88	2656.22	3241.97	3124.51	2908.68	2748.77	3014.02	2903.73	1241.56	2818.84	1981.37	2406.19	3370.42	1225.39	2906.25	3126.8
neg-M145T53	Glutamine	Organic acids and derivatives	Carboxylic acids and derivatives	15276.1	13184.2	12914.1	12194	11645.3	15580	11437.2	13051.9	15737	11919.4	11601.1	10012.1	10485.4	14471	12249.6	9405.85	13400.8	9253.35	12667.1	14035.3	12484.9	13795.9	13145.6	16396	13694.9	13053.3	14281.1	11311.6	11819.7	12462.2	12338.2	10444.1	11258.7	11179.8	11499.2	16601.6
neg-M145T64	Oxoglutaric acid	Organic acids and derivatives	Keto acids and derivatives	5008.84	5059.04	5986.73	6869.29	5446.06	5982.81	5346.98	6372.77	6144.99	5666.52	7254.91	5323.76	7877.3	6375.1	5471.59	6670.78	6186.57	6313.78	9382.76	7678.78	4647.6	4425.02	8250.36	6577.05	6691.55	6465.96	5329.31	5314.17	3213.1	4944.45	6575.2	3741.12	5462.58	4102.84	5432.44	6234.91
neg-M146T53	L-Glutamic acid	Organic acids and derivatives	Carboxylic acids and derivatives	981.432	677.31	752.13	1215.65	735.472	1302.02	835.481	1290.42	705.487	1122.42	641.609	731.445	531.627	728.191	1096.51	1024.18	1090.1	861.928	633.142	1211.84	810.597	528.758	1088.63	825.348	718.376	1090	636.442	908.852	836.712	812.618	592.416	806.476	802.262	477.149	864.275	897.483
neg-M146T54	L-Glutamic acid	Organic acids and derivatives	Carboxylic acids and derivatives	4624.89	4690.88	7284.58	4623.89	5239.53	6646.61	4137.97	5024.2	6693.57	4077.41	3621.81	4112.26	3671.12	3966.76	4344.06	4136.36	6930.96	4445.49	4118.02	3621.79	3995.86	4068.02	4314.24	4230.07	3161.17	3115.23	3476.21	3405.4	2924.89	4488.79	3648.16	4456.92	3278.04	3777.74	4312.53	3247.86
neg-M147T133	trans-Cinnamic acid	Phenylpropanoids and polyketides	Cinnamic acids and derivatives	1788.96	2913.82	2311.14	2007.72	3025.65	2267.06	2183.8	2849.92	2549.88	2540.27	2604.23	2502.22	2838.6	2449.83	2697.73	2262.15	2638.62	2765.1	2345.63	2526.78	2472.91	2197.89	2311.61	2304.78	2402.34	2247.2	1983.25	2755.5	2829.61	2245.89	2640.98	2575.05	2691.68	2586.32	2433.47	2815.82
neg-M147T134	trans-Cinnamic acid	Phenylpropanoids and polyketides	Cinnamic acids and derivatives	7370.96	8125.17	6944.98	8090.22	9165.23	8679.23	8087.82	8447.35	8782.07	7827.15	7540.11	7937	7508.41	7406.38	8456.46	8212.25	7516.32	8323.66	5749.43	7539.85	7001.3	7400.23	5748.77	7514.65	6371.01	6859.37	7495.87	9004.8	7469.56	7471.22	7817.44	7714.62	6645.85	8066.53	9332.95	8194.28
neg-M147T69	Citramalic acid	Lipids and lipid-like molecules	Fatty Acyls	4328.13	5452.2	5396.4	4048.74	4525.17	5007.74	4090.85	4655.41	5057.62	3485.42	3584.57	4439.12	4193.29	3308.75	3904.32	3093.98	3694.8	3787.97	5913.9	4918.54	5149.15	4212.65	4687.11	4751.65	5118.98	4626.12	3983.56	4159.68	3480.96	4509.13	3117.94	3909.46	3655.63	2836.79	3356.33	3766.07
neg-M148T68	Racemethionine	Organic acids and derivatives	Carboxylic acids and derivatives	1685	2014.36	1496.24	2092.55	1690.96	1812.95	1825.81	1767.54	2212.48	2330.84	1750.35	2383.44	2319.75	2334.47	2025.52	2059.26	2038.46	1910.85	1257.15	1554.39	1946.62	1712.3	1373.07	1379.84	1495.64	2005.6	1775.52	2835.2	1522.26	1814.16	1734.37	1866.56	1700.1	2327.67	2544.3	2567.5
neg-M151T69	Xanthine	Organoheterocyclic compounds	Imidazopyrimidines	30580.5	20883.9	35732.4	17477.7	24284.9	35720	23057.4	28692.5	25237.4	13497.4	3249.19	9577.47	23900.9	8267.42	12760.9	20370	6294.09	17270	226.52	1340.74	200.037	4596.63	629.43	156.649	2600.42	951.166	2214.84	3561.79	469.737	486.681	232.616	321.994	244.212	1551.11	1377.14	1511.28
neg-M151T97	Xanthine	Organoheterocyclic compounds	Imidazopyrimidines	21995.6	12641.4	24291.5	12093.3	19072.6	25305.4	18178	21523.7	19881.5	11909.7	2175.15	7136.32	21743.8	7236.57	8680.42	16157.1	5363.53	13186.5	166.97	995.249	287.972	3654.84	562.927	197.127	1608.87	668.072	1880.4	2328.82	369.796	318.274	201.036	415.694	391.54	1238.51	1409.92	1477.9
neg-M153T148	2,6-Dihydroxybenzoic acid	Benzenoids	Benzene and substituted derivatives	2218.32	6670.33	4699.39	5978.09	4974.98	3636.83	3967.8	5713.64	4958.64	1992.67	1150.5	1116.13	1414.95	1173.81	1546.9	1367.33	1125.64	1705.54	899.7	799.601	897.186	820.871	800.608	817.633	1044.68	797.803	941.393	988.561	912.245	832.757	1016.09	989.405	972.665	764.58	456.707	1035.34
neg-M155T158	2-Hydroxy-2,6,6-trimethylcyclohexanone	Organic oxygen compounds	Organooxygen compounds	3267.11	5066.13	3121.09	2502.95	4107.13	3530.37	2989.95	4201.37	3131.27	2773.56	3037.08	2899.49	3303.96	2753.87	3000.31	2848.67	3161.76	3212.98	2228.28	1546.26	1203.69	1013.04	1613.39	1583.17	1516.08	1167.46	1025.05	1099.59	836.901	1372.44	1123.64	1047.8	1121.61	1079.38	1743.12	1124.98
neg-M159T153	3-Hydroxyoctanoic acid	Organic acids and derivatives	Hydroxy acids and derivatives	4141.36	5836.68	1271.62	5545.18	5367.63	4824.89	5673.61	5292.61	5348.3	4995.49	5841.7	6428.75	1638.58	5598.5	5686.19	5374.07	5380.41	5308.04	5515.25	5194.63	6058.04	5105.72	1194.39	5590.2	5269.56	5498.08	5427.35	5750.71	5514.88	5654.78	5655.16	6027.34	5352.26	1389.78	5479.1	5004.64
neg-M159T165	3-Hydroxyoctanoic acid	Organic acids and derivatives	Hydroxy acids and derivatives	13602.7	21967.5	19515.8	15535.8	18505.2	15528.5	15691.8	19868.7	19902.9	16209.3	14937.5	16597.4	18580.4	15689	16206.2	15796	16934.3	16294.8	19686.8	22494	19783.5	18835.4	22383.3	17620.4	18722.2	20360.8	17152	12923.1	16823	17835.1	16458.1	17129.3	15989.9	18386.8	14909.5	18086.2
neg-M161T105	3-Hydroxy-3-methylglutaric acid	Lipids and lipid-like molecules	Fatty Acyls	3561.37	5148	6800.65	4584.94	4944.87	6005.75	3449.46	6521.94	4448.76	3578.28	5374.25	3810.03	4933.98	7267.4	3984.31	4571.74	4514.02	4753.26	7760.58	4336.32	3716.83	2672.84	4578.49	4534.41	3415.68	4536.85	3083.48	1765.61	3677.94	1847.84	3922.41	2221.48	2541.9	2244.77	3334.63	1920.45
neg-M161T72	3-Hydroxymethylglutaric acid	Lipids and lipid-like molecules	Fatty Acyls	2191.75	2798.67	3175.45	1599.62	1627.39	2294.87	1530.92	2516.07	599.013	732.352	2278.54	2471.46	2317.18	1414.61	1820.52	858.552	565.956	817.049	2422.48	1634.69	1859.9	1043.51	2439.79	1827.44	1820.51	1148.45	1813.43	1053.41	1587.71	1602.61	1436.05	1918.3	1684.27	1203.9	856.486	841.337
neg-M163T151	3-Hydroxycinnamic acid	Phenylpropanoids and polyketides	Cinnamic acids and derivatives	6715.64	8258.54	7674.79	12022	7559.21	6936.8	10021.1	7536.99	9449.63	12242.2	5453.15	11942.3	7107.38	8902.87	12193.2	10012.2	8310.22	10067.2	3132.59	4569.08	3904.32	4553.34	3150.71	3462.87	3876.9	5396.19	4260.32	6945.44	4829.43	4118.39	4187.11	5089.67	4680.55	6423.41	6067.64	5986.15
neg-M164T134	L-(-)-Phenylalanine	Organic acids and derivatives	Carboxylic acids and derivatives	119381	125214	119024	137715	139951	126628	139066	132402	138318	132810	131612	129386	131860	136125	140195	134842	125379	139152	102217	117017	107121	125793	108112	108224	116276	111184	123233	165526	131715	128505	128481	129081	137410	147637	158719	159274
neg-M165T145	Terephthalic acid	Benzenoids	Benzene and substituted derivatives	1801.05	1931.69	2183.55	2217.63	2219.68	2637.04	2633.32	1739.73	2542.55	2015.86	1872.54	1499.04	1984.36	1698.09	2367.54	2541.93	2336.2	2040.41	2040.96	1792.43	1557.62	2100.13	1851.51	1463.75	1864.88	2302.67	2315.24	2533.53	1926.38	2170	1877.05	2488.64	2598.38	1851.18	1895.22	2920.36
neg-M165T154	L-3-Phenyllactic acid	Phenylpropanoids and polyketides	Phenylpropanoic acids	5278.19	5729.9	5235.24	5969.64	5841.92	4336.57	5744.19	4880.65	6302.54	4604.57	5393.14	5736.05	4272.97	5588.83	5264.91	4974.24	4936.93	5416.81	3864.58	4145.71	4630.15	4226.52	3339.35	4308.99	3816.67	3775.68	4347.98	5889.04	4438.5	3524.63	2785.65	4019.28	3413.01	5524.91	4668.11	4020.14
neg-M167T125	Uric acid	Organoheterocyclic compounds	Imidazopyrimidines	14873.1	35788.3	15526.4	35833.9	17113.3	33506.8	34195.3	36183.2	14153	36272.2	20574.3	14905.9	18085.5	21392.6	17835.6	17468.9	19052.6	32782.3	33745.1	16516.7	33961.3	13648	15559	16119.7	28350.5	16654.2	28992.3	16237.8	12676.3	15966.6	26392.4	33134	13122.5	15017.8	32262.9	14297.3
neg-M167T64	Uric acid	Organoheterocyclic compounds	Imidazopyrimidines	198650	188394	203789	226953	192221	196811	202422	189374	197725	192557	201648	187590	168217	187908	208240	192801	208531	176501	172262	208398	165461	177423	177876	194161	163059	187038	191387	177331	160836	191097	152033	173664	154747	167539	198440	179621
neg-M167T95	Uric acid	Organoheterocyclic compounds	Imidazopyrimidines	152600	151294	147191	167040	168583	153326	156347	163226	162919	162862	153191	165027	153085	177581	166348	148584	190460	159461	142675	147629	139618	138360	148652	157169	126820	151136	141772	137703	125482	141912	116039	149113	134978	116557	149603	139708
neg-M171T140	p-Toluenesulfonic acid	Benzenoids	Benzene and substituted derivatives	2857.62	2811.6	2909.07	2097.94	2615.98	2741.39	2290.47	2406.8	1851.91	2516.57	2720.08	3219.55	4459.57	2508.67	2706.13	3416.65	2750.09	4062.31	2301.21	2974.7	3335.81	2359.61	2885.33	2716.54	2231.53	2909.91	2681.44	2933.67	2549.06	3202.75	3398.18	3017.97	2398.41	2864.3	3209.7	2945.29
neg-M172T154	Hexanoylglycine	Organic acids and derivatives	Carboxylic acids and derivatives	149822	189566	171843	128012	178383	169932	136859	188139	149000	146327	141778	163454	168560	160477	159401	164326	169149	180094	63780.1	128210	108732	122922	96955.2	87944.7	90446.9	120940	122431	116734	59857.6	90667.9	68647	71883.1	63296.4	98934.8	111083	99924
neg-M173T105	Gly-Val	Organic acids and derivatives	Carboxylic acids and derivatives	4692.07	5503.12	4630.07	4634.96	6462.52	5272.3	5286.06	5861.63	6245.41	5182.89	2673.8	4437.26	4208.87	3953.28	4554.36	4849.56	4178.28	5881.14	2642.17	3988.01	5001.88	5000.66	3201.15	4023.74	3502.27	5275.2	5231.56	4586.58	4526.4	4417.8	3563.92	4693.93	4425.9	4901.58	5408.29	4670.41
neg-M173T143	Phenol sulphate	Organic acids and derivatives	Organic sulfuric acids and derivatives	283395	280850	270135	341537	277251	262121	316195	250166	297265	254144	374968	354849	301597	324740	325338	305462	359260	314058	161421	166805	246030	194269	175308	208151	182842	219520	212924	243350	277469	280393	231639	276318	226027	240377	257378	235352
neg-M173T70	trans-Aconitic acid	Organic acids and derivatives	NA	11458.9	12240	12466.1	11205.8	11773	11060.7	10973.9	14275.5	12433.2	6794.65	5887.12	11104	7978.49	6646.53	10905.3	8287.29	7706.62	9449.02	10323	9174.58	8615.49	9318.64	8512.8	8508.1	8817.73	7732.88	9274.49	9373.95	7169.76	9610.73	5916.93	10051.9	6422.51	9501.66	9538.01	7817.56
neg-M173T97	trans-Aconitic acid	Organic acids and derivatives	NA	5011.6	5744.91	6259.54	5507.36	7365.83	6034.49	6038.02	7101.64	7509.76	5059.46	3051.99	4890.69	4943.46	4148.23	5014.96	5401.26	4998.1	5733.35	4750.4	4376.41	3982.98	4461.75	5291.23	5248.13	4459.34	4448.05	4761.97	3978.48	2947.36	5007.16	2968.83	5228.33	3439.47	3416.06	5764.97	3976.05
neg-M174T68	N-Acetyl-L-aspartic acid	Organic acids and derivatives	Carboxylic acids and derivatives	3222.17	6155.66	4326.65	3836.73	4817.12	3301.11	3595.68	4559.06	4403.4	4136.15	3728.83	6605.73	5281.99	3319.94	4625.39	4200.48	5154.17	6265.29	3699.46	2988.3	3988.39	2362.94	3396.21	3646.63	3365.85	3537.43	2752.59	3891.56	2789.92	5939.63	2859.21	4803.94	2766.1	3446.8	4620.28	3791.74
neg-M176T139	N-Formyl-L-Methionine	Organic acids and derivatives	Carboxylic acids and derivatives	3510.53	3559.94	2961.32	3280.48	3806.72	2416.56	2942.44	3335.55	2613.91	3271.54	2842.4	4068.01	2830.69	2100.69	3279.39	2617.06	3641.63	3477.39	2669.41	3453.29	1580.82	4279.44	2909.72	2866.3	2779.92	3245.15	2754.45	5641.32	2801.4	3241.4	2438.2	3109.28	2065.58	3717.71	4626.59	5140.32
neg-M177T61	Ethylmalonic acid	Lipids and lipid-like molecules	Fatty Acyls	2601.18	1583.89	3031.91	1100.9	1858.65	2365	1917.16	1944.24	1596.12	1928.06	1782.38	1054.54	440.586	1877.45	1175.89	862.073	1763.62	1130.03	687.753	790.629	651.261	418.209	756.948	690.355	488.211	1001.71	640.011	453.748	451.892	734.448	377.521	655.525	531.848	1061.91	465.022	770.61
neg-M178T146	Hippuric acid	Benzenoids	Benzene and substituted derivatives	16251.5	14941.1	14033.4	14775.5	15487.7	14834.5	16013.9	15017.2	15180.1	17222.8	12096.7	17596	12768.8	13930.2	17070.6	14735	13205.4	14986.6	2566.24	9223.22	4743.94	4168.37	5496.94	3958.13	2994.87	7332.09	4539.38	3132.03	3060.31	3682.1	2010.75	3491	2724.66	3061.68	3093.92	3596.3
neg-M179T137	trans-Caffeic acid	Phenylpropanoids and polyketides	Cinnamic acids and derivatives	2505.18	3055.97	2120.13	3850.41	3355.13	2414.46	4040.43	4251.73	3019.52	3939	3770.31	4291.8	3474.78	3187.67	3918.26	3220.11	3307.48	4288.14	5478.02	4137.35	5435.33	5071.48	4456.06	4284.28	4643.45	4373.2	4684.19	10821.4	8203.09	7728.25	5191.03	6893.31	5524.13	8517.24	8870.43	7781.79
neg-M179T146	trans-Caffeic acid	Phenylpropanoids and polyketides	Cinnamic acids and derivatives	2881.62	3605.41	2389.23	3253.6	2331.9	2555.2	3617.81	2348.21	2619.95	4453.89	2718.31	3721.02	2286.53	2507.65	4245.88	3325.38	2883.47	3164.65	2007.35	1892.09	2153.38	3342.24	2371.77	2241.47	1801.39	1954.9	2758.41	1370.47	2056.04	1994.7	2401.95	2677.36	1999.63	3781.24	2161.37	1858.05
neg-M179T53	Allose	null	null	11440.6	13903.1	11443.6	17204.1	11046	14344.2	14506.2	13704.1	17104.1	12642.3	11992.8	11324.4	10829.9	12364.4	12943.2	11881	15521.9	13025.2	13386.5	13093.4	11699.3	13691.5	15511.9	12026.2	14322.6	13631.7	12916.4	13541.1	16854	14182.1	17067.4	15595.9	13613	16216.4	17666.2	15587.1
neg-M180T99	L-Tyrosine	Organic acids and derivatives	Carboxylic acids and derivatives	27791.8	26234.1	25176.4	29212.1	31858.3	31949.6	34112.1	27663	32233.1	43781.7	31610.4	34992.9	40314.5	44142.6	45170.8	43490.1	41783.3	38960.3	19147.1	32751.3	37803.7	42254.6	24162.3	24381.2	30168	41369.7	43518.7	69066.5	47613.4	41668	44628.7	43810.7	46448.6	65545.8	57314.9	62706.1
neg-M181T140	DL-3-(4-Hydroxyphenyl)lactic acid	Phenylpropanoids and polyketides	Phenylpropanoic acids	10932.4	10203.1	10704.1	9653.77	10559	10982.3	11090.2	11671.1	10692.4	11229.2	13071.8	13480	13097.3	12578.9	14824.8	12875.6	13312.6	12995.2	14458.1	12400.4	13918.7	14628.9	12011.1	12686.1	14149.4	12391.1	12383.2	18795.7	14936.2	16625.4	13791.3	15149.3	13593.2	18431.4	19853	18037.8
neg-M182T115	4-Pyridoxic acid	Organoheterocyclic compounds	Pyridines and derivatives	1499.87	2234.96	1882.16	1536.33	2792.1	1904.22	1822.95	2056.05	2155.2	1880.31	1046.49	1505.65	1291.24	1425.66	2080.86	1512.45	1548.21	1387.86	4060.93	2155.03	4110.14	3336.65	2759.19	4108.02	3238.56	3628.4	3803.18	1009.17	3146.32	2698.55	1985.72	3810.8	2781.38	2356.91	2074.08	1896.21
neg-M185T183	Santene hydrate	Lipids and lipid-like molecules	Prenol lipids	10587.8	16859.9	11148.1	8560.59	10356.5	8433.02	8131.22	13650.7	8242.75	6725.38	9030.63	8157.96	7834.45	6758.9	9791.39	7846.08	7731.61	8534.88	15936	5627.05	4830.34	5822.58	16150.4	14423.2	15425	15398.5	4696.74	4598.48	4686.07	8735.34	5587.09	14336.9	5628.38	7477.78	4527.62	4734.23
neg-M186T145	N-Heptanoylglycine	Organic acids and derivatives	Carboxylic acids and derivatives	11147.7	10840.4	11277.3	12588	10971.1	11089	13090.6	10236.5	11695.6	8711.19	10687.8	12705.6	10457.5	11692.3	11351	10431.7	12138	12116.4	9755.45	11422.1	9342.23	11724.5	12116.1	9975.55	11780.7	12175.1	9528.84	13957.5	10937.6	10710.1	10292	12679.3	9971.79	12013	11430.8	12982.1
neg-M187T151	p-Cresol sulfate	Organic acids and derivatives	Organic sulfuric acids and derivatives	141267	53816.5	177938	157459	102292	162956	151985	117673	179421	281298	208409	174258	142468	235069	223563	216321	189759	180379	171704	136922	159884	152428	157598	167273	162707	148469	158333	201303	169852	129870	159335	154178	176714	174063	168126	189105
neg-M187T152	p-Cresol sulfate	Organic acids and derivatives	Organic sulfuric acids and derivatives	2949.11	2227.04	3208.4	3159.96	2491.4	2671.24	3407.08	2583.22	3985.01	2767.38	2589.58	3110.91	2897.91	2867.08	2556.33	2907.6	2592.85	2896.09	1331.1	2627.89	2677.79	2355.13	1692.71	2855.23	2492.09	2856.54	2400.81	2461.82	1962.45	2915.77	2440.83	2844.02	3247.27	2611.27	2421.05	3984.55
neg-M187T155	Azelaic acid	Lipids and lipid-like molecules	Fatty Acyls	19213.3	21711.8	16416.5	15926.1	20007.9	19200.8	17615.4	18051.3	15199.5	14408.8	15403.9	19648.4	18244.9	14162.9	16827.4	16840.7	16179.6	18248.7	14117.2	12624.1	13809	9518.63	14260.3	14294.2	12869.7	12418.8	12331.4	14314.5	11371.5	12692.3	12459.7	12110.3	11051.4	14354.2	16597.4	15825
neg-M187T160	Azelaic acid	Lipids and lipid-like molecules	Fatty Acyls	1932.51	2009.66	6207.97	2026.33	2135.06	1914.47	2154.6	1930.85	2093.27	5655.78	1982.14	6238.01	2050.78	2310.63	2036.11	2299.18	2033.28	2278.45	880.389	1666.04	1396.86	1322.46	1379.51	1186.7	1413.54	1715.28	1594.2	1433.6	1029.91	1217.34	1066.66	1214.77	5219.71	1369.37	1372.61	1600.31
neg-M187T70	Isoplumbagin	Benzenoids	Naphthalenes	7120.47	6502.19	6909.14	6427.83	7554.25	6271.85	6069.71	6593.26	6659.52	5725.26	5773.35	6469.97	3668.32	4393.22	6408.51	4632.5	5551.63	6558.81	7988.49	4259.58	5042.66	7373.2	7607.23	5690.75	7092.03	4310.26	5208.54	5856.29	4144.89	6213.08	3939.02	5139.03	4273.91	6070.73	5563.64	5268.29
neg-M188T70_2	N-Acetyl-L-glutamic acid	Organic acids and derivatives	Carboxylic acids and derivatives	1105.2	2064.8	1601.24	1169.87	1392.12	1393.04	1107.76	1675.1	1256.51	1071.33	1059.21	1039.26	1104	960.426	1081.16	1013.16	792.781	759.768	1505.87	1679.49	1621.06	1734.64	1312.44	2238.85	1818.68	1895.32	1102.89	2042.21	1275.41	1478.45	1813.03	1482.76	761.122	1863.32	1697.92	1573.16
neg-M188T98	Pyroglutamic acid	Organic acids and derivatives	Carboxylic acids and derivatives	736.847	1458.36	1281.87	1070.24	1431.24	1203.68	1188.82	1108.26	1482.37	829.927	942.911	812.958	1032.4	1005.26	906.702	1018.57	1146.75	1030.29	892.907	1309.86	1355.28	1023.43	1307.84	1260.82	1258.93	1410.36	1466.46	1590.74	766.953	1037.42	1063.62	993.369	1315.85	1551.67	1354.56	1767.7
neg-M189T100	Citraconic acid	Lipids and lipid-like molecules	Fatty Acyls	3214.43	3400.24	2886.82	3207.17	3390.8	3215.7	2895.45	3119.97	3244.4	2794.93	2506.91	2951.13	2176.85	3112.6	3170.65	2754.04	2758.1	2433.13	3821.21	3287.42	3272.82	3461.88	2974.84	3199.08	3599.91	3312.95	3581.35	3844.03	3891.08	3971.24	3018.06	4155.29	3787.27	4456.2	4226.75	4062.68
neg-M189T141_1	Pyrocatechol sulfate	Organic acids and derivatives	Organic sulfuric acids and derivatives	12052.1	17875.9	18784.1	13680.6	15667.8	13967.8	13124.7	17945.1	17134	10197.9	9297.86	10522.8	6711.8	8797.56	10511.3	9835.15	9913.75	9402.68	2294.45	6605.54	4000.8	5030.86	4669.92	3324.15	3790.87	5331.5	4932.98	2403.31	2055.51	3132.05	2461.85	1594.16	2461.87	2224.19	2276.98	2280.71
neg-M189T151	Pyrocatechol sulfate	Organic acids and derivatives	Organic sulfuric acids and derivatives	7115.68	3204.23	3822.72	9422.53	3187.42	7524.36	6902.1	2826.24	12596.4	11969.8	9615.39	11875.8	7289.24	13796.3	15570.1	10276.6	9356.8	11860.7	12342.7	6716.61	12042.9	10097.6	11562	11957.5	8325.97	7638.58	10464	11734.5	9164.09	10985.1	11748.2	4422.92	12392.3	13029.5	11597.9	10447.6
neg-M190T130	N-Acetyl-L-methionine	Organic acids and derivatives	Carboxylic acids and derivatives	603.618	686.86	568.405	731.98	775.383	671.303	590.93	698.883	601.305	662.093	582.551	813.532	707.36	577.943	606.155	645.588	693.92	722.788	628.1	576.377	764.529	703.855	485.815	455.44	471.801	1059.67	627.442	553.25	591.884	510.88	410.374	579.29	1009.86	754.19	764.883	742.629
neg-M190T142	N-Acetyl-L-methionine	Organic acids and derivatives	Carboxylic acids and derivatives	4518.72	5187.24	2060.34	3723.62	2478.49	2480.51	3795.23	5905.12	2944.59	4644.6	2311.14	1972.42	2827.54	1643.03	2700.31	2205.35	1858.57	2018.37	4748.96	3756.01	3147.3	2918.34	5543.88	4010.69	4064.51	3030.13	3513.55	7733.19	2369.42	3476.22	4234.98	3206.43	2712.09	4106.99	4291.07	3728.66
neg-M191T68	Citric acid	Organic acids and derivatives	NA	51786	63523	57483.1	41205.6	58362.3	58481.3	47629.8	58903.5	54988.3	45769.3	45900.5	50473	58507.9	46491.7	44726.4	49774.9	46441.1	51805.2	62853	47367.8	43344.2	39225.6	55705.8	51848.2	48596.3	39831.3	41862.5	46040.2	38314	37867.6	37371.6	44745.1	37722.4	36058.8	41996.6	42994.1
neg-M191T96	Citric acid	Organic acids and derivatives	NA	14967.8	17119.6	19577.5	16664.8	20859.7	18804.5	17384.8	22509.7	24000.9	16563.1	21809.8	16581	21934.4	18236.9	22413.7	26287.3	24299.5	24434.7	20414.1	16912.7	14222.3	14507.7	23938.1	19667.3	16970.9	15799.8	13718.9	13337.3	12635.2	14765.3	12846.3	17074.2	14210.9	13500	16180.7	15512.6
neg-M192T149	Phenaceturic acid	Organic acids and derivatives	Carboxylic acids and derivatives	32786.9	27452.9	24537.2	40492.9	34307.2	34753.3	39118.1	27420.9	32139.7	31253	35571	40177.8	36624.1	32875.9	35106.4	34010.6	40267.5	39463.2	14325.3	23961.8	25912.9	22907.2	18963.4	20261	18749.7	25275	24540	28802.3	23545.6	28794.3	30178.3	27709.2	27510.2	25366.4	29933.3	29322.7
neg-M193T186	Methoxyeugenol	Benzenoids	Benzene and substituted derivatives	4788.61	4928.58	4383.12	5197.38	3871.86	4185.26	4184.6	3879.24	4074.69	3825.11	4101.57	4616.47	5022	4319.09	4776.34	4019.84	3933.84	4044.19	5214.17	4405.19	5353.57	4905.29	4959.03	5097.59	4982.03	4285.62	5247.58	4970.13	4790.96	4791.28	4891.35	4913.73	4634.83	4444.14	4898.27	4688.54
neg-M194T210	N-methyl-4,6,7-trihydroxy-1,2,3,4-tetrahydroisoquinoline	Organoheterocyclic compounds	Tetrahydroisoquinolines	6440.63	5305.58	5290.37	5527.16	4604.37	6364.85	6994.32	4773.23	4774.31	4190.88	4475.96	6003.66	5387.08	5156.89	5614.63	5719.3	5445.77	6606.66	5002.96	5346.52	4990.41	5358.55	5100.53	4671.11	5835.54	5262.17	5471.93	5544.23	6437.04	5692.08	5834.6	5851.97	6378.11	5788.79	5793.79	6043.83
neg-M195T54	D-Gluconic acid	Organic oxygen compounds	NA	8057.01	9554.52	7885.77	7058.45	8167.63	9021.01	6726.72	10055.9	9017.31	5938.39	6628.36	6699.36	5917.85	6795.37	7170.58	5664.54	8027.28	6667.99	6139.18	7272.97	6047.48	7248.91	7360.71	7000.15	7329.67	7655.37	6777.32	6222.95	5597.81	6249.08	5343.59	6497.88	5193.25	6724.65	5858.81	4559.28
neg-M199T157	4-Vinylphenol sulfate	Organic acids and derivatives	Organic sulfuric acids and derivatives	13843.7	17212.8	13542.4	21447.7	14756.2	14463.5	16171.1	16309.7	17602.5	9983.68	5868.89	4842.84	4873.67	6618.83	6759.23	6705.47	5391.51	7890.19	4203.11	5149.49	6523.8	5994.09	5098.58	5993.19	4430.4	6100.8	5337.05	5693.99	5826.26	4516.31	3380.45	4459.73	4528.68	5925.23	5336.27	4607.1
neg-M200T167	N-Acetylaminooctanoic acid	Organic acids and derivatives	Carboxylic acids and derivatives	42963.1	62124.9	50352.6	51100.1	52549.2	48905.8	48744.1	58780.9	51049.8	36501.5	32324	34787.1	37728	34454.9	37954.3	37023	32867.7	35127.4	20099.3	26852.8	26093.2	26021.7	22843.9	22382.5	22071.5	28234.7	26694.5	23125.6	19358	21374	17717.5	19191.8	17956.7	20011.5	23967.3	21242.1
neg-M201T161	Sebacic acid	Lipids and lipid-like molecules	Fatty Acyls	40078.5	79730.5	41543	23825.8	61872.9	41820.7	32556.3	66309.6	36011.8	25977.4	31676.4	34050.4	32325.7	29535.6	29862.7	29627.6	32347.3	32906.3	18082.5	14992.7	8870.87	8233.54	15888.9	12948	12864.5	12005.9	9214.62	8523.21	6906.48	8595.32	7646.75	7632.99	7357.66	7292.63	9319.29	9311.61
neg-M201T167	Sebacic acid	Lipids and lipid-like molecules	Fatty Acyls	5416.95	7172.91	6226.42	6936.06	5790.62	6175.94	7784.69	6715.95	6603.83	5349.39	4258.43	4659.17	4932.49	4358.24	4479.89	7267.81	4165.06	4206.92	2423.16	5554.16	3427.49	3727.43	3589.97	2078.22	2868.47	3548.4	3653.18	5619.84	2413.6	1963.78	2242.66	2293.66	2422.27	2353.78	2828.79	2728.67
neg-M203T137	Tryptophan	Organoheterocyclic compounds	Indoles and derivatives	183305	175254	170639	214135	169862	183159	189160	181322	188737	172179	174466	156942	155825	161719	166067	154599	154474	158652	184747	188209	213843	194550	174846	177635	187459	178890	185188	221698	213075	195383	215999	208980	191599	208171	211558	221900
neg-M204T154	Indolelactic acid	Organoheterocyclic compounds	Indoles and derivatives	30677.7	39534.5	35708	33139.6	38051.4	33737.9	32287.6	37646.5	33729.2	34174.9	36076.4	32154.2	32675.5	35308.6	32967.6	35100.3	34305.4	35122.7	36331.6	32245.9	30238.3	26094.5	33625.9	32432.2	29897.6	32719.9	29047.6	17931.3	23125.7	19415.2	15458.5	21650.6	19699	22600.8	19604.3	18937.7
neg-M205T190	3,5-Dichlorosalicylic acid	-	-	260.929	300.584	181.435	392.869	422.912	252.688	344.527	358.646	423.151	370.193	244.746	144.978	255.2	318.143	225.824	159.102	173.831	359.632	513.587	563.199	828.756	358.254	512.889	838.889	514.817	813.068	685.63	478.35	1132.81	1164.36	3253.42	1136.46	2085.86	694.236	854.283	1944.24
neg-M206T141	3-Formyl-6-hydroxyindole	Organoheterocyclic compounds	Indoles and derivatives	2940.74	2778.91	1632.28	2776.48	2837.85	2304.11	3395.81	2093.64	2243.8	2773.08	3326.7	2701.2	2650.4	2469.59	3135.43	3268.71	2603.42	3518.55	548.588	683.836	587.338	686.574	769.95	686.73	734.251	953.623	692.328	520.464	511.928	673.979	437.736	660.456	570.212	711.269	1006.49	877.801
neg-M206T152	N-Acetyl-L-phenylalanine	Organic acids and derivatives	Carboxylic acids and derivatives	12046.6	10210.5	9726.61	13118.5	11283.1	10966	12433.6	10762.4	13079.9	18469.9	9839.81	12202.7	10284.9	12309.1	15311.9	13511.5	11459.9	10705.5	12716.6	10488.5	11240.3	9746.49	10308.5	12418.4	11054.3	10559.1	10963.6	25349.6	11682.9	13063.3	12483.2	13543.5	11417.2	18399.5	18792.8	18036.8
neg-M207T183	Amyl salicylate	Benzenoids	Benzene and substituted derivatives	2482.79	2268.76	2262.42	2203.23	2066.71	1917.72	1901.2	2216.1	1778.61	1967.71	1944	2257.43	2176.47	1753.47	2029.32	2144.83	1836.78	2006.62	2380.24	2936.66	1952.23	2162.81	1969.74	1911.05	2098.06	2082.18	2066.7	2196.33	1948.98	2404.24	1957.26	2287.36	2119.81	1929.83	2126.11	1846.86
neg-M209T155	5-(3',5')-Dihydroxyphenyl-gamma-valerolactone	Benzenoids	Phenols	3891.93	4088.23	3753.88	4307.75	3728.81	4030.04	4251.25	3919.74	3268.69	2654.27	2944.26	4298.8	3440.51	2830.73	3590.45	3240.36	3484.56	3565.94	3575.63	3048.72	2574.44	2504.14	3163.61	2963.33	2784.52	2625.51	2644.36	3212.88	2489.85	2716.99	2832.88	2793.83	2662.84	2615.46	2983.94	3014.5
neg-M209T190	Altretamine	Organic nitrogen compounds	Organonitrogen compounds	1973.52	1771.25	1965.61	2409.51	1796	2176.69	2105.33	1985.96	1918.1	1954.49	1629.58	3020.63	2196.01	2147.8	1714.66	2082.25	2076.67	2111.1	2270	2191.43	1839.31	2011.93	1786.33	1949.17	1825.09	2015.21	1875.46	2114.37	1961.49	2009.27	1982.66	2015.04	1974.41	1937.49	2018.89	1971.26
neg-M212T144	Indoxyl sulfate	Organic acids and derivatives	Organic sulfuric acids and derivatives	221144	203080	205510	224647	202642	222272	230280	203973	236869	171299	275800	238377	215767	218695	196951	195200	250942	231317	69605.3	117121	138672	99625.5	87358	107097	88011.3	139978	126128	102679	97047.7	124691	116356	113665	106071	100568	122137	119722
neg-M212T157	3-Indoxyl sulfate	Organic acids and derivatives	Organic sulfuric acids and derivatives	1517.31	1284.99	1388.65	1125.79	9825.64	1318.56	1165.97	1269.11	1193.73	1118.77	13032.7	1046.95	10023.2	1258.15	8932.51	1214.88	11254.4	1216.13	1394.32	1355.82	1587.7	1226.24	1753.37	1213.18	1729.69	1581.13	1541.26	1380.76	1801.27	1819.46	1445.15	1402.83	1842.35	1577.12	1566.23	1747.01
neg-M215T167	Undecanedioic acid	Lipids and lipid-like molecules	Fatty Acyls	3806.45	3857.87	4433.05	3107.67	3944.12	3821.19	3471.57	3874.11	3521.85	2970.7	3506.89	3250.82	3631.38	3181.82	3301.16	3316.54	3533.14	3848.32	2392.51	2219.54	2494.36	2516.6	2648.13	2566.8	2502.16	2595.48	3783.34	2734.87	2918.78	2197.02	3316.56	2449.96	3352.2	2538.26	3669.14	2385.26
neg-M215T181	3-Hydroxydodecanoic acid	Organic acids and derivatives	Hydroxy acids and derivatives	10281.4	16553.1	17027.7	16779.8	16516	11012.2	11169.8	10101.3	7967.89	17688	9579.74	10424.8	18081	16885.6	18096.5	10661.7	10761.7	16758.6	11113.1	7673.61	10109.1	10268	11818.8	9403.48	9140.68	15264.7	4358.49	8620.39	17419.8	9880.22	13346.6	17254.7	5756.71	7823.47	15258.1	16545.1
neg-M215T214	3-Hydroxydodecanoic acid	Organic acids and derivatives	Hydroxy acids and derivatives	23303.5	35359.2	27710.7	17758.4	30869.5	25895.5	21616.2	35403.3	24591.5	30112	27226.6	28979.4	27857.5	30668.3	30839.4	29724.6	29550	27335.5	25484.2	41574.9	24647.7	31951	34322.1	25368.3	27632.2	35313	28018.3	18556.5	25471	27227	23101.7	26745	25961.2	23618	24693.9	23795.8
neg-M215T54	(S)-2-Aceto-2-hydroxybutanoate	Amino acid metabolism	Valine，leucine and isoleucine metabolism	365003	354609	371502	456869	343806	414078	389891	391224	421374	422515	350108	381198	303268	422346	444774	393105	436306	371382	400062	404472	387758	430088	441085	467270	443404	449555	426416	466821	458582	505419	489551	502064	501951	558891	484087	472270
neg-M217T135	Ser-Leu	Organic acids and derivatives	Carboxylic acids and derivatives	1339.27	2377.25	1660.41	1633.31	2224.74	1733.88	1930.85	2897.82	1952.08	1301.32	940.601	2369.15	1765.39	645.299	2039.29	1425.54	1729.87	2807.79	489.669	1244.17	1167.79	1728.65	757.297	765.543	1056.95	1125.72	1917.39	1544.89	1811.39	2051.23	734.998	1969.8	1119.01	1510.96	2275.75	1124.25
neg-M217T148	2-Oxooctanoic acid	Organic acids and derivatives	Keto acids and derivatives	5921.28	11994.5	7964.7	5020.01	8947.84	7213.68	4951.55	10953.2	6241.39	6387.88	6935.55	7509.42	7388.45	6585.8	6568.28	8002.23	6551.53	7677.09	4902.92	4988.92	3428.37	5422.05	5065.76	4675.87	4762.65	4104.89	3815.9	4309.25	2806.54	3423.28	3948.14	3348.01	2878.29	3912.15	3582.72	3304.81
neg-M217T154	2-Oxooctanoic acid	Organic acids and derivatives	Keto acids and derivatives	852.943	364.63	633.859	473.783	318.698	320.869	435.701	436.861	824.818	765.88	680.037	853.569	427.311	393.491	430.167	359.28	824.11	824.721	823.427	707.266	433.96	809.488	567.692	423.945	602.671	689.64	599.721	423.689	613.356	472.304	590.641	477.944	853.319	566.473	797.232	944.845
neg-M218T135	D-(+)-Pantothenic acid	Organic acids and derivatives	Carboxylic acids and derivatives	13623.4	20008.9	15659.8	21867.2	19278.4	15609.1	18814.5	18984.6	19663.1	22665.9	18728.9	22099.8	17787.9	21354.6	23637.4	20762.8	20290.3	22161.4	25001.1	14927.2	25525.3	16508.9	20787.6	25183.4	20910.5	20303.2	22248.1	28797.1	27581.1	27101.9	20092.5	27869.7	24257.4	26007	29187.2	26055
neg-M218T146	D-(+)-Pantothenic acid	Organic acids and derivatives	Carboxylic acids and derivatives	571.71	1055.74	691.223	529.765	837.85	473.406	776.741	799.089	476.7	668.636	929.265	962.094	891.38	816.02	538.65	1188.96	384.932	735.507	647.775	848.878	545.747	532.696	586.219	476.467	565.506	493.524	658.708	500.058	454.894	598.711	526.646	708.547	648.011	516.773	495.475	510.387
neg-M221T157	2,4-Dimethylcinnamic acid	-	-	4649.79	7725.57	6113.53	3400.92	6323.31	6447.28	4603.68	8029.19	4852.13	6184.19	7130.1	6287.61	5335.86	5073.46	4901.1	5159.85	5019.13	5082.94	3091.46	2729.67	2514.68	2223.4	3514.75	3731.85	3504.24	2764.48	2286.89	1993.71	1581.88	2099.63	1907.47	1833.18	2025.47	2738.16	2465.96	2879.95
neg-M221T182	Monoisobutyl phthalate	Benzenoids	Benzene and substituted derivatives	3484.12	4263.56	3362.89	2757.12	2204.48	2947.29	3548.9	3271.72	3173.99	2788.27	3143.13	2917.32	3448.94	2946.22	3146.69	2685.3	3146.47	3084.12	4548.6	4633.84	3493.58	3631.69	4644.91	4118.92	4139.42	4018.15	3886.46	3893.06	3762.83	3990.93	4030.12	3985.71	3606.36	3790.58	4767.11	3690.74
neg-M222T140	N-Acetyl-L-tyrosine	Organic acids and derivatives	Carboxylic acids and derivatives	2860.55	3104.9	3703.82	2488.96	3093.06	3052.63	2912.36	1824.68	1813.6	4056.15	2827.11	3180.38	2022.45	4366.68	3688.29	4089.82	2572.95	2321.5	1115.78	4298.21	3352.23	3995.47	2797.71	3352.96	3475.91	3704.04	2849.15	10089.4	6256.31	4995.22	3451.01	4002.42	4752.69	7910.29	8298.15	7797.69
neg-M225T53_2	Allose	null	null	3566.3	3185.96	3495.44	4036.32	3261.78	2832.9	4065.52	3515.73	4747.27	3453.85	2922.29	3244.02	3104.33	3558.13	4152.3	4569.11	3701.96	3211.03	3036.97	3275.92	3567.14	3656.51	2800.58	3517.5	2715.16	3769.15	3661.8	3507.5	4726.84	3697.7	4658.59	4464.63	4715.77	4173.78	3971.08	4796.81
neg-M225T65	Allose	null	null	1530.97	1787.16	1477.58	2787.04	1983.77	3113.15	2726.19	1873.83	2759.58	2636.04	2241.27	2358.98	2846.09	2462.62	2098.68	2907.57	2281.31	2281.22	1406.16	2157.44	3009.92	2598.93	2497.54	2689.59	2534.68	2406.45	3433.55	3653.18	3818.01	3600.3	3240.88	3906.36	3748.86	3529.38	2892.62	3219.65
neg-M227T169	Traumatic acid	Lipids and lipid-like molecules	Fatty Acyls	16328	30416.2	16435.9	10336.9	25841.4	17869.3	14696	24913.6	14444.2	10356.5	11322.4	11358.6	12117.4	11792.3	9577.87	10366.3	10220.7	10964.2	6467.56	7218.12	5392.32	5160.07	7564.46	5520.03	5848.57	6633.25	5385.23	6100.62	10019.6	4479.11	5318.95	5417.02	4956.91	5121.57	5240.76	5300.78
neg-M227T335	Myristic acid	Lipids and lipid-like molecules	Fatty Acyls	20197	21411.6	17590	9470.36	24379.4	19656.2	13823	22134.4	18479.7	27131.5	21777.1	17413.8	27048.9	21265.5	21117.2	28960	22516	22700.4	4696.86	9924.74	8158.07	8848.51	7118.5	6289.45	6371.9	10306.5	8607.11	2754.34	7445.93	6412.65	5533.83	7689.56	7072.89	5095.61	4884.72	3954.17
neg-M229T174_2	Dodecanedioic acid	Lipids and lipid-like molecules	Fatty Acyls	5634.31	7225.96	5470.51	6343.26	6445.4	6121.15	5616.66	6172.89	5354.57	11133.1	5445.32	5424.61	4965.97	4371.53	8527.16	4965.11	4789.05	5369.26	6389.2	7199.51	7235.49	5520.28	6494.15	6508.9	5939.93	7064.17	5827.77	5369.32	5849.37	5451.88	5759.46	5939.68	6145.15	5760.73	5915.26	6187.96
neg-M230T142	Suberylglycine	Organic acids and derivatives	Carboxylic acids and derivatives	5986.5	5542.1	7578.27	4198.26	6783.47	7655.83	6061.11	7373.97	6413.94	8578.82	7251.77	4913.42	5992.9	7553.73	6002.49	8430.48	7068.15	6871.15	3641.75	3921.79	4181.3	3376.24	3068.86	4196.75	3931.68	3569.68	3673.3	3226.85	3409.59	4105.64	3293.91	2971.29	3205.67	3033.91	5148.65	3629.8
neg-M231T137	2,4-Dihydroxyacetophenone 5-sulfate	Organic oxygen compounds	Organooxygen compounds	40068.4	41070.1	15836.1	32271.2	40856.6	30062	38226.9	28716.5	26422.6	13165.7	14344.4	12635.9	13426.2	13019.4	13698.9	12970.6	13561.6	13979.8	5378.58	9318.36	7911.5	9652.92	7027.42	6245.95	7623.52	8786.78	8201.63	6995.17	3209.04	5068.66	6798.49	4160.33	5018.15	5097.72	5972.97	7360.63
neg-M233T260	3,5-Di-tert-butyl-2-hydroxybenzaldehyde	-	-	13957.3	10409.2	10845.7	13280.5	11121.7	10549.3	9778.65	10474.7	12797.4	15143.2	14715.4	10760.1	12156.8	17796.5	11811.9	10530.7	10695.9	9402.39	12306.2	10642.7	11999.2	11171.3	13300.3	9911.59	14748.4	11014.5	12839	17346.2	12319	9982.05	12840.3	11740	12939	13336	8860.2	15523.6
neg-M235T133	2,3-Dimethyl-3-hydroxyglutaric acid	Lipids and lipid-like molecules	Fatty Acyls	4843.58	6317.4	7017.69	4257.38	6222.53	6086.69	4414.97	6888.78	5803.48	3257.84	4158.89	4774.15	6159.1	4017.89	4025.68	4650.96	4619.95	5973.92	7279.52	7155.57	5223.29	4365.46	6998.98	6458.64	6476.57	6530.99	5460.01	3142.36	3765.55	2762.28	2589.17	3296.71	3100.62	3170.81	4011.16	3038.61
neg-M240T66	Sphinganine 1-phosphate	Lipid metabolism	Sphingolipid metabolism	1026.17	1156.92	1095.1	855.312	1045.14	1134.8	1002.03	1080.46	1069.26	786.806	991.647	771.281	1150.31	1065.22	872.287	771.639	954.473	869.272	672.144	674.527	650.781	703.722	512.64	664.107	565.81	619.827	658.86	398.573	482.064	868.736	496.86	442.758	564.691	514.458	741.688	397.8
neg-M241T192	3-Oxotetradecanoic acid	Lipids and lipid-like molecules	Fatty Acyls	22240.6	11460.3	14745.6	6780.84	11202.2	13116	21987.6	12717.5	24961.3	22383.9	8264.95	20570.8	9792.72	21576.5	7962.05	24322.8	8187.76	20809.9	4247.05	6981.43	5274.19	6376.55	5154.4	5009.79	5420.62	6782.51	5658.56	4894.29	5266.4	5390.71	4852.04	5121.65	4776.15	4973.15	5203.6	5215.12
neg-M241T204	3-Oxotetradecanoic acid	Lipids and lipid-like molecules	Fatty Acyls	11616.3	16958.6	3310.82	8924.38	15193.7	3047.4	11566	15806.3	13794.1	12288.7	10523.6	10720.8	10626	11106	22736.2	12962	20900.9	11138.5	16987.5	13754.4	10554	22591.5	13355.2	20447.7	10013.4	23153.9	20313.4	10222	9984.42	12344.6	10456.9	11510.9	9821.75	9198.61	20686.8	19359.1
neg-M241T238	3-Oxotetradecanoic acid	Lipids and lipid-like molecules	Fatty Acyls	99513.6	113144	112404	87596.6	104718	105337	91072.3	122935	106952	123470	112325	105985	103042	105904	111739	115606	98750.5	103297	103332	153719	132798	129157	134236	104516	112654	160230	134956	99129.3	114691	116223	109400	130029	111372	115718	108016	104063
neg-M242T168	N-Undecanoylglycine	Organic acids and derivatives	Carboxylic acids and derivatives	43290.2	39737.5	43475.5	57264.7	41935.4	47445.6	50222.8	44605.6	47023.9	44866.6	60294.3	50776.5	51978.7	54784.7	40906.9	43071.2	50756.2	51438.5	47177.2	43376.5	46446.8	50534.2	42164.3	45951.7	50192.9	54226	45420.9	51960.7	45500.3	49418.4	43313.6	51076.5	43421.2	48916.4	52595.6	49295
neg-M242T191	2-(3-Phenylpropyl)pyridine	Organoheterocyclic compounds	Pyridines and derivatives	1361.38	332.658	724.039	342.421	779.466	1318.92	1171.71	561.675	633.005	574.759	476.175	454.287	313.357	397.042	559.566	540.002	482.471	563.143	21599.5	8852.31	5964.61	2462.67	15416.5	14171.2	13243.3	7470.51	4176.48	474.305	642.341	865.887	417.325	716.357	673.761	560.931	598.919	397.992
neg-M243T102	Leucenol	Organic acids and derivatives	Carboxylic acids and derivatives	5833.71	9197.58	6909.17	7535.16	5732.52	5618.41	5264.35	6812.78	3650.86	3134.57	5135.77	7345.52	4830.92	3596.63	5370.47	3287.1	3008.31	2767.07	13028.8	8569.84	7327.66	6164.59	11203.4	9775.01	10459.2	5067.42	5537.11	6251.39	6586.19	8079.44	6310.09	6626.91	5593.51	5245.42	4836.98	3906.25
neg-M243T202	2-Hydroxymyristic acid	Lipids and lipid-like molecules	Fatty Acyls	12104	16698.2	15674.6	9528.97	14912.8	12511.6	11712.2	17770.7	11921.2	14291.4	13002.6	15061.8	14755.4	13189.1	13737.3	16119.1	14804.3	19302.1	9733.7	12171.9	11005.9	11116.7	10822	8906.97	9936.15	12349.4	11347.4	8326.83	10479	11089.1	8364.34	9290.65	9541.43	9824.37	13624.6	10176.8
neg-M243T257	3-Hydroxymyristic acid	-	-	9685.61	16555.5	14800.3	8645.32	17348.2	13740.4	9015.94	17673.7	10307.2	17779.9	10385.6	16092.4	17500.2	12367.6	16757.4	14286.9	12251.4	13982.3	9702.36	20201.4	9699.82	15155.1	16535.3	14626.7	13022.3	13440	11569.6	13473.4	13498.7	13751.4	10611	12157.8	11188.2	11763.3	14361.1	10457.5
neg-M243T69	Leucenol	Organic acids and derivatives	Carboxylic acids and derivatives	7110.71	8239.97	6837.57	7864.73	8103.22	8094.12	8562.97	7700.26	7317.36	6889.41	6231.94	7555.35	6493.71	5799.03	7945.35	6908.77	6514.78	6649.97	5413.6	6996.97	6927.61	6796.42	6531.18	5959.99	5259.74	6396.98	6941.01	7696.05	5711.47	7964.6	6603.29	6395.13	5866.21	7297.04	8001.44	7169.17
neg-M243T97	Leucenol	Organic acids and derivatives	Carboxylic acids and derivatives	6652.89	7073.28	6623.93	8063.8	8242.78	7429.02	7452.23	6977.18	8520.01	7901.25	5670.26	6782.41	8274.36	6522.84	6972.05	7251.37	6983.62	6682.41	4015.39	6941.93	6606.1	6713.52	5889.66	5703.73	4783.01	7241.79	7394.56	8110.99	5150.1	7541.39	6353.44	7719.55	5619.41	6266.98	7983.46	8322.74
neg-M245T141	3-[3-(Sulfooxy)phenyl]propanoic acid	Organic acids and derivatives	Organic sulfuric acids and derivatives	3984.91	10178.5	4144.7	10688	9533.97	4279.26	7775.85	7412.51	8026.32	16469.5	3273.81	4257.05	6544.81	8413.76	8994.28	11519.5	3695.52	5228.89	1301.99	14226.2	1631.79	6005.7	6956.59	2601.57	3536.07	7586.45	3664.27	1408.21	2776.86	2004.22	1097.62	1577.78	2883.16	1744.49	2045.86	1366.34
neg-M245T152	N-acetyltryptophan	Organic acids and derivatives	Carboxylic acids and derivatives	17557.3	18365.9	17555.2	22424.6	18191.9	18174.7	20526.8	19953.8	26147.3	21623.1	15113.1	15207.7	15300.6	17731.7	17521	17689.9	15470.9	17210.6	43059.5	33807.1	35814.7	39392.4	36383.1	41137.6	37711.5	35191.7	38447.1	55904.5	29474.4	35762.9	28977.2	35135.4	32171	45084.5	48095.9	43244.2
neg-M245T185	Aspartyl-Leucine	Organic acids and derivatives	Carboxylic acids and derivatives	3600.34	3686.27	4897.41	4805.34	3942.49	4369.34	3896.17	4014.22	4293.18	5701.1	1846.48	1649.07	3283.2	4127.9	3518.47	4328.78	1600.61	2527.79	1076.87	2925.54	1313.11	787.05	1714.14	867.385	828.2	2261.73	975.612	480.198	442.548	972.641	1525.02	489.477	953.026	875.564	508.755	868.518
neg-M249T140	L-Tryptophan	Organoheterocyclic compounds	Indoles and derivatives	1712.35	1690.74	1499	1647.73	2171.98	1563.02	1996.06	1466.68	1284.65	1132.76	1040.87	2116.27	1383.46	1133	1672.22	1237.84	1361.78	1536.2	1560.88	2458.52	1995.14	2167.77	1594.24	1634.9	1990.37	1901.38	1768.77	3050.85	2138.45	2730.9	1549.71	2490.8	1298.08	2710.73	2622.05	2122.38
neg-M249T148	L-Tryptophan	Organoheterocyclic compounds	Indoles and derivatives	2483.03	2667.97	2631.69	2668.14	2480.29	2961.67	2930.03	2870.22	2884.92	2603.8	2478.03	2468.17	2028.79	2489.09	2652.13	2629.92	2662.88	2271.91	3654.9	2193.09	2015.22	2341	2841.73	2917.39	2546.1	2448.88	2363.5	2154.65	3661.51	2006.34	1776.05	3370.43	2895.37	2655.31	2435.53	1770.42
neg-M249T169	3,4-Dihydro-6-hydroxy-2,5,7,8-tetramethyl-2H-1-benzopyran-2-carboxylic acid	Organoheterocyclic compounds	Benzopyrans	5271.1	10930.9	5792.18	3638.16	8437.28	6258.52	5094.1	7414.11	4832.56	4938.09	4239.66	4482.82	4266.4	4316.74	4190.52	3968.71	4607.78	4528.32	2687.92	2890.44	2421.1	2406.8	2581.12	2351.48	2229.32	2732.66	2191.78	2155.02	2291.06	1946.09	2146.67	1904.47	2201.74	2072.56	2053.94	2187.69
neg-M249T213	3beta-Hydroxycinnamolide	Organoheterocyclic compounds	Naphthofurans	1244.91	1992.69	2201.71	1804.95	1637.57	2475.68	1250.93	1697.28	2141.43	1315.53	1079.55	1685.4	1000.65	751.97	1215.46	1099	1371.68	980.574	3250.85	3482.17	5222.04	3620.48	3112.05	2542.29	2132.73	5620.16	5709.18	2770.47	1551.18	5795.37	1457.75	2472.16	2457.49	1698.52	1877.06	4544.69
neg-M250T139	6,7-Dimethoxyquinolin-4-ol	Organoheterocyclic compounds	Quinolines and derivatives	1652.82	1754.14	2340.79	1603.57	1580.33	1880.8	1717.96	2517.33	1268.28	1656.15	2341.05	1780.3	1819.14	2258.65	1641.64	2196.29	1851.87	1671.34	1333.22	1600.98	917.483	746.039	1005.42	901.789	968.218	807.244	1001.71	1106.69	1163.35	1355.68	1046.93	1031.99	978.773	858.848	2239.83	965.703
neg-M250T148	6,7-Dimethoxyquinolin-4-ol	Organoheterocyclic compounds	Quinolines and derivatives	880.445	393.65	536.085	979.469	422.161	1194.67	1019	344.837	241.074	893.857	508.594	495.096	445.769	882.959	468.781	431.894	469.045	920.388	465.22	778.847	573.289	415.697	438.982	427.073	849.827	391.338	323.252	380.014	610.177	637.663	794.621	385.406	430.651	435.548	505.196	254.538
neg-M251T104	6-Hydroxy-7-methoxycoumarin	Phenylpropanoids and polyketides	Coumarins and derivatives	3287.36	2590.78	4285.6	2187.39	2386.4	3608.3	2255.56	3011.05	2385.91	3483.93	4150.51	2460.63	3693.9	3375.03	2746.79	3040.83	2724.97	2486.24	2275.39	4056.24	3561.73	3471.07	2973.41	2706.75	2944.75	3341.95	3426.9	1438.95	3005.48	2235.71	3528.6	2491.79	2982.98	1901.82	1870.68	2362.94
neg-M251T313	D6-Ambrettolide	Phenylpropanoids and polyketides	Macrolides and analogues	7551.19	10563	10280	5779.71	10820.4	9920.65	7737.58	10234.4	8397.12	8974.26	13598.4	8025.34	8626.51	11949.2	9628.23	10684.8	10256.3	9485.2	4762.48	6234.26	5832.25	5900.03	6662.25	7301.37	4595.76	6302.27	4937.93	2781.34	4911.35	3891.23	4124.4	3981.84	3949.66	3506.08	3663.08	3715.49
neg-M251T330	D6-Ambrettolide	Phenylpropanoids and polyketides	Macrolides and analogues	4474.77	5581.77	5728.54	2273.04	4829.38	4855.32	3506.92	5844.4	4179.29	6280.27	4173	3819.52	4825.39	4801.17	4527.78	5486.17	4197.43	3969.47	3672.19	8116.23	5150.85	5878.79	5423.74	4440.73	4613.83	6614.73	4674.17	2828.29	4681.2	5000.15	3470.71	4918.61	4295.22	3998.96	3977.35	3541.65
neg-M253T191_1	3-Furancarboxylic acid, tetrahydro-4-methylene-2-octyl-5-oxo-, (2R,3S)-rel-	-	-	18463.8	17267	18975.5	19478.1	18593.5	18592.4	17394.6	17646.9	18141.7	15939.7	15718.6	19109.1	17192.5	16768.5	17103.3	17388	17030.7	16327.5	15945.8	19251.6	17558.3	17652.5	16857.9	17108.1	17194.8	16207	16888.2	15160.5	17349.5	16115.2	16929	15951.5	16378.4	16999.1	16383.4	16259.7
neg-M253T235	Kessyl glycol	Organoheterocyclic compounds	Oxepanes	13573.5	24561.8	10302.2	10024.5	23375.7	12400.2	12127.8	20050.9	12666.7	11482.9	9512.44	12484.2	17069.5	12134.6	13242.7	11045.3	14000.9	15891	10769.7	14835.3	8248.88	13881.1	11414.9	8705.65	13666.9	11990	12239.4	14080.5	8375.14	13737.6	9802.41	13802.3	10254.5	11018.8	14231.2	11141.4
neg-M253T348	Citronellyl hexanoate	Lipids and lipid-like molecules	Fatty Acyls	235997	215979	221678	118476	193656	218596	170633	195569	180979	227233	188938	129728	195786	198262	176248	203187	165026	183356	53359.3	93930.8	72124.5	72477.1	81396	61378.9	66134.2	83907.9	70847.5	34735.1	54525.6	50149.3	58688	56337.4	58538	45105.8	41016.3	46138.5
neg-M255T205	Palmitic acid	Lipids and lipid-like molecules	Fatty Acyls	2154.84	3061.18	3297.11	4204.6	3921.31	2517.66	2966.76	3619.14	3212.75	2637.42	3295.47	3039.95	3519.04	2628.44	2427.93	2747.61	2819.72	2661.21	3100.87	2213.31	2807.04	2919.81	3033.19	2887.63	3248.73	3038.31	2912.26	2452.13	2373.18	3198.79	2363.46	2294.86	2353.39	2039.52	2147.99	2743.65
neg-M255T389	Palmitic acid	Lipids and lipid-like molecules	Fatty Acyls	141492	124894	163374	96539.8	148566	158201	116488	132125	141153	126781	200434	113145	145207	172285	133127	139807	160779	143799	153175	97488.2	107117	91578.5	119610	126361	114506	96188.5	83575.1	51104.6	79274.9	76023.9	99790.6	77286.4	85257.3	68125.1	59115.1	83775.8
neg-M256T166	Mukonal	Organoheterocyclic compounds	Indoles and derivatives	1850.62	1257.85	1740.07	1671.17	1682.17	1727.22	1789.26	1720.6	1934.2	1490.83	2100.13	1098.36	1483.58	1573.14	1056.07	1245.27	1435.58	1496.45	2757.76	2370.44	4010.69	2271.69	2292.14	3104.02	2318.59	3163.53	3006.66	929.943	817.683	845.806	1354.69	655.99	1032.29	821.516	721.705	966.23
neg-M257T165	Tetradecanedioic acid	Lipids and lipid-like molecules	Fatty Acyls	23573.8	46409.4	27240.3	17673.9	38186	21890.3	22670.9	29297.5	14684.4	11093.8	16192.5	21576.5	18685.7	12032	12600.3	14512	21639.7	23137.6	9827.28	11933.4	9094.99	10312.7	10220.9	9457.65	10673.6	13413	10830.1	5484.84	6121.18	9066.99	8265.93	5046.15	4284.25	9147.81	9324.55	8929.58
neg-M257T191	Tetradecanedioic acid	Lipids and lipid-like molecules	Fatty Acyls	13330.2	15599.7	17782.4	12096.9	15373.1	14746.5	12485.5	16496.2	13963.2	14376.6	11760.3	12058.1	12362.2	12257.1	12488.7	13404	12450.6	12867.1	18963.1	26416.6	20530.8	17287.4	20069.6	20456.2	17444.5	22337.4	19020.5	17163.7	14492	15688.3	15114.3	14657.6	15244.5	15535.1	15802.2	15037.7
neg-M259T137	Glu-Leu	Organic acids and derivatives	Carboxylic acids and derivatives	17993.1	17728.3	15881.5	15845.7	15631.5	17446.6	16353.2	17732.8	17150.8	18910.7	17100.7	15897.6	16224.5	17404.4	17521.1	17928	15756.1	17468.1	10785.5	15363.1	16630	16290.5	12576.5	15083.8	13901.3	16413	15968.5	22275.2	16239.8	14859.9	13802.2	15313.8	17549.4	20759	19326.6	21943.4
neg-M263T139	Val-Phe	Organic acids and derivatives	Carboxylic acids and derivatives	3198.3	2673.21	3133.87	3638.97	3028.16	3835.27	3391.03	3345.19	3615.05	2696.38	491.01	5064.27	3961.99	1448.15	3273.16	3237.4	2825.08	4651.98	393.469	2789.14	1618.78	1769.09	1135.12	849.953	1080.86	1879.52	1663.41	2182.97	560.409	1542.04	378.342	845.958	595.384	1633.62	1617.91	1418.24
neg-M265T187	Blennin D	Lipids and lipid-like molecules	Prenol lipids	13111.8	27459.8	23521.4	11364.8	14217.9	13250.9	12989.6	13589.1	11077.3	8506.2	9527.4	8786.59	10870.1	8206.86	8279.53	7798.37	8427.35	8976.66	21723.8	21863.3	23641.9	20033.5	22458.9	21369.2	20379.1	22587.2	21440.1	14873	14886.5	18296.4	15301.7	18143.6	15459.3	15541.1	17134.6	15000.7
neg-M267T102	Inosine	Nucleosides, nucleotides, and analogues	Purine nucleosides	48117	15985.1	39460.1	20143.5	33057.2	46376.6	36870.5	27603.9	32523	34244.6	5419.21	17956.2	71009.9	20309.9	26923.4	54003	13356.9	45314	334.196	4225.19	1042.25	6462.75	1840.85	664.268	2933.5	2654.37	3774.07	4426.68	560.925	939.953	507.47	715.809	441.923	2720.22	2965.14	2887.91
neg-M267T70	Inosine	Nucleosides, nucleotides, and analogues	Purine nucleosides	31413.7	11234.9	23627.2	14187.1	19588.6	28092.9	24228.1	16370.4	18640.1	22794.3	4444.05	13592.7	49191.6	14514.2	19895.7	36619.9	8618.03	28559.7	1656.52	3064.4	1083.32	6251.4	2207.51	1644.75	3417.21	2332.23	3539.1	4384.69	2405.01	1315.89	1167.28	1077.71	943.422	3175.24	2846.5	2727.49
neg-M269T142	Phenyl glucuronide	-	-	10278.1	8154.33	7978.3	11692.8	9356.2	9741.09	12606	7327.46	9529.26	8959.06	15329.3	14658.7	12464	12450.1	12882.1	11550	15263.5	13746.2	3091.03	6643.95	7782.34	6369.56	5032.62	5369.53	4546.27	6790.06	6647.87	5673.36	7027.62	7513.08	7060.62	8151.04	6722.21	6393.34	8348.9	6839.03
neg-M271T201	Estradiol	Lipids and lipid-like molecules	Sterol Lipids	2097.12	514.586	2017.15	432.087	370.165	2035.8	2037.95	2180.6	453.817	2055.1	1608.9	2147.13	1997.26	1870.19	1798.08	2152.08	2208.87	1838.74	3888.64	3633.64	3420.1	3403.62	3456.81	3441.93	3832.68	3241.11	3879.7	3302.77	3079.89	3713.98	3470.55	3181.71	3425.68	3693.45	4188.41	3255.56
neg-M271T203	Estradiol	Lipids and lipid-like molecules	Sterol Lipids	2936.09	2607.82	2042.63	2038.48	2109.44	2348.51	1769.82	2506.81	2419.7	2034.36	1819.33	2310.55	2315.33	2061.99	2263.89	2742.94	2064.9	1990.83	1937.43	2549.48	2283.15	5194.19	1661.47	2203.01	1974.22	2272.53	5763.4	2480.31	2382.09	2528.42	1742.32	1943.33	2114.71	2323.45	1855.38	2311.06
neg-M271T309	DL-.beta.-Hydroxypalmitic acid	-	-	14748.5	22360.4	20731.4	13127.1	19641.7	19847.9	16722	18400.7	16795.5	18354.3	17709.3	17593	17016.1	16945.1	19424.2	18640	18964.3	18422.6	13230.2	21796.7	15665.2	16832.7	16478.6	12936.4	14820.2	20952.9	15789.1	14213.2	12267.9	14029.4	10760.5	12727.5	11725	11125.7	14354.5	12301
neg-M275T302	4,8,12,15-Octadecatetraenoic acid	Lipids and lipid-like molecules	Fatty Acyls	13727.5	18394.2	18412.1	8711.23	18176.7	18447.3	12050	21198.5	15766.7	14594.3	24501.5	12271.6	14497.8	21267.2	16589.4	16874.4	17998.8	15267.4	7346.1	9713.3	4694.31	7454.44	9044.57	7339.87	8308.18	8048.07	5341.41	2447.79	2604.32	2040.93	2633.55	2047.59	2043.68	2821.82	2562.71	3402.88
neg-M277T330	Linolenelaidic acid	Lipids and lipid-like molecules	Fatty Acyls	186872	207227	185785	110435	208433	187111	139662	103202	166304	210365	277540	141490	177538	229338	165558	188143	220692	161932	142049	72759.2	87619.3	49282.1	135329	111270	120596	123035	51155.9	22222.4	75498.2	36626.7	74506.9	69681.4	72403.7	60968.4	59807.8	62360.6
neg-M279T137	Crispolide	Lipids and lipid-like molecules	Prenol lipids	1462.95	1830.68	1399.15	1634.9	2409.92	1471.51	1744.52	1874.3	1337.94	1611.96	1075.3	833.717	957.054	1400.41	1079.17	1408.89	1279.3	845.776	1745.39	674.124	2076.31	2301.36	1265.6	695.3	1784.62	1600.37	1934.02	3086.47	1906.7	2408.73	1129.38	2042.87	1318.7	2153.73	3375.96	2974.96
neg-M279T166_2	Crispolide	Lipids and lipid-like molecules	Prenol lipids	1766.63	5169.38	2166.2	2535.78	4126.83	1907.15	1504.66	3233.08	1681.03	1107.14	1319.72	1303.11	1435.38	1264.71	1502.83	1394.76	2036.43	1356.14	4309.05	9059.11	5547.62	6032.19	4340.59	3737.29	3529.66	4408.78	3199.31	5807.5	2814.88	5615.59	3059.54	4849.62	2231.78	5118.89	6004.78	4823.57
neg-M279T191	3,5-Di-tert-butyl-2-hydroxybenzaldehyde	-	-	6086.35	6883.58	6644.58	5669.45	6754.71	6597.87	5790.9	7425.58	6135.77	5796.58	5707.02	4449.46	6547.52	5347.31	4762.25	5802.63	5618.26	5488.08	12166.8	11898.1	12087.5	9633.1	11965.6	11561.5	10337.5	12309.6	10691.1	9291.57	9696	10896.5	9924.05	9085.19	9920.29	9331.67	9280.45	9713.24
neg-M279T196	Linoleic acid	Lipids and lipid-like molecules	Fatty Acyls	2560.53	3364.68	3185.64	3186.31	3085.71	3074.41	2926.19	3780.15	2851.17	3114.09	3024.75	2844.74	3299.9	3229.43	2938.84	3395.26	3053.94	3710.85	1890.64	2335.06	2507.65	2433.11	2287.11	2177.08	2009.21	2355.45	2495.96	2018.25	2120.14	2267.12	2039.46	2027.78	2084	1928.75	2209.72	2019.15
neg-M279T216	3-Methyl-5-propyl-2-furannonanoic acid	Lipids and lipid-like molecules	Fatty Acyls	5090.78	6883.42	3143.39	9594.67	9233.83	4130.54	6876	4978.87	6466.98	3310.57	7510.04	6637.41	5082.18	4342.37	5737.22	3931.78	5523.59	5743.52	13857.7	3677.26	7093.85	2898.77	8527.6	9628.56	8520.7	4732.75	5248.78	6858.57	4171.23	41129.2	11974.9	23455.1	8735.84	5216.16	26521.7	11559.7
neg-M279T361	Octadecadienoate	Lipids and lipid-like molecules	Fatty Acyls	655951	769279	732250	511667	747118	653254	764180	827261	632997	670485	795546	611973	640137	766648	702009	706466	755326	708326	452950	449058	407976	454659	510367	459242	438703	380722	434981	301445	422626	348722	466847	321740	375714	302408	291139	315038
neg-M281T163	Cynaratriol	Lipids and lipid-like molecules	Prenol lipids	6858.51	3100.96	7791.57	6152.08	4686.69	3437.71	4466.45	4485.17	6102.84	3670.56	2748.7	3756.03	3061.28	1185.63	3798.06	2642.19	3644.65	1939.75	6549.11	11302.2	13314.3	9268.38	12203.9	7610.72	8809.74	12631.7	9557.93	8664.35	8992.96	8500.71	6338.14	11335.4	6969.62	12285.8	8888.13	11160.4
neg-M281T212	Oleic acid	Lipids and lipid-like molecules	Fatty Acyls	3617.93	4546.07	4887.38	4499.62	5118.08	5305.59	4635.37	5193.24	5449.64	4462.68	4782.25	4300.28	5443.34	4460.53	3697.58	5291.61	5304.99	5276.44	5490.94	5186.77	5730.35	6245.61	5487.73	4616.48	5641.69	8374.01	5063.62	3884.75	3876.75	4621.93	4607.95	4312.59	4219.85	4637.42	4748.83	5493.31
neg-M281T397	Oleic acid	Lipids and lipid-like molecules	Fatty Acyls	354635	313251	366557	257527	406665	463760	396406	425403	312994	424393	490362	285354	401664	525611	427963	384818	414983	389232	257117	244818	232207	287062	278928	267315	252058	264260	294991	128910	215290	211661	238044	263626	240501	190886	201723	171553
neg-M283T122	Xanthosine	Nucleosides, nucleotides, and analogues	NA	30760.1	43819.2	62386.1	25840.9	42418.4	53169.1	31743.9	53714.9	52151.6	31804.9	8405.09	26862.5	35489	19573.2	26820.1	33180.5	20332.2	36966.1	1276.75	14702.7	6084.89	21187.8	8207.43	3496.59	11019	12372.6	14979.4	17032.3	1977.84	8475.49	727.896	5204.97	1143.58	9496.93	15439.1	13404.4
neg-M283T171	Alpha-dihydroartemisinin	Lipids and lipid-like molecules	Prenol lipids	6786.56	11628.3	5885.09	9735.34	9462.64	6699.63	13655.6	8459.1	7754.8	8923.53	5509.03	12905.4	6382.25	12441.1	6873.96	13670.7	12978.7	5970.01	3288.56	2177.66	2956.71	3214.78	7906.78	3088.72	5722.34	6836.67	4384.91	3519.06	3586.99	2956.25	2486.14	3465.58	3001.09	4979.75	6417.14	5066.28
neg-M283T443	Stearic acid	Lipids and lipid-like molecules	Fatty Acyls	30778.1	22434.5	25441	22172.1	25715.6	30011.3	18477.9	27679.6	26687.3	20241.7	64005.9	20012.8	21385	30581.2	25205.8	16889.2	38916	27693.5	44320.1	32468	23822.2	32008.3	44758.4	33508	44367.8	27539.2	20396.7	17471.8	24526.4	22089.1	33102.9	16715.9	32478.8	22254.2	16902	21082.8
neg-M283T72	Xanthosine	Nucleosides, nucleotides, and analogues	NA	23834	30300.4	44616.7	22233.3	1861.13	22870.7	12837.5	28022.4	800.596	805.929	5586.07	24624.6	22576.9	2790.92	13847.8	561.705	715.306	617.485	1137.68	12386.8	3857.15	14795.5	6421.96	1863.58	7017.7	1320.4	4308.05	15554.5	1713.67	7598.34	704.481	3274.01	319.787	6166.9	587.477	206.15
neg-M285T141	Cyanidin	Phenylpropanoids and polyketides	Flavonoids	5199.07	4260.82	5972.92	3232.12	3599	3735.5	3940.26	3216.14	4088.09	2726.41	3403.01	4938.16	3634.59	3425.27	3936.11	3463.93	3062.69	3120.51	3994.13	4696.41	6724.25	4093.12	4994.38	3431.11	4239.49	3419.62	3029.28	5917.62	4170.33	4063.4	3994.75	3756.03	4131.66	3702.39	3898.36	3993.64
neg-M285T219	Hexadecanedioic acid	Lipids and lipid-like molecules	Fatty Acyls	8767.17	12793.4	13092.3	10699.1	12436.6	10192.8	9397.92	12817.4	12524	7924.6	11522.2	7344.21	9646.62	8867.2	9589.45	11048.7	10909.6	8376.81	11863.1	14854.3	11201.1	10142.6	13167.6	10115.4	10256.6	9918.53	10156.8	10028.3	11132.3	11426.3	10269.6	12203.5	9230.63	8704.88	11328	10986.4
neg-M289T186	3-Polyprenyl-4,5-dihydroxybenzoate	Benzenoids	Benzene and substituted derivatives	8961.23	15631	8307.63	5119.22	12765.2	8879.27	6850.76	11519.1	7430.38	5068.33	6138.32	4900.24	6632.81	5283.7	4928.81	6136	5631.72	6324.87	2852.75	2341.25	2063.06	2058.51	2860.18	2198.86	2278.02	2262.46	1939.51	2060.31	1559.65	1686.74	2317.68	1546.36	2000.33	1956.94	1786.49	1683.08
neg-M289T97	Uridine	Nucleosides, nucleotides, and analogues	Pyrimidine nucleosides	1643.69	1985.64	1905.21	2071.23	2225.9	2213.98	1881.99	1933.32	2254	2143.04	1706.34	1704.26	2835.52	1825.86	2103.3	1951.43	2052.37	720.156	1128.78	1790.35	1662.61	1983.01	1734.89	1750.95	1428.08	1865.03	2061.5	2005.48	1283.43	1811.96	1742.24	1989.62	1182.26	1581.69	2014.62	2223.43
neg-M293T138_2	gamma-Glutamylphenylalanine	Organic acids and derivatives	Carboxylic acids and derivatives	9345.52	11127.7	9787.02	9478.92	9902.43	9555.54	8621.53	10840.2	10742.5	10056.9	9123.01	11870.1	10589.9	9732.88	10707.8	10050.9	11283.4	11149.1	5248.75	8622.21	9845.01	9683.72	6740.91	7431.37	6889.92	8898.39	9669.13	13662.5	10175.8	10505	9027.29	10223.7	8778.49	12127.8	13461.7	11371.9
neg-M293T270	9-Oxo-10(E),12(E)-octadecadienoic acid	-	-	11041	13547.7	13831.6	9588.86	17249.2	11954.4	16621.2	15674.5	11796.2	12927.8	13066.9	10271.5	10889.8	10605.6	9730.05	12631.6	11483.8	11901.6	12377.1	15846.2	16790.2	10646.5	18871.3	13919.3	14262.9	12828.3	10689	8627.14	11359.3	9747.77	10009.3	9972.95	13566.6	9401.26	9086.95	9423.48
neg-M294T138_2	Tyr-Asn	Organic acids and derivatives	Carboxylic acids and derivatives	1691.12	1591.05	2653.42	1941.97	1479.59	2297.94	2788.81	3361.59	2124.26	1718.54	1630.54	2598.15	1580.28	2103.74	2056	1519.86	1683.58	1319.55	2432.55	2789.78	2270.57	2028.58	987.992	922.498	1586.59	1364.94	1778.03	2815.98	1400.74	1455.06	1214.75	2176.71	1587.26	2155.13	2121.56	1661.9
neg-M294T140	Tyr-Asn	Organic acids and derivatives	Carboxylic acids and derivatives	1562.74	4257.4	1858.15	1371.76	2738.35	2022.47	2144.37	2765.72	1562.91	1077.17	1096.36	1512.07	1758.11	3169.76	1809.36	1180.21	417.063	1509.1	2208.25	2157.45	3053.17	3382.75	2403.65	1666.01	2061.66	1021.91	3123.84	1810.7	1271.51	1353.95	495.785	444.761	2417.63	1500.84	882.84	1467.11
neg-M295T305	Avenoleic acid	Lipids and lipid-like molecules	Fatty Acyls	7933.84	10418.7	8420.58	9000.3	10278.3	7718.05	9186.44	9495.53	9482.93	9556.9	9038.2	9489.3	9202.1	9168.99	11361.6	9641.56	10423.1	8557.58	7738.46	6156.2	6313.54	8461.95	8350.95	5363.62	6637.67	7925.32	9476.72	7723.91	8277.37	8817.52	7368.66	7304.83	8910.11	8178.72	8472.08	8775.39
neg-M297T256	Ricinoleic acid	Lipids and lipid-like molecules	Fatty Acyls	30833.9	48844.6	35718.2	56536.4	40962	31108.2	30856.2	39203.2	30002.2	36759.8	33654	35427	40525.8	69085.6	41638	41203.5	36102.2	45635.4	16572.1	39894.8	26454.4	36088.3	52511.9	23937.7	19719.2	62353.4	62396.7	23324.3	23653.5	28067.8	22502.1	47500.7	29650.2	32243.3	28845.1	34283.3
neg-M297T342	3-Oxooctadecanoic acid	Lipids and lipid-like molecules	Fatty Acyls	27406.8	37094.6	30650.3	24357.4	30994.1	31278	25262.6	31912.2	29134.2	33550.6	33387.3	26505.3	31475.2	29255.3	29010.9	29007.1	31346.8	29093.9	39414.3	31940.4	30647.4	29554.8	35609.9	31001.2	30103.6	31505.5	32151.4	25729.3	24277.6	23323.3	25574.7	23980	23938.5	21063.3	27722.9	26186.2
neg-M299T286	2-hydroxystearate	Lipids and lipid-like molecules	Fatty Acyls	15501.8	17825.8	15086.7	12289.6	17756.6	17428.2	15707.9	19136.7	27228.3	15552.8	30882.5	15850.1	14721.8	15810.7	14523.1	15194.1	14684.4	15505.8	14420.2	18068.9	15590.4	18006.2	24948.7	14852.9	14440.7	21501.7	29855.7	11979.7	15935.5	14338.9	14416.5	16021.2	14874.2	15617.9	14241.6	18623.5
neg-M299T347	Palmitelaidic acid	Lipids and lipid-like molecules	Fatty Acyls	9449.55	9768.4	8517.81	5653.46	9993.88	9726.69	7103.59	9488.4	7307.72	9212.86	8011.64	4225.84	7827.72	8800.77	7496.8	9509.96	8506.98	6712.88	2331.87	3568.07	3857.61	3511.62	3674.92	3873.75	3376.05	3440.02	2776.76	1620.59	2717.92	2853.05	3219.88	3391.71	3013.95	2433.79	2229.82	2429.6
neg-M299T383	2-hydroxystearate	Lipids and lipid-like molecules	Fatty Acyls	44988.5	36861.9	43719.7	48903.1	36979.2	40849.7	38175.3	31728.4	40017.2	31981.4	47148.6	28328.3	36088.3	35223.5	32431.2	26001.4	29447.6	27489.7	44654.8	33845.3	39253.8	40026.8	44731.4	38965.6	44848.1	28945.4	34590.3	39973.6	41444.4	47325.6	47932.8	28925.4	46952.5	31631	34589.4	24688.1
neg-M301T261	ent-8(17),13(16),14-Labdatrien-18-oic acid	Lipids and lipid-like molecules	Prenol lipids	12328.7	10705.7	8593.66	8924.22	11667.9	10941.6	9954.2	8867.68	10764.8	8012.91	10416.3	9268.78	9305.53	10596.9	8512.19	7826.33	10673.2	9269.48	16735.4	10393.3	9406.49	6133.33	14576.7	12898.9	12680.5	9728.34	7950.96	5751.31	5768.19	15514.8	12902.5	12560	11402.9	5957.21	12442.2	10814.6
neg-M301T323	Eicosapentaenoic acid	Lipids and lipid-like molecules	Fatty Acyls	586969	462267	580781	409857	518600	594617	529306	557918	530161	698652	1.09181e+06	490807	589978	1.03436e+06	637239	728406	780020	520866	350905	152593	107433	102838	255057	249142	286997	149623	103641	94894.2	122522	93314.4	149221	112003	143613	114921	102375	121594
neg-M301T389	Palmitic acid	Lipids and lipid-like molecules	Fatty Acyls	7260.54	7431	8120.76	5590.95	8479.32	8816.66	5194.86	7721.41	6558.49	7226.11	12394.8	5535.83	8715.63	9737.67	6556.11	6860.34	7524.14	6045.04	7159.03	4321.5	5149.55	6032.23	5457.22	6192.93	6156.31	4151.82	4385.34	2463.64	4287.42	3901.82	5861.31	3943.54	5058.68	3833.98	3397.63	4426.2
neg-M303T353	beta-D-Glucose 1-phosphate	Carbohydrate metabolism	Starch and sucrose matabolism	1.47704e+06	1.18092e+06	1.22216e+06	1.43353e+06	1.282e+06	1.56412e+06	1.39354e+06	1.5408e+06	1.54677e+06	1.31965e+06	2.10585e+06	1.2755e+06	1.18747e+06	1.7607e+06	1.27972e+06	1.3828e+06	1.84086e+06	1.26093e+06	2.37588e+06	1.44309e+06	1.30489e+06	1.36442e+06	2.09284e+06	2.04041e+06	2.12433e+06	1.48956e+06	1.40206e+06	1.05129e+06	1.35994e+06	1.20222e+06	1.7561e+06	1.34815e+06	1.58146e+06	1.39116e+06	1.14165e+06	1.47945e+06
neg-M305T386	Sciadonic acid	Lipids and lipid-like molecules	Fatty Acyls	62758.4	41130.5	50675.9	33751.9	46809.4	59447.5	40818.3	47653.2	45599.7	70009.3	112627	36585.1	54508.5	174177	60069.5	66692	148376	49678.2	86971	35485.6	33513.4	35178.3	69519.2	66455.6	58221.4	35081.8	47323.9	14876.9	34450.5	18974.6	32056	29453.4	29850	25441.2	19715.6	23807.6
neg-M309T218	9-Oxo-11-(3-pentyl-2-oxiranyl)-10E-undecenoic acid	-	-	3257.9	8811.25	5935.43	3416	9050.06	6007.38	5291.11	5098.97	6109.55	5198.12	3281.38	3894.34	4942.97	3609.8	4350.87	4030.34	3895.92	3960.51	3676.34	5469.58	5532.37	4494.65	6802.53	5305.05	5445.43	6698.82	4729.02	4736.74	4804.34	4826.9	4959.77	5604.09	7942.72	7037.82	4467.81	6036.42
neg-M311T189	3',4'-Dimethoxy-3-hydroxy-6-methylflavone	Phenylpropanoids and polyketides	Flavonoids	518.834	405.652	412.226	992.594	1032.1	1121.93	862.281	548.837	845.015	614.468	986.23	580.973	940.088	483.025	472.659	1067.46	444.381	837.476	2168.8	5633.7	2693.59	4289.91	3541.43	2376.6	2293.76	4124.67	3587.44	3355.49	2136.05	1708.92	3318.97	2056.01	2341.21	3056.85	2190.57	4442.7
neg-M313T259	Octadecanedioic acid	Lipids and lipid-like molecules	Fatty Acyls	3779.57	6261.1	5355.45	6522.4	5693.17	6756.13	6762.29	6519	7662.86	4447.95	3445	4044.05	4355.23	5968.47	6280.69	5226.24	7388.55	4895.67	4040.01	4380.22	5142.54	4768.68	4937.38	5814.48	3675.35	5154.11	4869.48	6178.22	5234.11	5534	4666.28	7041.73	5474.48	4360.06	5345.64	4795.13
neg-M313T337	9,10-Dihydroxy-12Z-octadecenoic acid	Lipids and lipid-like molecules	Fatty Acyls	4798.45	4535.82	3280.51	3754.1	4372.08	4671.98	4630.91	5851.56	3789.95	3820.05	3688.17	3926.05	3361.14	3182.07	4934.73	3471.55	3516.19	3816.95	1328.47	2067.82	1234.41	1870.19	955.802	1311.65	1315.62	1945.02	1904.16	1586.15	1830.68	1154.76	1433.35	1754.7	2308.87	1356.85	1449.27	1655.38
neg-M315T207	Trilobinone	Lipids and lipid-like molecules	Prenol lipids	8349.16	9833.08	5261.64	6599.94	4919.15	5521.85	5274.04	4909.02	12446.3	2549.64	3349.2	5251.6	3794.97	4234.55	5230.23	2877.26	3607.84	3288.07	1470.4	11320.9	4197.52	5752.16	6608.39	1922.89	3484.92	7537.27	5038.08	5320.71	2061.29	2747.58	7638.29	3539.16	4904.49	2683.71	3492.62	5015.94
neg-M315T341	5-(8,11-Pentadecadienyl)-1,3-benzenediol	Benzenoids	Benzene and substituted derivatives	12532.2	10351.5	9718.67	7699.4	10748.6	9548.58	10077.5	11243.2	9169.99	16979.4	20968.6	11857.3	12440.8	19030.9	12326.3	13760	17692	12043.1	1651.46	891.709	441.28	643.2	1096.65	602.267	1260.29	729.256	426.315	824.197	845.668	399.51	1050.33	599.96	544.146	900.38	610.638	736.455
neg-M317T270	Atractyligenin	Lipids and lipid-like molecules	Prenol lipids	11814.9	9652.5	7508.29	8296.96	10792.9	9546.77	8935.41	8171.86	8525.28	18002.4	17346.6	26047	19807.9	11168.6	16155.1	22458.2	16474.9	29550.6	65146.7	8410.18	82497.2	54437.4	43461.3	84563.7	54372.4	53054.1	52354.8	21892.6	66525	48230.5	53121	54649.6	52523.3	37091.4	30809	42461.5
neg-M323T337	2-Pentadecylfuran	Organoheterocyclic compounds	Heteroaromatic compounds	3585.31	4450.32	3387.12	2201.25	3576.55	3263.69	2771.53	4220.35	3540.06	3728.25	4186.99	3858.46	3098.57	3376.14	2647.17	3503.14	3119.71	2995.79	2871.99	3140.53	2793.32	2978.14	3252.41	2552.36	2480.04	2799.89	3092.84	2191.29	2491.95	2330.26	2221.86	2705.48	2845.21	2743.62	2280.42	2028.5
neg-M323T55	Mahaleboside	Phenylpropanoids and polyketides	Coumarins and derivatives	2986.42	3814.74	3371.58	3487.95	2932.04	3593.19	2757.54	3572.12	3351.84	3215.29	3015.33	2885.98	1231.66	2933.02	3092.78	1989.08	3182.25	2456.98	4454.75	2981.79	2245.62	2271.47	4465.75	3532.38	4199.69	2989.71	2118.52	1182.48	1371.19	1404.92	2513.72	1402.58	1649.81	2082.44	1702.87	1980.62
neg-M325T319	3b-Hydroxydesogestrel	Lipids and lipid-like molecules	Sterol Lipids	27271.3	24022.1	24326	20981.6	27789.2	25859.2	25454.7	23897.1	23974.4	39411.7	61083.7	26371.3	26315.4	51100.3	32695.7	31883	44699.9	25937.8	55331.3	24060.7	22426.6	19775.3	36104.7	38775.3	37756.2	23780.6	20659.8	18047.6	27293	18434.5	33460.6	22395.6	31034.9	23236.5	18160.9	23944.8
neg-M325T361_2	Linoleic acid	Lipids and lipid-like molecules	Fatty Acyls	20694.8	18859.7	21871.3	13066.1	23429	20039.5	23235.2	21717	17748.5	17710.5	22802.4	17390.9	17130.9	22570.2	17672.1	19627.3	21404.3	19931.5	12959.3	11463.4	12130.1	12914.7	14208.9	13623.3	13660.7	12170.6	11686.1	8801.32	11437.1	10369.8	12560.5	10579.5	9471.22	9880.76	7995.29	9894.49
neg-M325T460	Dodecylbenzenesulfonic acid	Lipids and lipid-like molecules	Fatty Acyls	171892	103945	31077.9	12146.5	145555	150196	96942.7	27044.9	79755.1	42591	123921	19335.7	95988.1	112654	39910.6	144723	75592.6	127456	104800	60967.1	41027.5	43269.9	74277.7	83078.9	76160.7	17812.6	22588.1	589173	38112.2	44991.5	76965.6	67506.8	41852.5	454255	505191	486118
neg-M327T212	Oleic acid	Lipids and lipid-like molecules	Fatty Acyls	1532.58	2128.51	2492.86	1866.17	1814.64	2209.45	1526.21	2217.41	2212.71	1433.29	2175.22	1977.44	2090.5	1887.76	1687.28	2166.24	2190.78	2144.34	1786.44	2444.25	2234.46	2340.98	2043.23	1937.59	2434.21	2400.4	2576.14	1503.03	1556.24	2098.29	1329.39	1585.78	1937.1	2427.09	1967.73	1493.84
neg-M327T222	Oleic acid	Lipids and lipid-like molecules	Fatty Acyls	2083.64	2454.23	3645.97	3570.22	2770.23	3743.1	3101.52	3030.27	4035.58	3115.46	3358.05	2954.26	3602.53	3682.89	3020.39	3371.71	2874.49	1426.88	4221.01	3511.26	2709.85	2133.46	4603.52	3019.84	3903.25	1690.12	2660.14	1123.25	1052.99	3069.77	3241.74	1903.46	3145.78	1653.49	3289.53	2180.41
neg-M327T344	cis-4,7,10,13,16,19-Docosahexaenoic acid	Lipids and lipid-like molecules	Fatty Acyls	2.32917e+06	2.2914e+06	2.81244e+06	2.23078e+06	2.74013e+06	2.95114e+06	2.49362e+06	2.4364e+06	2.49087e+06	3.2425e+06	4.02802e+06	2.57387e+06	2.75106e+06	3.82205e+06	3.15962e+06	3.63444e+06	3.60755e+06	2.46746e+06	3.04884e+06	1.67184e+06	1.66776e+06	1.80323e+06	2.47296e+06	2.37451e+06	2.58919e+06	1.92525e+06	1.70625e+06	1.52539e+06	2.02648e+06	1.66853e+06	2.38471e+06	1.66046e+06	2.29436e+06	1.71127e+06	1.86215e+06	2.20057e+06
neg-M327T398	Oleic acid	Lipids and lipid-like molecules	Fatty Acyls	16977.1	12029.8	16010.2	12692.3	18087.8	18526	15331	15596.7	13917	17875.5	19480.5	12015.3	16246.6	18548.8	17777	14627.5	16382.7	16169.5	11285.8	10486.4	10229.1	11262.2	12139.2	10515	10516.9	9768.08	12602.7	6904.22	9477.03	9639.67	8912.37	10149.6	10082.3	7376.43	8410.11	7329.97
neg-M329T170	9,10,13-TriHOME	Lipids and lipid-like molecules	Fatty Acyls	17603.6	52531.3	43299	40295.4	35068.3	32770.9	28873.4	49589.6	46946.3	9264.62	9076.98	10092	12370.8	7758.08	7319.5	7961.23	10825	10190.2	5989.87	16924.9	5937.88	5278.43	11042.5	6872.26	5998.54	10938.2	5290.24	6993.46	3160.1	4838.02	5056.43	4290.51	4248.09	4660.79	8563.7	5017.27
neg-M329T361	Docosapentaenoic acid	Lipids and lipid-like molecules	Fatty Acyls	336220	336531	350605	252665	386911	348038	395194	403933	330245	488652	544866	379951	337094	551283	443709	438877	510054	425349	308015	195989	169429	182830	299216	279013	252239	179304	162818	114154	183796	133349	235219	130021	171300	127428	111333	129301
neg-M329T373	Docosapentaenoic acid	Lipids and lipid-like molecules	Fatty Acyls	108299	94214.9	87996.8	72161.2	98915.6	100662	88029.5	100097	94042	168143	215372	102566	114257	175048	124873	162653	198153	110821	354749	201289	189886	209392	277342	284896	285214	225352	238717	132422	199571	129292	172946	176007	190967	176390	138974	160279
neg-M331T188	9,10,13-Trihydroxystearic acid	Lipids and lipid-like molecules	Fatty Acyls	21414.9	20250.6	20201.7	21179.9	20254.1	18179.9	19414.7	19598.6	18350.5	20199.2	19413.2	20839.2	18801.9	20165.9	20545.2	21941.8	19013.8	20498.3	18733.9	20742	19881.5	21801.2	21519.9	20255.7	19327.2	18818.8	19149	20282.9	19789.1	19450.4	21395.9	19950.1	22394	20241.3	20579.9	21332.1
neg-M331T278	2-Methyl-5-(8-pentadecenyl)-1,3-benzenediol	Benzenoids	Phenols	169.016	337.094	217.324	275.916	412.373	279.582	402.801	549.445	261.836	405.238	86.0034	199.197	290.94	255.16	162.957	388.626	241.798	343.359	5147.15	7762.52	5583.47	4823.3	6221.08	6215.66	3020.24	6400.38	6593.26	6018.62	3765.33	4900.63	6616.31	4790.63	11398.6	6708.61	4464.21	4772.16
neg-M331T390_2	Adrenic acid	Lipids and lipid-like molecules	Fatty Acyls	75810.1	70737.4	77270.8	71639.3	76238.5	97829.8	74802.9	73041.4	91263.2	123856	177616	98290	102562	176408	126301	109134	134987	109833	161214	109309	113131	107964	157246	139340	160807	121371	110377	45488.8	105774	78631.4	93653.4	86569.9	118781	108290	68738	74235.4
neg-M333T207	Leukotriene B5	Lipids and lipid-like molecules	Fatty Acyls	30165.2	58007.3	33068.1	40669.4	56941.8	39772.1	22038.1	67926.7	44388.1	30189.7	28397.1	23441.8	26913.7	13904.7	24584.4	27162.4	22840.8	23911.6	9601.13	47874.2	18687.9	21775	36813.7	12639.1	19369.2	43212.8	20400.1	16212.2	8248.6	14540	30813.7	13213.2	20870.1	12804.5	16675	27186.4
neg-M334T182	Sphingosyl-phosphocholine	Lipid metabolism	Sphingolipid metabolism	1871.36	1097.17	1211.25	1370.74	1428.39	1215.12	1428.72	1336.73	1258.16	389.152	330.036	483.78	272.28	665.123	521.972	447.332	979.914	488.026	1096.2	1228.16	1554.87	1360.96	1250.05	1323.16	1352.24	1148.83	1535.46	367.385	330.903	367.533	381.332	386.322	392.732	368.413	378.789	473.518
neg-M335T230	Hepoxilin B3	Lipids and lipid-like molecules	Fatty Acyls	27429.4	41067.8	49663.2	41435.2	36391	36480	31406.4	62398.5	38971.5	21568.4	35500.6	22529.5	21553.9	30559.7	18414	24349.3	39888.8	22461.2	31283.3	53924.8	39817.3	48270.6	40567.3	36332.3	41384.7	45966.6	49794	36276.9	22648.8	45532.3	62151.8	36003.9	43351.9	31260.6	46501.4	59348.4
neg-M345T112	Gibberellin A22	Lipids and lipid-like molecules	Prenol lipids	3420.59	4373.42	3499.19	4596.69	4347.03	3864.6	4277.19	3703.81	4237.4	4160.26	3325.96	3663.37	2924.95	3587.03	3507.66	3637.8	3585.53	3662.53	3515.81	3376.56	3986.31	4111.15	3212.76	3873.94	3659.39	3915.58	3830.37	5568.66	3820.75	3961.93	3408.18	3920.91	3445.63	4579.8	5265.12	5267.73
neg-M345T169	Isorosmanol	Lipids and lipid-like molecules	Prenol lipids	2209.94	2637.87	2134.23	3028.43	2605.84	2635.59	2556.8	2290.69	2715.73	5617.56	1691	2843.04	1423.67	3802.09	3498.18	3445.99	1812.92	1690.89	1722.91	3610.92	3019.31	1919.32	2425.1	2018.45	1991.1	3232.22	2621.55	1509.04	1501.92	1553.83	2283.72	1514.29	2174.5	3218.51	1537.7	1878.75
neg-M345T256	Ginkgolic acid I	Benzenoids	Benzene and substituted derivatives	8902.49	9307.7	8193.36	7285.75	10480.1	6386.05	7149.56	11413.4	6039.41	9425.36	6526.18	6168.34	4815.21	8201.6	8171.06	7244.57	8723.9	5324.94	4027.66	3395.79	2051.47	3011.05	4021.3	4012.72	2652.14	3984.61	2615.86	1286.8	2165.47	3737.41	3552.05	2550.99	2235.29	1959.72	3355.82	3708.1
neg-M345T266	Ginkgolic acid I	Benzenoids	Benzene and substituted derivatives	49693.6	55996.4	41067	33289.5	57528.5	46450.4	41079.4	50301.3	58606.9	44408.9	40134.3	37086.5	35681.6	42172	42866.3	39027.1	38654.5	34751.3	20414.6	21949.9	14601.2	10611.9	19718.8	16464.8	13160.1	17669.3	14067	7057.39	8012.16	17014.2	11916.5	13645.8	10321.7	9660.01	13643.2	9286.96
neg-M345T279	Ginkgolic acid I	Benzenoids	Benzene and substituted derivatives	18740.9	25579.2	17502.3	12659.3	23555.5	18222.2	16865.2	21891.4	16960.5	21503.1	19152	17019.8	15548.8	20086.1	19946.9	18770	18413	18277.7	21975.4	28129.6	20163.8	27863.1	26576.3	18334.5	19403.8	24400.2	18792	11907.9	12329.2	23926.2	18490.4	18759.2	15129.8	12565.6	16686.1	14977.8
neg-M347T310	5-Heptadecyl-1,3-benzenediol	Benzenoids	Phenols	445.991	919.855	464.555	867.543	230.644	986.511	470.061	978.304	1323.82	744.378	281.134	463.253	368.518	1067.53	602.02	495.391	605.252	621.479	52288	36934.6	50196.6	46798.4	34876.5	39073.3	47939.2	59622.7	41704.3	40039.1	36850.7	65550.1	49067.2	40774.7	48878.3	52485.2	42031.3	53826.9
neg-M347T329	Cardanolmonoene	Benzenoids	Phenols	6011.36	7430.63	5256.31	4468.11	5805.68	5686.97	5211.09	6657.69	5368.27	7263.71	6724.85	5043.53	6801.88	6742.09	6239.67	6550.37	5948.9	5534.06	8252.77	10241.7	9143.23	8672.65	8943.04	7849.69	8760.94	9876.1	9080.64	7565.05	9254.98	8080.63	8113.88	11277	8427.42	8542.7	6994.61	8024.51
neg-M349T353	Cis-8,11,14,17-Eicosatetraenoic acid	Lipids and lipid-like molecules	Fatty Acyls	9767.83	7395.02	7432.94	9841.59	9053.84	12798.1	7233.86	9302.9	11595.2	9142.9	13674.4	8547.4	6675.72	12175.3	8788.67	10552.1	10295.9	7454.07	14857.8	9301.59	10359.5	8866.4	12144.5	10848.5	12532.8	8472.89	7943.95	8053.44	9699.43	7966.79	9779.74	8980.62	9934.47	8170.72	7738.66	10841.4
neg-M350T179	Sphingosine 1-phosphate (d16:1-P)	Organic acids and derivatives	Organic phosphoric acids and derivatives	4225.2	4491.93	4150.05	4328.51	4576.13	4316.37	4779.04	4585.21	4769.49	2867.95	2674.02	3856.4	3157.44	2668.77	2652.48	2650.13	3259.95	3026.3	14018.1	8283.93	8264.45	7584.6	11118.5	10432.3	11436.2	9075.84	7522.04	6690.4	4916.05	5780.6	6212.66	5671.86	5338.79	5970.91	5920.78	6480.49
neg-M351T173	8-iso-PGF3a	Lipids and lipid-like molecules	Fatty Acyls	13143.7	35907.4	26314	24982.1	28973.4	19801.6	19322.5	37052.5	38121.1	15463.5	12110	8605.34	12524.6	11156.8	13153.7	11725	13495.3	10305.7	2284.02	26057.9	5986.54	5986.84	9605.86	10741.9	7889.01	15879.7	3478.06	5669.57	1772.43	5530.16	5102.75	3840.77	2876.5	3129.85	4560.55	5726.48
neg-M353T181	Prostaglandin E1	Lipids and lipid-like molecules	NA	30197.7	70228.1	72774	63091.9	58102.3	60035.6	38225.6	57214.2	72917.7	21053.9	44312.6	22180.4	30793.9	33899.6	20122.8	29717.4	31877.2	20305.8	47068.4	77599.5	51919.3	50075.1	55863	40714.3	42654.9	69047.3	48862.5	36869.9	17078.8	56096.3	71420.3	35713.4	42453.5	32297.5	49802.7	61090
neg-M353T348	Lansiumarin C	Phenylpropanoids and polyketides	Coumarins and derivatives	339531	294862	234726	167071	249944	227787	210606	226598	225929	365579	235276	168203	256445	240349	205187	232101	202603	212582	129603	129131	98099.5	116744	107539	111187	103875	114654	105198	78768.9	80771.6	77711	97270.3	79423.6	89810.2	68668.9	70039.1	64314.5
neg-M353T54	Chlorogenic acid	Organic oxygen compounds	Organooxygen compounds	1222.54	2493.44	1543.91	1080.8	1977.07	1357.42	931.427	2762.84	980.479	976.845	958.023	746.099	516.186	856.421	619.207	716.786	1091.81	1172.76	637.719	1119.36	815.587	1353.76	997.998	650.406	1070.51	791.19	962.826	596.004	416.877	591.704	649.63	505.047	433.364	572.098	596.175	667.87
neg-M355T377	Tetracosahexaenoic acid	Lipids and lipid-like molecules	Fatty Acyls	36576.1	29195.1	30497.5	29525.8	32293.8	30498.3	33882.4	31495.3	29505.4	50425.2	60858.4	39351.2	48454.6	58000.6	40768.5	51044.8	56537.2	43315.2	40205.5	19638	15535.5	14871.7	26638.8	28789.2	26051.1	16564.5	15782.2	17022.3	15462.1	15623.1	19624	18493.4	15844.1	17567.3	16984.9	17240
neg-M355T389_2	Putrescine	Amino acid metabolism	Glutathione metabolism	627395	441043	419909	354614	443133	374091	358500	343656	436585	581912	532474	354633	441356	489678	371484	426887	397565	423972	590584	317441	326361	325972	380935	384017	382632	327469	299129	348814	266762	274608	345103	274646	311598	285053	277928	266297
neg-M357T401	Tetracosapentaenoic acid (24:5n-6)	Lipids and lipid-like molecules	Fatty Acyls	13437.3	9488.39	10148.5	7717.55	12306.1	12323.1	11521.5	10964.4	9535.55	13813.4	15985.3	9462.55	12000.1	15631.2	10697.5	16664.8	14512.1	11782	11449.6	7310.97	7151.84	8048.22	12271.6	7989.76	12820.3	7435.94	6550.97	3361.31	6637.79	7309.28	4463.1	6502.58	8084.51	6273.4	5762.9	5598.99
neg-M361T204	5alpha-Androstane-3,17-dione	Lipid metabolism	Steroid homone metabolism	2458.68	1146.38	1767.78	1403.12	1969.83	1188.87	2199.77	1399.56	2119.22	2367.85	1988.91	2271.15	2751.09	1427.3	1571.27	2262.96	1546.39	2478.11	3044.65	2859.52	3117.81	2776.16	2261.41	2599	3745.89	3398.32	2832.24	3028.09	2615.74	3020.19	2132.37	2037.44	3768.17	2322.28	3191.83	2090.47
neg-M363T283	5-(8-Pentadecenyl)-1,3-benzenediol	Benzenoids	Benzene and substituted derivatives	7723.68	288.987	8592.02	6460.28	7787.38	10750.9	4145.21	9577.16	6629.41	8206.08	8997.31	7255.33	6404.61	8270.4	8444.34	7907.16	10062.7	7004.35	37940.5	47765.8	19996.9	48482	45783.6	45957.4	41520.8	16554.3	14344.7	54201.1	16131.9	33543.8	62680.6	21598.3	18055.8	16638.7	54801.7	33699.3
neg-M365T257	5S-Hydroxy-6E,8Z,11Z,14Z-eicosatetraenoic acid	Lipids and lipid-like molecules	Fatty Acyls	11048	11617.2	5539.53	4688.03	6192.88	6566.02	1893.11	14046.1	6037.85	5667.08	5610.49	6079.81	5572.93	11070	6216.15	9623.99	8203.41	8053.33	1455.18	6043.11	5503.67	9517.45	2422.12	3096.75	3784.67	4606.7	5457.67	3658.61	8307.18	3917.12	3642.33	7710.68	5536.03	7113.71	3096.12	2876.79
neg-M365T293	Adipostatin A	Benzenoids	Benzene and substituted derivatives	1805	2231.31	380.33	1139.84	2218.33	2086.05	1671.69	2035.2	1112.6	3161.15	2450.41	2852.43	2563.55	3248.25	3151.15	1032.77	2598.94	1863.87	8491.67	12625.2	43400	41183	10023.3	12462	10088.3	13206.8	13043.5	40018.3	10855.7	46085	12729.1	39957.8	13981.9	47972.5	52332.3	14541.1
neg-M369T414	5.alpha.-Androstan-17.beta.-ol-3-one sulfate	Lipids and lipid-like molecules	Sterol Lipids	14604.2	9524.47	11010.2	9092.74	15193.2	13434.3	10867	12656.4	9317.8	18572.8	20450	7866.89	10473	18953.8	11828	11192.7	15201.7	12683.3	12271.7	4683.51	5789.54	7829.52	6247.23	8775.49	9475.97	5933.93	5701	4529.97	5644.7	4002.85	6554.77	3547.1	6759.32	3761.43	3133.65	3199.85
neg-M373T330	5-(10-Nonadecenyl)-1,3-benzenediol	Benzenoids	Phenols	628.626	509.825	665.91	910.686	1079.8	435.204	708.067	489.285	492.059	1132.44	859.442	678.216	429.682	661.139	532.479	737.611	393.373	865.771	43745.7	44146.2	54126.6	50989.2	43450.4	44371.6	40175.5	48767.9	45932.7	53691.7	39581.5	52005.7	58544.3	45724.3	52636.1	43603.9	54651.5	50282.6
neg-M373T344_1	Docosahexaenoic acid	Lipids and lipid-like molecules	Fatty Acyls	12013	11336.4	14618.3	12253.8	14023.7	14189.2	12091.8	12810.7	10981.3	16873.8	24022.7	14741.9	13326.6	17508.8	14664.1	17369.3	17153.7	14983	14773.3	8789.71	8913.19	9264.29	13325.9	12195	11963.5	9959.59	8866.58	9961.5	9301.22	9455.94	12538.6	9100.9	11333.8	8153.75	8362.92	10769.3
neg-M373T344_2	5-(10-Nonadecenyl)-1,3-benzenediol	Benzenoids	Phenols	261.026	180.451	99.757	46.549	119.135	146.693	364.208	34.0839	444.339	270.049	382.577	421.398	330.478	229.648	296.736	715.48	346.98	689.527	15857.1	18062.8	13844.3	14406.9	13662.6	14112.2	14363.1	13284.2	13385.1	13906.5	11822.2	14626.9	19688.6	12341.8	19775.9	12870.4	14641.5	15708.3
neg-M373T353	Docosahexaenoic acid	Lipids and lipid-like molecules	Fatty Acyls	4404.55	3281.57	4066.38	3248.55	4184.29	3931.81	4795.83	3463.73	2650.45	3908.9	5371.8	4183.16	5652.18	5566.59	3639.42	3299.19	4405.13	3500.84	4643.79	2919.04	2794.48	2902.94	2726.96	4327.68	5382.47	3439.1	3900.77	3410.67	3471.43	2696.04	3797.09	3232.14	2603.01	3145.76	3197.47	3198.54
neg-M375T349	5-Nonadecyl-1,3-benzenediol	Benzenoids	Phenols	1313.2	1198.18	1024.72	617.699	1428.45	1398.18	672.713	869.493	1592.47	1423.35	1561.07	685.643	856.268	1506	547.313	1305.32	1123.41	948.671	26669	34443.2	19716.2	26720.3	19962.9	34719.1	16418.4	19280.8	19648.2	20142.2	16178.3	16753.8	25883.9	30960.7	21274.4	18680.9	17678.1	32725.7
neg-M377T361_1	Gibberellin A99	Lipids and lipid-like molecules	Prenol lipids	36978.8	33277.5	30309.4	25504	25569.6	26179.2	30431.1	31662.4	27410.3	39736.8	33870.9	26509.6	28733.6	31520.4	25526	30124.4	29415.7	30086.4	35488	21321.4	20719.7	24019.9	21328.9	24562.9	23443.3	20322.5	21838.9	28775.6	23926	18680	26976.2	16906.8	22182.3	16894.8	19964.5	17194.7
neg-M378T202	D-erythro-Sphingosine-1-phosphate	Lipids and lipid-like molecules	Sphingolipids	83558.9	93267.2	73639.4	82295.8	87788.2	76058.6	80022	87600.9	74229	65950.9	65788.4	82884.7	61524.8	62852.6	68102.2	71041.7	73763.6	69273.9	162155	77016.6	93137.8	76576.7	107661	121324	107877	83771.2	83431.4	78885.7	70712.9	61021	67020.2	62573.3	72471.1	76044.7	79287.5	77026.1
neg-M379T361_1	Ecabet	Lipids and lipid-like molecules	Prenol lipids	737881	636519	517071	472666	571769	442535	565972	565933	526241	746838	574484	527767	528305	569177	467014	514257	501825	516710	627354	400868	390773	489365	431974	432162	439788	388001	412908	514915	441427	365346	484967	321474	390420	353671	345569	289694
neg-M379T397	6b-Angeloyl-3b,8b,9b-trihydroxy-7(11)-eremophilen-12,8-olide	Lipids and lipid-like molecules	Prenol lipids	42970.3	35454	30399.4	33030.4	34321.9	35831.2	34944.9	38467.6	34266.3	50581.2	38883.8	28260	36487.2	36606.6	33565.6	31965	32774	34188.5	34114.6	24238.5	26475.7	32125.7	23380.6	27263.8	25480.6	23426.5	26793.1	24998.7	20556.4	22543.6	26212.6	26628.8	25134.5	18535.3	22178.3	15730.2
neg-M380T209	D-erythro-Sphinganine-1-phosphate	Lipids and lipid-like molecules	Sphingolipids	12880.7	12600.1	10812.8	14415.6	11840.4	10706.9	13043.9	10186.9	9215.45	7418.68	7459.13	10554.1	9019.63	7890.74	8799.72	7991.8	7023.43	8999.81	33148.3	13525.1	17304	11478.9	23011.3	21844.4	23403.6	14279.4	13921.9	12253.7	13809.2	11683.8	15334	10680.4	14750.8	13807.2	12228.7	12486.4
neg-M381T397_2	Eletriptan	Organoheterocyclic compounds	Indoles and derivatives	855523	665976	586549	579682	679461	587375	692805	657662	674491	975188	767953	571696	691591	786736	616094	675853	628108	664150	692779	444654	417821	585171	445351	527000	542687	475356	519165	502471	406831	458239	492159	458722	461063	392146	441845	314758
neg-M384T442	7alpha,25-Dihydroxy-4-cholesten-3-one	Lipid metabolism	Primary bile acid metabolism	79369.9	49804.1	53024.2	42195.5	59619.1	50031.8	44056.5	48063.8	65177.3	50050.8	104797	38359.7	42446.6	76759.3	41440.9	34666.6	65724.9	50970.8	98500.3	52376.2	43439.7	68064.2	73125	65005.6	95664.6	49239	41103.1	41316.4	41040.2	39714.4	67116.1	26863	60739.9	43008.4	29107.9	27850.7
neg-M387T271	Cycloneomammein	Phenylpropanoids and polyketides	Coumarins and derivatives	33634.4	39990.7	33857.5	32743	37125.1	35106	41790.3	43232.7	36386.6	32371.3	28696.6	25315.5	24541.1	29444.6	31987.6	37239.7	29249.7	32452.8	3582.87	4619.54	3871.66	5305.39	6489.57	3796.23	3411.36	5072.74	3462.77	4510.25	3105.65	3947.7	3240.62	4017.52	4108.74	3731.33	3810.38	4290.39
neg-M387T300	Quassin	Lipids and lipid-like molecules	Prenol lipids	44234.9	54031.5	51678.4	54652.3	57170.6	51612.2	54115.5	52479.9	52851.4	49401.7	51710.3	47420.9	38688.1	48718.4	47518.4	42317	52563.8	43475.1	16478.7	14954.5	19354.5	16483.1	16086.4	16202.4	17160.9	19142.9	19325.3	11446.4	13266	14205.7	14630.6	11703.3	13482.4	12883.9	13453.4	14433.2
neg-M389T214	D8'-Merulinic acid A	Benzenoids	Benzene and substituted derivatives	4019.94	1685.67	1740.63	2875	4744.47	2646.12	3053.28	2220.45	2870.61	8927.92	3761.08	3866	5861.99	6191.62	5927.72	6360.71	6408.25	5067.46	679.06	1077.64	849.105	1721.41	1122.32	1340.61	934.733	2483.67	1481.93	1301.32	2322.51	2015.54	2736.98	2157.75	2226.68	1724.52	908.393	2227.96
neg-M391T202	Deoxycholic acid	Lipids and lipid-like molecules	Sterol Lipids	6814.9	4123.31	5097.68	6082.64	6160.21	6442.79	6596.77	5071.57	5226.83	14146.6	7579.78	7525.43	10313.9	10943.9	10463	15568.8	9291.07	8234.15	1318.4	1900.75	2978.88	2178.43	1808.81	2201.72	1716.12	2069.49	2246.42	1692.56	3860.11	2470.08	3909.56	3093.78	6133.52	4535.65	2593.48	2406.71
neg-M391T230	Deoxycholic acid	Lipids and lipid-like molecules	Sterol Lipids	19595.6	9778.8	12247.7	21645.5	18223.6	18357.3	20866.8	12281.6	17049.8	20289.6	15041.5	16570.3	20142.9	17948.4	16583.3	18351.5	17111	16247.6	4955.02	12708	7121.9	5865.46	5883.46	6487.94	3767.98	9358.26	7343.41	8416.45	16761.4	13043.2	16021.4	12474.4	16833.5	14368.6	11480.4	15293
neg-M399T347	5-(12,15-Heneicosadienyl)-1,3-benzenediol	Benzenoids	Phenols	1324.73	863.946	1099.07	930.317	1307.14	235.237	1669.95	566.022	755.758	1446.01	820.814	673.149	1574.02	1219.28	234.478	815.078	1099.39	1305.03	36700.1	27387.9	34480	26786.9	32681.6	27357.1	33320.7	35557.9	25673.2	32057.9	30739.5	25990.6	32656.8	27813.2	33498.4	27837.9	27752.7	37419.6
neg-M401T362	5-(12-Heneicosenyl)-1,3-benzenediol	Benzenoids	Benzene and substituted derivatives	1708.61	1368.39	815.351	1402.65	829.412	1226.61	1085.84	1175.49	1755.15	1083.07	2360.5	1434.56	494.493	1231.52	1413.69	766.386	2248.77	747.811	38005.6	13348.8	13597.4	29803	28601.4	29000	27297	29088.2	23993.3	37184.5	28351.2	12607.8	36443.1	21428.9	34180	29687.6	31096.4	33014.6
neg-M402T376	N-Palmitoyl phenylalanine	Organic acids and derivatives	Carboxylic acids and derivatives	4672.67	4291.63	3285.41	3176.8	4345.03	3828.05	3518.61	3157.79	3584.63	4636.15	12342.9	2939.63	3746.68	7796.45	3588.39	3512.22	6715.26	3516.26	6237.21	4377.93	4224.15	4087.2	5311.34	5241.63	4968.62	3997.89	4271.58	2499	2859.66	2476.39	4263.67	2928.99	4128.21	2967.1	3267.34	4537.01
neg-M403T397	5-Heneicosyl-1,3-benzenediol	Benzenoids	Phenols	653	368.206	537.445	830.964	1196.04	702.973	352.766	337.424	902.255	851.047	540.572	54.7628	134.377	412.079	173.909	692.247	585.118	622.621	45389.2	14802.6	15842.3	17955.8	15565.4	16409.4	14970	17630	16042.2	12935.1	15990.8	18328.8	20229.1	21007.4	19875.7	14244.3	17090.7	42611.8
neg-M405T177	7-Ketodeoxycholic acid	Lipids and lipid-like molecules	Sterol Lipids	25485.4	7401	20956.8	13030.1	14977	27305.3	22690.5	14882.4	17197.2	25932.8	40071.5	36808.2	42911.4	28648.2	33554.7	32895	33824.5	38775.8	1876.77	7681.75	1887.29	2417.91	3912.38	2604.41	1752.47	4948.27	1750.93	2652.79	1581.39	1447.6	2549.56	1985.83	2220.65	2104.03	2261.48	2906.46
neg-M405T376	Honyucitrin	Phenylpropanoids and polyketides	Flavonoids	55729.6	39742	38184	38396.2	42259.8	43505.5	42529.4	38845.2	44306.8	71431.3	79303.5	27314.5	38679	68795.6	39545.3	45317.8	55536.4	39259.8	61078.2	22041.5	19320.5	21426.7	29453.5	33292.1	32542.6	19852.4	17811.2	14925.7	16491.9	15364.1	26253.8	16991.9	22652.6	14744.4	13818	13909.9
neg-M407T172	2b,3a,7a-Trihydroxy-5b-cholanoic acid	Lipids and lipid-like molecules	Sterol Lipids	17528.1	4334.65	12917.3	7350.15	12913.8	15933.3	15816.9	10570.7	5815.59	42830.1	47480.3	37373.2	51466.1	43409.1	37977	45114.2	44029.3	44093.1	1847.86	10513	6704.56	5786.72	6734.76	2014.72	3920.49	8336.87	3055.22	6567.36	5701.74	3828.42	6183.75	4622.44	6140.2	5943.74	5539.04	6733.66
neg-M407T266	3a,6a,7b-Trihydroxy-5b-cholanoic acid	Lipids and lipid-like molecules	Sterol Lipids	915.294	800.604	1236.1	380.826	508.015	954.653	1170.1	736.38	885.414	1229.42	901.338	527.403	870.522	674.871	453.444	939.664	707.545	674.183	7255.59	9345.39	9746.6	8068.79	9951.94	7313.32	8653.21	25822.4	9284.77	9393.43	10827.5	9673.83	31260.5	8168.36	9868.35	12927.5	10852.2	9795.85
neg-M409T245	LysoPA 16:0; LysoPA 16:0	Lipids and lipid-like molecules	Glycerophospholipids	15652.4	11650.4	15080.2	8415.72	12882.5	11839.6	10037.9	11704.2	11506.1	13655.1	13143.3	12645.5	20314.6	9741.46	11595.1	8500.2	12266.7	11440.7	14401	10164.9	11174	12743.2	17396.8	10921.4	12143	17795.3	11946.9	20782.4	10129.6	10288.4	11379.7	13061.4	12860	13147.1	12717.2	16764.7
neg-M409T490_2	LysoPA 16:0; LysoPA 16:0	Lipids and lipid-like molecules	Glycerophospholipids	11781.8	13699.5	8412.81	10667	15075	10266.8	12401.7	10252.7	10328.6	10215.3	12977.6	9223.22	10489	11526	10192.9	12323.2	9528.05	10488.8	38993.6	15795.6	11925.8	11590.5	24441.4	26897.5	22844.4	12756.6	11086.6	11234.9	13726	9300.72	13074.1	12038.2	15006.3	11773.6	11274.8	10796.8
neg-M411T153	Androstenediol	Lipid metabolism	Steroid homone metabolism	1570.21	2844.42	952.875	1513.62	1322.39	1696.33	1699.73	1363.51	2682.6	3354.8	1732.4	2012.06	1903.19	1458.88	2477.07	1084.3	1752.33	2863.95	1937.15	2192.99	1776.85	1781.2	1122.99	2595.59	1829.03	1436.1	1945.73	1480.02	1709.3	1478.12	1602.84	1467.33	2375.03	2649.01	2710.99	994.941
neg-M424T203	D-erythro-Sphingosine-1-phosphate	Lipids and lipid-like molecules	Sphingolipids	1987.42	1929.51	1920.12	1819.39	1945.38	2047.32	2229.58	2088.71	1805.43	1328.65	3172.34	1964.53	1684.53	2398.93	1367.43	1392.88	2436.85	1679.28	2634.64	1567.89	1425.18	1013.46	1961.39	2099.48	1913.62	1458.12	1342.96	980.016	1264.2	974.874	739.788	934.685	1112.58	1096.25	1000.97	1297.94
neg-M427T344	L-Ornithine	Amino acid metabolism	Glutathione metabolism	432360	412394	371844	320100	416511	417115	408300	360504	404921	284643	400924	368307	403801	344795	472791	305711	331055	395589	603558	281027	255114	317105	423885	413107	427760	320956	286626	283090	304074	265486	386234	265667	354289	260289	298265	316392
neg-M427T460	Ergosterol peroxide	Lipids and lipid-like molecules	Sterol Lipids	1336.44	1468.78	1464.63	1368.87	1706.81	1343.21	1386.26	1296.75	1518.58	2039.04	2469.41	2034.21	1734.67	2388.93	1715.8	1567.99	2520.35	2013.58	1758.03	1513.7	1713.88	1814.35	1855.37	1789.51	2257.87	1746.35	1537.31	1807.48	1361.48	1675.41	2147.2	1604.58	1969.14	1782.78	1676.89	2184.77
neg-M428T386	N-Oleoyl phenylalanine	Organic acids and derivatives	Carboxylic acids and derivatives	5071.59	4197.04	3309.8	2576.38	4403.68	3783.97	3293.84	3721.59	4395.78	5397.58	14793	3479.63	5341.29	9059.19	4180.13	5095.52	7419.99	3880.46	5852.51	5201.92	4769.08	4614.95	7024.48	6249.4	5822.19	4756.89	4390.59	3717.58	3227.96	2907.45	4385.77	3217.9	3853.92	3377.07	2779.06	4300.36
neg-M429T397_2	Ikshusterol	Lipids and lipid-like molecules	Sterol Lipids	3378.15	1640.14	1792.8	2402.83	3403.09	2485.89	3970.24	3793.29	2079.64	3086.82	2337.97	1669.72	2809	3342.7	1953.85	2002.07	2070.81	2717.08	21101.8	17924.4	21873.7	20339.4	18886.6	20800.8	17362.3	23574.7	54287	34474.8	32448.6	18740.9	22988.6	19422.9	20470.5	16789.5	20700.6	18081.4
neg-M431T424	5-Tricosyl-1,3-benzenediol	Benzenoids	Benzene and substituted derivatives	377.274	195.157	303.583	393.005	284.903	304.302	420.618	292.177	322.238	392.443	303.147	205.004	249.297	328.656	206.938	222.02	225.1	301.996	9403.89	8945.97	10754.2	8948.62	11553.2	10699.3	2986.74	9384.44	9933.01	10514.6	9283.65	11406.2	12411.3	10713.6	11406.9	11944	11278.4	9239.83
neg-M431T462	5-Tricosyl-1,3-benzenediol	Benzenoids	Benzene and substituted derivatives	88.0811	136.43	180.952	93.8272	217.977	178.381	126.029	118.13	100.826	168.182	117.369	57.3858	86.7584	81.6033	116.952	85.7173	127.089	99.5408	6029.03	6165.28	10462.8	9282.95	9453.3	10387.2	8836.98	10279.2	8364.65	9682.38	8959.2	5981.86	2543.75	9368.46	9423.33	11016.4	5075.85	9178.07
neg-M433T490_2	LysoPA 18:2; LysoPA 18:2	Lipids and lipid-like molecules	Glycerophospholipids	13744.6	14103.2	10660.7	14409.8	14720.7	12798.7	17904.8	12110.6	13225.6	14611.8	17173.4	12180.2	16725.6	14013.4	13932.8	15870	15087.9	13379.4	20426.2	14345.2	11447.7	12046.1	17112.1	19866.8	16819.2	13602.6	11540.5	10264.2	12969.1	10419.7	12913.7	13080.2	14487.8	10988.3	10385.2	12201.5
neg-M435T256	Varanic acid	Lipids and lipid-like molecules	Sterol Lipids	2030.33	4980.81	835.489	3359.48	1982.86	3799.04	2031.65	4025.81	1889.46	2727.93	2703.31	1652.59	2655.77	1556.01	2042.16	1162.94	3779.83	4042.2	13582.1	19096	22366.4	17283.5	23828.1	17956.5	23706.6	29309.7	19852.7	19216.3	14899.2	21123	24080.9	16527.5	29440.9	16548.3	30673.7	26396
neg-M435T296	Varanic acid	Lipids and lipid-like molecules	Sterol Lipids	580.99	60.2223	933.196	704.65	661.742	160.483	409.027	589.797	286.177	716.721	887.291	337.286	498.643	1043.99	326.667	779.891	827.358	612.431	9993.08	13074.2	18044.4	9790.32	9357.02	16160.5	9535.61	21693.9	12595.8	14281.3	13581.3	16177.6	24707.1	15792.8	14925.2	11901	15378.5	14437.4
neg-M435T388	27-Deoxy-5b-cyprinol	Lipids and lipid-like molecules	Sterol Lipids	16044.8	5106.26	7624.8	4193.89	4642.67	4432.8	6294.17	17236.9	5863.27	6037.06	5167.91	5884.59	3621.37	4363.1	3379.47	4474.87	4289.21	14011.1	95010.5	18970.4	22706.1	20899.9	38472.6	24402.4	21633.4	20249.8	10984.4	11941.3	21382.4	19706.7	108317	21630.9	19686	18147.6	33219.3	33973.6
neg-M437T191	Deoxycholic acid	Lipids and lipid-like molecules	Sterol Lipids	16707.7	4040.53	10541	13639	10254.6	13370.3	14086.2	6968.99	11990.8	29331.6	16261.8	16111	16857	22855.3	22162.4	23559.1	17044.2	15377.3	2053.01	8927.17	7451.74	4929.54	5507.08	4198.81	3354.93	8350.25	5892.78	4343.04	5905.73	8749.04	8376.36	9227.19	7264.39	5467.2	5689.72	6563.33
neg-M437T230	Ursodeoxycholic acid	Lipids and lipid-like molecules	Sterol Lipids	18106.5	8268.72	8240.58	13312.5	12587	15922.6	14735.4	9413.98	11426.9	14382.1	11519.1	10930.9	13357	13914.9	14462.5	13535.2	11374.3	12199.5	3560.45	8974.13	6570.99	5356.92	5118.06	4120.4	3514.5	8218.43	7523.75	7847.29	12170.8	9708.02	13677.5	11978.6	12784	10769.8	9997.01	9899.96
neg-M438T220	LysoPE 15:0	Lipids and lipid-like molecules	Glycerophospholipids	1967.09	2643.31	2935.73	2451.45	2068.98	2758.55	2891.48	3336.65	2532.66	2547.36	1770.82	2227.12	2396.55	3256.29	2189.38	3070.74	2282.59	2836.55	1109.92	1451.96	2173.71	1107.96	899.138	2113.29	1375.32	1051.1	2315.19	915.676	1556.88	1341.5	2048.34	870.396	1295.13	1142.72	1579.87	1337.8
neg-M443T346	5,6:8,9-Diepoxyergost-22-ene-3,7beta-diol	Lipids and lipid-like molecules	Sterol Lipids	4258.17	4625.9	4457.08	6367.73	9175.44	4885.46	4743.39	13889.3	6787.61	5123.38	4273.88	5848.52	6699.85	4455.64	9878.67	4660.44	4714.86	4191.14	143824	169712	112982	164908	119078	118178	157861	119006	112741	206825	93581.4	120880	231001	105206	102157	146182	191545	108490
neg-M447T397	6-Deoxodolichosterone	Lipids and lipid-like molecules	Sterol Lipids	11137.7	18746.5	10394	9131.28	9883.94	9760.96	11729.4	30763.7	10601.1	13646.5	9744.22	7396.42	9438.53	11281.1	9511.88	8391.98	18166.5	9136.28	164368	152823	199686	104844	253103	192741	178697	197296	208109	152477	162554	186820	216167	201915	213738	252321	9523.86	168856
neg-M449T427	6-Deoxocastasterone	Lipids and lipid-like molecules	Sterol Lipids	15343.7	7528.6	6960.86	4626.37	4704.9	14395	15315.6	4450.12	4517.73	16075.7	3830.21	3385.98	4205.37	14585.1	9506.06	6609.98	13246.1	3937.97	95995.7	94640.9	107259	285617	93264.8	104782	268075	102485	102234	98682.4	96373.1	93931.5	119697	94584.2	104619	99426	319032	329038
neg-M450T213	LysoPE 16:1	Lipids and lipid-like molecules	Glycerophospholipids	44996.8	33912.6	41904.1	38328.5	38390	44086.3	36104.6	38654	41861.4	29444.8	33548.3	29943.8	30962.4	31306.4	27238.9	31842.8	35446.7	29045.8	19627.9	20017.1	17845.2	13648.4	24794.7	17623.7	18994.2	20077	17431.1	10499	8766.24	14329	11788.4	10869.5	11114.8	9989.31	11566.1	11687.3
neg-M451T187	7-Ketodeoxycholic acid	Lipids and lipid-like molecules	Sterol Lipids	27329.7	10837.6	23643.5	20495	18085.7	27119.3	24100.8	17142.9	24507.5	60828.6	34669.9	45891.6	60447.1	48012.7	54395.2	64650.8	40954.9	54445.4	1189.17	4713.43	3264.14	4227.81	3489.21	2411.5	2363.02	4468.76	3850.76	2970.27	2809.35	2046	2564.43	2490.19	2749.72	2981.49	2445.74	2659.91
neg-M452T241	LysoPE 16:0	Lipids and lipid-like molecules	Glycerophospholipids	565903	555476	610034	607972	544950	575185	558133	549336	648184	651962	581464	660111	571550	650016	654667	650454	572588	615404	542757	597594	561639	485094	567608	505752	505202	570560	548409	445159	510941	447713	436436	452644	468020	473315	453476	434905
neg-M453T390	FAHFA 28:0; FAHFA(4:0/24:0)	Lipids and lipid-like molecules	Fatty Acyls	3309.54	1105.27	1705.74	1547.86	2470.15	1236.39	1442.9	2291.36	2593.53	39090.8	1675.13	1173.29	1437.96	2282.68	1345.69	1563.29	1563.22	1760.7	10651.8	14751.7	9549.47	10835.5	16759.2	13462.7	11216.4	8697.51	11215.2	4456.26	9187.35	3760.81	6736.94	4531.19	5656.72	5918.53	7162.44	6884.27
neg-M453T456	FAHFA 28:0; FAHFA(4:0/24:0)	Lipids and lipid-like molecules	Fatty Acyls	7135.41	675.142	854.886	598.457	731.211	526.063	556.665	758.46	681.412	685.632	730.833	597.832	418.505	684.671	653.109	685.518	663.18	683.977	23831.5	24515.3	26981.9	24901.7	23256.7	23541.9	21049.9	24940	26175.7	22770.7	20357.2	22871.1	27871.2	22771.9	26081	25503.8	28828.3	25182.8
neg-M455T279	LysoPA 20:5; LysoPA 20:5	Lipids and lipid-like molecules	Glycerophospholipids	8028.44	6150.2	4742.73	5785.69	7259.27	6377.67	7598.31	5128.37	6242.39	7675.16	13741.8	5683.43	6375.03	8301	6118.8	7092.44	7872.89	6318.81	5255.72	2668.71	2106.32	1911.47	4423.46	3764.63	2920.27	2832.22	2557.91	2572.51	2837.72	1773.17	3432.64	2656.64	3265.99	3116.3	1839.68	2815.17
neg-M457T322	LysoPA 20:4; LysoPA 20:4	Lipids and lipid-like molecules	Glycerophospholipids	109341	94536.5	72423.6	87253.3	99274.9	93500.9	111149	65783.3	78631	113603	144203	91622.1	100259	131197	85147.1	107314	115836	90162.9	346780	146973	150658	121897	220985	237361	236219	137683	164469	118038	183222	108490	193411	137034	180709	154677	105460	140814
neg-M463T288	Trihydroxycoprostanoic acid	Lipids and lipid-like molecules	Sterol Lipids	2214.92	2193.1	1704.35	1949.66	2611.88	1627.82	1602.04	1638.13	4572.81	2490.74	2123.36	1836.73	2926.59	2095.51	2197.41	2036.2	1614.52	2011.99	44464.8	55226.6	52357	55258	57544.6	54419.8	49841.3	58493.6	63046.9	57318.5	49200.4	63421	59792	50975.8	53411.9	56103.8	58885.4	61336.4
neg-M463T361	Trihydroxycoprostanoic acid	Lipids and lipid-like molecules	Sterol Lipids	2054.54	2308.67	2259.22	2501.46	1943.96	2912.68	1762.1	2117.76	2761.26	2384.47	2057.46	2479.53	1500.98	1229.83	1238.7	1942.77	3300.68	2383.04	32154.9	17166.7	16490.3	52009.6	53023.9	55308	49537.6	15159	52436.6	55227.5	10472.5	13045.6	21376.9	14060.9	54463.3	12448	52084	60206.5
neg-M464T232	LysoPE 17:1	Lipids and lipid-like molecules	Glycerophospholipids	5383.84	4408.11	4604.86	4515.5	5525.2	3994.81	5411.54	4850.99	5634.12	4647.49	3940	2880.32	3742.1	4269.36	3745.83	4504.2	4905.35	2635.04	2547.04	3271.43	2598.19	1988.36	2740.28	2169.24	2487.23	2422.14	4130.67	3037.72	2063.98	2891.9	1650.31	1668.86	2065.31	2017.15	1276.54	2448.22
neg-M466T266	LysoPE 17:0	Lipids and lipid-like molecules	Glycerophospholipids	17186.1	15773.6	16214	17667.2	23816.4	14413.4	14752.3	14043.9	18428.5	21368.7	23110.3	19332.4	17770.4	20893.7	24908.1	18617.9	18274.3	18989.9	14697.6	13428.3	11088.1	17008.4	15811.2	15086	10656.1	11455.3	11384.8	10570.8	10451.4	11111	11675.8	10216	11026.6	9611.22	11550.4	8719.86
neg-M467T362	Glabrolide	Lipids and lipid-like molecules	Prenol lipids	10067.9	6959.96	6749.86	3410.88	4591.08	2642.32	2661.73	10617.6	8681.57	6761.92	9897.41	3997.01	3902.72	6313.7	7172.51	6891.66	3484.32	6249.98	38697.2	33948.8	63214.6	35882.6	61112	32794.2	33843.5	62461.9	44131.2	75551.2	31624.9	56295.2	36396	32222.2	33875.7	60650.9	36453.6	37874.2
neg-M469T397	beta-Glycyrrhetinic acid	Lipids and lipid-like molecules	Prenol lipids	5997.1	3633.62	6798.6	5748.49	2460	3245.63	3885.61	5561.22	2335.81	4293.92	5707.6	2998.29	3356.15	3496.79	2059.69	1867.45	2751.81	6521.4	25572.3	41069.2	45527.9	40475.6	24501.2	25783.5	23380.3	25921.5	26558.7	23882.9	22969	25456.5	28403.7	23789.7	26276.7	37476.6	22364	21387.6
neg-M471T370	3alpha-Corosolic acid	Lipids and lipid-like molecules	Prenol lipids	8059.94	5576.68	5961.34	5276.06	4993.13	5476.88	6525.82	5470.74	5434.21	10159.6	5421.41	3870.77	3305.17	5828.18	3330.09	5507.2	5078.85	2987.61	53334.9	52795.1	51871.6	54078.1	45557.3	54311.8	46647.3	55100.1	52818.3	53660	49841.7	52694	63927.8	49415.8	52517.2	51806.4	55430.9	56653.8
neg-M473T184	Dehydrocarpaine II	Phenylpropanoids and polyketides	Macrolides and analogues	4043.1	4231.29	3244.7	2439.38	4060.65	3620.67	3312.65	3829.42	3022.75	2209.52	3690.42	2894.62	4355.28	2774.62	2716.51	3128.63	3212.7	3419.36	2615.86	2723.55	2952.87	2829	2538.1	2680.07	2411.7	2692.68	2720.82	2693.93	2653.17	2707.83	2539.75	2651.09	2666.23	2829.01	2634.19	2708.86
neg-M473T397	Priverogenin B	Lipids and lipid-like molecules	Prenol lipids	21387.7	18418.5	17860.2	16893.9	20884.5	17527.5	20838.6	20747.7	18988.1	22667.5	17196.7	15933.2	16276.4	21130.7	17142.6	27021.3	31800.7	17568.8	216125	239034	246990	239597	318765	240205	225545	238924	265626	191721	215241	410711	263054	263386	263235	390140	237298	235262
neg-M474T208	LysoPE 18:3	Lipids and lipid-like molecules	Glycerophospholipids	26875.4	28392	25881.6	24891.2	29819.7	29899.5	28721.8	25873.8	29097.1	20898.8	27230.3	23769.6	25977.5	22781	21895.5	23573.5	27526.8	22297.5	27080.2	28180.6	15680.6	15863.4	25135.6	19743.1	21223.5	22130.7	15307.9	10038.8	8546.73	10717.2	11571.5	10994.2	10773.5	9810.17	11127.9	11283
neg-M475T253	24-Oxo-1alpha,25-dihydroxyvitamin D3	Lipids and lipid-like molecules	Sterol Lipids	4421.65	6067.69	6198.98	6088.22	5193.57	6978.98	5756.76	5921.06	5532.25	6337.39	3274.97	8098.3	5834.85	4811.36	6658.46	6197.47	5589.4	9201.47	4432.54	8311.24	9530.48	12689.5	8348.6	7183.9	8048.4	8519.5	11130.3	15732.8	11276.3	11883.2	9434.09	13628	8785.98	11438.2	11938.6	10894.3
neg-M476T226	LysoPE 18:2	Lipids and lipid-like molecules	Glycerophospholipids	547918	594862	541490	486394	585718	584567	542408	577340	498141	472493	728207	527236	489967	542531	482081	536306	586998	524673	420890	323672	279176	221337	447641	319802	330855	302493	234415	206288	171633	224610	252281	253556	213233	198260	230115	259627
neg-M477T335	FAHFA 30:2; FAHFA(14:0/16:2)	Lipids and lipid-like molecules	Fatty Acyls	2060.95	2563.57	2493.35	1360.93	2688.56	2386.21	2833.11	2128.98	2187.41	2791.08	2288.72	1702.84	2556.58	2537.15	2243.63	2804.61	1834.24	2408.65	1162.08	1765.06	922.887	2047.33	837.835	1423.19	866.983	1057.51	1163.73	1755.02	1470.02	2233.64	2466.41	1944.13	1759.98	1389.26	1803.06	2230.75
neg-M478T254	LysoPE 18:1	Lipids and lipid-like molecules	Glycerophospholipids	318884	266683	371160	334919	311331	314538	358400	287230	368419	320580	316335	295825	256778	303226	292590	323103	316135	302647	295211	298369	224777	215866	285823	271760	245590	37607.9	237811	191046	179090	204719	203188	183767	33555.9	186861	199305	224797
neg-M480T282	LysoPE 18:0	Lipids and lipid-like molecules	Glycerophospholipids	83580.6	70930.1	70552.5	75788.9	79233.8	63094.9	71361	66190.2	76733.6	90296.2	94542	86234.2	68855.4	88620.1	77991.4	81018.7	77711.9	80416.3	80256.4	77414.5	77789.9	70463.7	96964	66074.1	85040.1	60406.6	68063.9	80662.2	75341.8	69216.9	78196.4	72545.7	73950.4	68257.8	74263.2	53309.9
neg-M480T293	LysoPE 18:0	Lipids and lipid-like molecules	Glycerophospholipids	381877	362958	353302	394839	404624	312788	340361	320444	406978	466472	456588	464696	335024	471191	389672	442083	342630	435139	352997	418413	384956	353756	459923	274298	415695	316845	398866	377421	412897	378772	421007	364809	397161	386846	396068	286499
neg-M481T312	LysoPA 22:6; LysoPA 22:6	Lipids and lipid-like molecules	Glycerophospholipids	96834.5	85508.9	53915.4	75276.5	88069.6	75180.2	82296.8	80068.7	68696.5	90791.2	89351.1	74307.4	77605.9	80477.5	75513.5	77558.8	96957.2	87728.5	169572	110101	112538	97734.7	148840	155960	132221	102198	90843	76021.4	132824	74926.6	129811	86072.1	115196	85956.9	68770.6	88557.9
neg-M487T315	21beta-Hydroxyhederagenin	Lipids and lipid-like molecules	Prenol lipids	511.935	644.645	1021.33	535.483	681.131	1049.38	618.353	822.806	899.592	728.615	238.551	256.514	346.923	279.132	434.527	576.845	315.773	499.719	21420.7	14670.8	16618.4	16481.7	13731	12953.3	13583.7	14921.2	14426.2	14914.8	24011.2	15466.3	18532.3	18031.6	14828.7	14470.7	27483.3	15752.5
neg-M493T237	PA 21:0; PA(5:0/16:0)	Lipids and lipid-like molecules	Glycerophospholipids	3703.07	2504.7	4832.06	6458.66	4210.07	3728.6	3682.47	6229.12	3769.42	4512.79	3678.25	4390.21	3426.31	4146.52	5624.12	2957.3	5932.57	2845.93	3159.6	4440.51	1980.23	1659.79	3048.87	1415.71	1730.69	3873.72	6552.75	1999.31	1922.16	1624.09	9927.55	2343.04	3765.07	2073.36	2172.02	2753.6
neg-M498T195	Taurodeoxycholic acid	Lipids and lipid-like molecules	Sterol Lipids	84884.5	57370.5	34711.4	71781.9	72959.6	65012.8	81725.3	47406.9	56585.2	27255.4	22379.8	38621.9	31133.2	23883	32744.5	30265.9	33963.7	36685.1	53187.7	81391.1	55160.8	33618.5	63027.4	50032.7	38670.6	71107.5	53867.8	59070.8	152938	78036	161913	116936	163078	110208	69838.2	116914
neg-M498T206	LysoPE 20:5	Lipids and lipid-like molecules	Glycerophospholipids	128857	106511	108817	122306	125835	115717	122351	100988	122243	144842	146109	132246	121392	144729	137919	125132	141304	138696	29644.6	32202.3	24122	20635.5	33381.7	26942.8	24132.5	28271.5	21790	27401.2	23972.4	29291.1	31607.9	28287.5	25953.5	25189.4	25702.2	27892.3
neg-M499T297	Perfluorooctanesulfonic acid	Organohalogen compounds	Alkyl halides	7385.5	7910	9420.32	4403.39	7046.05	12855.7	7331.94	6611.74	6874.24	6438.14	7426.1	11457.3	6673.3	12346	6769.78	12652.1	13617.2	3615.99	2057.4	1118.99	1328.97	1704.86	1528.04	1375.59	965.268	1316.91	1263.99	894.118	1772.19	1413.33	1631.69	2417.02	2845.61	2046.9	860.828	1316.38
neg-M500T225	LysoPE 20:4	Lipids and lipid-like molecules	Glycerophospholipids	710922	668644	750851	703813	722194	771311	737181	752670	663296	793520	858367	804538	690861	845854	819979	835665	848629	835453	1.18989e+06	959265	875355	793192	1.07902e+06	1.03644e+06	1.0596e+06	928257	873668	740782	799447	810458	971073	831564	919856	771901	834939	878084
neg-M502T241	LysoPE 20:3	Lipids and lipid-like molecules	Glycerophospholipids	80226	52879.1	66697.7	70801.1	73595	74159.5	71655.6	80289.8	74858.6	70466.6	76628.6	56081.3	53357.6	79398.4	59751.1	66824.8	71431	55085.8	91806.7	46778	40231.9	29376	64978.8	62976.9	60773.4	42510	33286	26881.8	32413.1	36328.3	46562.9	34221	37722.6	30819.7	37338.8	42404.6
neg-M503T132	Gly-Arg-Gly-Glu-Ser	Organic acids and derivatives	Carboxylic acids and derivatives	23764.2	33799	25398.4	25968	32210.8	24418.9	25623.3	30786.6	25076.8	26677.5	9212.77	37451.9	28639.7	18743.4	33719.7	29423.7	24199.8	34397.3	8568.18	27733.2	33746.3	29249.6	17575.1	18213.4	17864.2	30663.9	29240	24813.6	19927.6	29748.8	13439.6	25240.6	16640.1	22240.5	28387.1	22259.6
neg-M506T258	Plasmenyl-PE 20:0; PE(P-16:0/4:0)	Lipids and lipid-like molecules	Glycerophospholipids	363052	297740	351124	327472	281933	330852	363767	355965	379078	353369	309026	353191	339317	335491	317931	295832	342440	286340	360414	323639	346416	280435	311836	342051	291599	302191	331688	335755	289016	347174	344758	290079	308126	282731	313875	296944
neg-M507T348	FAHFA 32:1; FAHFA(16:1/16:0)	Lipids and lipid-like molecules	Fatty Acyls	10854	19917.8	14399.4	13068.3	13160.1	12943.4	13756.2	9488.99	11730.1	13345.2	10763.6	8001.24	12876.2	13427.7	10622.2	13896.7	11324.2	11582	4612.1	3901.82	2419.6	4052.38	4700.01	1706.81	2360.71	2938.79	2451.95	9665.69	4623.04	6037.71	5233.1	2993.68	4559.97	2798.3	10292.7	3226.75
neg-M507T489_2	LysoPG 18:2; LysoPG 18:2	Lipids and lipid-like molecules	Glycerophospholipids	11659.4	12153.9	11448	10181.9	12566	11332.7	10662	12233	10148.8	9100.41	18296.5	9816.02	9066.12	14284.5	9353.53	9349.76	13056.3	9592.31	31387.5	15624.7	12410.6	11807.7	22721.3	21191.7	19649.7	14532	13019.3	11551.4	13116.6	12051.3	13613.5	12594.7	12589.1	11013.2	11930.9	12824.7
neg-M512T206	LysoPC 14:0	Lipids and lipid-like molecules	Glycerophospholipids	229692	235461	251102	252509	259540	232770	234505	222117	256474	160179	244330	200211	204710	215730	172438	173980	209388	218997	274810	227878	203519	182679	274520	248913	228778	213883	190267	158215	139939	181880	191801	171551	162426	148529	161856	165698
neg-M513T107	Phytosphingosine	Lipid metabolism	Sphingolipid metabolism	780.229	611.369	927.034	698.023	761.375	1135.48	735.169	970.879	897.368	1009.8	856.648	673.468	1173.43	872.793	840.383	960.498	692.606	740.752	876.262	1074.95	757.499	728.75	1054.07	829.845	783.681	660.203	767.168	395.127	637.57	601.983	820.692	766.566	695.62	506.619	471.667	581.88
neg-M520T241	LysoPS 18:2; LysoPS 18:2	Lipids and lipid-like molecules	Glycerophospholipids	39100	34916.1	37251.3	41264.7	35365.5	34833.7	35395.1	35835.2	38957.8	40545.6	36193.9	45256.4	38478.6	40735.6	41138.8	56737.8	34480.6	40670.2	32002.9	40648.1	46812.5	34490.9	34558.1	32360.8	30116.2	35899.1	36334.3	43294.5	40641.9	35669.2	37661.5	37178.6	33868.3	38360.1	37053.9	32473.7
neg-M524T222_2	LysoPE 22:6	Lipids and lipid-like molecules	Glycerophospholipids	1.51079e+06	1.24253e+06	1.3918e+06	1.33343e+06	1.47177e+06	1.48325e+06	1.42733e+06	1.30915e+06	1.50528e+06	1.50169e+06	1.62252e+06	1.42711e+06	1.377e+06	1.61968e+06	1.46548e+06	1.4859e+06	1.59048e+06	1.38768e+06	2.26854e+06	1.66868e+06	1.65082e+06	1.26881e+06	1.89487e+06	1.83347e+06	1.85834e+06	1.60929e+06	1.41224e+06	973660	1.14559e+06	1.1255e+06	1.33861e+06	1.19512e+06	1.44659e+06	1.12123e+06	1.15783e+06	1.17147e+06
neg-M524T260	Glycocholic acid	Lipids and lipid-like molecules	Sterol Lipids	21585.2	31693.1	26528.1	27080.4	23846.5	22237.6	31748.8	31864.6	26363	24467.4	36485.3	27233.8	23918.7	33924.8	30030.5	25947.8	30538.5	24783.7	40038.3	23378.9	29731.9	26470.1	33657.1	33473.6	34357.9	28605	29856.7	29711.4	27343.8	25228.7	31563.6	26108.4	32897	28666.3	23278.3	29612.6
neg-M526T208	LysoPC 15:0	Lipids and lipid-like molecules	Glycerophospholipids	42784.3	36266.6	38703.9	39415.8	38951	47594.3	39174.4	38320.4	37612.8	47137.8	24916.8	35670.7	37084.7	34017.8	39259.4	40186.3	28390.3	35945.3	27019.5	12669.8	10471.6	9653.13	21475.5	10910.9	10735.9	12619.5	9100.64	13827.8	12254.6	13754.8	12636.1	13221.4	13276.2	11994.8	13655.2	11247.1
neg-M526T222	LysoPE 22:5	Lipids and lipid-like molecules	Glycerophospholipids	112904	78905.2	101731	92792.9	93600.3	92128	94599.5	86851.5	99888.6	96839.3	113763	98090	99377.9	106018	106499	107710	129926	98426.9	147682	112411	105996	84303.2	124642	124641	118082	106412	102498	66463.9	78621.6	85616.4	90171.6	80954.9	84830.2	90627.2	83193.7	82432.5
neg-M526T223	LysoPE 22:5	Lipids and lipid-like molecules	Glycerophospholipids	94460.8	85790.4	80467.7	30723.7	62685.6	84606.1	88001.6	82387	105634	69183.8	94533.6	84870.2	84688.6	81742.2	75008.4	74985.1	92832	111513	39417.6	56767.5	46368.3	45398.2	46784.5	44883.7	52454.7	45669.7	50439.9	53262.7	28099.1	44662.2	44503.9	41019.5	66118.6	38328.1	51318.5	59466.8
neg-M526T233	LysoPE 22:5	Lipids and lipid-like molecules	Glycerophospholipids	74514.3	58628.3	66894.5	57802.6	78289.5	71256	65132	56758.2	66348.6	65894.7	93260.4	66800.5	62334.1	74720.5	70165.1	66930.6	80233.9	64587.5	140959	74823.7	56221.4	49040.6	106217	107528	93314.7	74757.6	55668.9	30974.2	43680.7	40406.9	46471.4	39182.4	46338.1	124898	35809.1	44772.2
neg-M526T245	LysoPE 22:5	Lipids and lipid-like molecules	Glycerophospholipids	22529.2	17614.7	20201.5	17954.9	22367.1	19698.5	20812.2	17261.5	18676.8	17079.5	24114.6	19712.2	16151.2	21452.5	21195.1	18917.1	19156.7	14733.8	130476	71305.1	63205.9	43277.2	122368	100909	88675	76864	58191.6	29219	40746.6	33014.5	39313.3	43057.3	40247.9	32759.2	32621.2	37653.2
neg-M528T258	LysoPE 22:4	Lipids and lipid-like molecules	Glycerophospholipids	7693	8094.48	5675.85	7033.92	7821.17	9318.91	12494.6	7364.75	16262.1	7656.77	9777.48	8020.49	6817.25	8947.76	7365.07	7881.45	2059.78	1532.34	35411.7	18355.7	13656.2	14972.5	27929.6	35595	22435.9	18676.5	13750.2	9103.53	13443.4	11337.6	12365.1	10062.9	13345.4	3021.22	10217.9	11805.8
neg-M529T473	FAHFA 34:4; FAHFA(16:2/18:2)	Lipids and lipid-like molecules	Fatty Acyls	1769.94	2364.15	2488.41	2335.4	2744.45	2687.97	2310.91	2805.69	2830.75	1677.51	1352.64	1508.64	1109.71	2951.28	1059.16	1731.99	1627.56	980.549	46085.4	38497.5	51325.6	44217.6	48602.6	48879.4	41112.8	51690	42152.3	44630.9	44637.3	49126.2	71355.7	61863.1	51009.9	47351.3	49226.5	44075.8
neg-M534T191	LysoPC 16:3	Lipids and lipid-like molecules	Glycerophospholipids	3012.69	3457.41	3325.3	2573.37	3785.92	4905.95	3344.23	3711.89	4722.32	2216.99	3012.91	4029.53	2878.03	2650.25	2001.12	2290.63	2822.6	2624.29	3394.8	3635.25	2827.47	2445.6	3333.05	4907.8	2511.17	2841.39	2655.2	1800.99	1937.02	2561.21	2111.87	2281.42	1982.7	2048.34	2278.13	1960.8
neg-M534T311	Plasmenyl-PE 22:0; PE(P-18:0/4:0)	Lipids and lipid-like molecules	Glycerophospholipids	47064.8	39993.5	39512.7	44898.3	44323.8	39736.1	42350.8	33836.1	44105.8	31465.9	36986.1	37540.4	29246.5	37971.8	30226.6	37484	38267.5	33933.5	37914.9	22245.9	23615.9	22484.6	29027.6	29290.3	30128.8	21848.5	21943.2	24150.5	15678.8	20698.4	24469.4	18286.3	20114.8	18411.6	23370.6	25098.8
neg-M536T199	LysoPC 16:2	Lipids and lipid-like molecules	Glycerophospholipids	16997.7	18890.1	20329	16518.1	17764.9	18221.8	17142.5	17818.5	17118.6	11272.6	13847.2	13471.6	15959	12465	11695.2	13216.1	15420	14751.9	12889.1	20305.3	11216.9	23373.7	23069.3	11560.3	28628.7	12097	10413.8	7549.51	6214.04	8242.94	8181.3	7942.97	23032.5	6221.92	23111.1	7357.59
neg-M538T216	LysoPC 16:1	Lipids and lipid-like molecules	Glycerophospholipids	1.36219e+06	1.25437e+06	1.32502e+06	1.41277e+06	1.4158e+06	1.34606e+06	1.34687e+06	1.32538e+06	1.35805e+06	1.00982e+06	1.10619e+06	1.00003e+06	1.12091e+06	976813	1.01818e+06	1.06838e+06	1.09025e+06	1.09384e+06	1.09991e+06	976521	838698	723642	1.04398e+06	1.04807e+06	979772	917823	778644	631523	535683	731659	792366	640297	660100	642599	811762	727810
neg-M540T245_2	LysoPC 16:0	Lipids and lipid-like molecules	Glycerophospholipids	5.66197e+06	5.69291e+06	5.97498e+06	5.98696e+06	8.61713e+06	8.6206e+06	5.79955e+06	8.69312e+06	5.71017e+06	5.58182e+06	9.71898e+06	6.17207e+06	8.34477e+06	9.18126e+06	9.12595e+06	5.55046e+06	8.86998e+06	8.445e+06	1.04587e+07	8.85029e+06	6.17204e+06	5.64157e+06	1.01457e+07	9.66272e+06	6.1397e+06	8.84997e+06	9.40752e+06	8.83222e+06	8.75057e+06	8.75568e+06	6.29433e+06	9.11859e+06	9.0551e+06	8.81505e+06	8.35384e+06	5.90399e+06
neg-M541T228	PA 25:4; PA(5:0/20:4)	Lipids and lipid-like molecules	Glycerophospholipids	4270.77	3841.96	4733.79	4098.8	3518.03	3963.34	4961.99	2913.68	4834.14	6587.51	7108.5	5215.08	3295.3	5289.79	5857.04	5896.78	8248.8	4333.18	14612.4	8045.54	10595.2	8444.94	8524.48	10706.7	11454.1	9753.79	10977.9	5737.93	8470.58	5983.33	16828.9	6731.11	12857.1	6279.43	6461.63	12769.8
neg-M544T251	LysoPS 20:4; LysoPS 20:4	Lipids and lipid-like molecules	Glycerophospholipids	23122.2	27412.5	46133.3	23240.5	26123.1	33633.2	21146.8	36123.2	30359.2	21907.1	41074.1	21759.7	21784.9	34416.9	22766.9	23322.1	34105.3	20738.9	39931.3	29093.3	26749.3	29461.6	31476.5	40377.2	34062.9	24566.7	27721.2	22640.5	24871.1	37233.2	45665.5	32411.9	34488.7	25124.9	31112.6	34631.4
neg-M545T306	3-Hexaprenyl-4-hydroxybenzoic acid	Lipids and lipid-like molecules	Prenol lipids	1394.96	173.124	323.21	1613.95	431.203	307.817	663.524	442.786	248.341	1822.47	1627.41	1411.47	1522.5	130.903	1302.9	1725.47	181.782	160.212	36971.9	43812.9	44181.8	45349.4	36111.5	28335.2	33573.3	43100.9	45428.4	42982.8	38819.2	42375.8	45178.1	38622.4	44388.5	40499.2	46975.1	45547.5
neg-M545T333	3-Hexaprenyl-4-hydroxybenzoic acid	Lipids and lipid-like molecules	Prenol lipids	1096.97	847.479	852.438	578.908	927.404	650.871	642.153	955.791	868.302	1277.2	620.999	714.036	1079.38	1155.21	772.754	1172.61	851.03	915.563	25799.1	48187.1	35586.8	53857.4	27138.1	26213.5	30294.8	50064.4	49866.5	59180.7	42986.9	29978.9	33406.9	45791.8	47293.4	27108.7	38627.6	50428.5
neg-M549T336	3-cis-Hydroxy-b,e-Caroten-3'-one	Lipids and lipid-like molecules	Prenol lipids	1499.55	974.389	1043.48	523.872	1160.13	1034.61	722.639	362.22	1060.27	508.913	529.604	35.3196	111.84	269.412	185.927	809.736	239.793	355.219	59808.4	60950.2	76063.3	57084.5	57338.1	62684.5	52483.3	63004.9	63944.3	69555.4	53894.6	62981.4	71701.7	62920.7	60674.6	57733.8	68167.9	65163.6
neg-M549T369	3-cis-Hydroxy-b,e-Caroten-3'-one	Lipids and lipid-like molecules	Prenol lipids	1351.54	774.692	685.91	1495.81	911.334	1070.03	863.514	843.601	929.2	1101.28	512.826	278.457	317.111	940.173	607.261	460.726	615.706	354.979	146314	177060	155088	143696	160794	143736	138182	156234	138888	177466	139345	191735	176493	154366	162974	148770	168543	166936
neg-M550T209	LysoPC 17:2	Lipids and lipid-like molecules	Glycerophospholipids	2573.49	2893.79	4253.42	3987.37	5024.62	1989.41	2955.34	5178.77	1147.01	2597.76	2473.85	4572.89	4120.41	3052.54	3597.55	2428.23	3625.94	2497.62	5347.92	3354.96	2634	3301.02	4581.32	3427.29	3688.03	2740.89	2599.54	2382.31	2895.9	2611.58	3243.52	2597.42	4629.21	3458.89	4104.09	2755.9
neg-M550T212	LysoPC 17:2	Lipids and lipid-like molecules	Glycerophospholipids	6764.49	7966.92	7537.52	10784.5	7452.57	6874.66	8448.93	6805.64	9146.34	6522.76	7201.9	5702.23	8419.17	7519.29	6079.64	6721.76	8238.62	7786.38	5176.41	5506.1	4542.58	5041.45	4363.28	4721.76	5096.51	6332.64	5383.02	5162.9	3811.41	6465.67	4797.46	5392.43	4100.48	4272.63	6163.71	5536.51
neg-M551T397	beta-Cryptoxanthin	Lipids and lipid-like molecules	Prenol lipids	1251.31	1303.74	1084.48	739.877	1464.1	1254.24	808.817	1000.42	1501.24	1133.95	792.463	633.545	522.28	987.458	591.467	503.361	240.417	684.77	21335.7	20680.5	29442.5	40888.2	42022.9	46622.1	45507.4	45735.4	33078.6	25047.4	22819.8	45765.8	24100.6	21210.8	42449	25732.3	27872.8	34297.8
neg-M552T225	LysoPC 17:1	Lipids and lipid-like molecules	Glycerophospholipids	118018	116625	117035	125536	107290	113100	100138	110236	82291	112810	113662	109685	101831	111942	110935	127543	96141.5	117697	133745	117024	134766	133905	111747	119125	130544	126927	133093	138745	127032	139788	136836	138885	149088	135071	137762	116670
neg-M552T235	LysoPC 17:1	Lipids and lipid-like molecules	Glycerophospholipids	84045.6	84017	79452.7	93416	80578.4	81072.5	91630.8	82313.1	89940.5	73187.5	83910.3	71940.2	84127.6	75707.7	74261.9	81620	77501.2	73477.3	59786.2	52755.4	58639.2	51099.6	58851.4	53599.3	54705.3	54257.7	52738.2	54623.2	44114.2	52063.1	60724	53301.2	53472.4	54353.7	56711.2	59395.3
neg-M554T271	LysoPC 17:0	Lipids and lipid-like molecules	Glycerophospholipids	697869	760791	718869	705539	745129	696086	704265	742959	761492	745131	1.00568e+06	690685	796800	865799	695175	755626	821222	729883	883373	577619	611150	578387	748709	765945	957408	612473	585167	771277	601190	592550	809161	593827	699767	581699	619047	699751
neg-M555T360	LysoPG 22:6; LysoPG 22:6	Lipids and lipid-like molecules	Glycerophospholipids	24244.7	49908.9	22929.6	27668.3	28911.9	27822.4	25701.1	25736.8	25358.7	34471.7	35665.3	26428.5	20909.3	29273.5	25310.4	42848.3	51637.4	26554.7	27494.9	16928.5	15245.9	13424.5	22737.9	23994.3	21614.2	17124.4	39007	18159.2	44230.3	33509.6	36493.7	20864.5	48796.7	23136.6	32965.3	36851.8
neg-M555T461	FAHFA 36:5; FAHFA(18:3/18:2)	Lipids and lipid-like molecules	Fatty Acyls	5341.49	23375.4	8783.29	19845.9	9312.71	18079.9	22553.8	23099.4	10372.1	1343.93	1290.23	520.657	1300.25	1243.01	1298.63	1265.53	1184.35	1341.99	13738	12953.2	18558.5	17742	24302.3	14434.7	14017.2	25675.2	14623.8	17613	16309	31080.3	18365.6	17058.4	16958.4	13137.4	22373.1	18870.4
neg-M555T485	FAHFA 36:5; FAHFA(18:3/18:2)	Lipids and lipid-like molecules	Fatty Acyls	2880.88	4712.74	4438.85	5159.72	4940.49	4673.85	4071.86	5097.17	4968.47	1238.04	1353.48	1067.47	1195.04	1372.68	1138.73	1207.78	1209.08	915.875	36534.5	34549.8	38102.9	30874.1	33966.5	36980.1	35644.7	43783.9	38399.8	36685.7	35054.1	35013.9	37336	36954.5	36750.9	34563.5	38725.9	33072.3
neg-M559T361	FAHFA 36:3; FAHFA(18:2/18:1)	Lipids and lipid-like molecules	Fatty Acyls	20353.8	49756.9	47316.6	45615.7	49980.8	47155.9	55793	23174.9	52878.2	35695.4	53757	33382.2	45014.7	53357	52349.1	93893.4	88091.5	52971	17716.8	14286	10286.1	13323.6	26705.4	17800.3	18668.2	13173.2	13892.3	14170.7	14155.9	22257.7	15165.4	10892.2	14741	22410.4	18107	12625
neg-M560T196	LysoPC 18:4	Lipids and lipid-like molecules	Glycerophospholipids	6111.16	8044.11	6931.53	6277.04	6584.35	6949.11	5819.23	7213.65	6897.91	6362.75	4546.44	4831.34	6421.55	5405.19	5948.56	4650.56	5079.84	5522.11	2457.99	3973.63	2396.03	4125.44	2702.07	2092.7	2242.12	2875.7	2647.89	2601.7	1782.59	1430.87	2595.47	2458.93	2677.51	1521.79	2188.71	1892.93
neg-M562T211	LysoPC 18:3	Lipids and lipid-like molecules	Glycerophospholipids	333797	379854	362440	285000	349435	363922	335096	377867	344569	239910	288957	326468	344054	258022	274915	302612	315180	327094	291750	401234	297583	342268	346347	288687	312169	365110	303904	221071	175691	242899	209203	208378	201894	209359	234959	239968
neg-M563T270	Canthaxanthin	Lipids and lipid-like molecules	Prenol lipids	107.049	168.222	217.88	407.652	337.721	203.847	48.7354	297.498	232.084	332.034	564.523	367.629	352.417	200.287	119.356	129.12	187.494	31.3155	5807.44	7646.31	6947.8	7918.95	6816.67	5533.18	6692.78	7946.81	7327.87	8467.85	7128.12	6735.85	7321.1	6954.74	11520.5	7245.28	7905.92	6834.58
neg-M564T229_2	LysoPC 18:2	Lipids and lipid-like molecules	Glycerophospholipids	4.35409e+06	3.53438e+06	3.58995e+06	4.53857e+06	3.33212e+06	4.49768e+06	4.4169e+06	3.4332e+06	4.29139e+06	3.11859e+06	4.281e+06	4.40421e+06	3.31766e+06	4.20422e+06	3.17288e+06	3.38553e+06	4.23791e+06	3.34996e+06	3.34706e+06	3.41965e+06	3.06425e+06	2.64514e+06	2.63484e+06	3.29398e+06	2.69637e+06	3.32551e+06	3.11641e+06	3.28535e+06	2.35363e+06	2.61974e+06	2.63384e+06	2.57899e+06	2.53995e+06	2.56014e+06	3.31706e+06	2.60883e+06
neg-M564T397	FAHFA 36:1; FAHFA(18:1/18:0)	Lipids and lipid-like molecules	Fatty Acyls	6254.2	10076.3	11035.3	9645.53	11047.5	11595.1	12179.2	8031	9770.3	17920.9	14566.2	8054.22	14089.1	15840.4	14141.7	14083.5	10860.4	15527.8	7746.17	10085.7	6953.14	8058.27	6815.18	8976.92	6557.62	7602.89	9036.26	3494.55	3986.95	3177.29	4276.69	5879.82	4753.42	15838.3	3505.22	3175.1
neg-M566T257	LysoPC 18:1	Lipids and lipid-like molecules	Glycerophospholipids	3.40922e+06	3.05091e+06	3.45464e+06	3.46414e+06	3.42718e+06	3.42291e+06	3.63517e+06	3.56475e+06	3.57691e+06	3.30978e+06	3.20752e+06	3.34657e+06	3.4445e+06	3.38324e+06	3.22153e+06	3.31942e+06	3.31803e+06	3.23439e+06	3.55818e+06	3.25289e+06	3.35293e+06	3.17207e+06	3.30015e+06	3.60802e+06	3.40309e+06	3.33551e+06	3.30975e+06	3.36628e+06	3.07612e+06	2.96876e+06	3.35675e+06	3.1163e+06	3.1296e+06	2.7883e+06	3.40454e+06	3.3801e+06
neg-M568T297	LysoPC 18:0	Lipids and lipid-like molecules	Glycerophospholipids	4.90502e+06	7.78119e+06	7.39459e+06	5.20978e+06	5.28018e+06	7.66591e+06	4.7748e+06	4.85905e+06	4.82576e+06	4.4149e+06	4.87341e+06	7.41371e+06	4.4162e+06	5.04188e+06	6.7914e+06	4.40459e+06	5.12905e+06	7.34403e+06	1.04695e+07	8.14756e+06	5.41637e+06	5.40145e+06	5.74066e+06	5.6788e+06	5.83941e+06	5.06796e+06	5.18904e+06	5.71614e+06	8.80229e+06	5.19164e+06	5.96093e+06	5.28585e+06	5.80246e+06	9.02239e+06	4.91827e+06	5.53805e+06
neg-M571T489_2	LysoPI 16:0; LysoPI 16:0	Lipids and lipid-like molecules	Glycerophospholipids	16028.7	16968.6	16055.6	15092.3	17039.6	16142.7	16326.7	17615.3	18106.7	17227	16479.1	13243.1	13307.6	17261.9	15539.5	17293.4	15402.8	14148.6	11901.7	14432.4	16974.8	18748.2	12520.9	14724.6	15522.9	17062.7	18259.8	11151.7	12170.1	10577.5	15973.3	11099.7	14603.7	11099	10662.3	16088
neg-M578T189	PC 18:2; PC(2:0/16:2)	Lipids and lipid-like molecules	Glycerophospholipids	6725.59	7457.86	9276.85	19226.6	22408.7	18827	5684.18	7776.73	6173.54	5056.3	8282.26	6426.27	7110.06	5989.46	4762.52	5964.17	7255.03	6599.88	11919.7	11814.8	6931.81	7042.9	12078	9362.82	9847.69	9864.79	7258.66	4208.07	4186.41	4198.21	3968.7	4282.38	4823.38	3942.62	4864.7	4521.5
neg-M580T177	PC 18:1; PC(2:0/16:1)	Lipids and lipid-like molecules	Glycerophospholipids	32567.1	86652.8	55332.2	73017.8	68804.6	44134.7	50002.3	83207.4	62895.8	22703.4	10507.3	21856.4	21040	10993.1	16803.1	16280.1	15873.1	32218	3791.67	24629.3	4443.36	6715.33	14229.3	3861.95	4681.78	16391.2	5818.2	7157.9	2879.36	5570	4126.34	4018.86	3621.6	4799.86	6048.99	7799.16
neg-M580T271_1	LysoPC 19:1	Lipids and lipid-like molecules	Glycerophospholipids	9621.68	10220.6	9191.62	11035.4	9135.66	8112.36	10246.4	9755.79	11090.8	8952.94	10692.6	8805.52	8956.33	8975.16	8704.92	7785.68	9889.12	8436.28	6682.06	5458.59	6567.22	3923.43	5464.03	6118.27	6481.25	4837.34	4783.05	6227.07	4975.06	6095.81	7016.1	5736.82	6345.85	4494.6	6614.54	6102.68
neg-M580T283	LysoPC 19:1	Lipids and lipid-like molecules	Glycerophospholipids	63039.4	54063.4	56299.6	60704.3	62449.9	57104.9	61855.6	54761.4	61911.4	57361.2	65268.9	57300.9	58228.4	63425.1	52701.5	57810.7	64612	57483.9	40014.8	28976.9	31828.8	26751.3	35535.9	35456.7	31595.1	30173.9	26989.6	28590.8	22457.7	29461	37511	27153	28936.7	26080.2	33458.5	31987.3
neg-M582T321	LysoPC 19:0	Lipids and lipid-like molecules	Glycerophospholipids	8825.95	118888	107083	111422	121551	100155	98612.3	94389.1	118794	89724.8	139134	94305.3	83844.8	110327	87729.2	102930	114182	92622.2	77886	43185.7	49512.6	42815.8	63978.6	61732.5	65192.9	44829.6	45846.1	53810.6	33322.7	53724.2	64549.9	44002.8	53124.5	42479	56689.2	56971.5
neg-M582T334	LysoPC 19:0	Lipids and lipid-like molecules	Glycerophospholipids	336222	550010	306997	312577	554502	284198	283857	297240	381923	288776	468967	295925	275412	532907	358543	288857	507392	329111	209063	106982	124842	200959	173924	241101	183135	118083	133468	161965	98118.1	126697	270785	113411	133163	115107	152364	145406
neg-M586T208	LysoPC 20:5	Lipids and lipid-like molecules	Glycerophospholipids	528377	467967	537622	527617	487625	604887	567098	515481	542581	548442	340401	500537	513559	404770	522898	525820	404445	485333	114803	166939	130560	134215	143837	123981	124519	158905	134366	164268	143403	181894	140939	169652	156061	161416	184555	167637
neg-M588T228	LysoPC 20:4	Lipids and lipid-like molecules	Glycerophospholipids	879188	775706	909373	929383	798084	849337	902586	858780	839241	864951	647826	858894	862079	752689	835551	914716	735839	879498	1.19245e+06	1.3317e+06	1.95764e+06	1.53551e+06	1.4953e+06	1.33451e+06	1.3357e+06	1.44896e+06	1.471e+06	1.37046e+06	1.53147e+06	1.45991e+06	1.43526e+06	1.5615e+06	1.44332e+06	1.487e+06	1.2852e+06	1.46772e+06
neg-M590T228	LysoPC 20:3	Lipids and lipid-like molecules	Glycerophospholipids	58861.1	51377	66202.8	58160.8	56861.5	67960.8	59575.2	55141.9	64266.2	56986.2	50208.3	70351.7	63505.8	19448.8	67262.7	68241.9	56574.8	64319.7	84466.3	114204	116602	105110	83321.6	90586.1	91241.4	102304	110356	106142	108434	106915	103787	101946	107350	106118	91113.5	99293.4
neg-M590T243	LysoPC 20:3	Lipids and lipid-like molecules	Glycerophospholipids	169082	182525	250471	267363	228329	169709	275960	231141	179004	159249	176829	128471	130714	197421	206526	153010	187724	186467	196943	142396	194740	162739	177827	153889	130660	142471	177644	153129	156911	174128	203593	186952	142356	147561	175404	151250
neg-M592T271	LysoPC 20:2	Lipids and lipid-like molecules	Glycerophospholipids	176405	136386	147385	181434	154964	155995	196074	145687	163674	146896	158066	145871	121937	150436	146712	152322	158562	149592	193596	144880	151711	146925	167065	181775	195021	146321	144428	163771	151494	172039	184448	156714	175886	145770	169744	175300
neg-M594T311	(R)-2,3-Dihydroxy-3-methylbutanoate	Amino acid metabolism	Valine，leucine and isoleucine metabolism	416577	348648	321083	374643	401063	352302	398309	323548	419894	290933	335272	295707	270203	327421	259092	303663	332034	329879	384632	370429	380015	378411	334131	350398	337319	386881	389183	178621	114316	175589	198252	144342	160421	144144	198028	194817
neg-M595T304	LysoPI 18:2; LysoPI 18:2	Lipids and lipid-like molecules	Glycerophospholipids	210410	217116	205808	64568.3	218446	216756	184147	132231	166045	184709	462290	152558	118293	281374	145184	163947	266498	154307	238409	138140	120808	122006	186334	116874	119454	76188.4	128010	91350.4	37044.8	61238.5	155801	88112.7	106827	94877.3	47880.3	118533
neg-M595T489	LysoPI 18:2; LysoPI 18:2	Lipids and lipid-like molecules	Glycerophospholipids	4427.7	4260.41	4647.28	3815.03	5168.65	4744.92	4521.92	4670.51	4437.3	3377.79	5824.37	2758.49	3831.61	5647.82	3684.72	3873.72	4583.06	3915.26	3946.44	3315.54	2680.01	2636.67	3485.09	3743.41	3314.91	2878.98	2594.44	1852.29	1817.05	2021.84	2603.15	1422.04	2573.82	2252.12	1941.79	2638.38
neg-M596T362	LysoPC 20:0	Lipids and lipid-like molecules	Glycerophospholipids	13620.6	37357.4	27314.4	29613.4	33266	13908.7	32034.1	29630.8	31766.9	6962.09	20418.2	25134.8	13095.3	26723.6	16464.9	22821.4	29925.2	10467.5	19271.4	15669.4	10820.3	23357.3	14631.2	22524.1	14856.7	12002.8	14230.2	14591.2	11526.9	16131.2	11439.2	10597.9	7509.22	13272.8	18544.1	12686.7
neg-M596T488	LysoPC 20:0	Lipids and lipid-like molecules	Glycerophospholipids	12297.5	17898.1	15376.7	18508.6	22931.4	13608.4	16084.9	15207.7	22378.7	9800.5	21593.9	13792.7	12631.6	18571.6	12473	16012.4	17263	15683	13439.8	11411.3	9511.98	13371.6	16002.7	12284.4	14881.2	11646.7	12440.1	15059.2	8326.05	12335.7	12212.5	7968.87	10649.9	10349.6	16575.9	11424.7
neg-M597T489	LysoPI 18:1; LysoPI 18:1	Lipids and lipid-like molecules	Glycerophospholipids	12227.6	11389.3	12242.5	9623.82	12308.9	11903.9	12195.2	12379	11924.4	10801.4	13107.7	8025.47	8594.83	12832.8	9965.71	10969.5	10895.8	8951.54	10396.7	7963.4	9813.95	10279.4	8990.02	10519.6	10756.1	9662.56	9339.26	7048.95	5947.35	8423.03	11569.9	6705.67	9853.99	6258.9	8407.81	11381.5
neg-M603T323	FAHFA 40:9; FAHFA(20:5/20:4)	Lipids and lipid-like molecules	Fatty Acyls	8099.49	6302.06	7538.17	4624.03	9606.79	7984.22	4148.04	6220.81	6108.18	10802.7	14906.6	4518.9	5873.91	11971.9	4657.72	8569.95	9333.76	5870.55	2934.71	729.259	562.587	377.013	2512.85	1143.21	1936.27	958.374	519.657	1086.62	1051.78	779.313	1273.21	815.158	1240.02	413.173	787.46	1115.29
neg-M607T353	FAHFA 40:7; FAHFA(20:4/20:3)	Lipids and lipid-like molecules	Fatty Acyls	19370.4	13743.7	16626.1	15383.4	22248.7	25445.9	16797.7	18161.5	16874.2	15087.6	23926.9	12200.3	11943.2	22727	12016.7	14701.8	19000.4	12576	28312.4	12942.9	14603.5	14553.8	31033.9	21510.8	25745.1	15205.7	13327.2	16447.3	15979	15470.5	24571.2	18990.8	20549.5	11664	16035.1	13691.9
neg-M609T357	FAHFA 40:6; FAHFA(22:5/18:1)	Lipids and lipid-like molecules	Fatty Acyls	7050.27	4137.46	3851.78	3085.16	4027.48	4499.56	2286.47	3161.99	2594.11	4145.23	4734.93	4583.21	1915.06	4644.33	9111.52	2133.78	6043.48	3168.89	5935.42	4298.34	7105.78	7566.58	5215.56	5037.06	8333.26	3770.95	5066.72	6761.63	1881.3	6259.62	9688.49	4972.42	3680.91	3206.76	3739.37	4104.59
neg-M611T65	Glutathione, oxidized	Organic acids and derivatives	Carboxylic acids and derivatives	1140.31	1344.68	1694.27	1716.91	1193.5	1350.61	1043.53	1441.57	1499.18	1050.65	1272.06	1501.23	900.966	993.414	1583.25	1449.86	1262.87	1644.38	2194.46	995.69	1160.99	1088.77	1399.96	1399.41	1560.28	810.467	1253.73	1753.5	1569.34	3456.37	1256.21	2150.23	1954.64	1444.09	2536.49	1685.12
neg-M612T225	LysoPC 22:6	Lipids and lipid-like molecules	Glycerophospholipids	1.20935e+06	1.27962e+06	1.40216e+06	1.44964e+06	1.35299e+06	1.29793e+06	1.42782e+06	1.38957e+06	1.16676e+06	1.32188e+06	1.21275e+06	1.39085e+06	1.33789e+06	1.33862e+06	1.4084e+06	1.28953e+06	1.29854e+06	1.42159e+06	1.51649e+06	1.44584e+06	1.69758e+06	1.72812e+06	1.53717e+06	1.56152e+06	1.61548e+06	1.58853e+06	1.682e+06	1.60325e+06	1.566e+06	1.73097e+06	1.73363e+06	1.78736e+06	1.77641e+06	1.75416e+06	1.65284e+06	1.57735e+06
neg-M614T225	LysoPC 22:5	Lipids and lipid-like molecules	Glycerophospholipids	104284	108867	111847	115822	110221	112673	109652	122225	94617.3	98227.6	100268	109482	105487	111456	115386	110839	97981.4	114494	113541	110941	134439	133716	119810	135518	134414	127047	141523	121318	217870	129361	199458	139036	218504	138330	136608	112717
neg-M614T237_2	LysoPC 22:5	Lipids and lipid-like molecules	Glycerophospholipids	95801.9	81631.2	78450.5	83381.2	81042.4	82861.8	83689.2	77579.9	92475.9	83285	68444.9	83371.5	79502.7	75888.4	83721.9	81791.3	73609.3	79365.3	98227.2	81606	112521	86717.5	87496.9	90847.8	90615.4	93820.6	98521.3	79902.3	88087.7	88202.4	82608.4	97763.2	88250.3	86039.2	81923.7	83368.6
neg-M614T249	LysoPC 22:5	Lipids and lipid-like molecules	Glycerophospholipids	22998.4	22443.1	22929.2	25438.2	19674.7	23030.5	23197.7	25870.4	22498.7	22128	23254.5	23341.2	23917.1	24405.1	25139.7	27174.9	20873.1	23795	78736.4	82527.3	93655.1	146776	78249.7	87256	84416.4	88195.9	84110.7	55727.7	76236.5	59474.8	56833.7	74507.1	63863.2	70980.3	64767.9	101022
neg-M616T262	LysoPC 22:4	Lipids and lipid-like molecules	Glycerophospholipids	18240.5	15450.1	14795.3	22957.9	16759.1	18248.3	19448.4	18361.1	15655.2	18202.8	21839.5	17045	16997.2	17913.3	17384	17390.5	18294.8	17461.8	59807.9	41332.6	44796.2	41845.1	41684.2	57141	43897	38176.1	44099.3	36036.4	39460.9	31438.7	35346.2	32670.3	39373.4	42010.5	39213.2	34634.2
neg-M617T254	LysoPI 20:5; LysoPI 20:5	Lipids and lipid-like molecules	Glycerophospholipids	23238	24591.5	18676.8	23605.5	27617.7	25588.3	25961.6	23494.2	24094.6	21546	34840.5	21790	19672.1	28326.2	18912.5	20916.6	30426.3	22588.8	15543.1	7472.65	5147.99	6114.57	13768.7	10971.1	7983.84	9116.52	6736.77	7187.89	4334.03	4615.97	8652.37	5886.77	5417.31	2901.44	5281.82	7548.46
neg-M619T305	LysoPI 20:4; LysoPI 20:4	Lipids and lipid-like molecules	Glycerophospholipids	1.34629e+06	1.51719e+06	1.2123e+06	980517	1.43998e+06	683792	1.19007e+06	678978	680880	1.38061e+06	2.67755e+06	1.1046e+06	1.04989e+06	1.88059e+06	1.10887e+06	1.41093e+06	1.81875e+06	1.18435e+06	3.08098e+06	731731	870272	1.53884e+06	2.26255e+06	2.55909e+06	1.912e+06	897050	1.81155e+06	1.00582e+06	1.27017e+06	1.22272e+06	1.16925e+06	1.39352e+06	1.91572e+06	1.14489e+06	1.20067e+06	1.6668e+06
neg-M619T489	LysoPI 20:4; LysoPI 20:4	Lipids and lipid-like molecules	Glycerophospholipids	17832.1	17892.2	17394.2	15231.2	18062.5	17674.3	17491.2	19935.2	18759.1	15779.6	29679.3	15425.8	16840.3	25617.5	16687.7	19103.7	24034.3	15520.2	39046.7	20627.5	22346.6	23310.7	27761.7	31272.2	29057.3	23086.1	22626.1	15520.5	18217.5	18419	27303.9	17873.4	23220.4	15956.5	16805.1	24312.3
neg-M621T489	LysoPI 20:3; LysoPI 20:3	Lipids and lipid-like molecules	Glycerophospholipids	28345.1	18483.6	23213.1	20310.3	23276.2	24709.8	26490.1	22121.7	23351.4	18331	36742.1	13576.1	17847.8	27434.7	15168	20816.1	23404.8	14887.3	28622.1	11743.8	11856.4	10520.4	19206.4	20819.6	17632.6	11699.6	11253.8	6139.78	6747.41	9402.19	14687.4	7944.84	10970	6204.53	8409.09	12230.9
neg-M643T294	LysoPI 22:6; LysoPI 22:6	Lipids and lipid-like molecules	Glycerophospholipids	42367.1	77563.2	39722.7	64068.6	44940.8	39264.7	47454.1	44648.7	38380.8	40067.9	82770	35918.7	71085.1	61517	37575.1	44708.4	104044	35157.3	74851.4	32423.6	37797.3	34310.3	53158.1	49386.7	82482.1	35995.5	35796.7	26173	27558.7	28523.4	44802.4	56596.1	40235.1	30409.4	52574.5	32155.1
neg-M645T490	LysoPI 22:5; LysoPI 22:5	Lipids and lipid-like molecules	Glycerophospholipids	2565.34	2051.81	2268.61	1492.14	2430.03	2257.43	2604.82	1855.25	2061.04	2114.45	3625.8	1461.26	1209.37	2926.11	1760.28	1850.53	2819.14	1548.59	4272.51	1911	1975.73	2018.11	2772.03	3204.52	3075.42	2119.54	1948.49	1084.21	1132.87	1606.58	1941.26	1073.29	1459.65	1263.04	1044.4	1929.29
neg-M655T344	FAHFA 44:11; FAHFA(22:6/22:5)	Lipids and lipid-like molecules	Fatty Acyls	43423.8	36255.3	46794.7	38068.1	43866.4	39991.8	41325.8	46685.6	36313.3	59992.2	78604.5	42832.7	40659.1	65505.5	55807.9	65973	61390.3	48894.8	45492	25637.7	26304.6	29151.6	43367.8	38383.6	44833	27338.7	21010.6	21363.9	28788.5	21899.4	45011.8	24428.9	36499.4	26668.5	28838	31335.4
neg-M69T499	Propynoic acid	Organic acids and derivatives	Carboxylic acids and derivatives	12190.4	9718.47	9512.35	14474.3	13101.5	13541.2	15442.5	10090.5	13509.5	12923.5	12357.9	9538.39	14576.9	10224.1	14748.3	10461.9	13630.7	14533.3	14324.9	12330.2	13243.2	14262.1	13439.2	10271.1	10889.4	10724.9	14386	13292.4	11754.3	12720.8	15304.8	11716.3	10847.9	15136.6	11234.1	12559.3
neg-M703T394	Voacamine	Alkaloids and derivatives	Ibogan-type alkaloids	570.795	685.564	426.733	508.138	387.633	505.513	363.225	248.954	1123.23	309.527	353.979	348.755	543.012	458.319	44.6676	53.8391	343.864	106.416	11003.7	8206.92	13128.7	5923.7	4043.83	5178.31	4819.96	6539.83	5567.85	8183.4	6323.6	12183.5	7401.61	5689.61	5998.98	6217.88	8008.19	5994.57
neg-M737T237	PC 29:0; PC(14:0/15:0)	Lipids and lipid-like molecules	Glycerophospholipids	44734.2	52494.4	62570.4	37576.2	54368.9	52668	47068.7	61931.9	50203.4	60739.3	54807.5	51017	54248.7	63086.4	59347.9	54122.4	50802.9	53374.4	54684.3	73964.2	64395.1	66340.6	70810	54391.7	64405.5	74632.6	61612.3	47784.5	51839.1	55420.2	53531.2	68391.6	57543.4	64955.6	54582.4	54814
neg-M765T257	Plasmenyl-PE 39:4; PE(P-21:0/18:4)	Lipids and lipid-like molecules	Glycerophospholipids	6088	9210.73	9482.6	7481.23	10747.1	8476.36	6747.93	10678.1	8500.83	9335.96	9178.05	11339	19099.7	10833.7	10963.5	11830.4	8863.13	9527.06	7507.6	10843.1	16457.8	8386.19	9661.37	8157.86	9549.52	10481.7	9506.87	8845.22	9353.83	9737.34	6994.92	8819.27	8753.08	7453.13	9820.82	6911.54
neg-M827T291	PC 36:4; PC(16:0/20:4)	Lipids and lipid-like molecules	Glycerophospholipids	41268.6	2474.69	258144	188788	22996.8	87928.6	85407.6	53899.1	18396	170.411	20648.8	124619	64737.8	52642.9	70138.4	37319.4	64257.1	17518.7	135.327	51355.2	37878.9	18855.4	17161.5	39105.3	27746.6	68030.3	55525.7	299.512	79005.3	47572.9	8352.57	59240.9	18136.2	105964	53246.3	66631.7
neg-M855T347	PE(20:0/20:4(8Z,11Z,14Z,17Z))	Lipids and lipid-like molecules	Glycerophospholipids	185.027	692.747	6454.97	22145.2	19030	16213.3	27663.6	18853.7	21762.7	11139.4	2509.23	25665.2	17521.8	12141.6	14627.5	29077.9	15457.4	17608.4	207.214	4049.06	20191.1	14348.2	7646.72	8109.5	18873.2	13440.5	18319.8	253.4	7950.95	17710.7	11120.7	37704.6	12427.7	20966.4	17441.9	20014.5
neg-M87T63	2-hydroxyacrylic Acid	Organic acids and derivatives	Carboxylic acids and derivatives	8203.73	6734.37	6536.03	6219.41	8554.87	6666.17	5765.82	10046.4	9319.71	7566.91	6867.17	8511.35	6186.39	8206.58	9799.75	8954.91	8507.23	7384.48	5486.54	10268.2	8941.9	10444.7	7721.75	6779.14	6534.05	5966.04	9621.96	7906	9910.39	9254.64	8999.59	9827.46	8413.92	13036.8	9251.96	11448.7
neg-M89T70	Acetaldehyde	Organic oxygen compounds	Organooxygen compounds	204548	261809	232313	259916	267271	232473	272325	320441	242395	190304	184584	235872	210588	193081	234169	216146	231766	245072	255282	192835	201299	228480	257855	234658	256093	199414	205264	195301	240437	244159	165245	274807	184495	237732	216608	191170
neg-M89T89	D-Lactic acid	Organic acids and derivatives	Hydroxy acids and derivatives	234360	296388	259607	332856	330861	267007	266571	288592	308522	239213	223093	294064	257937	213151	246738	227170	335921	284419	285049	203044	217836	238043	262426	253467	256499	234046	220728	208464	211315	236923	196836	270497	282028	233811	256113	264498
neg-M93T143	Phenol	Benzenoids	Phenols	4349.15	3992.22	4369.4	4445.64	3754.45	3714.85	4267.35	4463.95	4229.04	4313.38	6400.95	4796.21	4807.35	5085.17	4640.85	4278.06	4139.54	4784.79	2413.64	3458.75	4204.46	2931.75	2475.09	3570.79	2500.91	3283.84	3254.68	3884	4285.91	3962.76	3469.52	3799.69	3315.59	3907.98	3883.84	3527.01
neg-M968T353	AcylGlcADG 48:7; AcylGlcADG(12:0/16:3/20:4)	Lipids and lipid-like molecules	Glycerolipids	4721.51	4686.7	4502.02	4861.33	5281.96	6977.58	7496.3	6148.74	5312.55	4363.23	8318.91	5914.24	5621.78	6839.08	6382.11	5796.79	7939.24	5637.08	5860.86	4420.21	4038.8	4847.95	5317.58	5050.63	5694.97	4282.2	4853.65	2164.55	4342.63	5008.61	4417.72	4997.45	4464.41	4463.02	3820.35	4163.72
pos-M1040T229	TG 66:21; TG(22:7/22:7/22:7)	Lipids and lipid-like molecules	Glycerolipids	3.7579e+06	3.98925e+06	3.72235e+06	3.43813e+06	3.92066e+06	3.74956e+06	3.29914e+06	3.68852e+06	4.15609e+06	3.05681e+06	3.67895e+06	3.32926e+06	3.21807e+06	3.93694e+06	3.20288e+06	3.20979e+06	3.9471e+06	3.25438e+06	2.0242e+06	1.80496e+06	1.37459e+06	1.52429e+06	1.87286e+06	1.71775e+06	1.61513e+06	1.59669e+06	1.41629e+06	1.46065e+06	1.27923e+06	1.64088e+06	1.62973e+06	1.51791e+06	1.45555e+06	1.31183e+06	1.6713e+06	1.49752e+06
pos-M1040T250_1	TG 66:21; TG(22:7/22:7/22:7)	Lipids and lipid-like molecules	Glycerolipids	87093	74793.7	64737.4	65242.9	63164.3	68670.8	65536	62879.7	69048.9	63764.3	61383.2	62762.7	63761.9	57041.3	60074.6	62411.3	69576.4	53806.2	87138	34396.3	64139.7	29614.4	68890.7	77058.8	37755.4	39778.5	60974.6	36924.7	63069.4	29940.7	72124.3	70056.5	65460.6	60069.3	31146.6	64174.9
pos-M105T191	Styrene	Benzenoids	Benzene and substituted derivatives	9190.38	10088.3	7922.75	7200.77	10745.8	9228.13	8807.7	8890.69	8442.93	7663.78	6343.53	10497.7	8114.56	8025.6	7614.07	9208.42	9673.24	9860.62	8224.56	9397.82	9793.32	6933.25	9014.13	9241.79	7408.59	7302.91	7448.72	8861.63	9948.24	6933.44	9162.16	8774.88	9056.51	9849.56	8496.52	9839.15
pos-M113T72_1	Uracil	Organoheterocyclic compounds	Diazines	3756.97	3176.79	3603.03	6624.22	5955.25	3583.57	6300.38	3977.15	3578.92	3016.65	3723.76	5525.13	4391.74	3540.95	4822.68	3208.84	4802.81	3383.33	3914.8	3409.11	2984.52	3495.75	3286.89	3805.4	4773.29	3429.33	2796.87	2898.5	2568.69	4148.72	3900.92	3731.32	3646.57	1329.69	3531.57	3781.17
pos-M113T72_2	Uracil	Organoheterocyclic compounds	Diazines	6657.99	7126.82	6308.78	7052.76	6507.69	5252.69	5536.08	6518.63	6568.42	5072.18	3939.93	6075.24	4986.51	4636.77	5162.33	4754.62	4603.92	4842.62	8045.74	5961.3	5117.8	4161.85	6036.55	6251.83	5934.72	4053.99	4122.02	5180.69	4336.99	6303.36	4435.13	6067.49	3953.77	4254.2	4453.74	3949.09
pos-M113T92	Uracil	Organoheterocyclic compounds	Diazines	4923.87	3568.54	3076.41	4150.4	4786.93	4146.26	4422.6	4506.31	3808.3	3393.57	4135.64	10388.1	5218.54	3533.04	4837.57	4217.23	5061.04	4951.2	4936.18	3518.71	1675.27	4543.81	5831.89	1239.57	3971.04	4225.08	3407.74	4353.81	4860.22	3365.14	7418.26	4430.57	1398.43	4219.18	5052.27	4198.88
pos-M113T99	Uracil	Organoheterocyclic compounds	Diazines	2914.64	4098.14	2598.77	3762.11	4049.17	4769.59	3810.37	3783.45	3983.72	3030.32	3506.11	2690.43	2925.56	2437.18	4096.64	2460.87	1067.19	3357.49	2490.65	2439.74	2829.69	3027.63	2728.91	3535.63	1977.91	3462.87	2098.93	2834.56	1507.14	2990.35	1883.13	1929	1552.43	2919.41	2558.94	2481.05
pos-M116T58	Proline	Organic acids and derivatives	Carboxylic acids and derivatives	26627.2	34339.9	29120.1	23453.8	28085.6	28490	26734	28682.6	28751.2	30046.2	24990.6	27628.8	23825.4	26558.4	28233.4	26730.7	28768.6	27359.1	23394	24588.4	22141.4	26554.8	24889.2	27608.5	22636.8	21733.6	26253.7	30653.6	25602.1	23385.3	21937.7	22566.2	24249.3	25294.3	25626.3	33796.1
pos-M123T71	Niacinamide	Organoheterocyclic compounds	Pyridines and derivatives	8785.95	8426.59	10869	9034.48	5138.96	7470.41	6518.19	7777.12	4789.13	3157.97	6399.41	9787.97	6008.72	5244.43	8274.58	6523.16	4223.46	5100.89	10117	9216.61	6180.59	7013.17	9504.93	8766.15	9026.98	4816.15	6769.35	9410.53	3785.49	6155.87	5082.55	4082.75	2796.92	5391.14	4878.69	3673.59
pos-M123T98	Niacinamide	Organoheterocyclic compounds	Pyridines and derivatives	11076.7	12154.8	11756.3	11796.8	15085.9	13645.4	12361.3	14656.6	19220.5	19585.6	11662.4	12279.1	9674.51	13611	13105.6	12050.3	15552.6	14270	13724.4	8993.92	10158.8	10541.8	10870.6	13378.9	9160.12	11211.4	8657.35	11463.6	4489.05	6623.62	6469.88	5907.04	5359.4	8195.28	10669.6	11183
pos-M125T477	3beta,7alpha-Dihydroxy-5-cholestenoate	Lipid metabolism	Primary bile acid metabolism	38557.7	16214.8	112229	31467.8	109480	6945.26	21130	35524.8	36136.1	16604.3	36397.6	36264.4	18763.2	44577.2	69765.9	11428.1	3892.56	14232.4	49348.9	55392	18295.4	62223.1	34931	113818	9072.91	68815.5	38946.6	46928.1	39947.5	5866.26	36217.6	47955.6	16089.3	34385.9	126139	15139.9
pos-M127T132	Thymine	Organoheterocyclic compounds	Diazines	2101.65	1738.36	1749.23	1498.08	2475.95	1488	2088.14	2335.99	1974.81	2127.88	1862.45	1993.98	2040.69	2085.35	1650.38	1935.28	1816.31	1993.3	2295.67	1540.06	1996.93	1975.7	1600.99	1909.17	1825.03	1905.43	1950.08	2201.74	2444.04	2689.34	2097.94	3086.18	2860.78	2169.54	2398.11	2241.49
pos-M127T142	Thymine	Organoheterocyclic compounds	Diazines	1793.43	1948.05	2668.97	1245.91	1893.91	2061.73	1260.03	2331.12	1875.84	2005.04	2665.98	1608.95	2325.61	2574.85	1795.87	1983.7	2469.51	1683.4	2442.13	3103.28	2314.21	2061.29	2049.37	2211.53	1814.53	2383.31	2319.57	1207.21	1675.3	1540.42	1235.54	1265.97	1391.37	1477.89	1413.97	1627.64
pos-M129T143	Trimethyloxazole	Organoheterocyclic compounds	Azoles	2414.64	3546.14	2369.5	3152.73	2242.69	2352.34	2905.26	3423.81	2088.6	1865.77	1875.05	3386.18	1796.54	2623.81	2036.09	2325.01	3081.81	3043.4	2971.95	2315.49	1499.52	2317.15	1803.32	3195.29	2169.42	2097.84	3686.92	2540.37	2759.62	3947.72	1900.32	2819.79	3037.68	2535.47	1907.69	1909.8
pos-M130T54	L-5-Oxoproline	Organic acids and derivatives	Carboxylic acids and derivatives	28505.1	32036.4	34124.3	35954.6	27130	28789	32669.9	28677.5	31915.7	28103.2	26416.1	28135.8	27256.6	27078.4	28707.6	29428.5	24762.3	25593.4	34615.4	34320.3	28553.9	33237.7	35196.9	35165.9	23625.1	33535	34290.7	28944.3	29903.5	34212.3	38922.5	30209.8	21270.1	30601.1	28686.2	32664.9
pos-M130T72	Pyroglutamic acid	Organic acids and derivatives	Carboxylic acids and derivatives	39236	33912.7	35816.1	38416.8	35160	34844.9	37877.3	38290.7	34118.9	29595	28788.6	29436.8	26365	25700.4	30703.4	25847.2	28430.7	25253	36639.3	31827.5	31494.5	29500.3	31510.5	32732.5	31096.7	27926.2	27444.2	26006.4	29004.7	29329.1	32713.6	28526.8	28949	26523.7	27127.1	29148.1
pos-M132T113_2	Glycerol	Lipid metabolism	Glycerolipid metabolism	688602	750253	441857	688791	871424	548499	508206	789607	671270	519354	714360	569139	579208	512993	498382	691979	474845	457757	852045	858070	808530	840996	820916	830839	832964	825455	886979	519081	322670	388158	370709	555113	540001	782360	730555	756465
pos-M132T57	N-Methylhydantoin	Organic acids and derivatives	Organic carbonic acids and derivatives	98118.5	142050	118884	108261	111418	118490	112101	118465	119737	101044	99837.9	124612	86216.4	94950.1	113232	95496.7	119448	110412	111446	92302.5	78481.3	80884.5	97974.7	112101	70581.1	77682	77836.1	154399	77601.2	109071	88644.1	85523.3	82164.9	106607	110998	141902
pos-M133T160	Oxalacetic acid	Organic acids and derivatives	Keto acids and derivatives	2241.02	2181.48	2008.63	2099.2	1912.89	2018.1	2320.22	3407.66	1772.46	2638.21	2184.63	1898.88	2966.6	2558.22	2052.1	3164.59	2371.71	1882.85	2269.37	1587.93	2543.89	2762.52	2511.23	2171.39	1767.56	2210.9	1910.04	2105.25	1593.41	2249.99	2344.91	2169.79	1910.84	2461.27	2558.19	2196.73
pos-M139T66	Nicotinamide N-oxide	Organoheterocyclic compounds	Pyridines and derivatives	3196.07	2588.21	3360.88	2166.52	2337.09	3234.13	2823.44	3156.38	2781.37	3796.38	3144.48	4918.26	3661.24	3249	3995.21	3429.23	3514.56	3531.25	3442.26	3298.49	3839.61	3302.84	4201.17	3712.95	3472.57	2146.72	3316.11	4771.39	3176.21	3136.05	2725.11	3152.02	2913.66	4487.36	3541.19	3856.22
pos-M144T59	Stachydrine	Organic acids and derivatives	Carboxylic acids and derivatives	22761.7	25736	25435	23094.3	22669.8	23611	24724.1	21928.7	25464.9	22987.3	12587.4	15834.9	14134.5	18025.8	20029.8	19498.9	13297.4	18827.3	2953.25	11185.1	6279.5	5130.77	6936.07	4765.04	4288.93	7945.06	4926.21	1716.37	2410.64	3578.21	6056.3	2311.74	4499.95	2332.22	3075.2	3422.61
pos-M146T42	Spermidine	Organic nitrogen compounds	Organonitrogen compounds	3177.24	3776.97	3267.9	3825.21	2944.18	4575.87	7951.73	3411.98	2904.71	15559.2	9905.58	8585.42	2720.34	4077.8	3046.95	10759.9	4437.78	7338.44	3728.04	9474.09	2301.72	2855.79	2937.31	2770.35	3281.66	2299.94	7315.34	4440.35	3040.23	9116.07	3566.21	10292.7	3007.36	6540.83	10693.7	3586.79
pos-M147T47	Lysine	Organic acids and derivatives	Carboxylic acids and derivatives	15296.1	17024.1	16952.5	19685.6	19277.2	19268.7	19792.6	19607.3	21227.9	17904.2	18961.2	20921	16697.4	19763	19636.8	18378	17514.5	16914.9	13680.2	20357.2	17013.3	16582	15864	15999.9	16535.7	16191.8	16700.9	24994.2	12557.7	17380.9	17961.3	15582.6	14967.4	20404	20870.8	22392.3
pos-M149T125	p-Coumaraldehyde	Phenylpropanoids and polyketides	Cinnamic acids and derivatives	1350.77	1585.49	1049.62	1541.71	1413.75	1074.3	6822.51	1577.5	1286.96	1610.65	1597.98	7724.12	7073.47	1420.27	7332.75	1157.82	1478.97	975.331	1089.57	7792.9	856.376	7385.28	7822.62	6844.23	8240.53	862.878	942.116	7566.75	1553	7880.19	7936.68	1011.1	7343.64	7755.25	7070.9	1214.92
pos-M149T134	p-Coumaraldehyde	Phenylpropanoids and polyketides	Cinnamic acids and derivatives	19932.3	22546.8	20426.3	19985.1	24245.9	23684.7	20499	20570.4	20845.4	22902.2	20721.9	22713.3	18082.6	21275.5	20907	23674.5	21010.8	20803.9	18997	17337.4	18822.5	20030.4	17052.3	16388.7	19908.7	19586.8	19101.6	25970.4	22437.4	22007	21277	18252.3	21471.1	23445.7	24349.8	20163.6
pos-M150T70	Methionine	Organic acids and derivatives	Carboxylic acids and derivatives	84483.6	116181	92245.6	87158.4	92718.4	85765	88809.5	90266	84752.5	86772.6	68257.3	95979.4	80909	80244.2	93007.8	86402.8	88466.3	84292.1	65539.2	78277.4	69006.7	75901.5	62185.4	72998.6	65850.4	65591.5	75191.5	124119	72113.2	97792.3	65027.3	85158	69322.5	92751.3	106576	90894.2
pos-M150T97	Methionine	Organic acids and derivatives	Carboxylic acids and derivatives	35719.9	42205.8	33400.5	40917.4	55791.8	44547	44232.4	47992.1	54906.7	58550.4	43932.2	45702.7	37001.8	45366.4	46178.9	40920.3	56744.1	50975.6	28890.7	30035.9	33389.6	35479.4	27036.9	30191.6	25974.3	39240.7	27375.6	63163.8	35165.7	28125	29860	34006.5	31304.4	46458.6	55390.5	55449.6
pos-M152T54	Pyroglutamic acid	Organic acids and derivatives	Carboxylic acids and derivatives	6615.76	4122.36	5381.18	7042.9	5051.1	6267.67	7643.87	6070.95	6131.88	4767.01	5014.29	4537.83	6438.86	5624.1	4517.91	5342.03	5197.37	3397.65	6211.55	7341.83	6352.95	6238.76	6152.3	7074.52	6897.46	7852.47	6369.15	6041.6	5385.73	5927.88	7011.38	1464.87	7405.02	6399.34	6114.33	6268.21
pos-M153T113	Oxypurinol	Organoheterocyclic compounds	Imidazopyrimidines	14356.4	10461	12149.9	14038	12728.8	13457.3	12786.2	12214.6	11495	15317.8	14646.6	14755.2	15018.3	17677.3	15395.4	15073.8	13858.6	13033.8	17431.5	13864.7	14394.9	14114	14932.4	15806.9	15626.2	17261.7	15436	22487.9	22409.4	14917.2	15833.2	17141.9	16763.8	21727.1	17657.4	17050.7
pos-M153T122	Oxypurinol	Organoheterocyclic compounds	Imidazopyrimidines	19462.4	31921.7	30328.6	15013.7	27652.6	33540.9	25736.1	37113.1	31382.5	21230	5780.45	15472	20593.1	13393.8	17715.6	24772.8	14042.4	22501.1	1139.01	11718.1	3273.99	13326.3	4476.3	2829.78	6457.58	8818.23	8709.33	10297.4	953.84	4737.59	806.982	2948.23	925.98	6336.07	10233.8	7361.97
pos-M153T71	Oxypurinol	Organoheterocyclic compounds	Imidazopyrimidines	40756.4	27155	49956.9	21613.2	27123.5	43644.5	30440	33013.5	30514	14247.6	3312.09	12391	30342.5	10184.8	14238.5	22074.5	7066.72	18349.5	414.886	1656.75	672.45	5500.71	797.616	651.749	2926.6	1067.27	3266.33	3021.36	717.524	684.107	508.368	723.682	570.309	1751.77	2207.78	1560.72
pos-M153T98	Xanthine	Organoheterocyclic compounds	Imidazopyrimidines	38198.4	22543.3	40252.1	22562.3	36244.1	44836.1	31855.6	37023.6	43505	19554.8	4190.22	12828.5	32729.6	12203	15084.1	25526.2	9095.12	25813	539.944	1480.46	466.638	5499.15	2317.36	361.409	2159.28	1485.16	2802.51	3528.32	536.264	487.706	362.069	378.789	357.704	1876.77	1992.45	1635.13
pos-M155T152_2	Methyl 2-octynoate	Lipids and lipid-like molecules	Fatty Acyls	56377.7	56471.6	59359.5	59512.9	60591.5	62103.6	54665.2	60577.4	52776.1	62080.7	57859.9	65768.8	64826.7	61112.1	63766.9	56993.7	59772.2	58037.9	63468.8	60578.7	59267.3	62618.5	58883.4	63891.4	67189	57905.6	64273.6	67434	63330.8	64492.3	66729.2	67902.9	62874.7	65452.7	60643.5	62639.6
pos-M156T70	L-Histidine	Organic acids and derivatives	Carboxylic acids and derivatives	9443.15	23488.6	9484.38	18304.9	19184.7	16650.1	18948.9	17930.8	20257.2	26007.5	22580	10838.1	23744.1	17746.6	18449.1	10291.7	16970	18267.7	15918.2	8816.16	17056.5	11197.9	8698.42	14773	16425.7	21852.3	16780.4	23777.3	17293.1	8432.67	26264.5	17746.7	17824.4	8382.89	19625.1	11342.5
pos-M162T56	L-Carnitine	Organic nitrogen compounds	Organonitrogen compounds	53779.2	58117.3	48131.1	67897.2	52663.9	53630	55900.8	53558	53912.3	64873.5	44094.5	60114.7	51607.5	51750.5	62746.4	57243.2	51887.5	48553	48438.8	54848.7	58557.9	66763.8	45280	48337.5	41310.4	55643.2	63052.2	75153.4	68453.3	68001.2	65430.8	66792.2	67868.3	71879	60536.7	72167.3
pos-M162T73	L-Carnitine	Organic nitrogen compounds	Organonitrogen compounds	15654.2	11350.5	10498.3	16135.3	15094.8	12095.8	16016.7	12358.2	14378.5	18255.8	12062.2	14862.5	10824	14026.8	14298	13366.2	14320.5	14037.3	11907.4	10886.6	15029.6	8969.13	11299.9	13630.9	8312.11	14735.2	17047.7	12386	19312.9	17960.4	16948.4	19523.1	17265.5	21327.2	10729.3	22307.8
pos-M163T216	Pregeijerene	Hydrocarbons	Unsaturated hydrocarbons	6475.04	8950.34	8240.03	8834.29	8473.09	7019.45	5889.16	8613.79	7844.39	9807.63	8731	6794.11	7175.71	9632.79	9548.83	9228.95	8760.28	9551.99	7153.71	10025.8	8748.87	8233.34	8858.11	5765.65	6648.08	9662.72	7320.37	6724.53	7208.25	7829.15	6883.1	7606.66	9681.67	8850.63	8030.08	6284.92
pos-M163T346	Pregeijerene	Hydrocarbons	Unsaturated hydrocarbons	28556.1	24754.5	17684	15585.9	18578.7	19103.8	34718.2	20484.4	22321.7	30215	33235.1	29946.4	20643.3	26732.5	25755.6	22392.3	22157.8	21905.4	31860.8	10085.2	19524.1	16437.1	21843.4	22559.1	15767.3	21083.2	13402.6	9729.72	16057.5	12177.1	16487.9	18555.2	12010.5	20214.5	12034.7	11742.6
pos-M166T134_2	Phenylalanine	Organic acids and derivatives	Carboxylic acids and derivatives	781833	686634	673380	642436	870912	795451	733498	635792	680228	770571	712060	742921	641346	692396	793345	724502	669846	704045	648959	608504	710958	747655	562451	620563	710006	629309	582256	986470	717126	726729	731986	681830	655040	776398	829591	735521
pos-M167T190	Perillic acid	Lipids and lipid-like molecules	Prenol lipids	7286.91	6092.51	5278.11	4386.53	5250.97	4745.41	5222.06	5217.08	4874.52	3845.82	4139.29	3588.73	5862.84	4032.15	3705.29	5008.56	2904.53	3943.05	5488.93	4841.98	5707.17	4618.56	4457.72	3242.31	3324.2	5236.38	5014.73	3948.35	4340.04	3564.47	2633.94	6433.26	4216.84	5391.13	3582.19	3804.7
pos-M169T124	Uric acid	Organoheterocyclic compounds	Imidazopyrimidines	22465.6	13112.1	17742.3	13472	22512.4	17813.4	22491.2	14576.9	23190.5	22834.9	23951.8	21209.7	10520.2	22945.5	13051.4	19528.4	23213.9	19720.3	14676.9	14120.1	18436.1	15088.1	15978.1	21006.6	11910.2	11749.9	9712.97	8042.37	7860.41	20143.6	8854.31	10772.4	16928.4	12165.6	20574	15311.9
pos-M169T65	Uric acid	Organoheterocyclic compounds	Imidazopyrimidines	74432.9	94555.4	80163.2	96175.6	65984.4	76575.2	73127.2	72740	96047.2	65359.7	75128.6	84106.1	61493.7	98506.6	80727	69701.9	77115.3	74924.4	81200.5	74343.6	68649.6	67431.4	83169.9	96604.7	67323.3	60407.6	68992.7	69291.6	66554	81127.6	64538.1	72671.4	63508.6	64055.9	63480.6	67574.3
pos-M169T97	(15Z)-Tetracosenoic acid	Lipid metabolism	Monounsaturated fatty acid metabolism	121160	116906	109799	134359	170977	144387	140904	144855	165753	164291	153804	118325	102961	155412	138354	127583	178343	133849	128231	102799	123312	112652	124223	126615	109082	154083	95138.3	108834	85359.7	97981.7	96055.6	96136.2	94071.9	97987.3	116452	103496
pos-M173T57	Sulfanilamide	Benzenoids	Benzene and substituted derivatives	11498.7	10804.3	11939.8	10066.5	11901.5	12912.5	10138.3	10773.7	10083.4	12309	23652.5	7894.23	9627.19	16738.6	11311.4	10811.4	16351.1	8635.26	12683.5	6470.82	7450.27	6369.38	9540.32	10106.4	8972.21	7683.74	6455.91	5529.92	6809.11	7296.06	7642.39	6961.76	7295.11	6068.87	5275.93	7087.39
pos-M177T131	Serotonin	Organoheterocyclic compounds	Indoles and derivatives	51770.6	60600.3	52121.2	70769.1	61644.8	62606.3	66099	58773.6	56494.6	73694.1	61528.1	70423.6	58528.1	57532.6	57706	60312.3	77208.1	73045	38681.6	38095.1	45915.5	46998.8	36404.3	46138.8	20249.8	31117.8	39756.9	26167.2	34869.8	41069.6	24900.1	25448.6	38874	25570.1	48216.5	43520.3
pos-M182T101	(9Z)-Octadecenoic acid	Lipid metabolism	Free fatty acid metabolism	1.84267e+06	1.63998e+06	1.53722e+06	1.52379e+06	2.75044e+06	2.21894e+06	2.12149e+06	1.80808e+06	2.46132e+06	3.22389e+06	2.1672e+06	2.04115e+06	2.14885e+06	2.37643e+06	2.44304e+06	2.7735e+06	2.94308e+06	2.73545e+06	1.74014e+06	2.00115e+06	1.94026e+06	2.34213e+06	1.56786e+06	1.6415e+06	1.91044e+06	2.28913e+06	2.53038e+06	3.45767e+06	2.49256e+06	2.46193e+06	2.32174e+06	2.48806e+06	2.66784e+06	2.96524e+06	3.9969e+06	3.60048e+06
pos-M182T73	Tyrosine	Organic acids and derivatives	Carboxylic acids and derivatives	147152	113506	134201	142350	113545	133946	129226	130192	79854.7	74117	138757	164001	147856	135867	171416	139851	91787.7	118145	100674	147887	143979	167134	114947	114968	140328	122116	154607	277435	185152	177694	187247	211909	180823	295820	186064	175324
pos-M183T165	Triethyl phosphate	Organic acids and derivatives	Carboxylic acids and derivatives	15289.6	14875.7	15896.2	27121.7	61857.9	16944.8	15959	61673.5	36815.8	33690.3	13932.8	17649.3	14839.6	17432.3	34433	18235.2	18000.7	57998.6	66780.9	15351.9	17467.1	19316.3	16278.4	31798.9	16728.4	15667.8	16549.7	16614.6	17759.3	19255.7	18177.4	35376.8	14268.3	18260.5	39691.9	40367.4
pos-M184T237	Phosphocholine	Organic nitrogen compounds	Organonitrogen compounds	15575.2	15413.3	17848.9	6248.17	21221.8	17847.1	15941.5	16844.1	15937.7	14004.6	16968.7	15615.8	17284.7	19441.6	25606.5	13308.8	19647	13996.7	18782.8	17928.9	21204.6	14356.2	25028.4	17928.8	18932.6	16838.7	15119.4	14784.2	12621.8	17509.4	17521.1	13741.8	18739.6	17103.3	16548.3	16429.4
pos-M185T482	Mercaptopyruvate	Amino acid metabolism	Cysteine and methionine metabolism	391050	144555	154741	259722	134859	174924	309867	260605	189500	216756	253852	220374	150088	234759	283157	221895	228776	285495	219927	253834	164985	236189	263846	225848	283563	257597	287107	152816	259003	160934	258050	177605	162314	242615	255806	204690
pos-M187T59	Pyrocoll	Organoheterocyclic compounds	Pyrrolopyrazines	11977.4	17740.2	14568.8	10130.5	12970.3	14131.1	12152.9	14771.7	14423.2	12057.5	10763.5	13384.6	11380.2	10680	11268.4	12059.6	12684.9	13955.6	18390.3	16154.6	15662	18122.4	18643	20058.3	15025.7	15789.2	17027.1	18136.3	16167.8	18513.4	15147.6	17852.2	15248.5	17855.4	16728.4	18885.8
pos-M188T54	N6-(1-Iminoethyl)-L-lysine	Organic acids and derivatives	Carboxylic acids and derivatives	819.583	2027.41	990.565	1194.6	2056.85	2299.07	1135.38	1181.84	2270.59	4966.04	2286.56	2499.92	1546.59	2185.28	2976.56	1314.86	1424.04	2118.74	2005.23	2402.43	4855.05	5489.49	1954.41	3073.28	2454.06	4062.78	7379.48	2901.85	6822.67	3093.25	6023.59	4166.98	5249.81	4932.58	2943.28	5673.14
pos-M189T64	N6-Acetyl-L-lysine	Organic acids and derivatives	Carboxylic acids and derivatives	2494.59	3433.44	2913.3	2350.76	2688.97	2680.98	2727.49	2403.94	3375.46	3526.94	2334	3129.41	1798	2403.55	2650.78	3046.64	3042.52	2765.49	1582.69	2484.95	1226.05	2236.01	1486.33	2028.91	1196.69	1978.67	1939.66	2219.33	2034.86	2214.85	1646.75	2648.54	1942.58	2702.17	1786.18	2606.73
pos-M189T66	N-Acetyl-L-glutamine	Organic acids and derivatives	Carboxylic acids and derivatives	2130.32	2149.07	2266.79	1451.58	1670.25	1598.81	1794.66	1836.79	2007.71	1910.28	1475.56	1972.54	1708.88	833.149	1736.94	1538.47	1744.78	1704.25	1895.84	1686.91	1390.83	1548	1875.98	2406.69	1866.93	1503.37	1941.17	2101.14	1817.83	1280.31	2038.06	1375.54	1842.16	1912.81	1615.74	2675.06
pos-M193T363	Pseudoionone	Lipids and lipid-like molecules	Prenol lipids	23897.6	24644.8	27207.5	22305.8	24168.9	20765.2	19765.4	21433.3	27777.3	20744.9	25775.4	19465	24101.2	24883.8	21067.7	23085.6	20093.1	20686.4	20319.7	20985	17523.9	17343.9	20629.3	17212.8	19539	19138.5	17431.6	18430.9	15344.8	20463.4	15978.8	15964.2	24064.2	14960.9	16389.3	13492.1
pos-M194T149	Phenaceturic acid	Organic acids and derivatives	Carboxylic acids and derivatives	19399.7	15254.8	14774.9	21265.5	20245.3	18755.6	18683.3	14050.2	18043.2	16131.9	19899.5	22511.9	18878.7	18436.4	18145	17768.7	22834.8	19359.2	7468.91	12806.4	12613.4	11828.9	10791.2	11366.3	9894.46	11189.1	13361.2	14910.5	12928.7	17208.7	14170.8	11946.2	13964	15696.7	16308.7	13886.7
pos-M195T209	Perillyl acetate	Lipids and lipid-like molecules	Prenol lipids	7913.52	9588.13	7261.34	10070.6	5455.65	4892.14	6442.09	8772.15	8193.87	4764.34	2196.78	4003.72	4905.63	4614.82	4676.63	3772.44	3187.96	4196.89	3747.26	6337.55	4917.14	7096.69	4789.38	4927.59	5408.84	5542.96	5870.93	6509.2	6330.66	7757.08	6390.7	6176.63	5494.77	7221.48	5471.43	6159.08
pos-M203T54	3-Phospho-D-glycerate	Lipid metabolism	Glycerolipid metabolism	741764	726136	711341	878497	760409	778294	838373	779157	883845	935819	713016	812941	853824	763832	772781	831642	770469	808437	904840	781435	891032	871874	849962	948030	786621	885238	873264	887358	1.02304e+06	979775	1.07116e+06	1.01589e+06	1.14557e+06	986481	901177	922976
pos-M203T57_2	NG,NG-Dimethyl-L-arginine	Organic acids and derivatives	Carboxylic acids and derivatives	3139.98	3999.85	3248.54	3695.25	3229.97	3238.62	3049.79	2539.75	3313.34	5724.32	2814.74	3666.02	3127.94	3345.33	2805.05	3775.46	3069.9	3734.1	3463.48	4695.01	4550.96	4451.78	3900.98	4100.46	3086.26	4593.22	4643.13	4238.66	4904.68	4328.55	3941.85	3343.5	5036.93	4015.52	3662.4	5445.5
pos-M204T150_1	Methsuximide	Organoheterocyclic compounds	Pyrrolidines	1185.49	3054.81	2590.14	2250.17	2406.5	1799.24	2095.73	3097.12	2623.04	447.979	2746.75	673.329	555.749	1523.21	763.392	571.588	1756.62	767.176	1433.5	2880.35	784.613	1394.66	2201.1	1533.2	1605.61	1859.04	1324.66	2367.25	645.578	914.495	1648.79	746.065	838.972	1709.98	1575.31	2375.35
pos-M204T150_2	Methsuximide	Organoheterocyclic compounds	Pyrrolidines	1138.34	3517.59	1263.17	3015.09	1490.76	2398.95	2837.77	1787.57	1059.96	1680.04	1421.91	2112.91	936.387	2320.01	2065.85	1882.17	1507.5	1984.19	1521.34	3763.26	869.956	1032.23	1129.76	877.475	869.318	1115.06	1051.17	997.615	1157.98	1409.01	2559.88	2701.49	886.131	1215.3	1300.76	3788.09
pos-M207T164_2	Triethylene glycol monobutyl ether	-	-	36307.9	35135.3	49589.6	20599.8	17867.5	32048.2	19309.1	24488.6	16933.9	19723.6	20582.8	26068.5	19771.4	20780.3	19002	23874.7	19767.2	22164.6	26767.3	25261.7	28379.9	23799.6	19616.6	19137.9	21970.2	18659.6	23862.1	26143.2	20069.8	26203.3	19953.3	22536.6	20955.6	19582.8	16770.2	19496.7
pos-M208T152	N-Acetyl-L-phenylalanine	Organic acids and derivatives	Carboxylic acids and derivatives	4330.31	5586.77	4409.05	5466.05	5186.05	5488.68	4921.95	5690.5	5446.32	7404.42	4849.66	5768.59	4684.38	6159.54	6249.58	5660.91	5768.74	5233.85	4388.21	5005.53	4892.01	4302.82	3564.85	3909.57	3817.1	5149.15	4508.24	10487.6	5636.94	5094.23	4347.18	5397.96	5432.59	7407.02	7029.13	7843.43
pos-M209T134	L-Kynurenine	Organic oxygen compounds	Organooxygen compounds	10262.9	7573.93	8120.83	9635.85	10190.2	9132.69	8948.4	9222.93	8471.58	8548.13	9170.62	7351.94	7364.23	7165.73	9192.66	7703.55	8213.33	6853.56	11256.9	6999.09	8697.66	8710.08	8209.65	7601.23	9865.41	5143.78	8220.93	5003.67	11604.1	6826.73	7686.96	10592.8	8990.9	8466.42	6001.7	5357.42
pos-M209T212	Primin	-	-	4363.72	4227.19	3965.82	5807.13	3638.4	3584.05	4539.27	3379.08	3788.88	2444.64	2651.32	3078.82	1948.89	2440.22	2141.78	1659.13	2195.32	1818.5	3283.01	7424.25	5076.55	9940.17	4682.59	3666.83	6546.06	5534.66	7556.95	5476.66	4093.72	4540.1	4631.38	4083.89	3335.15	5649.93	6476.57	5046.2
pos-M210T134_2	Proflavine	Organoheterocyclic compounds	Quinolines and derivatives	808.41	1944.38	1023.4	922.206	1506.39	1480.69	1266.11	1374.41	787.519	943.437	1142.41	2283.78	1800.11	3149.16	1031.23	1115.69	1456.29	1421.19	1025.35	1827.16	1997.38	952.042	1122.89	1380.46	1480.5	1278.13	979.493	681.142	1895.37	999.779	777.17	1609.88	1092.89	1481.09	1053.85	918.944
pos-M210T146	Proflavine	Organoheterocyclic compounds	Quinolines and derivatives	8227.33	7048.16	8930.39	8327.05	6235.12	7593.81	8349.27	8207.98	7183.05	7733.06	8409.71	10025	5106.97	9265.03	8712.76	6556.44	8404.82	8023.32	7143.76	7541.34	6377.3	8969.02	9006.41	6556.64	7970.78	8156.68	10195.9	10612.2	9221.42	9607.93	7246.77	8597.19	10895.4	11683.7	10337.7	10699.1
pos-M210T152_2	Proflavine	Organoheterocyclic compounds	Quinolines and derivatives	761.448	709.251	495.19	859.181	871.214	1395.82	674.382	677.904	682.188	587.069	704.486	680.995	1253.42	809.704	1526.22	1300.79	794.24	1340.94	623.456	782.539	691.121	777.291	710.137	696.451	840.68	617.775	500.353	503.311	742.929	761.491	776.698	1034.78	716.488	757.943	703.788	728.061
pos-M211T145	N-(4-Chlorophenyl)-4-piperidinamine	-	-	1238.46	809.726	562.577	1102.87	686.244	973.03	1026.58	1535.85	1481.99	1073.92	1053.88	1123.02	1579.81	996.269	1378.46	1417.12	1111.36	1097.36	372.889	1097.62	911.722	1664.67	1740.6	742.482	856.811	889.362	1271.93	1197.29	1317.35	719.057	553.822	708.604	1233.18	1386.24	1306.47	795.91
pos-M211T363	Methyl (2E,6Z)-dodecadienoate	Lipids and lipid-like molecules	Fatty Acyls	39908.5	27814	31846	25311.5	32465.5	28608	23768.2	27602.7	27509	31552.3	36549.3	23935.5	23538.7	30508	25543.1	29422.2	27136	26861.2	26804.5	22885.5	20133.1	17750.2	22873	22719.2	26227.6	23625.5	20652.9	20011.1	21539.4	27862.3	19015	25653	21929.9	18370.7	17457.5	18594.5
pos-M212T152	Metaproterenol	Benzenoids	Phenols	4805.48	4768.61	4673.41	5155.29	5233.26	5323.99	4479	4958.7	4491.46	4621.68	4743.96	5710.2	5068.21	4580.62	4724.95	5058.79	5408.79	4822.11	5338.65	5556.77	4776.69	5083.48	5220.47	5363.71	4978.76	5054.45	4862.97	4582.48	5557.21	5138.09	5002.84	5908.35	5303.82	5342.37	5425.95	4715.57
pos-M212T169	Menthadienyl acetate	Lipids and lipid-like molecules	Prenol lipids	13272.7	15616.8	17452.9	20350.7	15447.9	15073	14302.9	16408.5	17824.1	14957.2	18501.1	15160.9	15924.5	15500.9	20166.6	14870	15186.3	16507.5	16025.3	16989.5	14780.7	14511.7	15261.3	16818.9	14894.5	13851.9	19053	16905.8	16695	15660.9	17003	15974.7	15703.8	17059.5	17601.5	15994.8
pos-M213T486	Rabenzazole	-	-	16081.8	17100.7	15352.3	25731.3	23168.8	12287.2	19132.5	13604.7	11274.8	17138.6	26895.8	22183.8	12296.6	14845.5	20963.6	14573.8	15108.9	24830.1	13617.1	10018	8769.44	21274.7	16842.9	16949.9	14647.9	12314.1	10564.8	12765.9	11935.7	22449.4	25054.5	23399	24488.3	19811.3	15175.1	9797.25
pos-M214T174	Tetradecylamine	-	-	6600.63	6468.11	5951.32	6232.44	6490.31	5821.91	6973.78	6345.54	5117.82	6499.34	6567.09	8023.78	7091.41	5931.67	7363.88	7713.33	5923.82	6185.52	6349.96	6348.92	6468.15	6378.91	7024.66	6400.48	6916.59	5952.56	6648.99	7531.18	6656.11	6402.96	5730	6294.57	6159.01	6917.62	6773.03	5809.27
pos-M218T120	L-Propionylcarnitine	Lipids and lipid-like molecules	Fatty Acyls	14732.8	21239.9	14450.9	19357.1	18517.6	15003.1	17887.1	16207	17675	15964.2	15905.4	20132.7	15752.8	15471.4	17297.4	15294.1	18621.3	17076.9	12931	11644	11723	14196.2	12214.1	13153.3	12217.3	12355.5	13098.9	19268.2	14734.9	16287.8	13023.3	14853.5	14650.6	17221	17373.1	16167.6
pos-M219T220	Vulgarone A	Lipids and lipid-like molecules	Prenol lipids	8511.68	5367.58	7156.97	6427.63	6473.55	4932.72	5472.54	9623.39	8953.72	10643.4	7762.44	9503.19	6592.61	6523.55	8957.49	6458.64	9876.33	7269.76	5158.49	8847.01	9309.93	5916.81	11250	7849.99	7959.94	5981.17	10968.3	7438.56	6429.33	7993.27	8874.05	6767.33	6675	7414.91	6561.97	5710.62
pos-M223T216	Rishitin	Organooxygen compounds	Alcohols and polyols	9651.3	10394.2	11587.9	10495.2	8085.88	7769.48	7701.98	10411.6	8278.93	11329.6	12167.9	9023.57	11965.1	11218.7	12569.3	10233.5	11195.2	9625.9	7183.49	14347	6060.31	8543.18	7330.06	6704.46	7290.9	10764.5	9925.13	6742.66	9355.7	9065.42	8868.45	9200.81	8694.36	10474.2	7743.66	7782.29
pos-M224T164	Triethylene glycol monobutyl ether	-	-	3233.94	3308.14	3917.47	1324	1524.98	1908.98	1548.94	2066.27	1811.58	1518.96	1694.83	2829.69	2387.39	2153.2	1497	1540.41	2360.73	2179.74	1862.07	3604.37	1325.23	2777.97	1728.52	1554.2	1754.49	1483.08	1584.21	1983.36	2053.31	4164.35	1541.95	2599.24	1850.29	1609.88	1306.44	1822.85
pos-M228T184	Methyl (2E,6Z)-dodecadienoate	Lipids and lipid-like molecules	Fatty Acyls	313689	310368	275178	299476	263600	273033	284269	291909	285632	314211	350668	294263	305627	311358	334388	285287	323143	312111	316934	296660	263641	313765	282128	307276	309232	273260	292639	306539	307930	312318	305924	299455	302871	314405	317747	272367
pos-M228T389	Methyl (2E,6Z)-dodecadienoate	Lipids and lipid-like molecules	Fatty Acyls	221773	80613.8	58234.3	107531	59081.6	69584.9	88759.9	52191.7	60357.7	194972	78892.1	73014.2	84115.6	105142	89101.1	85940.1	52871.4	198534	95200.3	62772	67824.4	67099.5	60579.2	194379	62614.4	166117	62901.7	131863	81982.8	67253.8	52870.8	65492.5	65554.4	80121	79188.5	155699
pos-M234T169	Metolachlor morpholinone	-	-	9996.55	8955.31	8659.19	10840.8	8905.52	9976.81	8872.68	9659.19	9974.77	10184.3	8876.5	9268.47	9419.82	9099.06	11711	9280.53	9896.69	11339.9	10664.7	8383.13	9006.15	10759.8	9134.65	11481.1	9739.67	8601.3	9523.59	10834	11388.2	12305.1	10051.8	12281.3	10069.5	11970.5	12321	8747.36
pos-M235T355	Valerenic acid	Lipids and lipid-like molecules	Prenol lipids	45351.3	37643.6	25065.8	32469.4	37478.5	29661.4	40693.8	33897.3	29777	42166.6	46473.4	27319.3	27832.7	59352	32895.6	48953.6	35997.6	45242.8	62440.3	39402.3	35915	53032.6	49180.1	47289.3	44827.3	37133.3	33477.5	47850.4	42745.4	33423.4	39929.3	34749.5	48112	46561.5	33020.1	36335.3
pos-M239T391	Muscone	Organooxygen compounds	Carbonyl compounds	36217.1	26376.7	27542.6	22834.6	26629.5	28086.1	30068.4	26640.7	25541	33270.4	35616.6	25233.4	28075.1	29256.5	24322.7	24301.1	28097.7	23853.3	29336.4	26147	22784.2	24972.3	26402.4	29432.5	31385.1	24651.2	22760.6	22050.5	23841.5	21678.7	21925.1	23698.8	21747.7	22271.5	16693.3	20632.7
pos-M240T134	O2'-4a-cyclic-tetrahydrobiopterin	Organoheterocyclic compounds	Pteridines and derivatives	4176.85	4424.78	3475.77	3751.86	5099.51	4988.58	4147.43	4848.48	4720.56	5242.66	3587.96	3418.49	3136.15	3176.19	3097.64	4335.11	4723.94	3489.74	676.907	682.814	993.068	1254.26	708.062	1309.27	449.371	830.253	1348.17	836.655	1021.32	1274.42	947.946	1055.1	594.757	700.129	1027.73	798.176
pos-M244T161	Methyl dihydrojasmonate	Lipids and lipid-like molecules	Fatty Acyls	2546.95	1772.79	1547.82	2626.3	1217.37	1295.16	1122.46	2501.72	2429.47	990.433	1555.09	1433.59	1490.84	1647.68	2746.97	2469.44	2328.83	1247.48	1269.16	1121.47	1504.14	1160.76	1457.45	1518.2	2307.24	2293.18	1226.27	1839.99	1157.09	1499.54	2326.12	2718.55	2466.31	1619.06	2055.12	1784.79
pos-M244T169	Methyl dihydrojasmonate	Lipids and lipid-like molecules	Fatty Acyls	19918.9	19893.5	20187.9	26177.8	19809.7	21657.3	25400.3	21649.6	23113.3	18655.9	28751.8	23144.3	25112.7	24484.8	21675.6	19539.4	24589.3	26841.2	21005.4	19865.3	21714.7	25483.2	24360.1	20837.1	21482.6	24798.7	20389.5	26942.4	21458.4	23900	24107.8	24717.7	22392.6	22332.7	25547.7	21328.7
pos-M244T389	Methyl dihydrojasmonate	Lipids and lipid-like molecules	Fatty Acyls	57915.5	24404.4	22464.3	33766.5	23300	19784	31422.2	21958.8	18693.1	109890	30054.5	31670.5	34822	25483.7	39834.9	34149.5	18671.9	56546.4	55908.8	29366.3	60513.6	24241.8	21944.9	27588.9	19838.5	134597	19031.7	67139.6	37756.4	27297.5	19307.6	25589	24259.3	28663.6	30270.2	32173.5
pos-M245T71	Uridine	Nucleosides, nucleotides, and analogues	Pyrimidine nucleosides	4991.07	5628.52	4496.17	5651.59	6390.06	4900.23	5672.75	5406.79	5303.78	4843.98	3415.3	4777.48	3957.6	6908.31	5073.55	5218.86	7915.34	3781.06	4193.91	4646.49	4194.49	4010.71	4094.33	3896.74	3343.94	3955.09	4201.31	3913.7	3152.05	4822.69	3169.8	3998.71	2858.13	3790.68	4809.68	3683.87
pos-M245T98	Uridine	Nucleosides, nucleotides, and analogues	Pyrimidine nucleosides	3181.14	4664.86	2955.98	4165.29	5038.75	4066.53	4141.89	3765.17	4346.69	3314.52	3104.17	2629.84	2930.09	2876.69	2682.07	2874.99	3705.7	4233.05	2568.32	2920.5	3007.94	2727.64	2631.76	3497.61	2891.53	4114.66	2369.26	2272.57	1996.93	3408.69	2401.06	3204.68	2208.76	2324.28	3357.94	3555.46
pos-M250T184_2	N,O-Didesmethylvenlafaxine	Organic oxygen compounds	Organooxygen compounds	164254	154836	137097	141092	129805	133639	139327	148084	141870	164192	171936	148704	154097	151529	159332	144606	160458	154031	165335	152844	136775	168975	143896	149909	154305	136686	149272	156772	162145	161894	154137	153209	151298	163437	163337	142831
pos-M250T191	N,O-Didesmethylvenlafaxine	Organic oxygen compounds	Organooxygen compounds	1931.43	1989.47	2219.41	2338.93	2441.04	1506.54	2257.57	2041.79	3766.12	16816.1	3155.25	2386	2407.72	2286	2587.29	300.415	2196.98	2237.39	2879.27	2906.17	2381.32	2939.57	2230.65	2761.07	2243.68	1509.8	2861.24	2716.56	3921.97	2631.17	2461.64	3474.68	3418.19	3481.92	17956.2	2582.12
pos-M250T390	N,O-Didesmethylvenlafaxine	Organic oxygen compounds	Organooxygen compounds	124641	81891.7	60861.5	66477	116417	58900.9	66405.9	54195.4	85989.8	155361	88849.3	50267.7	85854.8	56070.3	84333.5	62554.2	62980.4	77917.9	85717.8	69938	38641.3	85019.4	39858.9	76758.8	50678.2	91086.5	51543.2	117187	64815.2	71597.9	55436.1	52806.1	86783.5	53733.6	95308	92018.5
pos-M251T214	Sclareolide	Organoheterocyclic compounds	Naphthofurans	13694.2	10199.9	9774.36	6995.92	10465.5	11329.4	7893.97	11248.4	9189.98	10599.6	13169.2	6216.58	12583	8737.44	7295.83	6742.76	6020.38	7703.84	4682.62	7588.87	3912.72	4333.9	3908.72	3216.99	2672.22	3817.68	7187.31	7195.28	5968.51	4338.46	2853.98	5970.42	4664.7	7393.77	7015.71	3514.92
pos-M251T295	Sclareolide	Organoheterocyclic compounds	Naphthofurans	33108.7	49233.1	33644.4	15559.5	23983.5	21167	16688.7	46339	18307.5	26533	41820.1	20334.9	23943.1	24082.3	20264.3	22063.7	25753	20121.1	31550.3	33073.4	20166.5	28508	30957	24543	23690.2	25575.8	23370	12368.6	18563.5	21677.7	16562.9	17385.9	18332.6	17501.2	15894.8	14602.9
pos-M251T383	Sclareolide	Organoheterocyclic compounds	Naphthofurans	54498.9	49028.4	4936.32	32642.4	41699.5	42229.8	46881.3	37529.9	35927.2	4333.21	4858.95	34093	47061.3	42206.8	2324.29	45204.7	3763.81	3581.02	34806.2	25554.5	21605.8	25031.2	33304.6	35826.4	12141.4	27654.2	24166.1	22371.1	16845.2	28160.6	12648.3	30720.1	28499.7	26637.3	25193.5	14644.7
pos-M251T390	Sclareolide	Organoheterocyclic compounds	Naphthofurans	20999.2	30744.8	13419.9	15857.2	10663	10740	14931.5	11098.3	13019.1	35634.4	16628.7	11950.2	17722.7	12481.5	13918.8	13303.4	12844.1	23545.8	18180.4	20448	2175.77	28495	13650.7	12257.8	14580.8	15440.2	15858.4	28485	15075.6	19871.1	18086.4	17737.1	13812.2	16198.8	15286.9	11021.5
pos-M251T400	Sclareolide	Organoheterocyclic compounds	Naphthofurans	5542.02	1094.53	11358.1	5205.58	1886.15	3832.84	11682.6	10095.7	12021.8	17392.6	11387.3	10490.7	2424.51	11197.4	11109.8	11339.7	9758.61	10134.9	32707.4	18402.5	17345.9	20021.2	16784.3	35783	17717.8	23980.9	20374.5	30179.1	20705.2	19542.6	22164	17616.7	26183.8	18036.9	25605.9	19135
pos-M254T115	Triamterene	Organoheterocyclic compounds	Pteridines and derivatives	2806.6	2244.64	2948.71	2098.97	2840.68	2957.61	2074.7	2991.56	2422.48	2510.81	1900.34	2005.17	1973.37	2155.14	2056.85	2282.8	1755.78	1616.41	1812.76	1642.84	2127.02	1829.92	1894.51	1998.3	1902.36	1728.23	2136.49	1938.79	2440.84	2128.59	2090.11	2329.04	2120.94	2417.34	2182.89	1854.32
pos-M255T452	Palmitelaidic acid	Lipids and lipid-like molecules	Fatty Acyls	4962.87	3629.39	2904.55	4367.07	4355.48	4723.02	3180.09	3504.82	4992.49	4273	2534.67	1504.94	2950.4	2252.81	2203.58	829.577	2310.05	1467.67	2999.43	5333.4	2294.33	3258.99	220.26	991.041	1874.16	3809.46	4814.4	494.911	3234.81	2246.73	3966.52	4102.38	3585.58	4254.07	2629.2	2963.14
pos-M256T347	Palmitamide	Lipids and lipid-like molecules	Fatty Acyls	910102	865923	733422	863573	693131	807383	778645	738610	795049	932772	817602	863589	879137	779553	843577	918498	797318	814250	738959	788992	808371	818668	807959	771548	801196	782970	789641	800656	806582	823316	940977	822205	791167	919867	796625	830921
pos-M256T467	Pidolic acid	Amino acid metabolism	Glutathione metabolism	200492	893498	105863	348559	343863	505024	975135	368846	380487	141238	742086	347277	238886	309948	140809	308518	173305	250359	500592	111739	98929.5	345221	374105	346252	333010	200049	482882	746702	351499	223009	344151	619287	245178	245495	528430	518759
pos-M262T101	N-Acetyl-L-tyrosine	Organic acids and derivatives	Carboxylic acids and derivatives	7353.21	11026.3	8338.38	8037.57	10133	9512.97	9225.96	10045	9726.85	7769.57	3828.27	7442.02	6682.63	5265.01	8221.97	8480.28	6625.05	7955.33	6020.63	5126.02	6671.63	6833.65	4144.16	4590.71	5490.18	6432.27	7077.06	5367.71	8976.71	10273.5	4697.31	11063.2	7644.85	6426.97	9527.63	5414.89
pos-M262T109	N-Acetyl-L-tyrosine	Organic acids and derivatives	Carboxylic acids and derivatives	14478.1	14674.2	21128.3	12316	12910.7	14085.7	13469.2	13539.9	12506.2	14494.2	15611.3	14558.3	16628.6	14733.3	15166.7	13868.6	14390.9	12405.3	18282.1	18068.5	15719	13942.3	17844.5	15368.5	15209.3	14708.3	15041.2	9987.98	13533.9	12704	13328.9	13188.4	13655.2	10251	10667.5	10712.1
pos-M263T139	Phe-Pro	Organic acids and derivatives	Carboxylic acids and derivatives	4953.98	6504.74	5977.76	5942.94	6330.23	6290.01	5919.88	5893.47	5523.66	5350.09	4399.11	6461.4	2378.81	3965.51	5390.41	6797.42	5536.72	6379.34	5058.48	6649.14	4428.4	2976.69	5030.76	3178.73	4885.07	5483.47	6610.53	4822.46	5524.1	6081.56	2422.52	5858.6	4745.38	6159.75	6087.05	4802.66
pos-M265T140	Val-Phe	Organic acids and derivatives	Carboxylic acids and derivatives	11569.8	10800.9	10448.4	11947.3	10949.8	11623.5	11869.4	13258	11687.7	8735.07	2860.93	20017.4	10456.6	6043.27	14058.3	11483.9	10926	17948.9	992.659	7247.72	5253.61	5656.29	4721.2	2573.99	3023.88	7640.48	3974.99	7343.69	2710.32	5140.4	1349.07	3824.01	2361.94	5910.17	5529.5	3300.39
pos-M280T468	S-Sulfo-L-cysteine	Amino acid metabolism	Cysteine and methionine metabolism	158097	179786	361754	248124	300987	162208	620844	239400	243695	109599	242117	18598.1	252585	159969	151616	358125	251114	241143	21545.8	394122	111054	116191	239143	245305	235627	11925.9	428104	250003	238321	306210	25040.9	213130	315957	451781	723452	246279
pos-M281T257	Linoleic acid	Lipids and lipid-like molecules	Fatty Acyls	13697.8	16405.6	15076.7	10668.9	13514	15434.3	8634.74	13196	13422.1	13745.4	12571.3	20413.3	17304.6	17185.5	14912.2	12788.2	10495.9	10803.7	5267.4	14257.9	9421.38	14686.7	9947.45	7228.66	9283.24	12664.3	12696.6	10520.3	10293.4	10295	7317.98	11357.6	8282.74	9824.11	9811.39	13497.4
pos-M281T363	Linoleic acid	Lipids and lipid-like molecules	Fatty Acyls	905285	913354	892695	673137	858536	748695	676806	832379	822006	908890	1.12936e+06	604273	863224	950049	721646	839723	820650	767237	767009	670664	557741	651738	672937	643710	605010	675407	566259	480735	630216	556986	542771	576022	636329	529951	515095	491321
pos-M281T371	Linoleic acid	Lipids and lipid-like molecules	Fatty Acyls	61913.5	55702	28021.3	59647.1	49448.4	23791	51002	53768.6	63557.9	54177.9	71456.8	59316.7	58620.2	56821	17714.8	54275.8	54093.8	28410.6	58672.7	89761.3	56822.2	60073.1	30229.8	67108.8	71473.6	63364	57704.6	111300	63979.4	69227.2	75725	30901.5	53526.2	36610.9	24917.5	90522.5
pos-M282T281	Oleamide	Lipids and lipid-like molecules	Fatty Acyls	192352	191730	286119	257788	131173	188590	177165	302212	166810	216508	515573	515315	203784	444294	565984	444835	280133	160168	493736	542342	202042	157260	349007	499015	309884	202539	294601	585709	133925	215704	296653	312910	452010	327230	563051	155777
pos-M282T294	Oleamide	Lipids and lipid-like molecules	Fatty Acyls	159457	146812	152236	160298	132997	120847	157266	150132	141571	143989	135836	162154	169505	138447	153441	146881	168222	158382	132248	149334	146829	152935	131877	138183	144025	127563	156990	153006	148502	149778	138734	203055	143724	204541	149726	148827
pos-M282T319	Oleamide	Lipids and lipid-like molecules	Fatty Acyls	520443	1.43094e+06	1.41911e+06	1.32841e+06	183833	1.19618e+06	234933	1.13579e+06	286980	257741	327225	483751	1.35672e+06	307358	1.11854e+06	340172	1.11422e+06	1.37732e+06	319276	288685	1.20193e+06	1.39973e+06	1.12633e+06	310518	1.20479e+06	1.29001e+06	1.36924e+06	1.37213e+06	1.34541e+06	1.39366e+06	1.24435e+06	337645	576342	1.34686e+06	168118	1.2894e+06
pos-M282T361	Oleamide	Lipids and lipid-like molecules	Fatty Acyls	7.53809e+06	7.06962e+06	7.53895e+06	6.48846e+06	5.87999e+06	5.99243e+06	5.9563e+06	5.7371e+06	6.45858e+06	7.53221e+06	7.02846e+06	5.94118e+06	6.88315e+06	6.19216e+06	6.85219e+06	6.37848e+06	5.64821e+06	6.54106e+06	7.63658e+06	5.78541e+06	6.57e+06	7.02342e+06	6.11224e+06	7.13063e+06	7.37138e+06	6.42089e+06	5.79537e+06	7.52153e+06	6.93841e+06	6.51678e+06	6.76755e+06	6.22664e+06	7.29142e+06	6.26025e+06	6.51305e+06	6.51479e+06
pos-M284T405	Stearamide	Lipids and lipid-like molecules	Fatty Acyls	948867	909341	814163	950337	735905	792827	713314	750664	825318	960332	841714	784661	1.01471e+06	874635	831538	824561	875010	766287	899543	946987	647187	846544	806126	870787	873950	940568	774383	913795	840257	967636	926148	847816	883221	811592	810514	800635
pos-M285T122	Xanthosine	Nucleosides, nucleotides, and analogues	Purine nucleosides	17837.1	28736.8	48491.3	14206.4	28151.8	33645.9	24604.6	37554.5	33582.6	22032.2	5716.28	16255.2	19809.5	15231.1	17423.3	24392.8	14120.8	22917.4	1430.44	14960.5	3427.54	14429.5	5475.35	2690.03	5981.46	9282.4	8633.08	10784.2	1142.45	4715.9	473.427	3064.06	1052.18	6622.82	10957	7831.29
pos-M285T66	Xanthosine	Nucleosides, nucleotides, and analogues	Purine nucleosides	641.392	597.347	590.932	577.172	449.319	550.146	712.11	380.76	388.269	565.907	410.825	216.848	365.427	505.759	340.194	561.419	559.04	321.104	231.371	307.581	371.534	308.787	318.234	337.131	331.779	326.775	304.126	211.934	349.964	273.414	399.216	349.343	245.426	352.036	416.255	333.116
pos-M287T355	O-Acetyl-L-homoserine	Amino acid metabolism	Cysteine and methionine metabolism	252452	224429	156088	152923	177385	178204	178658	160649	200104	267692	309832	141583	168174	244447	167423	174873	228390	145876	418127	211757	220948	191189	289946	314573	271180	233519	186137	197175	202706	195455	238182	193109	242602	189935	200402	217858
pos-M288T154	Octanoylcarnitine	Lipids and lipid-like molecules	Fatty Acyls	16559	25626	18764.7	12915	23607.4	18306.4	14665.8	23190.8	14713.6	19801.7	15242	17205.6	17544.9	16977.8	16296	17648.4	17504.1	17579.2	8112.08	14561.6	12470.1	16732.8	12103.4	11021.7	10979.5	14765.9	15165.4	9951.8	11577.6	14975.7	10121.4	13882	11514.8	11975.2	13108.6	11257.8
pos-M288T164	Octanoylcarnitine	Lipids and lipid-like molecules	Fatty Acyls	1460.94	1460.49	1974.27	1256.32	1281.14	1391.49	1195.79	1889.89	1874.96	1178.08	1190.77	1441.67	917.513	969.643	1105.89	1223.48	1027.64	1433.22	1046.48	1685.46	1435.65	1732.64	1640.3	1351.33	1446.86	1392.5	1162.68	1741.02	1281.67	1406.39	1456.75	772.132	1260.41	1448.96	1350.32	1589.27
pos-M289T197	Testosterone	Lipids and lipid-like molecules	Sterol Lipids	1858.64	2255.54	1744.84	1366.52	1819.57	1924.65	1462.91	1664.15	1761.97	27889.2	1183.43	1508.78	1746.52	11672.6	11098.4	11862	706.508	437.251	1491.11	16353.7	1320.71	1468.19	8087.63	1486.98	954.172	9994.57	1612.48	1154.61	1216.59	4295.74	1364.37	3140.55	1175.39	1306.32	2880.64	1080.71
pos-M291T186	Trimethoprim	Benzenoids	Phenol ethers	9002.58	16364.3	8796.48	6066.88	12434.9	11575.2	7961.29	12970.1	7772.37	6185.61	6694.67	5523.58	7529.78	5578.9	5116.16	7300.12	7286.26	6578.95	3115.68	2774.91	2244.59	4073.61	4338.66	2917.64	2782.98	2576.91	2546	2300.55	2436.43	2861.97	2404.59	1514.09	2103.2	2634.15	2157.46	1666.46
pos-M291T331	Stearidonic acid methyl ester	Lipids and lipid-like molecules	Fatty Acyls	7657.79	4498.62	5952.32	3510.26	6637.83	5164.12	4790.7	4619.08	6118.36	8157.63	6111.23	3982.67	5023.91	6440.33	3952.58	4784.32	3925.26	4193.9	5795.89	4441.5	5491.94	6992.23	5349.2	6891.05	3656.24	4650.9	4508.06	4117.51	4510.88	4620.67	3269.37	3309.43	4731.67	4082.48	3943.1	2626.76
pos-M295T447	Linoleic acid methyl ester	Lipids and lipid-like molecules	Fatty Acyls	89169.9	83076	108147	137270	93502	119840	98298	103633	111907	205025	90552	81769.3	84850.4	143059	131496	122891	94098.7	79357.3	45442.8	68185.5	103869	125028	56709.7	81105.4	71029	92663.3	108712	69692.1	72318.8	72103.9	131340	68230.5	91042	68108.7	62525.3	82985.8
pos-M297T425	Oleic acid methyl ester	Lipids and lipid-like molecules	Fatty Acyls	19912.1	14345.1	11864.5	9895.68	11683.5	12416.4	9697.71	12284.8	13273.4	22131.4	23337.7	12968	14090.2	14871.3	15864.7	17293.5	21591.3	10438.4	6673.95	10628.1	8875.32	7657.05	6560.7	6286.85	5717.18	6914.42	7324.42	5841.29	5840.12	5894.54	8394.55	6493.17	8330.2	6039.78	6826.7	6148.73
pos-M298T167	Linoleic acid	Lipids and lipid-like molecules	Fatty Acyls	2069.8	1328.59	1608.62	1419.1	1283.11	1519.71	1044.59	1055.23	1727.58	2256.94	932.589	1359.64	1805.65	1086.1	1333.49	1162.14	2063.4	2159.62	726.067	1293.37	1243.08	2600	2031.56	1916.14	1236.35	1354.73	1686.4	2082.46	2575.91	1692.18	2120.96	832.957	1632.21	1840.01	2408.15	1934.11
pos-M298T175_2	Linoleic acid	Lipids and lipid-like molecules	Fatty Acyls	9818.13	12842.9	10954	11955.4	12365.2	9188.4	10153.1	11558.2	11856	11243.5	7312.37	12429.2	7117.45	7714	10788.4	8196.1	11312.3	10749.3	8322.88	6031.1	7046.75	6826.17	7002.96	7907.42	6333.68	6450.75	6651.53	9471.19	7364.07	20506.5	7323.09	12987.4	6513.56	7735.04	14305.7	7509.12
pos-M298T426	Tridemorph	Organoheterocyclic compounds	Oxazinanes	12128.7	11597.9	12014.7	12633.9	9471.51	11027.4	11384.8	10063	12196.5	16305.4	13689.7	15405.3	17413.9	11435.4	12819.6	14231.4	17709.8	11185.5	4464.4	5601.72	6752.52	6323.17	3514.56	3166.94	3576.38	9031.48	7750.33	13950.2	6321.75	9183.36	4123.9	7514.29	5030.35	9899.53	13218.5	10241.4
pos-M298T459	Tridemorph	Organoheterocyclic compounds	Oxazinanes	10930.6	11814.1	12436	15101	13610.8	11908.7	13482.9	10731.3	13980.9	19384.9	12065.2	16246.3	12921	12832.5	13552.5	16508.3	12922.3	13273.6	4357.47	4693.07	7815.42	5793.58	3806.21	4048.33	3926.66	9604.73	7972.14	10827.4	8984.21	8721.66	5428.72	9524.74	5889.29	8470.18	13361.6	9333.56
pos-M300T325	Palmitoyl ethanolamide	Organic acids and derivatives	Carboximidic acids and derivatives	12135.5	12930.3	15447.9	15195.2	15139.1	13954.4	11677.2	14195	15847.9	12823.3	9191.36	12850.8	12447.5	11496.7	10783.2	11164.2	12747	12392.3	5263.36	9643.39	10871.7	9864.71	7531.59	7498.58	7438.1	10664	9795.62	11218.1	11523.9	11330.7	9697.46	10903.6	9020.84	10724.7	11847.8	10092.4
pos-M302T133	Trachelanthine	Organoheterocyclic compounds	Indoles and derivatives	901.428	1100.2	434.146	1171.84	1215.15	943.624	772.44	950.302	1457.69	2578.38	897.479	2528.11	2489.43	1244.1	1621.82	1239.16	1216.66	2718.73	1486.44	1213.53	1694.51	2582.09	1255.81	2021.37	3696.22	1862.54	3822.99	2125.34	1126	812.012	3529.23	1548.87	1674.86	2578.19	1936.64	2781.6
pos-M302T142	Trachelanthine	Organoheterocyclic compounds	Indoles and derivatives	2854.45	3266.83	3645.93	2505.64	3012.72	4592.18	2756.16	3107.57	3118.9	3194.35	2834.02	2648.96	2295.07	2437.26	2317.66	2506.61	3223.5	3070.31	2056.4	2790.48	3169.12	2420.92	2644.69	2029.72	2345.1	2711.32	2759.55	2764.03	2507.68	2312.63	1526.96	2085.96	1839.64	1346.29	1879.68	1518.17
pos-M304T135	Val-Trp	Organic acids and derivatives	Carboxylic acids and derivatives	1700.77	2980.2	2293.63	1166.84	2029.21	2603.68	287.616	3578.96	1507.85	1548.64	2129.98	2208.58	1671.26	2001.89	1833.35	1151.29	2448.96	1639.29	4181.43	3973.99	2023.45	2466.48	2829.2	3996.1	2651.66	3287.75	1887.39	3341.2	5579.02	2864.08	3145.23	3968.7	4917.11	3505.34	4327.76	2863.27
pos-M304T136	Val-Trp	Organic acids and derivatives	Carboxylic acids and derivatives	1795.42	2492.69	2499.89	3079.79	2578.09	1899.9	2309.8	4496.28	2555.58	1608.81	1252.74	1849.92	2492.2	2270.36	2650.55	1494.86	3030.06	1944.77	2189.82	4943.74	1872.78	1347.67	3588.07	2075.85	3364.33	4212.43	1696.44	775.801	5735.82	272.119	452.273	4784.12	1560.74	1668.45	1446.12	3388.7
pos-M304T150	Val-Trp	Organic acids and derivatives	Carboxylic acids and derivatives	2349.21	1689.99	1578.79	3108.48	2626.56	3073.14	2055.78	5538.42	1840.36	1926.06	1086.8	858.492	1258.53	1181.07	1139.21	1868.12	2281.74	1134.77	1214.77	4300.85	1742.29	1514.32	3593.08	948.541	880.847	3910.02	1198.47	1592.98	1617.4	1770.28	385.21	1687.3	2403.13	1353.08	2365.72	2981.97
pos-M305T355	Stearidonic acid ethyl ester	Lipids and lipid-like molecules	Fatty Acyls	2.66223e+06	2.20182e+06	1.56812e+06	1.59602e+06	1.67808e+06	1.73567e+06	1.73925e+06	1.51461e+06	1.79938e+06	2.81653e+06	3.08673e+06	1.52755e+06	1.61593e+06	2.48141e+06	1.75729e+06	1.82116e+06	2.29268e+06	1.44717e+06	4.68484e+06	2.18709e+06	2.29252e+06	2.11563e+06	3.01548e+06	3.32175e+06	2.97706e+06	2.29509e+06	1.91315e+06	2.12478e+06	2.26808e+06	1.9921e+06	2.59909e+06	2.20517e+06	2.55842e+06	2.0962e+06	2.06071e+06	2.19529e+06
pos-M305T73	N-Acetylaspartylglutamic acid	Organic acids and derivatives	Carboxylic acids and derivatives	1030.36	1406.62	706.365	1884.62	406.29	638.741	1155.5	1120.86	373.561	185.055	899.087	1355.67	787.283	428.426	1027.64	668.625	223.117	505.207	872.964	912.315	1041.03	622.442	985.655	843.269	822.163	825.305	831.422	1169.95	587.989	1293.87	713.769	1456.18	501.246	967.664	746.402	340.64
pos-M311T133	Pentaporphyrin I	Organoheterocyclic compounds	Tetrapyrroles and derivatives	12163.1	8110.55	8815.8	9039.08	11713	11672.1	12744.4	10865.3	9766.87	14557.7	13897.3	14148.6	14423.5	13737.6	14527.2	13806.9	16115.4	13474.5	5167.99	8505.03	10301	13345.7	6865.02	8551.8	9341.5	9384.63	10890.2	21537.3	18516.6	15131.2	15678.1	17326.5	16361.5	20645.3	20453.7	19081.8
pos-M316T204	Ricinoleic acid	Lipids and lipid-like molecules	Fatty Acyls	12323.1	12665.3	12657.1	13285.2	6336.74	12834.5	12168	13509.1	13022.9	11965.7	12864.6	14285.8	13127.8	12181.3	13892.9	13671.7	12285.6	12662.8	12470.3	7254.4	12905.2	8197.67	12627	12682.1	7021.33	7172.34	7948.83	8877.62	8155.17	13437.5	8441.09	9125.21	14018	7835.15	6314.86	8373.72
pos-M317T200	Timolol	Organic nitrogen compounds	Organonitrogen compounds	2291.05	3293.63	2886	2056.57	3193.39	1851.03	2574.66	3370.42	1982.48	3731.39	1525.07	1746.76	2508.94	1688.41	964.854	2981.58	1350.09	1760.1	13149.1	12162	11615.7	13807.8	11508.4	12311.2	11260.5	12874.4	11044.9	13025.8	11603.4	12979.4	12043.7	11705	12295.6	12631.2	14140.4	14244.3
pos-M317T343	Linoleic acid methyl ester	Lipids and lipid-like molecules	Fatty Acyls	35013.4	25543.6	21163.4	15812.9	21629.5	23601.2	23698.9	20080.7	22662.6	55694.8	45058.8	29823.7	25672.9	40881.7	32341.2	35200.5	32350	29032.8	5082.97	3908.65	4491.09	3917.19	1087.89	3861.09	4351.76	4011.22	3572.66	3399.07	5934.31	2404.68	3379.35	3830.97	3749.32	3593.77	3870.62	3607.82
pos-M318T168	Ormosanine	Alkaloids and derivatives	-	39677.7	40319	37956.2	43350.4	43435.2	41558.6	43214	40893.8	42863	51819.5	43828.1	38698.6	38990.4	42900.1	46662.6	42224.5	47980.8	44424.1	47197.6	46033.5	39310.7	45308.5	39196.7	45588.6	39268.9	45617.1	36057.2	49200	40931.7	39326.4	41979.7	48820.2	33300.6	56121.4	48424.1	42882.5
pos-M327T202	Tris(2-chloropropyl) phosphate	Organic acids and derivatives	Carboxylic acids and derivatives	1740.42	1730.46	1815.67	1618.96	1717.65	1446.81	1437.34	1400.59	1340.54	1406.53	1337.79	1577.49	1578.96	1632.1	1627.93	1609.01	1453.05	1723.51	1692.73	1638.44	1520.66	1468.3	1930.51	1479.95	1650.63	1405.47	1588.51	1571.66	1339.56	2072.12	1521.28	1804.86	1589.31	1733.64	1884.97	1697.95
pos-M327T320	Mesterolone	Lipids and lipid-like molecules	Sterol Lipids	28543.5	24775.8	23295	15675.3	20233	22400.7	21517.1	24535.6	23629.7	45185.1	59549	24586.7	25945.6	40454.7	30251	32870.2	42768.8	26548.4	54047.5	24438	18473.7	21352.8	33437.5	35687.2	33558.3	22081.3	18373.7	19107.6	24292.4	19640.1	29881.4	20735.2	30083.3	20907.4	18617	24073
pos-M329T267	Pinolenic acid ethyl ester	Lipids and lipid-like molecules	Fatty Acyls	34583.9	46243.4	30369.6	23214.9	37352.8	32228.6	33036.5	36167	32094.7	34968.4	28168.1	29832.6	23788.3	31445.9	29561.6	27995.7	27958.5	25764.5	14868.8	20806.2	12093.8	12588	17438.4	15184.1	14682.3	17309.4	11860.3	10393.4	9069.4	14299.7	12042.5	14845.2	9804.67	10713.8	13184	9838.88
pos-M329T345	Pinolenic acid ethyl ester	Lipids and lipid-like molecules	Fatty Acyls	3.12149e+06	2.87899e+06	2.25313e+06	2.05073e+06	2.41818e+06	2.34315e+06	2.30759e+06	2.29961e+06	2.45855e+06	4.1203e+06	4.37892e+06	2.40795e+06	2.74293e+06	4.16866e+06	2.72685e+06	2.87012e+06	3.55832e+06	2.40587e+06	3.9762e+06	1.86776e+06	1.80396e+06	1.7228e+06	2.5229e+06	2.81941e+06	2.57334e+06	1.95153e+06	1.53124e+06	1.99174e+06	1.80532e+06	1.5574e+06	2.23885e+06	1.86942e+06	2.14946e+06	1.72856e+06	1.64782e+06	1.91017e+06
pos-M335T207	Prostaglandin A2	Lipids and lipid-like molecules	Fatty Acyls	30468.9	22370.1	22522.9	20790.2	22536.6	17432	15701.4	24084.2	24880	8645.55	21487.4	17332.9	22529.4	9994.14	17359.7	9435.87	21726.7	23529.8	9087.16	47478.3	12736.1	24899.1	28794.8	16924.9	9523.67	16420.9	21618.6	8686.34	11700.6	9169.74	19999.4	6023.68	10986.6	15230.7	18905.6	12575.3
pos-M343T417	Decanoic acid	Lipid metabolism	Free fatty acid metabolism	1.79708e+06	1.43674e+06	2.00493e+06	2.05682e+06	1.61639e+06	2.0794e+06	2.09592e+06	1.77958e+06	2.26943e+06	1.59613e+06	2.56076e+06	1.88383e+06	1.79155e+06	2.94475e+06	3.42603e+06	3.54425e+06	2.2116e+06	1.71658e+06	2.14502e+06	2.74786e+06	4.17419e+06	5.41664e+06	1.92568e+06	3.9494e+06	3.1417e+06	3.85669e+06	5.46379e+06	2.38179e+06	3.41388e+06	2.47066e+06	4.96544e+06	2.59745e+06	4.12278e+06	2.67545e+06	2.62208e+06	3.41388e+06
pos-M344T172	Lauroyl-L-carnitine	Lipids and lipid-like molecules	Fatty Acyls	28112.3	39051	41520.6	24587.7	39199.6	38366.8	29192.5	47137.9	36820.9	31517	37905.5	33093.2	35029	33880.5	27432.7	34583.3	33697.9	29538.7	21710.5	30758.8	22737.7	27936.3	27794	24001.1	23722	28097.2	24876	17343.2	18909.7	24410.7	17952	23171.8	19206.5	19047.6	22917.7	19960.1
pos-M344T176	Lauroyl-L-carnitine	Lipids and lipid-like molecules	Fatty Acyls	837.105	494.114	575.835	823.261	846.625	712.508	1586.8	491.123	571.584	684.769	481.757	918.035	905.735	424.658	423.617	929.75	1832.16	822.872	653.567	368.937	835.237	443.512	479.671	775.077	928.218	435.433	391.815	1436.51	994.802	579.087	432.636	500.964	762.379	1057.78	1277.49	1201.52
pos-M345T262	Testosterone_Propionate	Lipids and lipid-like molecules	Sterol Lipids	2326.05	1913.67	1270.34	2140.16	1752.23	1420.54	2493.6	1957.6	1394.84	2187.07	1602.24	2250.96	1836.81	1059.59	2038.85	1440.6	1211.35	1082.67	1778.8	1838.75	2304.82	1730.1	2142.93	2569.3	2651.12	1415.88	833.172	766.695	1548.01	2678.55	2702.85	3002.18	2098.03	1987.47	2230.95	2048.3
pos-M345T274	Testosterone_Propionate	Lipids and lipid-like molecules	Sterol Lipids	9593.79	11782.1	8703.77	6516.01	9221.77	9898.84	6552	7903.69	8587.42	9878.09	8513.77	7309.31	8901.29	8090.31	7892.51	10142.4	10216.3	7014.21	3449.81	6742.41	4781.13	3191.92	3901.94	6610.97	4563.33	4270.69	1337.37	3033.33	3989.49	3289.57	4619.41	3305.72	4810.19	2720.68	6443.62	2801.97
pos-M352T169	Oxoglaucine	Alkaloids and derivatives	Aporphines	5823.2	6389.63	4091.02	5910.28	5665.13	4644.5	6111.75	6049.8	7472.15	4433.33	4070.82	4627.82	3097.96	5965.13	4250.49	5461.53	3960.71	5514.33	3112.63	2652.99	2757.26	4806.03	3240.92	3178.27	3345.88	4226.63	4064.42	4173.6	3726.39	4214.24	3366.85	4448.78	4348.52	4758.96	4362.23	3760.73
pos-M357T373	Monoelaidin	Lipids and lipid-like molecules	Glycerolipids	31104.1	37249.9	18006.8	24798.3	34647.3	21039	24352.3	22051.3	29999.3	28424.7	98156.7	14343.3	14982.2	64123	16719.3	20277.1	54862.4	16402.4	103630	24909.7	11889.9	9267.77	51906.9	55654.9	48464.5	19037.3	10560.2	15260.1	11874.6	8010.63	19636.5	8895.06	16079.6	13850.6	11626.4	20407
pos-M357T379	Monoelaidin	Lipids and lipid-like molecules	Glycerolipids	38194.6	27149	30411.3	21258.4	30139.8	30162.3	29342.5	21832	26703.1	45458.4	55168.4	33420.3	36563.6	42991.9	37363.9	36828.2	40925.5	36219	38426.9	18479	15217.6	17262.1	22566.2	26415.8	21812	18288.1	14242	23027.9	19960.1	16336.1	15696.7	16284.4	17424.5	15933.1	18959.2	18933
pos-M359T334	Tetracosapentaenoic acid (24:5n-3)	Lipids and lipid-like molecules	Fatty Acyls	1961.48	2443.08	2131.7	2108.13	1677.69	2349.47	1511.67	1349.57	1308.41	3633.31	3030.27	1945.95	2520.11	1276.38	2294.21	1239.93	1977.65	1084.94	27585.8	28875.4	25348.9	23608.2	22613	24248.3	21496.5	27966.3	15098.6	25843.4	13442.3	25052	29959.7	24048.1	24602.1	24204.8	24586.4	23637.8
pos-M365T417	Quinestrol	Lipids and lipid-like molecules	Sterol Lipids	5939.32	5327.39	5170.34	5258.34	5986.21	5609.29	4725.67	3903.28	5968.03	12054.8	8059.54	5106.49	5446.49	7312.42	8772.49	8763.45	6715.57	4962.78	4956.64	8116.73	9557.59	11322.3	5492.04	7333.56	8662.96	7779.83	9493.21	5255.18	7489.07	6783.56	12642.5	7897.99	8633.5	7794.3	7757.55	8813.7
pos-M368T164	Methanone, [1-(5-fluoropentyl)-1H-indol-3-yl]tricyclo[3.3.1.1(3,7)]dec-1-yl-	Benzenoids	Benzene and substituted derivatives	1227.19	1813.6	1444.27	1078.33	1566.57	1540.86	1740.25	1323.75	1603.94	2044.73	1096.9	1940.66	1927.67	1448.55	1280.23	1134.62	1227.43	1396.28	1373.36	1410.78	1647.72	1478.65	1558.86	1382.77	1517.43	2002.34	1684.66	1328.67	1640.31	1381.61	1535.27	1380.02	1276.42	1481.86	1108.2	1683.66
pos-M369T267	Perindopril	Organic acids and derivatives	Carboxylic acids and derivatives	6970.15	10240.9	4762.4	4928.18	6450.12	5601.47	4486.94	6630.83	5197.98	7654.68	5850.26	5333.47	5033.83	4916.92	6699.53	4834.71	5326.07	4312.89	2948.78	2726.05	1881.69	2108.54	1854.27	2026.43	1934.05	3443.73	1263.39	1823.57	1171.41	2328.76	2068.91	3627.87	1422.49	1349.43	2723.74	2081.92
pos-M369T281	Perindopril	Organic acids and derivatives	Carboxylic acids and derivatives	4259.42	6563.05	3616.73	2544.35	3946.61	3745.87	3841.47	4428.49	3025.67	5723.03	3279.5	2882.95	4059.47	3507.42	4568.39	4960.37	3463.37	3375.57	3586.81	5921.02	2919.58	5570.84	3759	3503.83	3980.14	5298.83	3361.8	3178.5	3117.53	4184.08	3383.34	3826.86	4260.89	3367.61	4144.25	2987.55
pos-M370T178	(9Z)-Octadecenoic acid	Lipid metabolism	Monounsaturated fatty acid metabolism	111283	150704	166442	81030.6	150535	150303	98824.5	173697	147325	142648	126034	89374.1	140807	139004	108742	131843	128095	126256	79641.9	123886	91633.8	98449.9	98460.1	85851.7	89820.6	119911	99733.4	67671.3	75354.3	92445.3	77244.7	87158.1	78430.5	72696.4	86115	80397.8
pos-M381T175	Glycine	Amino acid metabolism	Glycine,serine and threonine metabolism	612170	695360	528978	681697	721312	522694	661456	610274	600109	540081.2.2575349749941	604113	476050	591430	491396	5.48293e+07	541745	563157	521130	555481	637380	473581	486780	543212	532103	554007	521770	502274	515175	639537	390815	428169	513514	502210	514513	491439	482261
pos-M385T99	S-Adenosyl-L-homocysteine	Nucleosides, nucleotides, and analogues	5'-deoxyribonucleosides	1052.73	1360.95	885.883	1264.16	1215.12	1145.52	1003.15	1480.44	1700.26	1127.63	689.508	1111	1087.44	691.842	1083.71	672.806	1373.48	1243.95	313.598	884.569	764.219	934.344	738.603	656.493	974.967	917.563	886.251	1193.46	620.993	1199.25	820.671	689.79	971.992	1253.28	938.963	1265.71
pos-M393T337	Murocholic acid	Lipids and lipid-like molecules	Sterol Lipids	6488.59	6331.88	4347.16	5792.96	5339.49	6346	5479.45	5424.36	4856.16	6576.98	5677.81	4814.38	5212.12	4802.12	6618.62	4814.82	4814.21	4268.97	28254.8	34628.8	27376.4	23959.6	24528.7	27187.1	24687.1	30172.1	26674.7	30936.3	43203.7	19350.9	23348.3	23250.4	25691.8	20484.1	28728	27992.2
pos-M400T206	(S)-2-Acetolactate	Amino acid metabolism	Valine，leucine and isoleucine metabolism	328690	373978	391611	254750	355611	343855	292772	398429	363141	264075	312462	264007	334862	294768	248646	287058	334320	304240	248105	296606	262449	300230	280440	230321	263331	307569	234299	143486	163559	193705	203304	196558	196787	176093	190145	163816
pos-M410T191	Cerebrosterol	Lipid metabolism	Primary bile acid metabolism	61064.6	64178.7	48615.3	45739.7	61386.3	63824.7	50931.4	60121.8	58363.1	58506.6	57821.4	65137.2	61264.6	57625.8	60073.4	55740.1	63800.6	60701.8	67975.8	57256.7	63400.3	54797.6	60137.8	65988.3	56689.7	59847.1	58461.5	73555	56956.8	49789.4	61136.8	54409.7	62395.2	66340.6	69474	66747.5
pos-M410T312	Murocholic acid	Lipids and lipid-like molecules	Sterol Lipids	479.801	521.26	531.568	1901.89	715.204	877.536	660.4	488.144	1164.48	341.035	484.16	188.779	761.67	819.302	2015.27	547.124	621.853	305.074	14275.5	20811.9	21788.3	20857.1	16336.4	22309.1	15627.9	31124.4	23303.2	34711.6	20705.3	35245.4	25034.8	16850.5	24272	17819.3	32232.2	17717
pos-M417T319	Sarsasapogenin	Lipids and lipid-like molecules	Sterol Lipids	4542.26	3140.69	2713.21	5914.98	4097.94	3943.77	5041.38	2952.93	3649.71	7574.55	5624.48	3563.87	4225.4	5577.92	4820.68	4070.43	5202.36	3707.75	4952.41	4660.93	6532.77	3248.59	5068.32	5750.91	3811.08	4629.71	2582.31	5338.2	6125.2	5757.31	6325.77	6590.58	6184.6	3366.22	3697.96	5232.28
pos-M417T376	Sarsasapogenin	Lipids and lipid-like molecules	Sterol Lipids	21834.4	7677.48	7567.35	8267.04	5999.16	5325.03	6479.22	6497.01	7604.89	7545.1	6448.45	6240.67	7303.81	6944.73	5406.38	5561.58	7014.15	10505.3	16299.7	6594.43	6297.1	9075.34	8501.93	6612.07	9466.87	9336.19	23346.5	10245.7	6457.29	6161.35	13947.2	5556.47	7303.14	4663.65	11598.4	7907.77
pos-M424T187	Linoleoylcarnitine	Lipids and lipid-like molecules	Fatty Acyls	1472.83	836.878	829.85	1049.5	1346.02	1356.13	1221.05	1387.83	1128.55	396.653	1075.82	616.699	2576.2	1679.72	2235.3	806.403	714.633	474.508	481.548	1513.58	942.732	806.553	829.365	583.959	961.947	688.2	828.474	643.192	750.784	568.218	347.063	595.873	524.093	901.479	546.818	643.346
pos-M424T197	Linoleoylcarnitine	Lipids and lipid-like molecules	Fatty Acyls	148621	204628	194644	146989	201320	197847	157841	202860	186896	174540	199007	148301	193084	178588	156292	175100	195589	184933	103553	137937	105730	130063	116067	114960	110488	137267	117393	93072.4	94059.6	113622	106137	116475	111854	104860	108096	100973
pos-M426T204	LysoPE 14:0	Lipids and lipid-like molecules	Glycerophospholipids	2061.48	2262.52	2168.11	1824.65	1895.18	2024.94	2161.15	2490.71	2487.28	1382.96	3362.2	1843.2	3066.12	2277.1	1151.99	1333.01	2897.94	1141.71	2946.9	1591.73	1070.61	1228.27	1909.77	1753.51	2161.66	1343.18	1725.88	679.835	1036.3	721.49	953.937	1277.41	853.323	664.275	761.518	1069.55
pos-M426T213	Oleoyl-L-carnitine	Lipids and lipid-like molecules	Fatty Acyls	361410	459507	463028	347701	405464	421184	358757	432255	470509	345352	396566	357478	436322	378004	332774	398313	406578	377807	485821	445534	434511	457129	432389	436042	467292	479692	424401	286228	356541	401953	367217	335125	352119	305255	336158	351988
pos-M428T236	Stearoyl-L-carnitine	Lipids and lipid-like molecules	Fatty Acyls	29904.1	32429.5	34575.6	31581.8	33184.3	31719.8	32591	35610.8	38308.2	27658.6	32927.5	27991.8	31583.9	29122.2	27256.5	27560.1	36008.2	31616.4	21339.1	38571.6	42543.9	48389.5	30933.7	25275	30055.3	47123.1	48470.6	41131.6	37760.9	38602.4	33988.7	37444.5	33947	41476.2	40749	39005.9
pos-M432T191	N-Formylmethionine	Amino acid metabolism	Cysteine and methionine metabolism	233624	273285	243974	219052	264370	258215	230455	242153	267637	222891	242532	309279	272944	260773	259425	234398	267050	265172	270025	282592	283283	237761	262124	267223	243257	267832	247236	276643	275984	223918	270621	265442	263978	287909	284264	279400
pos-M447T284	Secasterone	Lipids and lipid-like molecules	Sterol Lipids	2455.58	1882.16	2268.51	2134.73	1596.6	2207.19	2016.27	2329.94	2125.59	2588.34	1034.92	1816.62	1665.9	1638.04	1703.38	2283.91	1626.67	2048.73	27191.2	37993.9	35694.9	37663.9	31238.4	30236.9	31746.7	36652.2	33758.5	41881.5	29591.4	34237.7	32835.4	39477.6	71308.9	36663.3	37258.7	35147.4
pos-M452T213	LysoPE 16:1	Lipids and lipid-like molecules	Glycerophospholipids	54146.5	45401.7	46735	49500.3	53590.8	50933.6	50878	50338.5	56225	40160.9	48404.9	38899.4	40907	40324.9	36763.7	37635.9	43099	36047.4	29987.9	24996.7	18120.5	18432.5	24615.1	25225.7	23140.3	21759.6	20244	12127.5	14160	15367.7	16997.7	19688.6	16558	12392.1	14134.8	15872.8
pos-M454T242_1	LysoPE 16:0	Lipids and lipid-like molecules	Glycerophospholipids	568743	552758	638785	660845	564583	590637	666197	547933	578385	655245	472605	738520	598683	613010	694606	588594	677309	601321	268731	536545	498351	511732	433746	340585	345294	571404	495669	451978	483821	489516	322339	395557	409864	490398	495511	394482
pos-M460T226	Prostaglandin G2 2-glyceryl Ester	Lipids and lipid-like molecules	Fatty Acyls	7833.62	8351.27	7947.43	7982.69	7407.49	9877.96	10006.6	8973.03	7554.47	7327.86	11857.5	9517.82	7861.96	9554.94	8580.05	8975.03	6881.11	9235.73	7856.29	6943.82	3805.04	3674.53	5243.58	5784.19	5689.94	6158.39	4361.35	3107.62	2559.06	4369.73	4178.01	2369.18	3895.89	3168.22	3605.68	4061.09
pos-M461T207	Taurocholate	Lipid metabolism	Primary bile acid metabolism	35048.8	32897.6	29586.2	27073.6	34843.2	29769.3	28874.2	29368.8	26368.5	37548.8	38989.8	41278.1	40041.4	37295.7	38260.5	32926.9	32179.2	34452.4	52499.8	61222.8	56780.3	50551.7	67869.1	53255.5	50974.6	64077.7	48060.8	58462.6	74241.8	41208.7	51713.3	51168.4	57783.4	58119	50459.8	47978.2
pos-M466T191	LysoPC 14:1	Lipids and lipid-like molecules	Glycerophospholipids	7650.85	7464.21	7640.16	6259.7	9913.01	7986.69	7788.68	8258.02	9703.23	6569.13	7980.3	8607.94	8344.12	7248.29	7184.01	7532.29	8846.81	7578	7716.23	7892.77	6972.8	6472.16	8025.28	7485.7	7011.23	9107.07	7008.59	6449.9	6567.94	6169.67	7563.64	6306.46	6831.77	8277.17	7697.4	7044.9
pos-M466T233	LysoPE 17:1	Lipids and lipid-like molecules	Glycerophospholipids	5862.8	4171.75	5779	4533.38	5383.24	4754.09	5035.68	6512.11	5537.72	4038.41	4606.63	4761.63	3303.83	4579.58	5772.61	4675.76	5157.61	3250.24	2630	2935.52	2903.3	1345.41	3410.77	3363.86	3558.16	2627.39	2579.51	3074.19	2324.02	2464.99	3055	2118.73	2718.57	3339.5	3394.76	2846.97
pos-M468T206	LysoPC 14:0	Lipids and lipid-like molecules	Glycerophospholipids	646251	561626	568040	505241	544870	539733	521709	551528	556354	386557	519093	411347	442989	425623	368293	398489	465565	417062	659986	473133	413930	406843	519541	477896	471559	474184	334322	287494	259494	328829	372044	312677	346661	304561	333483	285906
pos-M468T267	LysoPE 17:0	Lipids and lipid-like molecules	Glycerophospholipids	25276.9	22638.3	21748.3	28946.6	28593.2	23637.9	24213.8	24224.5	26863.8	33625.8	23788	28385	22394.8	29094.8	32750.6	28225.5	25633.6	22580.5	7646.47	13262.3	14487.3	12181.3	10439.1	9321.37	7154.7	16349.2	13146.3	20947.5	16584.9	13232.5	11108.8	9391.43	11809.5	12548.9	16381.2	18473
pos-M476T208	LysoPE 18:3	Lipids and lipid-like molecules	Glycerophospholipids	40431.9	37316.2	38365.2	32172.5	39095.4	36054.3	38758	36416	35364.5	29854.3	35662.4	31644.1	30166.4	32768.6	30245.2	27776.7	34515.5	29991.1	33457.5	39153.7	18793.5	24808.4	34409.8	29095.6	26990.9	28294.3	19847.2	12647.9	12695.6	15544.5	16447.6	16616.8	15371.3	13779.8	14845.7	15080.1
pos-M478T226	LysoPE 18:2	Lipids and lipid-like molecules	Glycerophospholipids	393217	512611	488700	341201	364314	402994	375695	485317	365015	374070	473391	382584	466234	523872	391234	365744	534777	365324	351823	296509	192101	147209	249589	227215	229223	240028	146743	160446	138303	142206	157384	133605	144964	147727	137176	206578
pos-M480T255	LysoPE 18:1	Lipids and lipid-like molecules	Glycerophospholipids	340004	296318	315018	336514	331608	327451	338363	313298	361488	368931	357894	335787	305711	355820	343265	331081	344584	331347	286034	304601	254902	258493	301998	293293	271817	286160	240984	238697	206723	227532	230172	218682	217768	213161	236175	236286
pos-M482T224	LysoPC 15:0	Lipids and lipid-like molecules	Glycerophospholipids	398336	413237	393431	398898	423072	398127	415056	440119	405163	351140	516530	365911	361736	419100	347976	378578	492880	386835	267079	265952	191916	195153	264014	239105	231072	226920	188332	225049	156983	184253	211261	175466	186324	190804	192749	221389
pos-M482T283	LysoPE 18:0	Lipids and lipid-like molecules	Glycerophospholipids	76344.2	61793.9	62701.4	72205.2	66926.7	67113.4	67877.6	62638.7	64932.5	80514.2	67452.6	80250.7	63013	69693.8	75965	71776.3	76679.7	81271.1	18199.6	56221.6	52426.8	45912.4	32813.9	26062.9	30271.6	55913.7	46418.1	66856.6	53798.5	56673.4	42063.3	55827.5	34108.5	55970.3	64623.8	57166.2
pos-M482T294	LysoPE 18:0	Lipids and lipid-like molecules	Glycerophospholipids	532019	464120	468903	536238	578716	441549	556811	518880	539490	654716	424430	673160	495736	626515	569244	553677	607308	655092	113434	361155	394921	369549	191708	142077	193933	493136	377387	499621	368359	423759	244438	399857	258752	422241	540904	415786
pos-M490T191_2	LysoPC 16:3	Lipids and lipid-like molecules	Glycerophospholipids	12943.1	12893.5	13059.2	9801.81	12537.9	11462.8	10569.2	12665.1	12584.3	8313.68	11382.5	9745.15	8626.89	8846.48	10491.5	9328.67	11300.8	10445.5	11629.7	14686.7	10787.4	11350	14490.1	10416.5	13314.4	13216.8	12172.8	8875.18	7150.37	10707.4	10701.4	10162.8	7175.13	9368.24	7780.39	4991.16
pos-M492T207	LysoPC 16:2	Lipids and lipid-like molecules	Glycerophospholipids	37020.2	40467.9	31154.2	31501.1	30745.8	32951.6	35548.7	31436.4	34664.6	27939.2	67153.1	27159.6	29106.5	30924.2	24689.8	27060.4	31822.8	27552.2	41112.7	39270.1	50828.3	48738.6	65431.3	63644.7	34665.1	32180.7	49341.2	24966.7	35974.7	30307.6	36388	44359.7	46031	27614.3	31228.9	32515.3
pos-M494T216	LysoPC 16:1	Lipids and lipid-like molecules	Glycerophospholipids	4.51238e+06	3.77412e+06	4.11008e+06	4.06251e+06	4.34923e+06	4.43337e+06	4.24002e+06	4.27975e+06	4.34473e+06	2.84323e+06	3.20118e+06	2.86266e+06	3.21047e+06	2.98659e+06	2.79952e+06	2.97977e+06	3.06033e+06	3.04496e+06	2.99886e+06	2.6723e+06	2.10183e+06	1.79001e+06	3.20743e+06	2.69084e+06	2.35246e+06	2.50824e+06	1.84925e+06	1.56509e+06	1.18538e+06	1.77533e+06	1.85489e+06	1.50078e+06	1.57299e+06	1.45804e+06	1.78967e+06	1.69691e+06
pos-M494T235	LysoPC 16:1	Lipids and lipid-like molecules	Glycerophospholipids	101044	99873.7	94785.4	88510.5	92862.8	90579	91127.9	101828	89003.2	72418.2	97652.2	72252.3	71497.5	74245.9	58532.7	68842.9	78989.9	75741.7	100595	100214	66619.1	75296.6	82715.7	80996.5	93994.2	96622.3	74748.8	88671.8	59177.8	74758.9	74725.1	64497.4	57307.9	66278.1	86097.1	88457.6
pos-M495T216	ADP-glucose	Carbohydrate metabolism	Starch and sucrose matabolism	1.4338e+06	1.58602e+06	1.23004e+06	1.21835e+06	1.59188e+06	1.83627e+06	1.29196e+06	1.58381e+06	1.67844e+06	850605	1.20925e+06	856260	1.56018e+06	1.03388e+06	1.05702e+06	978902	1.1868e+06	1.40902e+06	1.17625e+06	983120	659988	527281	1.22589e+06	800391	849767	926489	566351	427308	328176	516619	522770	411264	473368	416400	514699	489865
pos-M496T281	LysoPC 16:0	Lipids and lipid-like molecules	Glycerophospholipids	604427	531963	407242	497537	481667	468408	470511	484736	487492	541641	647779	463637	483034	507115	430064	452455	532699	505712	692691	538385	472168	489730	537599	591294	671830	544089	444394	460475	423920	403682	328601	450660	478827	466058	444905	489143
pos-M496T309	LysoPC 16:0	Lipids and lipid-like molecules	Glycerophospholipids	244566	34458.5	146289	167451	187617	125477	187364	185729	193166	237019	171524	183941	143740	439993	33657.9	181908	247720	218321	598137	300189	190436	170484	245053	226058	259118	400538	354851	189977	40306.4	212051	39655.6	150468	350542	133175	169775	363237
pos-M496T391	LysoPC 16:0	Lipids and lipid-like molecules	Glycerophospholipids	45091.6	45449.8	39089.2	31913.7	37245.1	40098.6	39950.8	93612.9	44516.4	40337.1	51556.3	34920.8	48098.6	45254.1	33477.8	37691.5	48030.5	35305.4	63627.4	44170.5	33307.9	32652.5	41424.5	52902.7	42321.7	113845	34037.9	39288.4	42187.1	30482.7	36059.8	28638.7	38133	28056.1	37017.2	59478.9
pos-M496T491	LysoPC 16:0	Lipids and lipid-like molecules	Glycerophospholipids	8867.85	10465.1	17272.2	8864.37	10888	12109.8	12037.3	10994.5	12569.1	10446.1	16973.1	10538.9	10324.6	15742.2	9479.18	12520	1071.37	11097.5	813.695	13221.2	13272.5	10630.7	13908.3	15212.1	13739	11139.8	10738.1	10977.3	11859.6	10054.2	11852.3	10324.6	10024.6	10385.4	12187.8	12600.9
pos-M498T245_2	L-Aspartate	Amino acid metabolism	Alanine, aspartate and glutamate metabolism	1.57131e+06	2.2178e+06	1.77619e+06	1.47774e+06	1.88414e+06	2.08585e+06	1.87058e+06	1.65357e+06	2.14601e+06	1.84496e+06	2.71647e+06	1.71832e+06	1.83484e+06	1.57183e+06	1.36663e+06	2.09504e+06	2.3058e+06	1.41604e+06	2.61046e+06	2.07125e+06	1.83995e+06	1.32209e+06	2.01122e+06	2.5992e+06	1.60933e+06	2.34315e+06	1.51867e+06	1.24465e+06	1.41609e+06	1.65526e+06	1.99007e+06	1.7481e+06	2.00512e+06	1.25919e+06	1.73025e+06	2.03623e+06
pos-M500T206	LysoPE 20:5	Lipids and lipid-like molecules	Glycerophospholipids	178918	128091	136722	151392	130694	142330	148371	122724	137329	184384	164078	174347	135112	166615	166746	146959	164874	141801	39331	36368.4	26548	28135.5	39082.7	30789.4	31326.3	32831.9	24674	34717.5	34583.5	30756.5	33703.1	31810.2	34866.4	31730.8	31844.8	32550.4
pos-M502T225	LysoPE 20:4	Lipids and lipid-like molecules	Glycerophospholipids	628404	522932	579416	537178	497530	617199	623297	532390	587515	686520	900457	793083	609944	741802	738568	637903	761700	710245	955476	669805	652505	666425	940901	853719	690028	627347	703863	583879	531052	530795	649355	546629	671409	719227	524739	609775
pos-M504T241	LysoPE 20:3	Lipids and lipid-like molecules	Glycerophospholipids	90651.8	56503	79550.4	72663.7	74356.9	84597.2	171444	65986	84488.1	82899.2	82944.5	57968.3	58747.7	85848.1	70600.4	70082.5	76619	67302.6	95971.5	50832.7	41066.2	36476.3	67731.7	142501	65437.2	47804.1	40832	32302.6	36944.7	41744.6	50232.3	37331.6	46056.5	31687.3	37645.8	40929.7
pos-M506T212	LysoPC 17:2	Lipids and lipid-like molecules	Glycerophospholipids	21569.3	24000	20899.7	23786.8	20452.6	23763.2	22714.3	23388	25047.9	21590.1	30999.8	18102.9	16141.8	17009.6	15716.1	15805.2	20466.1	16284.6	11524.5	14355.3	11775.2	11831.7	13318.1	14584	12405.2	12975	13110.3	10748.4	13446.7	15142.5	13986.1	8304.82	8781.85	8854.84	12808.1	12551.8
pos-M506T242_2	N-Octanoylsphingosine-1-phosphate	Nucleosides, nucleotides, and analogues	Purine nucleotides	24865.4	26674	21566.7	24000.3	26235.7	23543	23754.1	23354.7	24824.4	27952.1	43287.2	24632.6	25073.6	33940.4	25927.1	26436.6	37896.3	19815.8	47192.1	30877.5	36450.1	34643.4	39406.8	45545.1	40354.6	34461.3	33267.6	31700.4	26796.6	28004.5	36269.7	27260.3	34499.5	27826	28220.1	35986.6
pos-M506T268	LysoPE 20:2	Lipids and lipid-like molecules	Glycerophospholipids	16948.3	11629.1	12247.1	17837.7	15443.5	16671.1	18807.6	13289.7	16135.2	15364.7	21343.2	14217.1	12060.4	20122	12368.6	15646.6	19796.4	13882.3	27395.7	17010.5	11240.9	15814.4	20004.2	19653.6	20431.6	14034.8	12228.4	10405.2	9688.08	10335.1	11927.8	11866.1	12219.5	9236.53	11194.6	11846.9
pos-M506T273	N-Octanoylsphingosine-1-phosphate	Nucleosides, nucleotides, and analogues	Purine nucleotides	15368	17889.2	17283.7	19176.6	18272.2	16769.4	20646.7	17993.8	20500.5	16902.2	27236.9	16261	18849	23413	15887.4	16750.4	5162.89	16281.1	23827.3	16277.1	25615.4	16238.1	20826.4	18882.4	22038.3	26542.9	18265.9	14299.1	13096.5	16754.9	20877.9	17778.6	17242.6	15670.6	18701.9	18682.2
pos-M506T299	N-Octanoylsphingosine-1-phosphate	Nucleosides, nucleotides, and analogues	Purine nucleotides	54382	50886.4	54278.3	65125.4	106430	54304.7	55849.1	104522	69001.3	54153.5	62734.9	57201	59178.3	117702	100688	102273	119783	101760	70843.5	58982.8	59964.6	62049.1	65212.8	58734	65268.6	60809.2	61385.8	64151.3	110526	62153.8	66322.4	60901.3	64239.9	58007.4	65532.5	126498
pos-M508T236	LysoPC 17:1	Lipids and lipid-like molecules	Glycerophospholipids	262453	253521	233264	257863	268668	265578	280907	253591	268875	236542	265049	200255	249557	234711	215513	228252	242240	231880	179900	175276	154076	141286	178441	183151	156191	179051	148276	146347	112009	162151	167210	141422	144446	132131	163329	172687
pos-M508T306	LysoPE 20:1	Lipids and lipid-like molecules	Glycerophospholipids	30004.9	22806.3	23456	28794.9	29538.3	29152.6	31972.4	23680.5	33349	27298.1	30127	23757.8	20284.7	25392.9	24641.3	20707.6	27518.4	23283.3	20787	16668.2	16110.9	11205.6	18562.9	17407.8	18686.1	14302.5	15063.6	14386.1	12348.6	12769.7	14866.6	13315.1	14133.5	13861.1	13488.6	15565.2
pos-M510T190	PC 16:0; PC(8:0/8:0)	Lipids and lipid-like molecules	Glycerophospholipids	6728.03	6402.9	12607.7	9284.36	4454.78	9145.16	5536.01	11451.1	5797.11	3985.09	3965.83	5596.74	5876.84	5970.87	2957.22	4344.66	5658.55	6358.79	4703.58	7262.22	4278.17	4999.94	7160.88	5767.76	4646.43	4973.35	5129.52	4626.72	515.193	2581.09	4949.04	4529.62	3736.97	2452.91	4059.33	1797.09
pos-M516T152	Taurocholate	Lipids and lipid-like molecules	Sterol Lipids	10963.8	7867.07	7303.39	8362.84	9878.44	9660.53	9434.52	8110.85	8804.58	6433.2	20493.8	12732.9	19461.6	10172.9	9790.96	12524.8	12494.7	14835.5	7127.83	10813.6	8110.72	6383.32	9134.83	7895.11	6879.52	9399.21	7158.25	5547.02	14770.6	7457.59	18329.2	11332.5	16051.2	10848.3	7066.19	11700.5
pos-M516T165	Taurocholate	Lipids and lipid-like molecules	Sterol Lipids	12487.7	7866.73	5980.04	8850.89	11149.9	10376.4	9792.87	536.773	8880.88	6052.29	7696.79	9606.08	9757.21	4940.65	5796.12	7804.65	7716.63	8674.08	10113.1	25108.1	10772.5	8314.24	10220.8	9760.19	7584.07	10145	7551.26	6480.54	21576.6	12222.1	32408.8	16693.3	44646.2	14830.2	10183.1	20738.7
pos-M518T211	LysoPC 18:3	Lipids and lipid-like molecules	Glycerophospholipids	772507	929315	906496	686679	936598	846323	763158	888218	883682	601385	649828	749542	754700	593218	659161	658914	734222	740342	632546	873015	620707	678490	718414	624865	633085	772201	650602	467547	344487	512797	412634	385157	365909	411313	509736	465917
pos-M519T247	L-Homophenylalanine	Amino acid metabolism	Phenylalanine, tyrosine and tryptophan matabolism	191525	387668	348732	190665	374794	201528	307854	347185	360557	206173	390589	202868	210034	186321	192701	312893	200248	211567	414639	202414	203695	199768	374252	196784	201972	346408	202098	211437	314355	204818	198738	317263	214952	320512	203349	342148
pos-M520T229_3	LysoPC 18:2	Lipids and lipid-like molecules	Glycerophospholipids	2.37702e+07	2.20696e+07	2.29809e+07	2.19029e+07	2.32112e+07	2.36158e+07	2.06419e+07	2.21941e+07	2.27673e+07	1.95685e+07	1.72631e+07	1.83112e+07	1.77094e+07	2.28662e+07	1.78891e+07	1.58749e+07	2.35157e+07	1.79396e+07	1.83659e+07	1.39733e+07	1.57957e+07	1.29235e+07	1.42504e+07	1.60463e+07	1.57532e+07	1.59633e+07	1.2361e+07	1.55663e+07	1.3888e+07	1.25513e+07	1.68265e+07	1.32772e+07	1.5547e+07	1.26612e+07	1.42367e+07	1.26826e+07
pos-M521T229	Succinate semialdehyde	Lipid metabolism	Vitamin B metabolism	5.41158e+06	6.95568e+06	7.53952e+06	5.36092e+06	6.18051e+06	7.43171e+06	6.34447e+06	7.55523e+06	7.32782e+06	1.75685e+07	1.52631e+07	1.63112e+07	1.57094e+07	2.08662e+07	1.58891e+07	1.38749e+07	2.15157e+07	1.59396e+07	6.35985e+06	4.3897e+06	4.55389e+06	4.55704e+06	4.08395e+06	5.69326e+06	4.72313e+06	4.41494e+06	4.12359e+06	4.32345e+06	3.19648e+06	5.04461e+06	3.6499e+06	3.63823e+06	3.51138e+06	3.78691e+06	5.21708e+06	4.48286e+06
pos-M522T258	LysoPC 18:1	Lipids and lipid-like molecules	Glycerophospholipids	1.90824e+07	1.81282e+07	1.79698e+07	1.75778e+07	1.73123e+07	1.8192e+07	1.67286e+07	1.73031e+07	1.82744e+07	1.51953e+07	1.73129e+07	1.55017e+07	1.55408e+07	1.64034e+07	1.60586e+07	1.6098e+07	1.65024e+07	1.53672e+07	1.93645e+07	1.67277e+07	1.46676e+07	1.495e+07	1.75311e+07	1.73076e+07	1.61427e+07	1.62767e+07	1.32948e+07	1.5756e+07	1.22465e+07	1.42621e+07	1.56909e+07	1.3523e+07	1.35102e+07	1.45278e+07	1.3598e+07	1.57236e+07
pos-M523T259	Citrate	Carbohydrate metabolism	Citrate cycle (TCA cycle) metabolism	5.72177e+06	5.79027e+06	5.06302e+06	5.58741e+06	6.37086e+06	6.44531e+06	5.36466e+06	5.37584e+06	5.57989e+06	5.3204e+06	4.93485e+06	4.99788e+06	4.73103e+06	4.90239e+06	5.02409e+06	4.88765e+06	5.4462e+06	4.60312e+06	5.89498e+06	5.64405e+06	4.63174e+06	4.28657e+06	5.7646e+06	5.6126e+06	4.63392e+06	4.99386e+06	4.39541e+06	3.92739e+06	3.60486e+06	3.59137e+06	4.30556e+06	4.00166e+06	4.43746e+06	4.01438e+06	4.35736e+06	3.74149e+06
pos-M524T288	LysoPC 18:0	Lipids and lipid-like molecules	Glycerophospholipids	4.85941e+06	4.63757e+06	4.2289e+06	4.95258e+06	4.38222e+06	4.26786e+06	4.83079e+06	4.68722e+06	4.61371e+06	3.99578e+06	5.14441e+06	3.74272e+06	3.58382e+06	4.76796e+06	3.70449e+06	3.78637e+06	4.76323e+06	3.47255e+06	6.64044e+06	4.59712e+06	4.64799e+06	5.25095e+06	5.87815e+06	6.2468e+06	6.38221e+06	5.42258e+06	4.94815e+06	5.31173e+06	5.06052e+06	4.66211e+06	6.05228e+06	5.22099e+06	4.94672e+06	4.80776e+06	5.14451e+06	5.76482e+06
pos-M524T300_3	LysoPC 18:0	Lipids and lipid-like molecules	Glycerophospholipids	2.68169e+07	2.64173e+07	2.5368e+07	2.71299e+07	2.48028e+07	2.75617e+07	2.75825e+07	2.61083e+07	2.70098e+07	2.62325e+07	2.8477e+07	2.5454e+07	2.23916e+07	2.76219e+07	2.48661e+07	2.35082e+07	2.8375e+07	2.41834e+07	3.37018e+07	2.71968e+07	2.69826e+07	3.03898e+07	2.97907e+07	3.04751e+07	3.06547e+07	2.86439e+07	2.72081e+07	2.83152e+07	2.6996e+07	2.8814e+07	3.27864e+07	2.97859e+07	3.08455e+07	2.77264e+07	2.97366e+07	2.92775e+07
pos-M525T363_1	Taurochenodeoxycholate	Lipid metabolism	Primary bile acid metabolism	73089.7	84742.6	80898	46391	77940.2	50157.8	76907.3	57580.6	62273	67997.6	79622.1	33785	45143.8	69592.8	48027.6	54882.1	54297.4	49778.2	86326.1	107219	81592.3	52270.8	82948.3	72569.3	58655.3	65252.3	24678.8	61969.3	70004	52422	54181.8	45243.3	123265	66673.6	67068.3	59946.4
pos-M526T223	LysoPE 22:6	Lipids and lipid-like molecules	Glycerophospholipids	1.76894e+06	1.30989e+06	1.52168e+06	1.51917e+06	1.62707e+06	1.65711e+06	1.6175e+06	1.4715e+06	1.4973e+06	1.92037e+06	2.18342e+06	1.69761e+06	1.51193e+06	1.90903e+06	1.72354e+06	1.68269e+06	2.00093e+06	1.59599e+06	2.94508e+06	1.77599e+06	1.81473e+06	1.49922e+06	2.33642e+06	2.38463e+06	2.15559e+06	1.75742e+06	1.5178e+06	1.06253e+06	1.30314e+06	1.17404e+06	1.44944e+06	1.32124e+06	1.5182e+06	1.22664e+06	1.10345e+06	1.29447e+06
pos-M526T299	N-Carbamoyl-L-aspartate	Amino acid metabolism	Alanine, aspartate and glutamate metabolism	1.42482e+06	1.36579e+06	1.32826e+06	1.37764e+06	1.48509e+06	1.59896e+06	2.1029e+06	1.49327e+06	1.41143e+06	1.37229e+06	1.4536e+06	1.30648e+06	1.13475e+06	1.24735e+06	1.39418e+06	1.37703e+06	1.35671e+06	1.04465e+06	1.84365e+06	1.33745e+06	1.39368e+06	1.24595e+06	1.70865e+06	1.6221e+06	1.39903e+06	1.51941e+06	1.67472e+06	62535	303143	174041	449444	321243	518202	226636	103446	294473
pos-M528T223	LysoPE 22:5	Lipids and lipid-like molecules	Glycerophospholipids	102044	73587.5	114180	88189.7	90531.3	90112.3	97153.6	82173.8	90748	104546	121569	98433.1	91244.7	107375	109322	101121	128295	148356	159363	110602	110677	84727.8	143231	135669	133352	102575	89252.1	67982.6	70392.2	70597.6	121936	74517.3	86797.2	80821.9	67841.3	70893.5
pos-M530T260	LysoPE 22:4	Lipids and lipid-like molecules	Glycerophospholipids	8023.17	10868.5	11555	9432.5	10846.1	11142.6	8067.26	13302.3	11408.1	10061.1	19480.8	10510.4	6493.46	12101.5	7757.45	13768.9	14568.9	10131	26667.7	14794.2	13572.1	11674.1	20697.8	16980.1	17807.9	15359.3	15985.2	11408.2	12728.3	10303.3	11986.2	10827.5	12980	12496	11282.8	8521.42
pos-M534T139	4-Methylpentanal	Lipid metabolism	Steroid homone metabolism	1477.6	2061.4	1428.94	1268.54	1878.8	1794.08	2003.14	2332.57	1460.06	2880.3	1015.51	3039.67	2753.24	1708.11	2682.25	1928.5	2210.54	2984.72	856.533	2390.03	2340.35	2259.96	1733.72	1644.45	2186.05	2625.95	2594.82	1806.6	686.023	1511.63	697.807	2177.07	1357.47	1791.41	2631.98	1948.83
pos-M534T250	LysoPC 19:2	Lipids and lipid-like molecules	Glycerophospholipids	16073.6	16201.1	14692.5	20067.1	16463.2	21587	17465.2	13700.7	17410.9	13626.3	14152.3	14257	14048	15336.4	13536.1	13684.8	13963.5	11895	16582	10965.4	14010.4	10733.3	11645.9	10983.2	10178.9	10407.1	10610.6	9479.71	9295.31	11629.1	11076.1	11317.6	11615.1	11618.6	11371	10294.9
pos-M536T198	PC 18:1; PC(2:0/16:1)	Lipids and lipid-like molecules	Glycerophospholipids	14820.4	18883.2	20403.7	12283.3	19322.7	20536.7	13649.7	19580.9	16460.9	10412.9	19321.8	10024.2	13301.8	16502.5	10079.5	11429.8	18514.6	12130.6	20528.5	12918.4	10972.9	9816.13	14957	13640.3	12818.3	13219.8	9660.83	10064.2	7071.54	7543.9	6814.43	7790.71	7908.74	6045.62	6860.86	6987.18
pos-M536T283	LysoPC 19:1	Lipids and lipid-like molecules	Glycerophospholipids	169818	156140	146968	160178	176078	167360	174500	160123	173580	164866	203173	145650	150498	177063	148286	146873	182954	157579	121440	87219.5	89147.7	72644.4	101512	101305	92993.8	83525.6	75875.4	76817.2	60082.8	81332.6	96124.8	76501.6	81227.1	76558	79580.9	87393.6
pos-M538T177	PC 18:0; PC(9:0/9:0)	Lipids and lipid-like molecules	Glycerophospholipids	6912.11	10519.5	7309.95	8715.32	8301.52	7612.12	6410.88	9207	8291.5	4668.9	5168.7	7593.14	5783.94	4586.49	5434.75	4631.2	6367.21	6358.9	3652.18	3997.59	5062.02	3173.53	3213.74	3220	3846.99	4289.49	1068.44	3379.69	4385.19	3226.01	2873.64	3301.17	4581.25	1871.08	2760.18	3379.08
pos-M538T217_2	PC 18:0; PC(9:0/9:0)	Lipids and lipid-like molecules	Glycerophospholipids	10831.9	10534	9400.99	8405.01	8490.42	11100.5	8405.53	11153.3	15836.8	7025.46	7119.38	7244.85	8166.61	9822.7	8363.23	5503.99	9013.69	5446.01	15407.3	17428.6	11216.4	10633.6	14298.9	14990.9	11032	9961.95	10051.9	7015.11	4816.63	10926.1	7840.01	5619.49	7378.86	6061.99	6125.4	7600.94
pos-M538T323	LysoPC 19:0	Lipids and lipid-like molecules	Glycerophospholipids	324423	334112	341299	371455	368390	369764	395487	378556	394216	279000	433270	301265	312892	383928	307080	296151	380662	323262	212876	154408	166081	152314	185042	190922	189194	164329	42353	170531	125650	186580	215163	158727	173676	142147	191787	208847
pos-M538T335	LysoPC 19:0	Lipids and lipid-like molecules	Glycerophospholipids	1.08003e+06	1.3417e+06	1.19728e+06	1.18475e+06	1.4205e+06	1.1577e+06	1.26629e+06	1.27811e+06	1.35792e+06	924560	1.4764e+06	1.13133e+06	1.02241e+06	1.40157e+06	996680	1.05745e+06	1.39515e+06	1.06801e+06	528635	448760	584167	529455	522704	504254	474062	585742	589057	606033	401374	659986	643112	550389	529339	513705	711427	714665
pos-M542T208	LysoPC 20:5	Lipids and lipid-like molecules	Glycerophospholipids	1.20728e+06	1.37739e+06	1.18122e+06	1.30106e+06	1.29144e+06	1.37335e+06	1.45244e+06	1.50902e+06	1.59868e+06	1.34318e+06	898937	1.06966e+06	1.45423e+06	907834	1.4343e+06	1.12904e+06	967294	1.16617e+06	219419	370086	273941	264091	263791	252941	232255	317330	280025	329753	279691	352615	302026	308396	276738	309826	367668	324618
pos-M544T228_2	LysoPC 20:4	Lipids and lipid-like molecules	Glycerophospholipids	5.54953e+06	4.36957e+06	5.27814e+06	5.42762e+06	4.48822e+06	5.32948e+06	5.10905e+06	4.72738e+06	5.18628e+06	5.18053e+06	4.00535e+06	5.00121e+06	5.15356e+06	4.4884e+06	4.97959e+06	4.76901e+06	4.36249e+06	4.8592e+06	7.00101e+06	7.88757e+06	8.83513e+06	7.95123e+06	7.41074e+06	8.14379e+06	7.03095e+06	7.13298e+06	7.9999e+06	6.74437e+06	7.89325e+06	7.68821e+06	7.79023e+06	7.73608e+06	9.39756e+06	7.52534e+06	7.64202e+06	6.94985e+06
pos-M546T244	LysoPC 20:3	Lipids and lipid-like molecules	Glycerophospholipids	724357	591525	641455	813088	593320	954030	825928	736611	633684	687620	527066	552098	554986	639742	641256	663733	589007	576749	649738	425764	549554	435415	588970	620693	565791	437965	439848	421862	507225	679680	575976	457644	659313	401336	463114	485663
pos-M547T196	Nilotinib	Benzenoids	Benzene and substituted derivatives	2058.61	3195.32	5186.94	3215.39	4162.92	4037.08	3405.86	5095	4011.99	9457.97	8982.29	6481.67	4072.24	6607.36	4616.71	9539.28	6611.04	3825.96	1589.7	5018.44	4968.95	3461.82	2397.14	2210.54	3017.26	2745.62	9030.7	6502.18	2554.19	10714.9	11274.8	8957.47	7616.8	5967.13	11120	8568.84
pos-M548T272_2	LysoPC 20:2	Lipids and lipid-like molecules	Glycerophospholipids	468938	347835	377580	469466	402962	422579	472361	366847	433770	390126	440330	351746	326233	392952	359245	345194	422870	354536	559280	386442	361896	367764	472588	514356	432941	374481	374226	392094	381590	431373	461340	395939	432056	380785	417367	433989
pos-M550T298	Plasmenyl-PC 20:0; PC(P-14:0/6:0)	Lipids and lipid-like molecules	Glycerophospholipids	56236.2	43758.8	42124.6	53253.9	43599.5	49855.1	47145.8	41394.6	48461.1	43323.7	41390.2	45319.8	42341.2	39240.8	41172.8	39520	39146.7	41401.9	41228.9	31148.3	28574.5	28984.6	27786.1	31653.5	34551.1	26505.4	29489.6	31975.8	24367.7	30345.4	26535.6	26020.9	25301	24996.7	27833.2	27392
pos-M550T312	LysoPC 20:1	Lipids and lipid-like molecules	Glycerophospholipids	1.37442e+06	1.12958e+06	1.12616e+06	1.32246e+06	1.31834e+06	1.31879e+06	1.42473e+06	1.14495e+06	1.34449e+06	926246	1.24837e+06	1.03159e+06	948653	1.12292e+06	976372	1.01297e+06	1.23068e+06	1.03609e+06	1.21595e+06	690603	767012	732092	881770	956615	893124	723589	694711	674307	470577	730658	766168	600431	621270	566677	718636	738903
pos-M552T362	LysoPC 20:0	Lipids and lipid-like molecules	Glycerophospholipids	38052.5	89830.4	91531.5	175134	117448	82344.3	96778.3	101077	192863	30068	89105.4	78433.4	134687	95653	72156.6	78597.8	179568	88081.4	42817.4	40079.4	52054.3	56216.3	48423.2	46736.9	44941.5	49222.3	51385.9	46083.3	28661	52442.7	50684.9	74076.5	44293	50715.7	79612.9	63966.1
pos-M552T490	LysoPC 20:0	Lipids and lipid-like molecules	Glycerophospholipids	21877.6	51760.5	47461.2	57742.3	54345.3	49454.4	56767.3	44403.5	56952.9	19108.7	58195.3	38537.2	35958.2	44892.9	41689.3	36492.4	51442.3	51441.3	13626.4	28351.5	31807.8	27021.9	24451.7	27877.5	24086.7	35863.3	29121.3	33838.5	20477.4	50730.8	26417.9	25418.1	25619	34178	50274.9	35178.5
pos-M556T211	Leucine_Enkephalin	Organic acids and derivatives	Carboxylic acids and derivatives	5363.82	8008.58	5425.99	4507.16	7381.18	6127.04	3200.6	6711.24	8087.91	5628.89	4282.86	5098.97	5441.25	4864.96	4295.31	4944	4852.93	3342.66	4287.9	5227.2	4057.29	4913.59	4897.2	4438.87	5295.62	4336.63	5344.82	3485.92	2855.69	4006.96	2401.65	3689.78	2780.35	3218.16	3108.19	3894.98
pos-M564T348	LysoPC 21:1	Lipids and lipid-like molecules	Glycerophospholipids	7531.3	16553.5	19704.4	16793.7	16273.3	17343.3	21044.8	16005	17855.1	9285.65	20222	12913.8	17339.4	23301.3	16049.4	17965	20785.3	17872.9	16609	9355.66	9628.43	11808	11017.9	8947.74	9263.35	12691.9	8452.41	6349.21	4518.56	15535	10441.5	7988	12206.1	12627.5	6198.33	8474.58
pos-M568T225_2	Pyridoxine phosphate	Lipid metabolism	Vitamin B metabolism	7.8335e+06	8.34491e+06	7.83359e+06	7.39614e+06	7.77986e+06	9.58864e+06	8.80025e+06	9.40506e+06	8.71301e+06	7.97291e+06	8.98667e+06	7.67265e+06	7.39268e+06	8.97495e+06	8.72947e+06	8.89692e+06	9.62253e+06	9.54227e+06	1.03331e+07	7.83071e+06	1.00737e+07	8.54449e+06	9.43937e+06	1.02207e+07	8.23101e+06	9.13293e+06	9.40393e+06	5.36886e+06	5.51183e+06	6.51166e+06	6.59665e+06	7.63605e+06	7.43185e+06	7.06481e+06	5.7064e+06	5.71071e+06
pos-M570T206	Sphingosine	Lipid metabolism	Sphingolipid metabolism	1268.86	1014.61	1357.28	726.558	1677.99	757.748	732.654	535.288	853.527	803.722	407.005	1143.96	543.185	878.078	638.314	419.395	498.961	751.54	865.573	951.114	760.066	744.048	648.541	1497.55	1165.03	920.363	760.999	308.073	481.7	455.364	754.575	725.381	697.547	513.388	819.971	477.3
pos-M570T225	LysoPC 22:5	Lipids and lipid-like molecules	Glycerophospholipids	597079	679797	548068	509840	439531	618399	488756	558903	649551	552679	504901	674922	640536	494852	498946	621158	486348	566994	721209	619500	768392	1.03643e+06	963466	879014	563548	613480	723886	621957	546113	474425	540126	725644	614048	879077	673454	535722
pos-M570T237	S-Glutathionyl-L-cysteine	Amino acid metabolism	Cysteine and methionine metabolism	316191	274291	249923	248582	320161	295916	296192	295065	305942	306304	254911	241642	255570	264048	259273	277376	265173	262899	349731	296654	323754	297775	309245	338614	290070	341265	288562	227344	261460	268795	256658	271128	258145	242576	269371	244176
pos-M570T249	LysoPC 22:5	Lipids and lipid-like molecules	Glycerophospholipids	66582	58013.4	61204.9	69476.3	60262.7	65843.3	67351.3	63566.4	67854.4	67261.3	62611.3	66614.5	63529	58544.5	68540.1	60339.6	64369.8	64668.5	251722	252192	271817	240102	241021	291662	253087	253434	247135	174850	210200	170767	166083	204754	198371	208726	167118	166154
pos-M572T263	LysoPC 22:4	Lipids and lipid-like molecules	Glycerophospholipids	59258.1	47994.5	44588.5	52676.2	54202.5	51273.1	54992.5	44064	54813.3	59456	55534.7	53754.7	45482.8	53021.3	51665.2	45636	55662.7	47292.4	161110	126172	181119	128888	187591	150215	138875	140073	131795	102691	116459	114103	120988	112306	125012	114541	112151	111557
pos-M574T290	LysoPC 22:3	Lipids and lipid-like molecules	Glycerophospholipids	16817.9	9130.47	7301.29	8226.8	8067.52	6970.9	11528.9	5135.22	8053.54	8789.01	9549.45	5694.47	7876.06	11367.5	12436.8	7891.13	8460.71	7350.87	12122.7	8094.15	9078.76	10450	9380.96	17483.7	10954.3	9200.65	14828.3	11409.1	13180.4	7508.89	11990.2	8222.58	8567.88	8482.11	9554.08	10502.9
pos-M576T329	LysoPC 22:2	Lipids and lipid-like molecules	Glycerophospholipids	32734.5	20595.2	16470.2	21005.6	23502.9	24155.5	22448.7	25063	19513.3	33827	26347.6	20391.6	22554.6	24132.3	22296	19202.5	28562.1	21217.5	22295.5	19570.3	21321.8	24346	22419.7	19923.7	22311.1	20331.6	18628.8	22676.1	20205.2	17763.5	23302.1	21829.1	20509.8	22993.6	22475.8	24570.9
pos-M589T420	Tripoxyrollin	Lipids and lipid-like molecules	Fatty Acyls	5735.27	3956.34	3509.33	4817.54	4404.18	5198.31	4736.83	3273.11	5023.35	4427.3	3965.69	3083.48	3769.67	4168.81	3835.88	4291.41	4142.78	4966.09	348595	259849	206969	266163	193695	301498	202871	287173	226522	328739	257144	256847	258852	220620	300225	221374	273215	234300
pos-M590T277	PC 22:2; PC(4:0/18:2)	Lipids and lipid-like molecules	Glycerophospholipids	18338.3	20865.8	16473.7	14462.7	26287.6	18750.3	18382.6	19872.5	18111.2	15176.2	26611.9	22292.6	20412.1	20997.6	17955	18928	26253.4	19160.9	16740.6	12848.9	10284.1	13781.9	13219.6	12315.7	15097.7	11857.5	14792.5	14967.1	10781.5	11835.4	12424.1	11625.4	11558.1	12455.4	12487	13430.6
pos-M599T362	SM 27:4; SM(d14:3/13:1)	Lipids and lipid-like molecules	Sphingolipids	1593.32	1448.15	725.498	670.701	1081.31	1536.1	783.762	336.035	1573.11	1919.33	1493.98	584.128	850.704	476.811	640.979	1166.46	707.346	272.789	60499.1	24625.2	38805.6	30758.6	38011.9	35596.2	22719.1	34603.6	21484.8	46099.7	24076.1	22090.5	40552.9	19606.3	28600	24512.6	27908.8	22032.9
pos-M600T308	LysoPC 24:4	Lipids and lipid-like molecules	Glycerophospholipids	6560.18	6689.91	6107.51	5055.73	8424.21	5939.37	6252.98	6689.57	6524.68	8000.82	8338.29	8056.98	5590.06	9168.12	8472.43	7270.09	7074.73	7815.73	18851.2	14350.6	17620.1	16629	16527.7	16991	16638.4	14786.5	14229.2	12655.4	16715.5	13290.8	14873.6	12927.7	17185.3	16020.4	16661.4	17590.3
pos-M601T382	SM 27:3; SM(d14:2/13:1)	Lipids and lipid-like molecules	Sphingolipids	1718.44	2347.67	1433.96	2305.41	1520.56	2097.84	2216.62	1245.86	1726.19	2263.76	1959.6	1692.9	729.816	646.116	1634.04	1469.65	1324.37	704.755	82224.3	42568.4	29705.3	45364.2	26182.1	47041.8	27962.9	45018.6	28325.6	145662	33303.6	78503.1	33188.4	33091.5	49180	30983	47037.4	33049.8
pos-M606T355	LysoPC 24:1	Lipids and lipid-like molecules	Glycerophospholipids	13546.3	19688.5	27662	17854.6	27832.4	33580.3	13283.4	12141.8	46205.2	18449.2	29588.6	3199.18	40391.1	49609.5	70286.6	24339.1	16778.2	48886.2	15753.6	69425.6	59595.7	65208.4	13663	64933.9	19040.4	73844.4	70692	13971.8	12439.7	35884.2	52840.2	12606.2	14306.1	17898.4	44402.1	20296.8
pos-M613T397	SM 28:4; SM(d14:3/14:1)	Lipids and lipid-like molecules	Sphingolipids	12057.1	7249.29	5093.74	2634.56	2880.36	3837.83	4349.4	1788.01	5655.35	12330.7	4126.07	2600.18	4428.82	3263.51	4265.58	3121.12	2724.34	3062.97	26723.4	20687.6	6132.7	33445.8	7682.6	13902.3	29511.5	15377.4	10438.1	25406.9	20458	9247.95	7884.9	8140.71	12730.6	7824.13	17717.7	8142.38
pos-M617T310	SM 28:2; SM(d14:1/14:1)	Lipids and lipid-like molecules	Sphingolipids	2109.35	2064.46	2627.9	1309.4	3710.84	3903.16	2133.32	3422.88	1552.29	2949.95	2833.99	2463.5	3489.44	1947.72	2935.48	4412.96	3161.47	2662.62	6251.23	4197.38	4158.73	4680.46	7458.24	5830.69	3940.7	6134.02	3963.58	911.197	1912.04	1754.75	1449.84	1940.82	1623.23	2562.5	2236.98	1493.93
pos-M619T466	SM 28:1; SM(d14:0/14:1)	Lipids and lipid-like molecules	Sphingolipids	4056.4	6484.07	5041.26	4821.31	4989.33	6842.62	4378.17	5027.65	5184.18	3927.01	3660.48	3255.39	4021.86	2874.48	3244.48	3586.47	4036.04	3434.84	19481.5	16621.4	15426.4	13644.3	12755.4	19029.9	12770.2	21401.2	14259.9	21076.8	16712	17842.9	14422.1	13793.2	21391.5	13074.1	20015.4	14330.3
pos-M629T420	SM 29:3; SM(d14:2/15:1)	Lipids and lipid-like molecules	Sphingolipids	2637.12	3859.07	2709.95	2942.33	2397.15	3351.6	3049.13	2176.67	3416.29	3965.89	2516.68	470.529	1621.96	3085.04	2255.31	2161.6	2159.12	1156.17	493044	281033	200930	294638	166379	372762	217291	337763	216871	448159	273628	299754	247972	217720	359438	233467	356283	232991
pos-M629T432	SM 29:3; SM(d14:2/15:1)	Lipids and lipid-like molecules	Sphingolipids	3282.74	3763.67	3468.99	3002.19	1966.95	2409.59	2704.54	1607.21	3125.09	3454.5	3071.48	995.659	1426.59	1686.84	2139.57	1244.69	1518.94	1519.81	544331	335686	248722	353326	224725	428790	252022	401060	262393	551196	338184	360909	292453	272116	382058	277231	465555	902854
pos-M629T444	SM 29:3; SM(d14:2/15:1)	Lipids and lipid-like molecules	Sphingolipids	3031.66	2457.15	2541.25	2903.19	2182.14	2731.33	1318.55	2425.3	2985.26	2349.74	1845.67	959.009	1902.72	1864.28	2308.74	1135.61	1737.9	1002.96	306924	176889	134527	201395	142733	227553	145629	237033	151869	281581	195211	213793	158938	156784	235950	152454	266954	167001
pos-M649T316	TG 36:6; TG(12:2/12:2/12:2)	Lipids and lipid-like molecules	Glycerolipids	9805.78	5730.22	8021.13	9274.79	5553.57	6696.39	4814.86	8656.73	6214.87	6142.14	3541.29	5438.11	5333.63	6150.64	5232.01	5244.42	5027.12	8163.07	4706.33	5523.26	6084.68	8841.12	8043.97	5765.9	6428.86	5540.5	6185.56	5866.46	8477.63	5528.33	7222.77	8190.3	7874.76	5219.65	6527.27	6506.56
pos-M649T396	TG 36:6; TG(12:2/12:2/12:2)	Lipids and lipid-like molecules	Glycerolipids	1754.72	4086.52	3501.37	3629.48	2538.4	1534.19	2822.15	2306.25	2834.84	4748.78	1803.26	1467.75	2416.7	2708.03	640.849	2361.31	2841.65	2159.85	42327.7	24237.3	13951.7	35468.8	12326.4	58131.7	29292.5	27884.8	21385.9	82147.1	23743	42492	20064.1	12240.6	51131.8	11736.8	21396.7	12691.5
pos-M747T342	PC(15:0/18:1(11Z))	Lipids and lipid-like molecules	Glycerophospholipids	9114.64	6036.41	20205.8	17989.9	14217.5	17561.5	16245.4	13697.2	18624.6	7130.78	16617.5	18259.2	12600.8	18679.2	9762.25	24922.8	15785.2	19016.3	7704.61	14158.7	40757.5	14669.5	20727	14765.2	32378.6	20464.1	14761	7654.24	12402.3	22692.4	22739.3	23410.4	20830.2	23828.4	17383.9	14911.2
pos-M755T489	PC(18:3(9Z,12Z,15Z)/16:1(9Z))	Lipids and lipid-like molecules	Glycerophospholipids	727.015	2076.2	2235.04	2351.7	2886.28	2193.08	2495.63	3689.79	2635.63	700.19	3207.08	2252.42	2090.4	4382.5	2560.79	4426.86	2175.87	5091.34	740.098	5675.54	3987.26	2672.63	2745.55	2389.53	4028.42	1900.64	5757.66	3432.42	4999.33	3202.28	3959.18	5288.64	3731.15	4445.79	3400.21	4708.47
pos-M759T466	(2S)-2-Isopropyl-3-oxosuccinate	Amino acid metabolism	Valine，leucine and isoleucine metabolism	2690.79	14334.1	494261	603325	492453	676080	275855	628741	134972	3314.67	12824.6	703570	199040	458681	617828	302694	591586	220381	2233.26	685408	498623	57966.9	419420	197811	777954	374282	790212	3229.45	688173	413709	595373	384122	135625	406488	77543.7	807814
pos-M769T489	PC(20:4(8Z,11Z,14Z,17Z)/15:0)	Lipids and lipid-like molecules	Glycerophospholipids	1442.87	3825.26	5793.23	4224.38	2062.11	6167.67	5407.19	3645.47	6321.52	1846.09	4729.91	3753.53	4272.99	5919.56	2556.03	6043.41	6503.26	2615.29	1708.13	1637.93	3767.67	4820.29	5263.29	5183.09	6675.68	6531.84	5396.07	2108.97	4224.17	6364.07	5313.5	3605.71	6949.65	2959.88	5624.23	7247.64
pos-M778T161	L-Thyroxine	Organic acids and derivatives	Carboxylic acids and derivatives	6040.98	5886.4	5336.73	5059.47	5924.29	6487.97	5584.51	6796.15	6742.9	4565.1	5719.92	4572.85	5552.57	4877.4	4202.86	5273.38	5638.63	4860.06	4381.79	4447.05	5460.46	4493.68	4506.5	4485.36	4427.21	5549.44	4896.03	4034.33	4713.54	4555.63	4952.11	5498.89	4952.31	4330.88	4815.32	4733.97
pos-M783T240	PC(18:2(9Z,12Z)/18:2(9Z,12Z))	Lipids and lipid-like molecules	Glycerophospholipids	22508.3	1559.12	82352.7	79973	75448.6	63845.4	77282	63684.9	20893.1	24057.7	23733.6	67885.5	36627.9	81628	60537.3	87351.6	51474.4	83145.2	167.125	114861	70817.1	36637.4	64148.1	28686	79658.6	60964.7	72211	25312.5	95624.9	81622.7	70315.2	88615.8	18690.8	90497.6	30828.3	64405.2
pos-M784T363	D-Glyceraldehyde	Lipid metabolism	Glycerolipid metabolism	2406.94	45626.9	312342	203367	1.50585e+06	501948	368853	666438	120533	2563.46	326291	449729	205911	2.2476e+06	157598	1.69168e+06	618764	732536	3014.35	353876	1.97787e+06	103475	1.74429e+06	727187	398110	244054	495786	2112.14	200837	766471	1.4783e+06	2.77305e+06	89592.9	2.19921e+06	182935	269452
pos-M793T489_1	PC(22:6(4Z,7Z,10Z,13Z,16Z,19Z)/15:0)	Lipids and lipid-like molecules	Glycerophospholipids	2020.71	3241.7	10581.5	6339.07	9892.24	8832.81	8402.4	8212.46	9125.27	2665.5	10982.3	11560.3	5323.11	10300.7	8107.99	6164.11	8665.43	8306.31	2447.35	8518.81	9571.18	9831.85	13986.8	5658.5	11376.3	6075.02	13342.8	2789.51	9948.18	5573.78	15210.6	11794.5	9582.1	10130.7	4769.88	11616.7
pos-M795T489_1	PC(15:0/22:5(7Z,10Z,13Z,16Z,19Z))	Lipids and lipid-like molecules	Glycerophospholipids	3097.93	4587.38	8275.43	6447.19	8520.8	9727.46	7137.69	8281.72	9019.96	2480.94	5000.76	10403.7	7305.63	6309.22	7850.32	4759.13	5327.47	6537.5	2255.83	5604.64	10795.5	7985.43	9574.19	6258.49	10216.6	5188.51	5879.01	2384.84	4894.37	10353.4	9097.56	11470.3	10668.6	8419.26	7525.76	8817.27
pos-M797T489	PC(22:4(7Z,10Z,13Z,16Z)/15:0)	Lipids and lipid-like molecules	Glycerophospholipids	1361.59	1436.32	6625.25	7227.33	4720.54	6635.92	4544.66	6090.96	4275.52	1842.11	3901.8	8856.34	3769.77	7367.27	7919.53	3555.6	8811.44	5064.13	1857.95	3068.83	8366.14	5904.19	7296.43	5067.26	5087.9	6902.1	5015.99	1242.58	7282.87	5631.76	3276.88	10022.8	5845.99	6420.84	4709.3	7689.83
pos-M807T240	PC(18:2(9Z,12Z)/20:4(5Z,8Z,11Z,14Z))	Lipids and lipid-like molecules	Glycerophospholipids	174.43	7036.96	101255	57371.5	101666	97761.7	110814	104375	58051.6	18723	107952	109130	15681.7	108829	53495.1	125284	86767.2	123473	16529.1	125088	113487	84865.2	96855.9	12809.2	92749.2	38175.6	115143	32689.1	131879	128278	124097	136328	73699.3	145305	18479.2	102150
pos-M821T391	PE(22:1(13Z)/20:5(5Z,8Z,11Z,14Z,17Z))	Lipids and lipid-like molecules	Glycerophospholipids	1394.23	5792.74	18179.7	17929.9	22132.6	42661.5	14301.1	22451.9	11836.3	2027.44	7222.23	21708	42262.9	23797.1	17522.7	18321.2	18769.5	42782	2413.17	44041.9	20067	11050.7	23244.6	21067.8	22967.3	17464.8	20559.1	1351.97	21159.7	19299.5	16180.6	62098	13302.9	34167.7	12131.3	17411.9
pos-M86T113	(8Z,11Z,14Z)-Icosatrienoic acid	Lipid metabolism	Polyunsaturated fatty acids metabolism	385395	288606	193815	357791	435617	402719	362415	401580	347039	396187	349141	285974	306441	369145	227473	351260	356741	215600	206944	198340	213223	353862	180045	318132	280062	371242	199149	442408	265918	279706	168621	284613	281392	391490	378234	368044
pos-M992T245	TG 62:17; TG(20:6/20:6/22:5)	Lipids and lipid-like molecules	Glycerolipids	1.25205e+07	1.24629e+07	1.24442e+07	1.0561e+07	1.4201e+07	1.12094e+07	1.16101e+07	1.26554e+07	1.11619e+07	1.07517e+07	1.60819e+07	1.19422e+07	1.22132e+07	1.18162e+07	1.15897e+07	1.26009e+07	1.44295e+07	1.10295e+07	1.68845e+07	1.13332e+07	1.19784e+07	1.13506e+07	1.5453e+07	1.29498e+07	1.39754e+07	1.16384e+07	1.33604e+07	1.2261e+07	1.09236e+07	1.06677e+07	1.27956e+07	1.1361e+07	1.23484e+07	1.11672e+07	1.12249e+07	1.206e+07
